# Supplementary material for: Pathway-Based Drug Response Prediction Using Similarity Identification in Gene Expression
Source: Front Genet. 2020 Sep 9;11:1016. doi: 10.3389/fgene.2020.01016 (PMC7509171; doi:10.3389/fgene.2020.01016)
Supplement: Supplementary file 1 [file Data_Sheet_1.ZIP]

Archive with 12 entries (12 files):
- Results/Cindex_PathwaySetGO_10To30_TRASTUZUMABALONE_Bootstrap_TSCmedian.rds
- Results/Cindex_PathwaySetGO_10To30_TRASTUZUMABALONE_ERPOSITIVE_Bootstrap_TSCmedian.rds
- Results/Cindex_PathwaySetGO_10To30_LAPATINIBALONE_Bootstrap_TSCmedian.rds
- Results/Cindex_PathwaySetGO_10To30_LAPATINIBINCOMBINATIONWITHTRASTUZUMAB_ERNEGATIVE_Bootstrap_TSCmedian.rds
- Results/Cindex_PathwaySetGO_10To30_LAPATINIBALONE_ERNEGATIVE_Bootstrap_TSCmedian.rds
- Results/Cindex_PathwaySetGO_10To30_TRASTUZUMABALONE_ERNEGATIVE_Bootstrap_TSCmedian.rds
- Results/Genes_Univar_Cindex_Arm_LAPATINIBALONE.rds
- Results/Cindex_PathwaySetGO_10To30_LAPATINIBALONE_ERPOSITIVE_Bootstrap_TSCmedian.rds
- Results/Cindex_PathwaySetGO_10To30_LAPATINIBINCOMBINATIONWITHTRASTUZUMAB_Bootstrap_TSCmedian.rds
- Results/Genes_Univar_Cindex_Arm_LAPATINIBINCOMBINATIONWITHTRASTUZUMAB.rds
- Results/Cindex_PathwaySetGO_10To30_LAPATINIBINCOMBINATIONWITHTRASTUZUMAB_ERPOSITIVE_Bootstrap_TSCmedian.rds
- Results/Genes_Univar_Cindex_Arm_TRASTUZUMABALONE.rds
