# Supplementary material for: Pathway-Based Drug Response Prediction Using Similarity Identification in Gene Expression
Source: Front Genet. 2020 Sep 9;11:1016. doi: 10.3389/fgene.2020.01016 (PMC7509171; doi:10.3389/fgene.2020.01016)
Supplement: Supplementary file 2 [file Data_Sheet_2.ZIP]

Archive with 8 entries (7 files):
- TSCs_PathwaySetGO_10To30_LAPATINIBALONE_ERNEGATIVE_Bootstrap.csv
- TSCs_PathwaySetGO_10To30_LAPATINIBALONE_ERPOSITIVE_Bootstrap.csv
- TSCs_PathwaySetGO_10To30_LAPATINIBINCOMBINATIONWITHTRASTUZUMAB_ERNEGATIVE_Bootstrap.csv
- __MACOSX/
- __MACOSX/._TSCs_PathwaySetGO_10To30_LAPATINIBINCOMBINATIONWITHTRASTUZUMAB_ERNEGATIVE_Bootstrap.csv
- TSCs_PathwaySetGO_10To30_LAPATINIBINCOMBINATIONWITHTRASTUZUMAB_ERPOSITIVE_Bootstrap.csv
- TSCs_PathwaySetGO_10To30_TRASTUZUMABALONE_ERNEGATIVE_Bootstrap.csv
- TSCs_PathwaySetGO_10To30_TRASTUZUMABALONE_ERPOSITIVE_Bootstrap.csv
