# Supplementary material for: Pathway-Based Drug Response Prediction Using Similarity Identification in Gene Expression
Source: Front Genet. 2020 Sep 9;11:1016. doi: 10.3389/fgene.2020.01016 (PMC7509171; doi:10.3389/fgene.2020.01016)
Supplement: Supplementary file 2 [file Data_Sheet_2.ZIP › TSCs_PathwaySetGO_10To30_LAPATINIBALONE_ERNEGATIVE_Bootstrap.csv]

	sensitive-to-resistant	resistant-to-resistant	sensitive-to-sensitive	resistant-to-sensitive
GO_DNA_DEPENDENT_DNA_REPLICATION_MAINTENANCE_OF_FIDELITY	0.996344063212856	0.993262379360617	0.996424722903772	0.994912899172449
GO_PHOSPHATIDYLSERINE_ACYL_CHAIN_REMODELING	0.975228667240897	0.975156877871366	0.972602252476287	0.975989754395867
GO_CELLULAR_RESPONSE_TO_LIPOPROTEIN_PARTICLE_STIMULUS	0.992257180650534	0.991915130219975	0.994014386368326	0.99202926773651
GO_REGULATION_OF_NLRP3_INFLAMMASOME_COMPLEX_ASSEMBLY	0.99349387347506	0.994069949578682	0.994735765978655	0.995974782760486
GO_REGULATION_OF_T_CELL_RECEPTOR_SIGNALING_PATHWAY	0.992327726474124	0.991531726863962	0.993054515987422	0.992180086983606
GO_CARDIAC_MUSCLE_ADAPTATION	0.986510111678138	0.984931309717875	0.986164316083938	0.985699845366619
GO_APICAL_PROTEIN_LOCALIZATION	0.994513179957744	0.993239080347278	0.995235923615674	0.993916238454694
GO_POSITIVE_REGULATION_OF_PROTEIN_MATURATION	0.995668034720173	0.994973669241826	0.99530528796991	0.99552965393037
GO_RNA_DEPENDENT_DNA_BIOSYNTHETIC_PROCESS	0.993673127719681	0.989387323505381	0.9939070511687	0.98976768311509
GO_REGULATION_OF_B_CELL_RECEPTOR_SIGNALING_PATHWAY	0.992119967963203	0.987793323516601	0.99011716591906	0.987588193948763
GO_REGULATION_OF_RESPIRATORY_BURST	0.987878502543919	0.981653149925146	0.987220338151016	0.985244505789497
GO_G_PROTEIN_COUPLED_RECEPTOR_INTERNALIZATION	0.993619412056302	0.99171495671485	0.995909984461031	0.994843466881524
GO_REGULATION_OF_GOLGI_ORGANIZATION	0.984820540686695	0.983390506761858	0.98419892885428	0.985481541558429
GO_POSITIVE_REGULATION_OF_MYOTUBE_DIFFERENTIATION	0.981708791139691	0.979892537495854	0.982876955533169	0.980799803615049
GO_NEGATIVE_REGULATION_OF_KIDNEY_DEVELOPMENT	0.987599610279353	0.984913967628149	0.988550236484687	0.986185094842879
GO_REGULATION_OF_HEPATOCYTE_PROLIFERATION	0.993519787560504	0.992494983240593	0.993096826898159	0.992485692094629
GO_ACYLGLYCEROL_HOMEOSTASIS	0.99012889010007	0.990244945381351	0.991016125386973	0.991663383524149
GO_NEGATIVE_REGULATION_OF_PHOSPHOPROTEIN_PHOSPHATASE_ACTIVITY	0.99570442324857	0.994961002740226	0.996485333383322	0.995284061920435
GO_HEMOGLOBIN_METABOLIC_PROCESS	0.979881099319776	0.977268989684175	0.978227528553504	0.972201860734099
GO_REGULATION_OF_MITOCHONDRIAL_DEPOLARIZATION	0.989323817858704	0.9895816154759	0.98924437733626	0.989446431308344
GO_ESTABLISHMENT_OF_SPINDLE_ORIENTATION	0.995015753866759	0.993952626925571	0.994678638865473	0.993614657626942
GO_METANEPHRIC_NEPHRON_MORPHOGENESIS	0.982491765235161	0.978208137972763	0.984161195748913	0.975139884466883
GO_GLYCERALDEHYDE_3_PHOSPHATE_METABOLIC_PROCESS	0.995653480074831	0.994653710814206	0.995630222158075	0.994641118885965
GO_RESPONSE_TO_UV_C	0.989214098632964	0.990836495237755	0.990387942905108	0.992860988406993
GO_DENTATE_GYRUS_DEVELOPMENT	0.981810154038637	0.982054043750183	0.989524191874192	0.978097143769136
GO_ESTABLISHMENT_OR_MAINTENANCE_OF_TRANSMEMBRANE_ELECTROCHEMICAL_GRADIENT	0.996021241823815	0.994239646166531	0.996909287151752	0.994514312068557
GO_N_TERMINAL_PROTEIN_AMINO_ACID_ACETYLATION	0.987132880289119	0.985570869867985	0.986479555866655	0.986285758092405
GO_NEURONAL_STEM_CELL_DIVISION	0.99677458009005	0.996243589788077	0.996311687961542	0.99655496270213
GO_CERAMIDE_CATABOLIC_PROCESS	0.997177428915372	0.996217544663607	0.997663522974428	0.996598515570628
GO_POSITIVE_REGULATION_OF_SYNAPTIC_TRANSMISSION_GLUTAMATERGIC	0.994004419430791	0.993359452246653	0.993500914733655	0.993661439188697
GO_NEGATIVE_REGULATION_OF_DENDRITIC_SPINE_DEVELOPMENT	0.994224705953564	0.993701093517595	0.994102487901311	0.994810263322432
GO_MODULATION_OF_GROWTH_OF_SYMBIONT_INVOLVED_IN_INTERACTION_WITH_HOST	0.985042606763359	0.97820261818545	0.986501319116515	0.980813775381718
GO_ETHER_METABOLIC_PROCESS	0.988520425776951	0.987201302716659	0.988326742185767	0.987123532302452
GO_CYTOKINE_METABOLIC_PROCESS	0.984735891404018	0.986557148745641	0.98514502211148	0.986825173366606
GO_ANTEROGRADE_AXONAL_TRANSPORT	0.993717642957839	0.990940734938707	0.993921613953208	0.992155946759172
GO_SODIUM_INDEPENDENT_ORGANIC_ANION_TRANSPORT	0.989242421562693	0.986411022292002	0.991733462674849	0.986303849317711
GO_N_GLYCAN_PROCESSING	0.988406017527039	0.987791233062797	0.988464154133549	0.986457971479626
GO_INORGANIC_ION_IMPORT_INTO_CELL	0.994365518381508	0.993476547266994	0.994674721694578	0.993433566053728
GO_ENDOPLASMIC_RETICULUM_TO_CYTOSOL_TRANSPORT	0.994735262913089	0.991749842491078	0.995551250611194	0.992069139158694
GO_G_PROTEIN_COUPLED_PURINERGIC_RECEPTOR_SIGNALING_PATHWAY	0.982828518281585	0.982027086675352	0.983730806296925	0.982984236811573
GO_OLFACTORY_BULB_INTERNEURON_DIFFERENTIATION	0.992977217455362	0.990715570904203	0.993181950236059	0.990719902150614
GO_POSITIVE_REGULATION_OF_G_PROTEIN_COUPLED_RECEPTOR_PROTEIN_SIGNALING_PATHWAY	0.982825053069693	0.983975213559877	0.987418598629869	0.98208365078043
GO_ATTACHMENT_OF_SPINDLE_MICROTUBULES_TO_KINETOCHORE	0.990151493482625	0.985611175033488	0.990104279581999	0.986748856307957
GO_POSITIVE_REGULATION_OF_TYROSINE_PHOSPHORYLATION_OF_STAT1_PROTEIN	0.995638404608926	0.991572892419403	0.996036027671859	0.99285927190776
GO_REGULATION_OF_CELL_CYCLE_CHECKPOINT	0.994656025764428	0.993634168132553	0.994703223583912	0.993783455115355
GO_NEGATIVE_REGULATION_OF_TRANSCRIPTION_REGULATORY_REGION_DNA_BINDING	0.951581271744284	0.955977778748057	0.956972844271279	0.949467222549898
GO_POSITIVE_REGULATION_OF_METANEPHROS_DEVELOPMENT	0.982167515880427	0.97947692305316	0.983388025116035	0.981235663995142
GO_POSITIVE_REGULATION_OF_LYMPHOCYTE_APOPTOTIC_PROCESS	0.993303176747066	0.9892410712485	0.994630389250101	0.990839676645501
GO_GLUTAMATE_SECRETION	0.992563599305255	0.992005710763829	0.992531790458131	0.992692649546587
GO_REGULATION_OF_NFAT_PROTEIN_IMPORT_INTO_NUCLEUS	0.993290349454863	0.991587300615675	0.994471950240582	0.991933667531068
GO_REGULATION_OF_VASCULOGENESIS	0.989083654816834	0.989296651615978	0.989841025116676	0.989122201792209
GO_LENS_FIBER_CELL_DIFFERENTIATION	0.990445656945255	0.983132105861299	0.990770197020152	0.985151698583888
GO_EMBRYONIC_HEMOPOIESIS	0.993650973250069	0.991201919890874	0.994012434166113	0.991524401377337
GO_PROTEIN_EXPORT_FROM_NUCLEUS	0.995395638197138	0.994203999221902	0.996277644558744	0.994265254669368
GO_POSITIVE_REGULATION_OF_SEQUESTERING_OF_CALCIUM_ION	0.994574672537075	0.993897219959604	0.995254977038602	0.994010691129649
GO_SECONDARY_METABOLITE_BIOSYNTHETIC_PROCESS	0.993521523321153	0.99100312208405	0.994605551286693	0.991100610745798
GO_CELL_MIGRATION_INVOLVED_IN_HEART_DEVELOPMENT	0.979285624807143	0.974175856828417	0.980181401462077	0.977018810290362
GO_PROTEIN_LOCALIZATION_TO_CYTOSKELETON	0.994254395324688	0.993106974275538	0.994560475160292	0.993669256729531
GO_NUCLEAR_ENVELOPE_REASSEMBLY	0.99483292986547	0.993717542300526	0.996191196276836	0.992365217817161
GO_INTRINSIC_APOPTOTIC_SIGNALING_PATHWAY_IN_RESPONSE_TO_DNA_DAMAGE_BY_P53_CLASS_MEDIATOR	0.99295485458102	0.989598214619001	0.993063210155558	0.990240940655594
116519	0.991168711591812	0.985105888336047	0.992904277720535	0.989156096149651
GO_NCRNA_CATABOLIC_PROCESS	0.993704076232211	0.990922024573722	0.993901033994424	0.991861586583038
GO_GLUTAMINE_FAMILY_AMINO_ACID_BIOSYNTHETIC_PROCESS	0.991175567002027	0.989818507983498	0.989732938593848	0.989653107486528
GO_REGULATION_OF_TELOMERASE_RNA_LOCALIZATION_TO_CAJAL_BODY	0.996059938699792	0.996025013671527	0.995312046672658	0.996156792854996
GO_BUNDLE_OF_HIS_CELL_TO_PURKINJE_MYOCYTE_COMMUNICATION	0.98475943474562	0.982743883179954	0.983702246595006	0.983514208948802
GO_REGULATION_OF_CELL_MATURATION	0.990513219513009	0.988849178456479	0.990058645096187	0.989884795054024
55558	0.989074033380626	0.989932833044829	0.986752430537453	0.990923162278983
GO_REGULATION_OF_CYTOKINE_PRODUCTION_INVOLVED_IN_INFLAMMATORY_RESPONSE	0.981485880926829	0.982000863148738	0.982426463314945	0.980145226909828
GO_URETER_DEVELOPMENT	0.991069989322827	0.985783116755501	0.993962131240793	0.98713743402415
GO_POSITIVE_REGULATION_OF_DNA_DAMAGE_RESPONSE_SIGNAL_TRANSDUCTION_BY_P53_CLASS_MEDIATOR	0.985571615020565	0.985506063917993	0.987953196396313	0.985424029838896
GO_REGULATION_OF_COLLATERAL_SPROUTING	0.990811424018047	0.991607609309358	0.991439251701317	0.992159979074327
GO_ESTABLISHMENT_OR_MAINTENANCE_OF_MONOPOLAR_CELL_POLARITY	0.99058770581738	0.985909093275111	0.993241183770631	0.986406648532635
GO_REGULATION_OF_INTERLEUKIN_5_PRODUCTION	0.980860653367796	0.981331770800992	0.986336771126815	0.985580625552953
GO_PINOCYTOSIS	0.979659383306205	0.983474076015003	0.982608494249756	0.971981950437181
GO_PHOSPHATIDYLETHANOLAMINE_METABOLIC_PROCESS	0.996313018060338	0.995892035329063	0.996098250343403	0.995925973624313
GO_G_PROTEIN_COUPLED_PURINERGIC_NUCLEOTIDE_RECEPTOR_SIGNALING_PATHWAY	0.975696341881991	0.976152848513648	0.974834035443992	0.975674346097033
GO_CELLULAR_RESPONSE_TO_VIRUS	0.986153557784037	0.990554315410744	0.986411420587126	0.990602531668792
GO_CYTOPLASMIC_MRNA_PROCESSING_BODY_ASSEMBLY	0.99577413555931	0.993048796154889	0.996148708538332	0.994043118714176
GO_NATURAL_KILLER_CELL_DIFFERENTIATION	0.987907694653674	0.987161024937969	0.989464741471044	0.98794828405641
GO_BONE_TRABECULA_MORPHOGENESIS	0.992674641679211	0.992357014096027	0.993969273701696	0.99318626289301
GO_REGULATION_OF_INFLAMMATORY_RESPONSE_TO_ANTIGENIC_STIMULUS	0.988742173263247	0.985798166751262	0.988857001549478	0.986721253095077
GO_NEGATIVE_REGULATION_OF_PROTEIN_AUTOPHOSPHORYLATION	0.987425693550858	0.985303077693658	0.987014076807495	0.986300087413655
53339	0.994546024713316	0.992786849209407	0.994670126200734	0.993828818010403
GO_REGULATION_OF_ICOSANOID_SECRETION	0.986569963306622	0.986448166398334	0.989641778242081	0.984494849606547
GO_POSITIVE_REGULATION_OF_MITOCHONDRIAL_FISSION	0.988346767952454	0.987811555247971	0.989987309345224	0.986883781507159
GO_EPIDERMIS_MORPHOGENESIS	0.978226579819317	0.97318066805288	0.979991087372924	0.976192249853599
GO_PURINE_DEOXYRIBONUCLEOTIDE_METABOLIC_PROCESS	0.990038970575693	0.98868778573988	0.991386451777484	0.987787071533508
GO_DISRUPTION_OF_CELLS_OF_OTHER_ORGANISM	0.988332602382812	0.98380636037886	0.986994372670177	0.984440020786469
GO_PIGMENT_GRANULE_LOCALIZATION	0.994025306901171	0.992466732899263	0.994764961247479	0.993132303823779
GO_VASCULAR_ENDOTHELIAL_GROWTH_FACTOR_SIGNALING_PATHWAY	0.993509907515476	0.992031511784481	0.995109452773664	0.992459943184883
GO_SKELETAL_MUSCLE_TISSUE_REGENERATION	0.991757047469689	0.988407965139468	0.991702818633824	0.989390754111651
GO_REGULATION_OF_SYSTEMIC_ARTERIAL_BLOOD_PRESSURE_BY_CIRCULATORY_RENIN_ANGIOTENSIN	0.990940575022506	0.98925395858244	0.992481656433014	0.990641449823273
23076	0.994928119677983	0.994079832923916	0.995494125571555	0.994583517489396
GO_B_CELL_HOMEOSTASIS	0.992527184513833	0.989023778288692	0.994061139822972	0.990405125361281
GO_POSITIVE_REGULATION_OF_CALCIUM_ION_DEPENDENT_EXOCYTOSIS	0.993114454175726	0.991098968329683	0.992569652759495	0.991674659862099
GO_MRNA_SPLICE_SITE_SELECTION	0.995418455824675	0.993091116742801	0.994513728792568	0.99375446537552
GO_REGULATION_OF_TRANSLATION_IN_RESPONSE_TO_STRESS	0.991966836041626	0.986784044123458	0.991620761868443	0.988265797868515
GO_POSITIVE_REGULATION_OF_ERYTHROCYTE_DIFFERENTIATION	0.987210414710027	0.981080556025912	0.989051921197253	0.980273109368137
GO_DENDRITIC_CELL_MIGRATION	0.984853856875708	0.978915708786296	0.987667632572786	0.979871528398798
GO_SENSORY_PERCEPTION_OF_TEMPERATURE_STIMULUS	0.991032157993408	0.990668526469471	0.991670245185781	0.990496765748043
GO_POSITIVE_REGULATION_OF_MACROPHAGE_ACTIVATION	0.991179822449002	0.99002635557469	0.989048539264483	0.989413352167392
1435	0.989534549473028	0.991826994916697	0.992237615795575	0.992100486957946
GO_OUTFLOW_TRACT_SEPTUM_MORPHOGENESIS	0.991413163910777	0.988804976476694	0.991618886267294	0.989507576431239
GO_REGULATION_OF_MAMMARY_GLAND_EPITHELIAL_CELL_PROLIFERATION	0.99286520794201	0.989442437962233	0.992825325736634	0.989995652900519
GO_CELLULAR_RESPONSE_TO_EPIDERMAL_GROWTH_FACTOR_STIMULUS	0.993239890785069	0.992214648250978	0.993011710000056	0.992059246485472
GO_LEUKOCYTE_DEGRANULATION	0.984030977573498	0.981015541926584	0.984426089548681	0.982810004024739
796	0.979832253998234	0.977493976379226	0.980894965616542	0.977917121386725
GO_NEGATIVE_REGULATION_OF_TELOMERE_MAINTENANCE_VIA_TELOMERASE	0.996213241196938	0.995473936570759	0.99675334738789	0.995539972237509
GO_REGULATION_OF_T_CELL_CHEMOTAXIS	0.979774720729153	0.970269149396388	0.983341309828918	0.968969264217519
GO_REGULATION_OF_ESTABLISHMENT_OF_PLANAR_POLARITY_INVOLVED_IN_NEURAL_TUBE_CLOSURE	0.989095016351173	0.989278569477167	0.988436314667735	0.98616565606926
GO_REGULATION_OF_CHOLESTEROL_HOMEOSTASIS	0.994076368267975	0.993045139766417	0.995477002368664	0.995187810584031
GO_VENTRICULAR_SEPTUM_MORPHOGENESIS	0.985223822042269	0.984189926557866	0.981629220750952	0.980294843290015
GO_POSITIVE_REGULATION_OF_ENDOTHELIAL_CELL_CHEMOTAXIS	0.994463374035165	0.993015989816631	0.995689940421949	0.993091982735045
GO_POSITIVE_REGULATION_OF_ENDOTHELIAL_CELL_DIFFERENTIATION	0.986964150409796	0.9868964858413	0.987371057291113	0.987721118013951
GO_TOLERANCE_INDUCTION	0.985757636350917	0.976673510199896	0.987964836834627	0.975916827204881
GO_DEVELOPMENTAL_PROGRAMMED_CELL_DEATH	0.99190471205458	0.988931660805333	0.992065598459398	0.990391196159838
GO_POSITIVE_REGULATION_OF_SKELETAL_MUSCLE_TISSUE_DEVELOPMENT	0.985237006551421	0.98374612290653	0.986237789600969	0.984776222099977
GO_RESPONSE_TO_MUSCLE_STRETCH	0.986575534287502	0.985071607269092	0.988710204271296	0.980748264179403
GO_NEGATIVE_REGULATION_OF_OLIGODENDROCYTE_DIFFERENTIATION	0.978661251276282	0.971352692326194	0.984797081653526	0.976427352843889
GO_NEGATIVE_REGULATION_OF_SODIUM_ION_TRANSPORT	0.989610516004545	0.980754984224535	0.992814437369371	0.987955288255755
GO_NEGATIVE_REGULATION_OF_GLYCOPROTEIN_BIOSYNTHETIC_PROCESS	0.989196928637418	0.988053788015947	0.989484235635715	0.988345755508994
3579	0.985369632602902	0.984279652644078	0.985933289739764	0.98449278734721
GO_NEGATIVE_REGULATION_OF_INTRINSIC_APOPTOTIC_SIGNALING_PATHWAY_BY_P53_CLASS_MEDIATOR	0.990711716567382	0.986102717822054	0.989763453128235	0.986864907271026
GO_RIBONUCLEOTIDE_CATABOLIC_PROCESS	0.995033563194094	0.990395850165991	0.995377300765258	0.991252901512881
GO_POSITIVE_REGULATION_OF_MITOTIC_SISTER_CHROMATID_SEPARATION	0.99637656967849	0.995366256149287	0.996487552744389	0.995824548408412
GO_NEGATIVE_REGULATION_OF_INTERLEUKIN_1_PRODUCTION	0.987104477422647	0.983825845664191	0.988134729853009	0.984677970057683
GO_REGULATION_OF_PROSTAGLANDIN_SECRETION	0.986574356533155	0.983138225448849	0.991923929931844	0.98172099840818
GO_REGULATION_OF_PODOSOME_ASSEMBLY	0.993228423920753	0.991151044044638	0.992551377847316	0.991349911841502
GO_REGULATION_OF_CELLULAR_SENESCENCE	0.99202924940011	0.988448650361759	0.991205212523264	0.988704265625966
GO_CARDIAC_LEFT_VENTRICLE_MORPHOGENESIS	0.959640641938825	0.9475641334246	0.96137106385937	0.952115820706827
GO_NEGATIVE_REGULATION_OF_STRIATED_MUSCLE_CELL_DIFFERENTIATION	0.985638667278741	0.985131306223171	0.983438675348194	0.986471484100363
GO_NEGATIVE_REGULATION_OF_POTASSIUM_ION_TRANSMEMBRANE_TRANSPORTER_ACTIVITY	0.987518152364006	0.983198043756259	0.986469977820205	0.984191399991357
GO_HEART_TRABECULA_MORPHOGENESIS	0.991512923701261	0.99047296973401	0.991711222019827	0.991254786284108
GO_RESPIRATORY_CHAIN_COMPLEX_IV_ASSEMBLY	0.994582882875151	0.993386113544518	0.994742971132148	0.992760351064407
GO_NITRIC_OXIDE_METABOLIC_PROCESS	0.994125682053962	0.991723136351301	0.995238675898697	0.993508264189753
GO_POSITIVE_REGULATION_OF_LEUKOCYTE_APOPTOTIC_PROCESS	0.99328460420914	0.98867871849364	0.993693358879498	0.98985219515892
GO_POSITIVE_REGULATION_OF_CELL_FATE_COMMITMENT	0.961458766051447	0.959879069977346	0.963262184684756	0.962724645950112
GO_FOREBRAIN_MORPHOGENESIS	0.992221675916521	0.989722454726336	0.992165988847583	0.988823874566861
GO_TELOMERE_CAPPING	0.965247916922628	0.964368937888077	0.970369800612547	0.966198629553251
GO_PROSTATE_GLAND_MORPHOGENESIS	0.987773227966995	0.987776502087849	0.988625693457605	0.987099492384271
GO_REGULATION_OF_MITOCHONDRIAL_MEMBRANE_PERMEABILITY_INVOLVED_IN_APOPTOTIC_PROCESS	0.994391418051477	0.992828639809031	0.994974452230537	0.992406589656969
GO_REGULATION_OF_HISTONE_DEACETYLATION	0.99205323060891	0.990191150215802	0.992501414699601	0.990358455436146
GO_NEUROTRANSMITTER_UPTAKE	0.992643223866552	0.99266194387303	0.993150844955278	0.991790101626212
GO_MICROTUBULE_ANCHORING	0.994589334004624	0.993212491602282	0.99401600014927	0.994045402822315
10300	0.994298401499068	0.992533047830057	0.994009127721374	0.992987495428491
GO_REGULATION_OF_MRNA_CATABOLIC_PROCESS	0.980570592924298	0.979515799287708	0.985866414846885	0.979071843131631
GO_INTERMEDIATE_FILAMENT_ORGANIZATION	0.986427400582891	0.979116027237708	0.988817904920284	0.982539739010609
GO_SODIUM_ION_EXPORT	0.995270738940381	0.99382267469952	0.995653797301852	0.994465536991155
339345	0.984181002553197	0.986878944554858	0.98577848167529	0.983666949601718
5165	0.988039025423626	0.986320261157348	0.988540368052342	0.986833135546426
GO_RESPONSE_TO_PROSTAGLANDIN_E	0.989775166497284	0.989177939351346	0.990807888266817	0.989413768271855
GO_NEGATIVE_REGULATION_OF_RESPONSE_TO_REACTIVE_OXYGEN_SPECIES	0.993071913705574	0.99002636907169	0.992841531656663	0.989632272524008
GO_POSITIVE_REGULATION_OF_RNA_SPLICING	0.996452531728366	0.994198569981885	0.996652833821955	0.99474273960158
GO_RESPONSE_TO_IMMOBILIZATION_STRESS	0.989942240079373	0.988003992042111	0.989126498438195	0.988135497118586
GO_POSITIVE_REGULATION_OF_KERATINOCYTE_DIFFERENTIATION	0.991303198103317	0.990723605504786	0.990004490059425	0.991528258409438
GO_SEROTONIN_METABOLIC_PROCESS	0.994776717456367	0.993766128923601	0.994173063641065	0.994111948599866
GO_REGULATION_OF_SKELETAL_MUSCLE_CELL_DIFFERENTIATION	0.992823811447214	0.991291100471615	0.993336868293953	0.991752038660515
GO_POSITIVE_REGULATION_OF_INTERLEUKIN_1_BETA_PRODUCTION	0.991973167072802	0.992988635395244	0.992643635576832	0.992383913521255
284254	0.980740300194937	0.975347565479086	0.978391003339847	0.976612570709886
GO_DISRUPTION_OF_CELLS_OF_OTHER_ORGANISM_INVOLVED_IN_SYMBIOTIC_INTERACTION	0.995055062393653	0.993354352358438	0.996310541349409	0.994536760308548
GO_IRON_COORDINATION_ENTITY_TRANSPORT	0.996142075861206	0.995175461891454	0.996648254597834	0.99528851820481
GO_PHOSPHATIDYLCHOLINE_BIOSYNTHETIC_PROCESS	0.992955755355639	0.991857917694851	0.993961584865746	0.992595101131357
GO_MEMBRANE_BIOGENESIS	0.994631197340479	0.993038054308216	0.993716562878731	0.993676279836586
GO_REGULATION_OF_ACTIN_NUCLEATION	0.991884145748116	0.991773472757239	0.992065984334728	0.992210932053982
GO_REGULATION_OF_DENDRITIC_CELL_DIFFERENTIATION	0.993451468295541	0.993322283693616	0.993744395272319	0.994124364172058
GO_PROTEIN_LOCALIZATION_TO_KINETOCHORE	0.992296203098934	0.990138272806123	0.993627313310124	0.990794713680012
GO_PHOTOPERIODISM	0.983350498788042	0.986067415821201	0.989424523353784	0.981863440058486
GO_MESENCHYMAL_TO_EPITHELIAL_TRANSITION	0.977062350171536	0.969657405059671	0.978076028375399	0.970169881762713
GO_ESTABLISHMENT_OF_ENDOTHELIAL_INTESTINAL_BARRIER	0.993178295070573	0.993569742118536	0.994593348588625	0.994165151197728
GO_CELL_CYCLE_DNA_REPLICATION	0.99636700169755	0.993081015794902	0.995836934949514	0.99279471557016
GO_NEGATIVE_REGULATION_OF_TRANSCRIPTION_ELONGATION_FROM_RNA_POLYMERASE_II_PROMOTER	0.99537191500011	0.995442750644308	0.996137997697481	0.995193592567669
GO_ESTABLISHMENT_OF_EPITHELIAL_CELL_POLARITY	0.993493877478381	0.990198966523606	0.994846749494513	0.990676822284718
GO_TOLL_LIKE_RECEPTOR_9_SIGNALING_PATHWAY	0.986611871620325	0.986227827004546	0.989903311689547	0.983863563847628
GO_NITROGEN_CYCLE_METABOLIC_PROCESS	0.98515406581835	0.979609723971367	0.988385007953339	0.980531504446929
GO_NECROPTOTIC_PROCESS	0.993134139904307	0.991686172833165	0.99285632534609	0.992299633723643
GO_DENDRITIC_CELL_CHEMOTAXIS	0.982031622361362	0.97486045978854	0.985721568897273	0.976031534332392
GO_REGULATION_OF_ANTIGEN_PROCESSING_AND_PRESENTATION_OF_PEPTIDE_ANTIGEN	0.996711335143229	0.995412125531978	0.996209577512567	0.995495416264832
GO_ACTIVATION_OF_PHOSPHOLIPASE_C_ACTIVITY	0.990262755304101	0.983972154839265	0.990787021211327	0.985982306450273
GO_NEGATIVE_REGULATION_OF_BIOMINERAL_TISSUE_DEVELOPMENT	0.986624484273591	0.982493397983673	0.990233860947939	0.983168565066519
GO_NEGATIVE_REGULATION_OF_BONE_RESORPTION	0.99699896378586	0.995751230843143	0.996934138243404	0.995386946697421
GO_NADP_METABOLIC_PROCESS	0.994741370904585	0.992681005484282	0.995527168567987	0.992112841686042
GO_EPITHELIAL_TUBE_BRANCHING_INVOLVED_IN_LUNG_MORPHOGENESIS	0.991236360295716	0.990200209792027	0.991165243537661	0.990400417880249
GO_DETECTION_OF_MECHANICAL_STIMULUS_INVOLVED_IN_SENSORY_PERCEPTION	0.9923775252945	0.990997840874679	0.992261179490876	0.992040829589377
GO_REGULATION_OF_CELL_CELL_ADHESION_MEDIATED_BY_CADHERIN	0.992717199012978	0.994301108232165	0.99242151220165	0.993570843497459
GO_METANEPHRIC_EPITHELIUM_DEVELOPMENT	0.976406762545828	0.974345413671216	0.977918324432077	0.972603055035499
GO_REGULATION_OF_SMOOTH_MUSCLE_CELL_DIFFERENTIATION	0.98647825393166	0.981498338878558	0.986675527199687	0.983803184540529
133746	0.990178172644538	0.992079991144378	0.988899652557401	0.990752873361709
GO_NEGATIVE_REGULATION_OF_MUSCLE_CONTRACTION	0.988131834564836	0.987516424341074	0.988223094957354	0.987998753519547
6256	0.99089526145133	0.98901324555585	0.991160964134526	0.990153985304374
GO_POSITIVE_REGULATION_OF_LEUKOCYTE_DEGRANULATION	0.98702935765045	0.986726273052784	0.98930551514675	0.987173473413947
GO_NEGATIVE_REGULATION_OF_BLOOD_VESSEL_ENDOTHELIAL_CELL_MIGRATION	0.977293844318606	0.968924422289234	0.973827248257058	0.970593160841045
GO_REGULATION_OF_PROTEIN_IMPORT_INTO_NUCLEUS_TRANSLOCATION	0.992007583489849	0.989145718776805	0.99338331238162	0.989982167154643
GO_GLUCOCORTICOID_METABOLIC_PROCESS	0.983719369203483	0.981407279764811	0.986816544897244	0.981622624300682
GO_SKELETAL_MUSCLE_ADAPTATION	0.98638029678506	0.984319566709854	0.986872774239207	0.986606122448853
GO_ESTABLISHMENT_OR_MAINTENANCE_OF_EPITHELIAL_CELL_APICAL_BASAL_POLARITY	0.994942768314883	0.993333880553634	0.995168468884116	0.993138611135655
GO_LOOP_OF_HENLE_DEVELOPMENT	0.980739391055537	0.982733458135057	0.978831880832725	0.981743086655619
GO_KERATINOCYTE_PROLIFERATION	0.986752769093055	0.986212884841199	0.98678187374882	0.986792096666282
GO_MACROPHAGE_ACTIVATION_INVOLVED_IN_IMMUNE_RESPONSE	0.993255502462509	0.990794523571379	0.994712676073943	0.991857521313776
GO_INDOLALKYLAMINE_METABOLIC_PROCESS	0.992284664980725	0.989758209923293	0.992303892291953	0.989418196925816
GO_SMOOTH_MUSCLE_CELL_DIFFERENTIATION	0.987869862153888	0.984417579455326	0.988819766549362	0.984542102023118
GO_MALE_GENITALIA_DEVELOPMENT	0.950305239869737	0.943758822467896	0.953517342413234	0.939019830215043
4255	0.99374538373897	0.992607691428375	0.993805055775217	0.993535612893942
GO_RESPONSE_TO_DIETARY_EXCESS	0.971628057061114	0.96817396459259	0.973532866816156	0.970073670017215
GO_REGULATION_OF_MEIOTIC_NUCLEAR_DIVISION	0.993559696672721	0.992318786159092	0.994213667753679	0.992616048571307
GO_BRANCH_ELONGATION_OF_AN_EPITHELIUM	0.992373312317715	0.990723317823314	0.992446335842332	0.990878308064787
GO_POSITIVE_REGULATION_OF_VACUOLE_ORGANIZATION	0.98238201575068	0.981388505970073	0.980136291465501	0.981164623072342
GO_NEGATIVE_REGULATION_OF_PLATELET_ACTIVATION	0.985919177751826	0.982294449395465	0.985577110701483	0.981963742279842
GO_GLUTAMINE_FAMILY_AMINO_ACID_CATABOLIC_PROCESS	0.991130747878662	0.989603944566243	0.991827617365915	0.989228489056233
GO_NEURON_MATURATION	0.994705884120226	0.993279517360586	0.994610652262661	0.993819554071485
GO_THYMIC_T_CELL_SELECTION	0.987634354502716	0.984398668971339	0.989888446627339	0.985626387245274
5581	0.98552119656788	0.985684541210036	0.988724766198286	0.983658300440053
GO_COENZYME_A_METABOLIC_PROCESS	0.993895015171698	0.991522882155185	0.993567937710207	0.992045013385877
GO_PROTEIN_LOCALIZATION_TO_CILIUM	0.997750388337587	0.996537516464244	0.997906656084939	0.99667985906106
GO_REGULATION_OF_PROTEIN_HOMODIMERIZATION_ACTIVITY	0.993902773187224	0.992824416296744	0.993820260435472	0.993604713573918
GO_REGULATION_OF_HETEROTYPIC_CELL_CELL_ADHESION	0.9935733728708	0.991457840977783	0.994034328216649	0.992429298340184
GO_MITOCHONDRIAL_DNA_METABOLIC_PROCESS	0.992807338133268	0.990984894981704	0.992812516110581	0.989666972913754
GO_CGMP_METABOLIC_PROCESS	0.98167489305784	0.982167472309078	0.982700671566599	0.980909322091224
GO_RETINAL_GANGLION_CELL_AXON_GUIDANCE	0.985014057591476	0.988331791850117	0.985623009307487	0.987184271546675
GO_POSITIVE_REGULATION_OF_MEMBRANE_INVAGINATION	0.992267289080625	0.986950410496652	0.992870330359756	0.986598691235286
GO_HYDROGEN_PEROXIDE_CATABOLIC_PROCESS	0.988901791662891	0.983738401573015	0.98831968988555	0.985775650591576
53829	0.992705822746385	0.992878895097149	0.992294129704145	0.993125598131905
GO_POSITIVE_REGULATION_OF_CYTOKINE_PRODUCTION_INVOLVED_IN_IMMUNE_RESPONSE	0.992229443536298	0.990804484331239	0.992065517829377	0.991200296263651
GO_REGULATION_OF_PROTEIN_SUMOYLATION	0.995121033170323	0.994625492812966	0.995064381619307	0.993681701431511
GO_POSITIVE_REGULATION_BY_HOST_OF_VIRAL_TRANSCRIPTION	0.99490190492101	0.992835106794372	0.995886083641127	0.994153184833763
GO_NEGATIVE_REGULATION_OF_PRODUCTION_OF_MOLECULAR_MEDIATOR_OF_IMMUNE_RESPONSE	0.989507711281472	0.987020875580294	0.988226778360018	0.987980606750319
GO_SPHINGOLIPID_MEDIATED_SIGNALING_PATHWAY	0.985063632494033	0.984857179199699	0.982681005170267	0.984865940598686
GO_SYNAPTIC_VESICLE_CYTOSKELETAL_TRANSPORT	0.995894893764428	0.99418492405488	0.99560528140546	0.994393595803709
GO_LUNG_CELL_DIFFERENTIATION	0.989296360164331	0.988590691896362	0.990270852314188	0.988833861184595
GO_NUCLEOTIDE_BINDING_DOMAIN_LEUCINE_RICH_REPEAT_CONTAINING_RECEPTOR_SIGNALING_PATHWAY	0.994273913010728	0.994426276975096	0.99377220541884	0.99386684620065
GO_BETA_AMYLOID_METABOLIC_PROCESS	0.996008578240948	0.993211439203464	0.99658655544595	0.993115192694977
GO_RENAL_SYSTEM_PROCESS_INVOLVED_IN_REGULATION_OF_BLOOD_VOLUME	0.988313957460766	0.984946454650105	0.990878157132517	0.985199398464646
GO_POSITIVE_REGULATION_OF_CREB_TRANSCRIPTION_FACTOR_ACTIVITY	0.988364007456613	0.991060698353681	0.988644873497848	0.991335182907207
79594	0.986565634821229	0.985697089440729	0.989658328873671	0.984854355874025
GO_MODIFIED_AMINO_ACID_TRANSPORT	0.990739180589145	0.989164993224751	0.990930864249163	0.98946870275619
GO_CGMP_BIOSYNTHETIC_PROCESS	0.967549523738869	0.969154595367701	0.968765322227862	0.966143492199061
GO_ALTERNATIVE_MRNA_SPLICING_VIA_SPLICEOSOME	0.998105012980468	0.998183781764082	0.998421909001318	0.997998755389074
GO_SNORNA_METABOLIC_PROCESS	0.987310810128465	0.983563914125979	0.988372950195895	0.984898052750311
51548	0.989140110092459	0.981047445922753	0.990528304296859	0.983295369297614
8767	0.992180640388226	0.99084777819422	0.991863736777116	0.991325291974041
GO_COFACTOR_TRANSPORT	0.993900023412742	0.990847236669898	0.995146900241301	0.991764910289321
GO_EXOGENOUS_DRUG_CATABOLIC_PROCESS	0.988733922038993	0.985709801083958	0.989718859167949	0.989279876451907
GO_OTIC_VESICLE_DEVELOPMENT	0.989635919343585	0.987931536225143	0.989457883177332	0.988785134729176
GO_POSITIVE_REGULATION_OF_DNA_TEMPLATED_TRANSCRIPTION_INITIATION	0.99523670392152	0.994049190982436	0.995073405977722	0.99434019301554
GO_NEURON_PROJECTION_EXTENSION_INVOLVED_IN_NEURON_PROJECTION_GUIDANCE	0.98940233425548	0.981135316048521	0.989501399779762	0.984054115985009
GO_NEGATIVE_REGULATION_OF_DNA_REPAIR	0.982181797244848	0.975849660908158	0.985276522552132	0.979284782195433
GO_PREASSEMBLY_OF_GPI_ANCHOR_IN_ER_MEMBRANE	0.994321797838038	0.994031243041504	0.995041500889371	0.993539667270415
GO_NECROTIC_CELL_DEATH	0.992977352071173	0.992294527698741	0.991247889081051	0.992744340304199
GO_POSITIVE_REGULATION_OF_CELLULAR_AMINE_METABOLIC_PROCESS	0.994264460507033	0.989581871656564	0.995180693004799	0.990416691611103
GO_REGULATION_BY_VIRUS_OF_VIRAL_PROTEIN_LEVELS_IN_HOST_CELL	0.991251057239195	0.987442814154769	0.990189876201036	0.988238362131196
GO_REGULATION_OF_RESPIRATORY_SYSTEM_PROCESS	0.991074356539276	0.990321601953613	0.993123083720887	0.989707907151792
9798	0.989852390611096	0.987675017503386	0.990131789852189	0.988225551034689
GO_CELLULAR_RESPONSE_TO_FLUID_SHEAR_STRESS	0.992441483653703	0.992527594292132	0.991676593462795	0.99378343119451
GO_ESTABLISHMENT_OF_PROTEIN_LOCALIZATION_TO_CHROMOSOME	0.994139806656105	0.990971908366324	0.995180985207075	0.99330247991644
GO_ROUNDABOUT_SIGNALING_PATHWAY	0.988750240812759	0.980886673239858	0.991157941120155	0.981388991119957
GO_GLUTAMATE_METABOLIC_PROCESS	0.989268617264187	0.989223913329191	0.988999618412542	0.988364611085845
GO_SPHINGOMYELIN_METABOLIC_PROCESS	0.991147003206172	0.991512503836478	0.990479511756107	0.992049038424191
126789	0.992458037360549	0.988084684262295	0.993885852652414	0.988166815648684
GO_NEGATIVE_REGULATION_OF_ATPASE_ACTIVITY	0.988417166392845	0.987062350125487	0.991370740748912	0.986537932806569
GO_CELLULAR_RESPONSE_TO_LITHIUM_ION	0.992811461959094	0.989233804797459	0.99292312676481	0.990382080112141
GO_CELLULAR_RESPONSE_TO_PROSTAGLANDIN_STIMULUS	0.991140296384217	0.989623451891188	0.991178743873253	0.990497411110573
GO_REGULATION_OF_MYELOID_CELL_APOPTOTIC_PROCESS	0.989021818024573	0.989191552166885	0.985920557681113	0.986132469173809
GO_NOTCH_RECEPTOR_PROCESSING	0.988717886882668	0.989796649252142	0.988091908216101	0.989618375413553
GO_CELLULAR_RESPONSE_TO_CADMIUM_ION	0.986180093648926	0.986486887622488	0.98679225509383	0.98753042525986
GO_SUCKLING_BEHAVIOR	0.991977224749111	0.991965749391905	0.994522018809633	0.991758810041196
GO_REGULATION_OF_MITOTIC_SPINDLE_CHECKPOINT	0.995409925750154	0.994929513923131	0.994785898517795	0.995171034515011
GO_REGULATION_OF_NON_CANONICAL_WNT_SIGNALING_PATHWAY	0.988576468531824	0.987024963270844	0.988503796479982	0.987601533478425
GO_CHROMOSOME_LOCALIZATION_TO_NUCLEAR_ENVELOPE_INVOLVED_IN_HOMOLOGOUS_CHROMOSOME_SEGREGATION	0.995893184410292	0.994871527152615	0.996336358207392	0.994729971243063
GO_NEGATIVE_REGULATION_OF_DNA_RECOMBINATION	0.994709066630717	0.9930479091678	0.994202291078122	0.9936615964212
GO_POSITIVE_REGULATION_OF_LYMPHOCYTE_MIGRATION	0.986689773295598	0.981693680733013	0.986933116203534	0.983391102864978
GO_POSITIVE_REGULATION_OF_CELLULAR_EXTRAVASATION	0.984443650006393	0.984952889441724	0.98418952247945	0.986392590367158
GO_DNA_STRAND_ELONGATION_INVOLVED_IN_DNA_REPLICATION	0.995665393513079	0.994040027340179	0.996126770706613	0.994200638050053
GO_CELLULAR_MODIFIED_AMINO_ACID_CATABOLIC_PROCESS	0.992999563275421	0.992713049330557	0.993437989204965	0.992704677370298
10627	0.991479315166417	0.990281657772573	0.991613300936883	0.990439891401872
GO_POSITIVE_REGULATION_OF_TRANSCRIPTION_INITIATION_FROM_RNA_POLYMERASE_II_PROMOTER	0.995257668858443	0.994395290681958	0.995486596501605	0.994514904367974
GO_PYRIMIDINE_RIBONUCLEOSIDE_TRIPHOSPHATE_METABOLIC_PROCESS	0.996629503533372	0.995850107683355	0.99681456099011	0.996301974611493
GO_SERTOLI_CELL_DEVELOPMENT	0.993692306557181	0.992750077045067	0.994766050824095	0.993568130711871
GO_NEGATIVE_REGULATION_OF_RNA_SPLICING	0.995080597997958	0.993169477682506	0.995141952574444	0.993553131675898
GO_RESPONSE_TO_ANGIOTENSIN	0.992721535311957	0.992328576188006	0.993631748781953	0.993051946287739
GO_DENDRITIC_SPINE_DEVELOPMENT	0.994526453564275	0.992911910684643	0.994128507648645	0.993033943424728
GO_HEME_METABOLIC_PROCESS	0.993562445426857	0.990709765579933	0.993864373855608	0.991248803324041
GO_SERINE_FAMILY_AMINO_ACID_BIOSYNTHETIC_PROCESS	0.990877119062741	0.989761589046326	0.991921556192183	0.991019116712918
GO_CEREBELLAR_PURKINJE_CELL_LAYER_FORMATION	0.987411458944059	0.987610042902219	0.988012336107588	0.988296900747351
GO_INOSITOL_PHOSPHATE_CATABOLIC_PROCESS	0.995672212202084	0.99361697109584	0.995064325492478	0.994657041923332
GO_C21_STEROID_HORMONE_METABOLIC_PROCESS	0.994934844840192	0.99400700602584	0.996004786764715	0.993643082697081
GO_NEGATIVE_REGULATION_OF_GLIAL_CELL_DIFFERENTIATION	0.982782714231189	0.977303812687154	0.984513515038693	0.976613249977
GO_POSITIVE_REGULATION_OF_EPIDERMAL_CELL_DIFFERENTIATION	0.991671652664582	0.988437766947851	0.991386004540501	0.989290529132635
26276	0.98485023702639	0.979633758957645	0.988660656440822	0.985179647072275
GO_POSITIVE_REGULATION_OF_TOR_SIGNALING	0.991078421106255	0.991231396100658	0.990949401611131	0.991739970592214
GO_MALE_SEX_DETERMINATION	0.973799489714055	0.976704811524007	0.975144504643457	0.976145062367746
GO_TYPE_B_PANCREATIC_CELL_DEVELOPMENT	0.966912688876813	0.955936554409191	0.968079180506396	0.958391709924547
GO_REGULATION_OF_SUPEROXIDE_ANION_GENERATION	0.992887695443516	0.988654811511875	0.993786579596221	0.988601478319673
GO_REGULATION_OF_SERINE_TYPE_PEPTIDASE_ACTIVITY	0.981341869983165	0.978138521183436	0.985622876611584	0.982591969264425
GO_NEGATIVE_REGULATION_OF_STEROID_METABOLIC_PROCESS	0.975416871586646	0.975934359939388	0.979345606016247	0.977523357662426
GO_BARBED_END_ACTIN_FILAMENT_CAPPING	0.990855205087064	0.988674325417387	0.994937486156025	0.992133739209333
GO_CELL_MIGRATION_INVOLVED_IN_SPROUTING_ANGIOGENESIS	0.992852096168783	0.993059420225638	0.993894773187691	0.992810246224356
GO_NEGATIVE_REGULATION_OF_INTRACELLULAR_ESTROGEN_RECEPTOR_SIGNALING_PATHWAY	0.991214308897751	0.987736179929	0.988639642806154	0.988323487777871
GO_REGULATION_OF_TYPE_2_IMMUNE_RESPONSE	0.990523364180345	0.989925083382369	0.9905400190116	0.990513161679912
GO_3_UTR_MEDIATED_MRNA_STABILIZATION	0.972274650906002	0.978549283181855	0.971472151105106	0.969859937226438
GO_DRUG_CATABOLIC_PROCESS	0.987714871245106	0.98426507660735	0.990499607631228	0.987610064469878
GO_POSITIVE_REGULATION_OF_RHO_PROTEIN_SIGNAL_TRANSDUCTION	0.993289740893984	0.992693012264385	0.993642115379342	0.992645436794541
GO_PRIMITIVE_STREAK_FORMATION	0.987179147124457	0.98521810086001	0.987688290701299	0.987756664477425
GO_RESPONSE_TO_PHENYLPROPANOID	0.991938619828224	0.988141726187442	0.993583618051392	0.988959225481289
9314	0.992693686245875	0.990466239367635	0.992074188163199	0.990196053661527
GO_CONTRACTILE_ACTIN_FILAMENT_BUNDLE_ASSEMBLY	0.99540888780272	0.995337305699008	0.996258611266163	0.995988587681186
GO_ACTIVATION_OF_NF_KAPPAB_INDUCING_KINASE_ACTIVITY	0.984950200742938	0.976113523698231	0.985962514480708	0.978282629095027
GO_NEGATIVE_REGULATION_OF_CYTOKINE_PRODUCTION_INVOLVED_IN_IMMUNE_RESPONSE	0.988873964272422	0.986530837811002	0.987988390712588	0.988497544188816
GO_REGULATION_OF_TOLL_LIKE_RECEPTOR_4_SIGNALING_PATHWAY	0.987920184830097	0.983989183918195	0.98658849154161	0.983310433568156
GO_WHITE_FAT_CELL_DIFFERENTIATION	0.988465201382271	0.988794604509767	0.988947963172608	0.988594749285429
GO_REGULATION_OF_SHORT_TERM_NEURONAL_SYNAPTIC_PLASTICITY	0.991588670876207	0.991268717623747	0.991702535720413	0.990440066901845
GO_ALDEHYDE_CATABOLIC_PROCESS	0.994962118422168	0.993974124772278	0.994662918292229	0.994655951500647
GO_HYALURONAN_CATABOLIC_PROCESS	0.993472290258997	0.989949785895781	0.993275662940548	0.990783248837737
GO_NEUROTRANSMITTER_BIOSYNTHETIC_PROCESS	0.985433152742039	0.988278805498089	0.984768334299456	0.987858313796288
GO_PENTOSE_PHOSPHATE_SHUNT	0.997133231224667	0.996945162830381	0.996138302160646	0.996656382369479
23411	0.991821767342097	0.987364162418487	0.993471705650453	0.988259915446164
GO_IMP_METABOLIC_PROCESS	0.992177772550556	0.985993492634183	0.99128504004765	0.986112425839843
GO_NCRNA_3_END_PROCESSING	0.994718760298542	0.993793572060075	0.995154093479787	0.994389947674378
GO_LYMPH_NODE_DEVELOPMENT	0.988102399324966	0.984263851827225	0.987559638369364	0.985185176489198
GO_REGULATION_OF_RESPIRATORY_GASEOUS_EXCHANGE_BY_NEUROLOGICAL_SYSTEM_PROCESS	0.990675484770684	0.98859106250742	0.992754254626196	0.988638133094002
GO_POSITIVE_REGULATION_OF_CHOLESTEROL_EFFLUX	0.992321965360733	0.991041646417743	0.992618590480694	0.992074783077609
5224	0.996449636138969	0.99531826250325	0.99670904452046	0.995526738973987
GO_POSITIVE_REGULATION_OF_VIRAL_GENOME_REPLICATION	0.993846373654856	0.992760252547548	0.994379993900841	0.992850989267822
GO_REGULATION_OF_ALPHA_AMINO_3_HYDROXY_5_METHYL_4_ISOXAZOLE_PROPIONATE_SELECTIVE_GLUTAMATE_RECEPTOR_ACTIVITY	0.991182345046547	0.987702856290915	0.993930906549173	0.989298711165965
GO_REGULATION_OF_ENDOTHELIAL_CELL_DIFFERENTIATION	0.990747821762224	0.989022268549302	0.991267782594645	0.989986847530571
GO_REGULATION_OF_NOREPINEPHRINE_SECRETION	0.968321930029922	0.964120142527387	0.964734222319993	0.967493467145487
824	0.993387355748388	0.99300119428103	0.993313487162361	0.993463941809948
GO_POLYOL_CATABOLIC_PROCESS	0.994689993894984	0.991412062055642	0.995296677387145	0.992002014654537
4842	0.996430224785374	0.994778516434792	0.99651650376508	0.99542794545601
GO_NEGATIVE_REGULATION_OF_B_CELL_ACTIVATION	0.979641621534404	0.973496976733723	0.982711074958608	0.970839546891964
GO_POSITIVE_REGULATION_OF_COAGULATION	0.984139121887361	0.983197480874048	0.986578124171309	0.980819486148802
GO_NEGATIVE_REGULATION_OF_PROTEIN_TYROSINE_KINASE_ACTIVITY	0.99360897033607	0.991655868131492	0.99442575010288	0.992560934789528
GO_VENTRICULAR_CARDIAC_MUSCLE_CELL_DIFFERENTIATION	0.9933238822281	0.99232367038376	0.993533736338329	0.993301177676616
GO_OXIDATIVE_DEMETHYLATION	0.987531111927511	0.983344571583808	0.98050014898638	0.983438359913459
GO_REGULATION_OF_MACROPHAGE_ACTIVATION	0.987386121561094	0.989913556241349	0.98911394102498	0.990298080129781
100	0.994156511983374	0.991701311555965	0.994526338947431	0.991409275746792
GO_POSITIVE_REGULATION_OF_ACTION_POTENTIAL	0.996401494620288	0.995587062203446	0.995942835595581	0.995468725856456
GO_REGULATION_OF_CHOLESTEROL_EFFLUX	0.992433774884017	0.99183256803581	0.993063410077047	0.992292387831785
GO_NEGATIVE_REGULATION_OF_TOLL_LIKE_RECEPTOR_SIGNALING_PATHWAY	0.98270249992336	0.982904231199869	0.982823752460634	0.980533928091742
GO_POSITIVE_REGULATION_OF_PROTEIN_LOCALIZATION_TO_CELL_SURFACE	0.988628593738406	0.988535167534415	0.985363138301054	0.987460215897474
GO_RENAL_VESICLE_DEVELOPMENT	0.985038876489493	0.979902323523795	0.987218941291405	0.983111047427223
GO_BONE_CELL_DEVELOPMENT	0.995894221004572	0.993697887812932	0.996291302659165	0.994494194337789
5058	0.991664806116804	0.989276313857071	0.99336656989681	0.989827443385928
GO_NEGATIVE_REGULATION_OF_NEUROLOGICAL_SYSTEM_PROCESS	0.97152387584292	0.964572373494274	0.983990966415094	0.971911592061533
GO_PYRIMIDINE_NUCLEOSIDE_MONOPHOSPHATE_METABOLIC_PROCESS	0.991659483979135	0.992666765482856	0.992124888489814	0.992750380078005
GO_POSITIVE_REGULATION_OF_HEART_GROWTH	0.989264293454891	0.988571630791875	0.989298236686086	0.989836564964947
GO_LAYER_FORMATION_IN_CEREBRAL_CORTEX	0.994177397828764	0.991621098663921	0.994424590771412	0.993938375003671
GO_POSITIVE_REGULATION_OF_ACTIN_CYTOSKELETON_REORGANIZATION	0.995885135505395	0.993317127133816	0.994836649164832	0.993036832586058
GO_SEX_DETERMINATION	0.974408959116171	0.957908831716232	0.975329225809577	0.959730221131471
GO_OLIGOSACCHARIDE_CATABOLIC_PROCESS	0.9967874166065	0.996448178149714	0.996784538882515	0.996796519573981
GO_PROTEASOME_ASSEMBLY	0.994596597748234	0.994495364900996	0.995029164480065	0.994963815184033
GO_PYRIMIDINE_NUCLEOSIDE_TRIPHOSPHATE_BIOSYNTHETIC_PROCESS	0.995826835681635	0.995729253780725	0.995668260682177	0.996015058534157
GO_RESPONSE_TO_POTASSIUM_ION	0.996561500390389	0.995415942662884	0.997178621507585	0.99509952455872
27294	0.99350624979085	0.99191614815431	0.993709993660944	0.992466142648816
GO_NEGATIVE_REGULATION_OF_ADHERENS_JUNCTION_ORGANIZATION	0.99700412290314	0.995695351508215	0.997179929374596	0.996103525243865
23530	0.990752825030776	0.990300792230006	0.990273227211775	0.990708145984891
GO_CEREBELLAR_CORTEX_MORPHOGENESIS	0.986512875520713	0.985604597545555	0.986737654071517	0.987026449950575
3449	0.988261412744233	0.985404964532765	0.992175451707373	0.985330895560016
GO_REGULATION_OF_RUFFLE_ASSEMBLY	0.993783593099299	0.993750475215368	0.993388175809398	0.993488886379641
GO_NEGATIVE_REGULATION_OF_CALCIUM_ION_DEPENDENT_EXOCYTOSIS	0.983889228179111	0.98213525441378	0.98712373161926	0.984143732909718
GO_POSITIVE_REGULATION_OF_VIRAL_RELEASE_FROM_HOST_CELL	0.992970069983301	0.991182710150051	0.991886187692857	0.991641413370649
GO_POSITIVE_REGULATION_OF_VACUOLAR_TRANSPORT	0.985462841412456	0.981716882623624	0.985361115540399	0.982235868711322
GO_ENTRAINMENT_OF_CIRCADIAN_CLOCK_BY_PHOTOPERIOD	0.990263086116792	0.989414111690385	0.989804252054715	0.990344457086953
GO_TELOMERE_MAINTENANCE_VIA_TELOMERE_LENGTHENING	0.993172804395134	0.990081249934862	0.99335621848218	0.990751603140184
GO_SULFATE_TRANSPORT	0.994256115860829	0.993063192855621	0.994309805560771	0.993384768665671
GO_RESPONSE_TO_FOOD	0.991000912157767	0.984659948074823	0.991751674001322	0.987075924477856
GO_REGULATION_OF_PROTEIN_INSERTION_INTO_MITOCHONDRIAL_MEMBRANE_INVOLVED_IN_APOPTOTIC_SIGNALING_PATHWAY	0.989498091996316	0.988206133603289	0.989056549110002	0.989207914551109
GO_CAMP_BIOSYNTHETIC_PROCESS	0.994947502108268	0.994226921774063	0.995275506480284	0.9943484857881
GO_CELLULAR_COMPONENT_MAINTENANCE	0.990745308763562	0.989290711492925	0.992807415366787	0.989559688034838
GO_REGULATION_OF_CARDIAC_MUSCLE_CELL_CONTRACTION	0.991985168670476	0.991261830909605	0.993691956943488	0.990056871483519
GO_RESPIRATORY_SYSTEM_PROCESS	0.980273552124876	0.979064988077368	0.979994069913333	0.981911222973462
GO_REGULATION_OF_T_HELPER_CELL_DIFFERENTIATION	0.984967495933379	0.986209560130821	0.983951042254813	0.986895436415849
GO_REGULATION_OF_VOLTAGE_GATED_CALCIUM_CHANNEL_ACTIVITY	0.994903846037921	0.993786406531064	0.995317771555152	0.994428745226172
GO_POSITIVE_REGULATION_OF_TRIGLYCERIDE_LIPASE_ACTIVITY	0.990157515012619	0.986709269631786	0.987854046361083	0.988327905326003
GO_RESPONSE_TO_FUNGICIDE	0.995000704201948	0.991884779530906	0.99451951032768	0.992918579094894
GO_NEGATIVE_REGULATION_BY_HOST_OF_VIRAL_TRANSCRIPTION	0.997212760228906	0.996813102214013	0.997655464139109	0.996908045259837
GO_REGULATION_OF_EPIDERMAL_GROWTH_FACTOR_ACTIVATED_RECEPTOR_ACTIVITY	0.988080467088193	0.985115301693192	0.988440566499616	0.985586753332721
GO_PROTEIN_NEDDYLATION	0.991832991847182	0.989728838668059	0.994200293641939	0.990175778562576
GO_POTASSIUM_ION_HOMEOSTASIS	0.992521401882416	0.988950187494279	0.992237895872816	0.989317021092188
GO_POSITIVE_REGULATION_OF_INTRACELLULAR_STEROID_HORMONE_RECEPTOR_SIGNALING_PATHWAY	0.9939595834206	0.991959858310329	0.995408714294088	0.993120758525992
GO_NEGATIVE_REGULATION_OF_MYOTUBE_DIFFERENTIATION	0.983095382215711	0.98597217829256	0.982291242858872	0.985275436461544
GO_CARBOHYDRATE_PHOSPHORYLATION	0.992698891707777	0.991475258675749	0.992723668601394	0.991161339760686
GO_MAMMARY_GLAND_EPITHELIAL_CELL_DIFFERENTIATION	0.989290842101427	0.983678529851449	0.990440497248055	0.987247328081368
GO_CELLULAR_RESPONSE_TO_GAMMA_RADIATION	0.98200723660086	0.98229930030526	0.981415709251704	0.981997079885389
GO_REGULATION_OF_HEAT_GENERATION	0.994342501487211	0.993689732459315	0.995241404768705	0.994210838180536
GO_REGULATION_OF_FIBROBLAST_MIGRATION	0.995152836661832	0.995420566833898	0.995396607891191	0.99562552076141
GO_INDUCTION_OF_POSITIVE_CHEMOTAXIS	0.987648033244018	0.984786417040365	0.988715086741844	0.987010000910396
55959	0.987918906902417	0.987168775637547	0.986535381344197	0.987526019559285
GO_REGULATION_OF_TRANSLATIONAL_ELONGATION	0.991922285363978	0.990766071159174	0.99119888662002	0.990869587086477
GO_DEVELOPMENTAL_INDUCTION	0.986331214378174	0.984278137425728	0.985354349366226	0.985289349449268
GO_NEGATIVE_REGULATION_OF_ALCOHOL_BIOSYNTHETIC_PROCESS	0.974722720375982	0.972037665522454	0.978750219127087	0.972476307684442
GO_CHROMOSOME_SEPARATION	0.994758866237957	0.99437333387926	0.995027794156102	0.994232129741894
GO_GANGLIOSIDE_METABOLIC_PROCESS	0.991161346719252	0.989577214075595	0.992790378986265	0.989050600194051
7099	0.993583623694674	0.989861624954202	0.993675766518425	0.991459887027373
GO_ANTIGEN_PROCESSING_AND_PRESENTATION_VIA_MHC_CLASS_IB	0.989682234672211	0.990623208217553	0.990860682735969	0.990954438102154
GO_GAMMA_AMINOBUTYRIC_ACID_SIGNALING_PATHWAY	0.99408112758265	0.99033132530158	0.994999885936593	0.991936300943145
GO_POSITIVE_REGULATION_OF_STEROL_TRANSPORT	0.993520039782281	0.990802619250631	0.99370938685252	0.992313178050014
GO_THYROID_HORMONE_METABOLIC_PROCESS	0.991256071187146	0.991894535138534	0.994175219703584	0.989324351630826
GO_APOPTOTIC_CELL_CLEARANCE	0.991249624686464	0.989999019033856	0.992538784691628	0.990169464342718
GO_DNA_LIGATION_INVOLVED_IN_DNA_REPAIR	0.995683820080992	0.994524222971749	0.997138442779731	0.994306611291007
GO_HYPEROSMOTIC_RESPONSE	0.981870774910466	0.981507429992099	0.97859573825153	0.977939546048212
GO_REGULATION_OF_SMAD_PROTEIN_IMPORT_INTO_NUCLEUS	0.994533620976962	0.994794208999162	0.994624502342018	0.995288968666019
GO_NEGATIVE_REGULATION_OF_NATURAL_KILLER_CELL_MEDIATED_IMMUNITY	0.995859252025017	0.996530724009644	0.996107013476982	0.995134280361771
GO_PROTEIN_DEALKYLATION	0.987092806350164	0.982395952223494	0.987385510182776	0.982891001448234
GO_NEGATIVE_REGULATION_OF_DENDRITE_MORPHOGENESIS	0.993904687079552	0.994671781125237	0.99515123381696	0.994534334111337
GO_EXTRACELLULAR_MATRIX_ASSEMBLY	0.993287983095744	0.989956855406992	0.99288065091001	0.991146524009883
1746	0.983478616617022	0.972885912805237	0.984827074989813	0.975947201608084
GO_CARDIAC_MYOFIBRIL_ASSEMBLY	0.992367284008215	0.991141248767268	0.992116246510042	0.991352627193932
GO_CRANIAL_NERVE_MORPHOGENESIS	0.989520622559129	0.988699172681385	0.989900846835047	0.986387156891059
GO_REGULATION_OF_BROWN_FAT_CELL_DIFFERENTIATION	0.992878944861068	0.991832074825238	0.991961893927907	0.992624327750067
GO_FIBRIL_ORGANIZATION	0.988477516440071	0.990685034101058	0.990596853664749	0.991497738045323
GO_RELAXATION_OF_CARDIAC_MUSCLE	0.993013167954504	0.991287394910098	0.995657180973259	0.992868862315573
GO_POSITIVE_REGULATION_OF_BEHAVIOR	0.978233586626105	0.980262465696609	0.984744258562777	0.974988357308334
GO_CALCIUM_MEDIATED_SIGNALING_USING_INTRACELLULAR_CALCIUM_SOURCE	0.992909086040533	0.992742485159431	0.99448612222544	0.993035393073195
GO_CLATHRIN_COAT_ASSEMBLY	0.995606708324809	0.994705840279447	0.996680066602246	0.996016658246018
GO_NEGATIVE_REGULATION_OF_MEIOTIC_NUCLEAR_DIVISION	0.994048123232961	0.993672194255255	0.995232206559588	0.994149179279959
GO_VASCULAR_SMOOTH_MUSCLE_CELL_DIFFERENTIATION	0.978259230146603	0.974774327025911	0.983216403554916	0.973877455419212
GO_DNA_INTEGRATION	0.991766949999944	0.986819886551781	0.991123417264032	0.990413664248989
GO_NEGATIVE_REGULATION_OF_JUN_KINASE_ACTIVITY	0.980125634040469	0.9755517083505	0.981939589581734	0.977882029792135
GO_REGULATION_OF_DOPAMINE_SECRETION	0.979682336850949	0.971713450904845	0.980227923206495	0.973012484927358
GO_RESPONSE_TO_COPPER_ION	0.986090511309802	0.985356918390866	0.986113004914538	0.985556911599092
GO_REGULATION_OF_CIRCADIAN_SLEEP_WAKE_CYCLE	0.982412899573375	0.97025130121175	0.985402190304261	0.969323535049843
GO_REGULATION_OF_DOUBLE_STRAND_BREAK_REPAIR_VIA_HOMOLOGOUS_RECOMBINATION	0.986714401983128	0.989106867391021	0.989453131469996	0.989173536447701
GO_RETINOL_METABOLIC_PROCESS	0.993541219393894	0.992132222024135	0.994068800249182	0.992935984545412
GO_OXALOACETATE_METABOLIC_PROCESS	0.994505111864133	0.99353361081774	0.995724298825484	0.993149972238458
GO_NEGATIVE_REGULATION_OF_TUMOR_NECROSIS_FACTOR_MEDIATED_SIGNALING_PATHWAY	0.994150770642272	0.9918707637363	0.995109995785681	0.992135285286327
GO_NEGATIVE_REGULATION_OF_EXOCYTOSIS	0.990377274980145	0.987979336201269	0.993328328810816	0.988696404035467
7471	0.987723053288972	0.988386945024966	0.985865228350237	0.987380603999115
GO_NEGATIVE_REGULATION_OF_CELL_JUNCTION_ASSEMBLY	0.996975769932901	0.996106875342149	0.99727587312974	0.996569673225475
GO_HIPPO_SIGNALING	0.987151223942529	0.98849263178192	0.988523968416796	0.988570524300034
GO_NEGATIVE_REGULATION_OF_EPITHELIAL_TO_MESENCHYMAL_TRANSITION	0.974672532438424	0.974139669565935	0.979950392005339	0.973033475448327
GO_AMINO_SUGAR_BIOSYNTHETIC_PROCESS	0.97667915703171	0.975673769328404	0.975732262849786	0.975953497495219
2146	0.984916839310382	0.985764138499819	0.983551475106632	0.983934706999878
GO_REGULATION_OF_ESTABLISHMENT_OF_PROTEIN_LOCALIZATION_TO_CHROMOSOME	0.997994013329762	0.997697794719471	0.997562617029451	0.997550312758094
GO_REGULATION_OF_CARDIAC_MUSCLE_CELL_DIFFERENTIATION	0.995320653779658	0.99424967388483	0.995715433812058	0.994425866930951
GO_POSITIVE_REGULATION_OF_DIGESTIVE_SYSTEM_PROCESS	0.981559005055564	0.979856194073783	0.9810021026543	0.979402898672189
GO_TETRAPYRROLE_BIOSYNTHETIC_PROCESS	0.99425580208279	0.991666988137576	0.994817356626437	0.991654071932941
GO_PROTEIN_LIPID_COMPLEX_ASSEMBLY	0.982685267792531	0.981915953090754	0.983715044462309	0.978875041278425
GO_DETECTION_OF_OTHER_ORGANISM	0.984452234672881	0.977589015378296	0.987582505244918	0.979843144293829
GO_G_PROTEIN_COUPLED_GLUTAMATE_RECEPTOR_SIGNALING_PATHWAY	0.995220244091666	0.993824965384619	0.994780178500119	0.99442431011787
GO_CLEAVAGE_INVOLVED_IN_RRNA_PROCESSING	0.993749436178186	0.991331260603519	0.994274093011663	0.992213374304124
GO_REGULATION_OF_EXIT_FROM_MITOSIS	0.992086925509542	0.991826978632961	0.993874023666534	0.992388250015065
GO_ASPARTATE_FAMILY_AMINO_ACID_BIOSYNTHETIC_PROCESS	0.993473107285346	0.992203649582804	0.993836193025496	0.992285825836245
GO_MANGANESE_ION_TRANSPORT	0.996119273660422	0.994660904664658	0.994474473205379	0.993624997468311
GO_POSITIVE_REGULATION_OF_HISTONE_H3_K4_METHYLATION	0.997729135555401	0.996777136657254	0.997717926899358	0.997036530686678
GO_POSITIVE_REGULATION_OF_FIBROBLAST_MIGRATION	0.996308157690284	0.996344905289739	0.997126097327097	0.996704916041516
GO_CHAPERONE_MEDIATED_PROTEIN_COMPLEX_ASSEMBLY	0.990081561986549	0.987892061103139	0.990092756260575	0.988671678980467
GO_CHONDROCYTE_DEVELOPMENT	0.984429766569473	0.981572967543771	0.984628893339271	0.981036506172412
GO_MEMBRANE_RAFT_ORGANIZATION	0.994259392123856	0.99334513952232	0.993626316678718	0.99376570943119
GO_MICROTUBULE_NUCLEATION	0.996197906791065	0.993510019978538	0.9961503892665	0.994097461092132
GO_NEGATIVE_REGULATION_OF_ACUTE_INFLAMMATORY_RESPONSE	0.99170802551539	0.991691770960086	0.991972872338486	0.993019173180113
GO_REGULATION_OF_MEMBRANE_LIPID_METABOLIC_PROCESS	0.992921879317427	0.991824981586031	0.992885727972883	0.992347328138474
GO_DRUG_TRANSMEMBRANE_TRANSPORT	0.995510665349319	0.994850501272	0.995498050899134	0.994958365397405
GO_POSITIVE_REGULATION_OF_MEMBRANE_DEPOLARIZATION	0.990868876705896	0.991824669500705	0.99157069988804	0.990182594834532
2885	0.991343229155855	0.986620567701224	0.994724611372459	0.987900638715929
GO_HISTONE_H2A_UBIQUITINATION	0.995404091529153	0.992727827911789	0.994937942852809	0.99350871042145
GO_TOOTH_MINERALIZATION	0.993097284092898	0.990448969854845	0.994177875299603	0.991335051848927
GO_REGULATION_OF_HAIR_CYCLE	0.991199072751411	0.987886138092857	0.991822252134014	0.989103575394
GO_NEGATIVE_REGULATION_OF_BONE_REMODELING	0.990131205141205	0.989633830732941	0.992658406019197	0.992135224566046
GO_ESTABLISHMENT_OF_MITOTIC_SPINDLE_ORIENTATION	0.994133742929088	0.993750989797727	0.993467847947419	0.993386042927619
GO_POSITIVE_REGULATION_OF_PROTEIN_OLIGOMERIZATION	0.988004277802625	0.981644625281162	0.989157803714913	0.983219147197641
GO_SPINDLE_CHECKPOINT	0.992491665766195	0.991957900107658	0.992035644025558	0.992528415398585
GO_LEUKOTRIENE_BIOSYNTHETIC_PROCESS	0.993790638944586	0.992866689270434	0.992872708931033	0.992344700524083
GO_POSITIVE_REGULATION_OF_SUBSTRATE_ADHESION_DEPENDENT_CELL_SPREADING	0.994832388211367	0.993095207348426	0.995054613738114	0.992954758015921
GO_POSITIVE_REGULATION_OF_THYMOCYTE_AGGREGATION	0.990065379086103	0.991985441761507	0.989936329352043	0.991195900283383
GO_POSITIVE_REGULATION_OF_PROTEIN_COMPLEX_DISASSEMBLY	0.990249556058397	0.988573474529554	0.992210199652681	0.989153552441246
GO_BLASTOCYST_FORMATION	0.98097003301128	0.977710829488267	0.978487608180459	0.978957215921084
GO_REGULATION_OF_WATER_LOSS_VIA_SKIN	0.985226496411843	0.98537390064565	0.988560258888319	0.982731473454511
GO_NEGATIVE_REGULATION_OF_REGULATED_SECRETORY_PATHWAY	0.990855660095757	0.985791957078882	0.992543178574473	0.988317449580375
GO_CELL_DIFFERENTIATION_INVOLVED_IN_METANEPHROS_DEVELOPMENT	0.958363492110599	0.95933617577505	0.959856130853195	0.950381967079422
GO_POSITIVE_REGULATION_OF_ALCOHOL_BIOSYNTHETIC_PROCESS	0.986933968934042	0.986582900379659	0.986244593799515	0.98672937857177
GO_REGULATION_OF_EPITHELIAL_CELL_DIFFERENTIATION_INVOLVED_IN_KIDNEY_DEVELOPMENT	0.983690205288336	0.984493151061958	0.982988880176837	0.982494242547788
GO_MAGNESIUM_ION_TRANSPORT	0.991277963374827	0.99002048286055	0.991822529864427	0.988861915025449
GO_PROTEIN_LOCALIZATION_TO_CENTROSOME	0.997930129778756	0.997349614717179	0.998016442165848	0.997559150387164
GO_MUSCLE_CELL_PROLIFERATION	0.989538605493212	0.982814255965577	0.988918098527559	0.985449901536463
GO_VENTRAL_SPINAL_CORD_INTERNEURON_SPECIFICATION	0.971437377660964	0.964037772216635	0.972848375936015	0.965687499885716
54331	0.985977326123828	0.987275496127199	0.986740929676544	0.986738237146737
GO_REGULATION_OF_TOLERANCE_INDUCTION	0.9842924243323	0.983999374099431	0.980360677886971	0.982533903236773
GO_REGULATION_OF_CORTICOSTEROID_HORMONE_SECRETION	0.986135893559939	0.985776871356934	0.985710131467314	0.985971459231683
GO_SULFATION	0.984354299658173	0.983275456292505	0.986527300161358	0.984203840558056
GO_DNA_DEALKYLATION	0.988607409355437	0.984866335300732	0.989759388186132	0.985731471100152
GO_SARCOMERE_ORGANIZATION	0.989777689575861	0.989005792217805	0.989652263496809	0.988737390931203
GO_POSITIVE_REGULATION_OF_B_CELL_MEDIATED_IMMUNITY	0.993375385214912	0.989158987514172	0.994415377206131	0.989433375943749
GO_NEGATIVE_REGULATION_OF_NITRIC_OXIDE_METABOLIC_PROCESS	0.991332143675185	0.989764095101195	0.991777481037464	0.991569570492826
GO_VENTRICULAR_SYSTEM_DEVELOPMENT	0.994037450779068	0.990805982448846	0.993577658567366	0.991516842787408
GO_RESPONSE_TO_GRAVITY	0.990934103784147	0.987156451892324	0.992582435781973	0.990429710250689
GO_REGULATION_OF_IMMUNOGLOBULIN_SECRETION	0.98670381878472	0.983092822560703	0.987714532404875	0.983379648283967
GO_ACETYL_COA_METABOLIC_PROCESS	0.991819153418949	0.990839975348558	0.991337231613549	0.992099339995505
GO_CREATINE_METABOLIC_PROCESS	0.996467725977031	0.994476608958314	0.995873868196324	0.994952970338417
GO_POSITIVE_REGULATION_OF_MACROPHAGE_DERIVED_FOAM_CELL_DIFFERENTIATION	0.992565705610554	0.992474416519567	0.991220316818385	0.992292801509458
GO_REGULATION_OF_RECEPTOR_BINDING	0.991211214759862	0.988785976698255	0.990586077119626	0.987448722558601
GO_REGULATION_OF_CARDIAC_MUSCLE_CELL_PROLIFERATION	0.991123506332258	0.990679975750225	0.992596463500681	0.992272022462938
GO_REGULATION_OF_INTERLEUKIN_10_SECRETION	0.973679684685915	0.971724821417624	0.983506162067211	0.980386740223193
GO_REGULATION_OF_LAMELLIPODIUM_ASSEMBLY	0.994452299485852	0.993640042247334	0.995559917198968	0.993278939983838
GO_CELL_PROLIFERATION_IN_FOREBRAIN	0.985985045561455	0.983923217224627	0.985881821236617	0.985483087033279
GO_RESPONSE_TO_MURAMYL_DIPEPTIDE	0.994540079197095	0.993887389739195	0.99427933123663	0.993902604832271
GO_REGULATION_OF_POSITIVE_CHEMOTAXIS	0.98387195977072	0.981530804509135	0.984924901896898	0.980779966855988
GO_NEGATIVE_REGULATION_OF_NOTCH_SIGNALING_PATHWAY	0.987430465835654	0.985569115922778	0.989112620648249	0.987110578387794
GO_MEMBRANE_LIPID_CATABOLIC_PROCESS	0.995569982393624	0.993693687175346	0.996648862707299	0.993618196045636
GO_POSITIVE_REGULATION_OF_NEUROBLAST_PROLIFERATION	0.990562705417761	0.990322293206663	0.991252223075817	0.989589375279806
GO_CARTILAGE_MORPHOGENESIS	0.947008459081958	0.939073065015997	0.945980803139108	0.940385198813175
GO_NEGATIVE_REGULATION_OF_INTRINSIC_APOPTOTIC_SIGNALING_PATHWAY_IN_RESPONSE_TO_DNA_DAMAGE	0.9933814326854	0.990042480016209	0.993656754683792	0.990532259103353
GO_REGULATION_OF_T_HELPER_2_CELL_DIFFERENTIATION	0.992771537482499	0.991438016123664	0.993443453631035	0.991759900754289
GO_PURINE_RIBONUCLEOSIDE_BISPHOSPHATE_METABOLIC_PROCESS	0.977655990605432	0.972093914492919	0.978153213565821	0.972208859918795
GO_PEPTIDYL_CYSTEINE_MODIFICATION	0.978491500313619	0.970324603839914	0.978012641215394	0.973463736591769
GO_POSITIVE_REGULATION_OF_HORMONE_METABOLIC_PROCESS	0.992690253790655	0.988243946070858	0.991841001148502	0.98810405718936
GO_TONGUE_DEVELOPMENT	0.985698804540149	0.983289283469054	0.985512473510584	0.984219882326101
GO_BONE_GROWTH	0.984751699019654	0.97940372915326	0.986964066933947	0.979408884783967
GO_UV_PROTECTION	0.991869505915298	0.986999504428734	0.991751240029509	0.986848187720171
GO_CYTOKINETIC_PROCESS	0.991305185988945	0.990564367796558	0.991849405985946	0.990153574782589
GO_ENDOCARDIAL_CUSHION_MORPHOGENESIS	0.98566037136138	0.980988505883152	0.987282231671644	0.982932674467183
GO_INTERLEUKIN_1_PRODUCTION	0.991702974066056	0.991001987626123	0.991708391281778	0.991260891808866
GO_MODULATION_BY_HOST_OF_VIRAL_PROCESS	0.982541836605728	0.983076095942364	0.984395137807827	0.981909467175949
GO_REFLEX	0.988049178581061	0.986337359412244	0.989929500947284	0.988182071380097
161247	0.968623142423204	0.973033376102632	0.967349959017212	0.97389025812401
GO_NEGATIVE_REGULATION_OF_SERINE_TYPE_PEPTIDASE_ACTIVITY	0.982973397446802	0.981742459934497	0.986248247885793	0.982749470764611
GO_REGULATION_OF_PROTEIN_GLYCOSYLATION	0.983652884840155	0.975298400378134	0.986707126848775	0.981001917713987
GO_NEGATIVE_REGULATION_OF_FIBROBLAST_PROLIFERATION	0.98843346849098	0.986252264678022	0.989048051174741	0.986429927591167
GO_NEGATIVE_REGULATION_OF_DNA_DEPENDENT_DNA_REPLICATION	0.997376678990062	0.995765935323315	0.997488180762006	0.996054225169349
GO_ORGAN_MATURATION	0.993841999657526	0.992483820457497	0.994318814618732	0.991348029477102
GO_POSITIVE_REGULATION_OF_ACUTE_INFLAMMATORY_RESPONSE	0.992327126013706	0.990129900524327	0.992160474099528	0.991153402505581
GO_GASTRULATION_WITH_MOUTH_FORMING_SECOND	0.989550586867344	0.990711828488992	0.989723548324007	0.991258351703096
GO_ENDOCARDIUM_DEVELOPMENT	0.994704048007275	0.993339372583242	0.994774755362823	0.992870946688079
GO_INSEMINATION	0.989281627162307	0.985225008055666	0.989281234833869	0.987570429364603
GO_REGULATION_OF_NUCLEOBASE_CONTAINING_COMPOUND_TRANSPORT	0.995305443039558	0.994689622129923	0.995893571897574	0.99444551827624
GO_CYCLIC_NUCLEOTIDE_CATABOLIC_PROCESS	0.99662681033475	0.994692774020873	0.996658606624151	0.995500536568534
GO_RESPONSE_TO_EPIDERMAL_GROWTH_FACTOR	0.993173499023905	0.992621076273946	0.993845842799503	0.991489781373611
GO_PEPTIDYL_ARGININE_MODIFICATION	0.990702870307839	0.986224093442047	0.992387165714124	0.986861167451333
GO_SPECIFICATION_OF_ORGAN_IDENTITY	0.991490731686395	0.990084118482298	0.990265005404125	0.991048793101676
GO_RRNA_TRANSCRIPTION	0.992883911460007	0.992181209417878	0.994064516405926	0.992112878953553
GO_ANATOMICAL_STRUCTURE_ARRANGEMENT	0.990881924416247	0.988746803727445	0.993884866548712	0.989369031174951
GO_PATHWAY_RESTRICTED_SMAD_PROTEIN_PHOSPHORYLATION	0.981471957553687	0.974590859881717	0.983747119344335	0.973764160200475
GO_SPONGIOTROPHOBLAST_LAYER_DEVELOPMENT	0.992534302586754	0.990849923337597	0.992590646484805	0.992119355146386
GO_HISTONE_H2A_MONOUBIQUITINATION	0.994583455014329	0.992148666169962	0.995295225116475	0.99258611271834
GO_REGULATION_OF_EXTRACELLULAR_MATRIX_ORGANIZATION	0.990900379801175	0.987033296616624	0.991266762108267	0.988046896983962
GO_MITOTIC_G2_M_TRANSITION_CHECKPOINT	0.994952266833624	0.991795758115467	0.995263877370096	0.992675028016145
GO_POSITIVE_REGULATION_OF_INTERLEUKIN_8_SECRETION	0.971167828454734	0.96057840335365	0.970482885742059	0.96255440755312
GO_PYRIMIDINE_NUCLEOBASE_METABOLIC_PROCESS	0.9881548435964	0.990507565531885	0.989338354307123	0.98894596603964
GO_PURINE_CONTAINING_COMPOUND_SALVAGE	0.994777319532444	0.991013416955268	0.994773020350038	0.992064992395932
GO_INNER_EAR_RECEPTOR_STEREOCILIUM_ORGANIZATION	0.988886749902186	0.988462064228073	0.989124115657608	0.989341237044468
GO_POSITIVE_REGULATION_OF_CELLULAR_RESPONSE_TO_TRANSFORMING_GROWTH_FACTOR_BETA_STIMULUS	0.994538330228803	0.992008979497466	0.994793660272243	0.992505437531815
GO_AXON_REGENERATION	0.99337153603102	0.99091201849921	0.993215127653062	0.992151690544214
GO_LOW_DENSITY_LIPOPROTEIN_PARTICLE_CLEARANCE	0.99471551569031	0.994062078769558	0.995316237385968	0.994432595551521
GO_NUCLEOTIDE_TRANSPORT	0.988499191864855	0.98610351014928	0.988740797257119	0.987546494055153
GO_REGULATION_OF_HAIR_FOLLICLE_DEVELOPMENT	0.990592752387565	0.985192029884176	0.990640842642403	0.986309162422351
GO_CRISTAE_FORMATION	0.991929237950798	0.99059045862393	0.992155173207069	0.991057487205043
GO_SYNAPTIC_VESICLE_RECYCLING	0.994288066159118	0.994399193813114	0.994661804175034	0.994451102989337
GO_POSITIVE_REGULATION_OF_NUCLEOSIDE_METABOLIC_PROCESS	0.988733534483893	0.98849649115164	0.990079262511883	0.988827046445673
GO_REGULATION_OF_VITAMIN_METABOLIC_PROCESS	0.991573674951848	0.989606542056219	0.991189821264768	0.990364556008502
GO_SEQUESTERING_OF_METAL_ION	0.993332906806162	0.987044719230678	0.991408895602909	0.985507795739101
GO_COPPER_ION_TRANSPORT	0.991173001336335	0.989590325442778	0.992319276055607	0.990034839261959
GO_MEMBRANE_ASSEMBLY	0.996043403804254	0.995027105574699	0.99607086479098	0.995406893973309
GO_REGULATION_OF_DNA_DAMAGE_RESPONSE_SIGNAL_TRANSDUCTION_BY_P53_CLASS_MEDIATOR	0.987908962820016	0.985076888404608	0.987767591121791	0.983108125554162
GO_LIPID_DIGESTION	0.976895405189555	0.970090323465284	0.979079285425929	0.968931564317212
GO_POSITIVE_REGULATION_OF_G1_S_TRANSITION_OF_MITOTIC_CELL_CYCLE	0.995488902475388	0.994899297578649	0.996289665723927	0.994490195376532
GO_REGULATION_OF_CARDIAC_MUSCLE_CONTRACTION_BY_REGULATION_OF_THE_RELEASE_OF_SEQUESTERED_CALCIUM_ION	0.992637761169542	0.991601541181301	0.994490831944191	0.99197417913762
GO_NEGATIVE_REGULATION_OF_ORGANELLE_ASSEMBLY	0.995254614028589	0.99322928356291	0.994933532900933	0.993497060675556
GO_RESPONSE_TO_INTERFERON_BETA	0.986887165610345	0.988296206904052	0.987778887502895	0.988745985884073
GO_RHODOPSIN_MEDIATED_SIGNALING_PATHWAY	0.990802302380756	0.983421002015562	0.990716614073782	0.986404330368148
GO_REGULATION_OF_MESONEPHROS_DEVELOPMENT	0.973062881319443	0.969488251377974	0.977927490956447	0.969324624176194
84061	0.98746486691465	0.983467255284204	0.988147862092802	0.983169116513852
GO_REGULATION_OF_CHROMATIN_BINDING	0.991424761549564	0.990399812181096	0.990586706905898	0.990212997380376
GO_REGULATION_OF_EXTRACELLULAR_MATRIX_ASSEMBLY	0.991940329917756	0.99101965009828	0.993528872518478	0.991576726105514
GO_PROTEIN_LOCALIZATION_TO_LYSOSOME	0.993769852294844	0.993955836239455	0.993655436460726	0.994512367977766
GO_MRNA_MODIFICATION	0.985167677458671	0.98026414904846	0.98447193970837	0.981494022443243
GO_SOMATIC_DIVERSIFICATION_OF_IMMUNOGLOBULINS	0.991266196791194	0.988836786833982	0.990654772331569	0.988615059017372
GO_HEMATOPOIETIC_STEM_CELL_DIFFERENTIATION	0.98090581437175	0.97605717930944	0.986185168702611	0.980283807497286
GO_NEGATIVE_REGULATION_OF_ASTROCYTE_DIFFERENTIATION	0.993485387825034	0.992925922889356	0.995364539153997	0.994143553769864
GO_REGULATION_OF_ENERGY_HOMEOSTASIS	0.990737740660879	0.989238475766846	0.988978213081836	0.988836880464721
GO_POSITIVE_REGULATION_OF_RELEASE_OF_CYTOCHROME_C_FROM_MITOCHONDRIA	0.986157332171253	0.98555550501136	0.986117508225829	0.986067386836057
GO_PEPTIDYL_PROLINE_HYDROXYLATION	0.996696237269028	0.995433801303302	0.996882968497022	0.995823229673451
GO_AMINO_ACID_BETAINE_TRANSPORT	0.99080892227519	0.985836386578264	0.990099359604698	0.986893980264197
GO_AMMONIUM_TRANSMEMBRANE_TRANSPORT	0.984083496207943	0.979575800354136	0.984191935831416	0.980983671707462
GO_GABAERGIC_NEURON_DIFFERENTIATION	0.993318279219377	0.989240467834942	0.994515845094658	0.990223600246134
GO_FATTY_ACID_BETA_OXIDATION_USING_ACYL_COA_DEHYDROGENASE	0.995752577955509	0.995819795672459	0.995860398377234	0.995561187336887
GO_EXCITATORY_POSTSYNAPTIC_POTENTIAL	0.991484095107156	0.988438486752006	0.991570251870991	0.98929870777997
GO_REGULATION_OF_NUCLEASE_ACTIVITY	0.991553581222187	0.988836923168824	0.992643291820028	0.990022509949342
GO_NEGATIVE_REGULATION_OF_HISTONE_ACETYLATION	0.997540741765033	0.995792712129426	0.997255614908631	0.995943581382263
GO_PHAGOLYSOSOME_ASSEMBLY	0.994286157745909	0.994288103585472	0.994171577831261	0.994491748264538
GO_MODULATION_BY_SYMBIONT_OF_HOST_CELLULAR_PROCESS	0.988890041116236	0.989650419440945	0.990975351293816	0.989217295155717
115827	0.997342417191987	0.996574241664414	0.997399409501255	0.996484181752658
GO_REGULATION_OF_ASTROCYTE_DIFFERENTIATION	0.991661871998216	0.987399385943015	0.992463643870586	0.987823540540674
GO_REGULATION_OF_HYDROGEN_PEROXIDE_INDUCED_CELL_DEATH	0.992766977861536	0.98858951278485	0.992572001993987	0.989689390512853
GO_HISTONE_DEUBIQUITINATION	0.995736422797625	0.994453630871323	0.996033435673205	0.994971314916676
GO_GLUCOSAMINE_CONTAINING_COMPOUND_METABOLIC_PROCESS	0.987908019227879	0.985104295983126	0.987465661479863	0.985979296840341
GO_FOREBRAIN_REGIONALIZATION	0.991521135624264	0.990800273346487	0.991078855933949	0.989818200103014
GO_CALCIUM_DEPENDENT_CELL_CELL_ADHESION_VIA_PLASMA_MEMBRANE_CELL_ADHESION_MOLECULES	0.985529869018138	0.985993289105933	0.985950086422396	0.985660523247677
GO_GLUCOSE_6_PHOSPHATE_METABOLIC_PROCESS	0.995505767320836	0.995701517190669	0.995603778736134	0.994975594295996
GO_NUCLEAR_PORE_ORGANIZATION	0.992954836361815	0.992788181578105	0.99309713789474	0.993182635249145
GO_CELLULAR_RESPONSE_TO_NITRIC_OXIDE	0.992229507249048	0.985588591752144	0.991627245392205	0.987219628658114
GO_INTRA_S_DNA_DAMAGE_CHECKPOINT	0.995023987313947	0.993907399973709	0.99484131923804	0.993834336130221
GO_HISTONE_H3_K9_MODIFICATION	0.995507420090667	0.99359801545482	0.995177089918399	0.993788410897618
GO_RESPONSE_TO_INTERFERON_ALPHA	0.994357325352673	0.991189301291352	0.994532203353507	0.992017859435708
GO_NEGATIVE_REGULATION_OF_TRANSLATIONAL_INITIATION	0.983498094278386	0.984358280765308	0.985007343912916	0.983941073585858
GO_CARDIAC_CONDUCTION_SYSTEM_DEVELOPMENT	0.979919633197932	0.974771517002221	0.983237822381251	0.976301356634635
GO_REGULATION_OF_GLOMERULAR_FILTRATION	0.986135828012428	0.984165545880359	0.988907348446358	0.983734954258166
GO_CYTOCHROME_COMPLEX_ASSEMBLY	0.993526386190608	0.991256740429882	0.993630606903697	0.991208633207236
1020	0.991615718960486	0.988893318468538	0.991652332918708	0.989301707873198
GO_ENDOCARDIAL_CUSHION_FORMATION	0.987297764375907	0.983819031325228	0.986970297650097	0.984269211179862
GO_REGULATION_OF_NUCLEAR_CELL_CYCLE_DNA_REPLICATION	0.996147918464211	0.994574164487221	0.99589215852523	0.99559171979444
GO_MITOCHONDRIAL_CALCIUM_ION_HOMEOSTASIS	0.994865453268139	0.994265646407729	0.994470855365997	0.994009705078302
GO_REPLACEMENT_OSSIFICATION	0.993828667132358	0.991612469398842	0.994256227251749	0.992341185206566
57026	0.987973874198602	0.986533795448278	0.988009641141518	0.987544052055321
GO_MITOTIC_CELL_CYCLE_ARREST	0.986472323466633	0.987791675203922	0.987186261534062	0.988615059346057
GO_GLUTAMINE_METABOLIC_PROCESS	0.992148123339608	0.992215533632589	0.992142137830797	0.993028263163869
GO_NEGATIVE_REGULATION_OF_TELOMERASE_ACTIVITY	0.996808112522865	0.995882539351271	0.997014684386594	0.996050154598698
GO_REGULATION_OF_IRE1_MEDIATED_UNFOLDED_PROTEIN_RESPONSE	0.992305489714783	0.991014864958792	0.994198978384694	0.991267143686818
GO_POSITIVE_REGULATION_OF_FATTY_ACID_BIOSYNTHETIC_PROCESS	0.990891027363838	0.989889241020064	0.992487021926675	0.989751656228353
GO_POSITIVE_REGULATION_OF_INTERLEUKIN_1_SECRETION	0.992992910674548	0.993410392877126	0.99279047553312	0.993869033139336
GO_PSEUDOURIDINE_SYNTHESIS	0.988156844362405	0.987263261500925	0.988384112140818	0.987763373147096
GO_POLY_A_MRNA_EXPORT_FROM_NUCLEUS	0.990943984271809	0.991053384795609	0.991812453069331	0.99198469972695
9779	0.993831427770279	0.992954509486586	0.993645214205299	0.992953575081375
GO_CELLULAR_RESPONSE_TO_INTERLEUKIN_4	0.988236916262032	0.987418331956569	0.987288456839748	0.98836027864446
GO_SPERM_CAPACITATION	0.989481170623284	0.987282494173047	0.989147197335121	0.987201977354799
GO_POSITIVE_REGULATION_OF_TELOMERASE_ACTIVITY	0.992842772619915	0.992564088148233	0.992972400406935	0.992328246586508
GO_RESPONSE_TO_METHYLMERCURY	0.987240388661751	0.987037457010406	0.987751341125217	0.987081708842437
GO_REGULATION_OF_CENTRIOLE_REPLICATION	0.99760479183171	0.996466535283899	0.997610141587972	0.996806370943474
GO_POSITIVE_REGULATION_OF_MULTICELLULAR_ORGANISMAL_METABOLIC_PROCESS	0.981204298914242	0.97453545866628	0.983453496097461	0.974079693045703
GO_DECIDUALIZATION	0.985923476164535	0.974358406653673	0.986342340093663	0.977106993772482
GO_REGULATION_OF_MONONUCLEAR_CELL_MIGRATION	0.964270397474816	0.970918312686267	0.973647603558812	0.969298480917501
GO_NEGATIVE_REGULATION_OF_ORGAN_GROWTH	0.991920132539047	0.991782259526592	0.992671220320775	0.992305078806553
GO_NEGATIVE_REGULATION_OF_RESPONSE_TO_BIOTIC_STIMULUS	0.991783257193385	0.989765546321667	0.992673815144043	0.990092600778369
GO_HISTONE_MONOUBIQUITINATION	0.987217095644442	0.98256049239353	0.986799134767227	0.984271962685131
GO_EMBRYONIC_VISCEROCRANIUM_MORPHOGENESIS	0.992778181906075	0.990597352359695	0.993191909618279	0.99156405687875
GO_POSITIVE_REGULATION_OF_TRANSLATIONAL_INITIATION	0.99170963691276	0.989186878739016	0.992498886439077	0.990060564194222
GO_NEGATIVE_REGULATION_OF_CELL_AGING	0.993398128601363	0.989974134846924	0.993801921105831	0.990502664034134
GO_CELL_DIFFERENTIATION_INVOLVED_IN_EMBRYONIC_PLACENTA_DEVELOPMENT	0.977999143979237	0.975596833230136	0.978110012037439	0.97466642130042
GO_ASYMMETRIC_CELL_DIVISION	0.994942281432876	0.992545296059436	0.99566807467694	0.992586060664758
GO_BILE_ACID_BIOSYNTHETIC_PROCESS	0.994957825320811	0.991521390528542	0.99534212279417	0.992799839177638
GO_NUCLEOTIDE_EXCISION_REPAIR_DNA_DAMAGE_RECOGNITION	0.996131184860886	0.994780255879685	0.996842967889983	0.994973644283716
GO_REGULATION_OF_ENDOTHELIAL_CELL_DEVELOPMENT	0.994580657602868	0.993188851190636	0.994442662121712	0.993700589549687
GO_REGULATION_OF_SEQUESTERING_OF_TRIGLYCERIDE	0.986654065743537	0.988967708378671	0.986629460842735	0.987874898925511
GO_NEGATIVE_REGULATION_OF_FIBROBLAST_GROWTH_FACTOR_RECEPTOR_SIGNALING_PATHWAY	0.992376883472158	0.99086301924937	0.989941591500731	0.991040274800755
GO_NEGATIVE_REGULATION_OF_PROTEIN_OLIGOMERIZATION	0.982549878045698	0.986339095828018	0.980873649229181	0.984932659780257
GO_HOMOCYSTEINE_METABOLIC_PROCESS	0.995557081220233	0.994864241825491	0.996178479940342	0.994998729067219
GO_COFACTOR_CATABOLIC_PROCESS	0.99186992710155	0.990668412810612	0.992966587828576	0.99084054183482
10318	0.987547382144431	0.985961616146729	0.988506713750129	0.986525494742808
GO_MORPHOGENESIS_OF_AN_ENDOTHELIUM	0.991751872510642	0.987624764209198	0.991385959270953	0.988529238448457
GO_CHONDROITIN_SULFATE_PROTEOGLYCAN_BIOSYNTHETIC_PROCESS	0.983011834006891	0.97957586173343	0.983855591756658	0.980517065971195
GO_GLANDULAR_EPITHELIAL_CELL_DEVELOPMENT	0.972294309243628	0.966353052206954	0.971955965688138	0.969660201982853
GO_RESPONSE_TO_MAGNESIUM_ION	0.996751357541919	0.995736528877716	0.996589932854847	0.99592563639707
GO_CELLULAR_RESPONSE_TO_ATP	0.992245605328051	0.992651573276663	0.991283947865302	0.992551947620107
GO_CHOLESTEROL_EFFLUX	0.984428314182382	0.983408844674369	0.983182080315637	0.980206699864563
GO_BETA_CATENIN_DESTRUCTION_COMPLEX_DISASSEMBLY	0.982308750916339	0.986182983247656	0.978316383834958	0.982306955666057
GO_INNER_DYNEIN_ARM_ASSEMBLY	0.992955057839686	0.99062615580827	0.993326288655435	0.989493451596366
GO_REGULATION_OF_ANDROGEN_RECEPTOR_SIGNALING_PATHWAY	0.994370523707638	0.992633768451529	0.99487629949061	0.993215628517021
GO_LEFT_RIGHT_PATTERN_FORMATION	0.989323214576307	0.989124180649045	0.98978077069888	0.98975413965881
GO_REGULATION_OF_MACROPHAGE_DERIVED_FOAM_CELL_DIFFERENTIATION	0.994197403540859	0.993155323888754	0.994217855104168	0.994141654746257
GO_EMBRYONIC_DIGESTIVE_TRACT_MORPHOGENESIS	0.985276464682485	0.976003834973487	0.984970811242241	0.977806806342517
GO_PLACENTA_BLOOD_VESSEL_DEVELOPMENT	0.985770853024617	0.983077855171677	0.983915062840068	0.984097033503807
GO_POSITIVE_REGULATION_OF_GUANYLATE_CYCLASE_ACTIVITY	0.974516137446405	0.969588038555772	0.979352167209277	0.971987371561904
GO_MELANIN_METABOLIC_PROCESS	0.994250084202603	0.99320108987667	0.994910225821758	0.993944617834168
GO_POSITIVE_REGULATION_OF_CELL_CYCLE_G2_M_PHASE_TRANSITION	0.995732012303047	0.994597525959985	0.995779375947918	0.994888925215073
GO_REGULATION_OF_REMOVAL_OF_SUPEROXIDE_RADICALS	0.996983597936015	0.995817768277462	0.997219686441342	0.996068216119664
GO_NEGATIVE_REGULATION_OF_STEM_CELL_PROLIFERATION	0.990582140889423	0.987019754708339	0.991342319480792	0.988526933853502
GO_REGULATION_OF_VACUOLAR_TRANSPORT	0.980833835279475	0.981694725926904	0.982242696592517	0.981418143692712
GO_CELLULAR_RESPONSE_TO_ELECTRICAL_STIMULUS	0.994624865507991	0.994093744298767	0.995622707990732	0.993958106714636
GO_REGULATION_OF_OXIDATIVE_PHOSPHORYLATION	0.987971476878291	0.984185046184514	0.989744145690934	0.98601699432432
GO_NEGATIVE_REGULATION_OF_CHROMOSOME_SEGREGATION	0.991913174579756	0.990769769434238	0.991803333770922	0.990983677347814
GO_REGULATION_OF_BONE_DEVELOPMENT	0.995832206410809	0.994908780295392	0.996160901595428	0.994487542599671
GO_POSITIVE_REGULATION_OF_T_CELL_MEDIATED_CYTOTOXICITY	0.981311598484463	0.981319003896198	0.979101157687776	0.981356123770231
GO_REGULATION_OF_CHOLESTEROL_BIOSYNTHETIC_PROCESS	0.995120047622837	0.994621256380467	0.995129941839119	0.995036480294433
GO_POLYSACCHARIDE_CATABOLIC_PROCESS	0.995692498055856	0.993889123875041	0.995702804774783	0.994479087713187
GO_INNER_CELL_MASS_CELL_PROLIFERATION	0.995722366375743	0.99550227529051	0.995446731512327	0.995514484795762
GO_POSITIVE_REGULATION_OF_MRNA_SPLICING_VIA_SPLICEOSOME	0.996338626372726	0.993977707779645	0.996265804978344	0.994425853842477
10131	0.9971759216222	0.99644672919262	0.996936543904907	0.996450782052764
GO_POSITIVE_REGULATION_OF_DNA_DEPENDENT_DNA_REPLICATION	0.973344397920041	0.974774892272078	0.975257964889013	0.974793008161597
GO_STARTLE_RESPONSE	0.982835770328978	0.976264325153862	0.985547453555967	0.976818935689163
GO_MOTOR_NEURON_AXON_GUIDANCE	0.987791517625506	0.984613729725875	0.990045473658232	0.983233837922276
GO_PYRIMIDINE_RIBONUCLEOSIDE_CATABOLIC_PROCESS	0.966970811964765	0.959898686197753	0.973223384646545	0.965343630853778
GO_HYPOTHALAMUS_DEVELOPMENT	0.982006712736225	0.975910419283754	0.981503106198271	0.978357199961269
GO_POSITIVE_REGULATION_OF_MEIOTIC_CELL_CYCLE	0.994030396962939	0.991934992381694	0.994473871995322	0.992109741523497
GO_LATERAL_MESODERM_DEVELOPMENT	0.979901096737404	0.969678711968942	0.978683156743954	0.974120757752421
5291	0.985320457229567	0.97838113775089	0.99059325708191	0.977118310252854
GO_REGULATION_OF_TRANSCRIPTION_ELONGATION_FROM_RNA_POLYMERASE_II_PROMOTER	0.991283926598038	0.988558660030165	0.993546970888664	0.990452377902116
GO_WATER_TRANSPORT	0.986256016389286	0.986786054214116	0.985410083437561	0.986709643190463
GO_BIOTIN_METABOLIC_PROCESS	0.985993719205036	0.984308931790267	0.988736303983221	0.985599109299939
GO_STEM_CELL_DIVISION	0.993350146784189	0.991045482312051	0.994216153825903	0.992562817056391
GO_REACTIVE_OXYGEN_SPECIES_BIOSYNTHETIC_PROCESS	0.993467721415636	0.990475112996711	0.994791787121045	0.992323943861895
GO_POSITIVE_REGULATION_OF_NITRIC_OXIDE_SYNTHASE_BIOSYNTHETIC_PROCESS	0.988494152690695	0.98907490225696	0.991444193497541	0.987066051349965
GO_POSITIVE_REGULATION_OF_STEROID_BIOSYNTHETIC_PROCESS	0.991756642599306	0.991006196306815	0.991690006258833	0.991129569170331
GO_SYNAPTONEMAL_COMPLEX_ORGANIZATION	0.99531596871348	0.993667349672659	0.995138406224986	0.993746866901026
GO_NEGATIVE_REGULATION_OF_TYPE_2_IMMUNE_RESPONSE	0.991150508771776	0.986688264852539	0.989402188014609	0.986902207630199
23765	0.978516095740029	0.98298390189672	0.981798520424932	0.976576011490165
GO_CITRULLINE_METABOLIC_PROCESS	0.988962789746034	0.981037109023104	0.988769568382865	0.982260942820513
GO_NEGATIVE_REGULATION_OF_AXON_GUIDANCE	0.99608729781663	0.996125531770517	0.996291293176323	0.996123172003951
GO_NEGATIVE_REGULATION_OF_CALCIUM_ION_TRANSPORT_INTO_CYTOSOL	0.987129721422073	0.991114868458081	0.988104535055213	0.985759153937288
GO_REGULATION_OF_CARDIAC_MUSCLE_CELL_MEMBRANE_REPOLARIZATION	0.993210223965619	0.988722635821914	0.993600159950085	0.989671998065883
GO_NEGATIVE_REGULATION_OF_TISSUE_REMODELING	0.990605530601328	0.990532558958364	0.992014306441704	0.990633397922076
GO_MEMBRANE_TUBULATION	0.983936922516629	0.979993806125519	0.983414614483539	0.979505630667032
GO_REGULATION_OF_AMYLOID_PRECURSOR_PROTEIN_CATABOLIC_PROCESS	0.99505698615524	0.993088668944738	0.995332441491968	0.994021438700427
GO_CELLULAR_EXTRAVASATION	0.983835614633379	0.979003731628594	0.986377845241705	0.981747084405377
GO_NEGATIVE_REGULATION_OF_MUSCLE_CELL_APOPTOTIC_PROCESS	0.986913652436775	0.985256857600898	0.990801701291545	0.984476841915179
GO_POSITIVE_REGULATION_OF_HISTONE_DEACETYLATION	0.996054012428578	0.993984041611536	0.996378455741055	0.994332447180079
GO_BLOOD_COAGULATION_FIBRIN_CLOT_FORMATION	0.983849257344039	0.984323776589507	0.984087934256812	0.984696134732453
GO_NEGATIVE_REGULATION_OF_NEUROTRANSMITTER_TRANSPORT	0.99436788006378	0.992022009070407	0.993751116957223	0.991707219461998
GO_AMYLOID_PRECURSOR_PROTEIN_METABOLIC_PROCESS	0.991333941551706	0.992224780113953	0.991450111851525	0.992427423426559
GO_CHEMICAL_HOMEOSTASIS_WITHIN_A_TISSUE	0.990645175491814	0.989673343174368	0.99079077829872	0.99094961137984
GO_REGULATION_OF_RNA_POLYMERASE_II_TRANSCRIPTIONAL_PREINITIATION_COMPLEX_ASSEMBLY	0.995705236337624	0.99277086713483	0.995993802852296	0.993542904498056
GO_RETROGRADE_PROTEIN_TRANSPORT_ER_TO_CYTOSOL	0.994866018380089	0.993504893380585	0.995562695541075	0.993610831040693
GO_EPITHELIAL_CELL_CELL_ADHESION	0.992314693002498	0.988753017715857	0.993292529887173	0.991344624338404
GO_POLYAMINE_METABOLIC_PROCESS	0.992403934426297	0.992706185842705	0.992641996021496	0.992581356789903
GO_NEGATIVE_REGULATION_OF_T_CELL_RECEPTOR_SIGNALING_PATHWAY	0.992765152229191	0.99008476606634	0.992406549912331	0.990890780532909
GO_PTERIDINE_CONTAINING_COMPOUND_BIOSYNTHETIC_PROCESS	0.996776097248289	0.995381313851236	0.996575715734848	0.996059339005744
GO_BLOOD_VESSEL_ENDOTHELIAL_CELL_MIGRATION	0.991906124923674	0.991970192010685	0.993287713321827	0.99172476433098
GO_REGULATION_OF_INTERFERON_GAMMA_BIOSYNTHETIC_PROCESS	0.971713577004557	0.973083868691802	0.97614462070869	0.972727266932253
GO_NEGATIVE_REGULATION_OF_CD4_POSITIVE_ALPHA_BETA_T_CELL_DIFFERENTIATION	0.991614906573702	0.989249840750055	0.992107907413255	0.98846909830545
GO_ECTODERM_DEVELOPMENT	0.993479604519313	0.991713250356583	0.993648683060617	0.992271789563164
GO_ALDITOL_METABOLIC_PROCESS	0.987625587112238	0.986981080550334	0.986300385472913	0.986675218426446
GO_MITOCHONDRIAL_ELECTRON_TRANSPORT_UBIQUINOL_TO_CYTOCHROME_C	0.995488950975762	0.993910844649915	0.996065302980432	0.993809214547719
GO_REGULATION_OF_CELL_PROLIFERATION_INVOLVED_IN_KIDNEY_DEVELOPMENT	0.993128747946812	0.987333519562177	0.993479761073347	0.988203018313346
3002	0.992721916044931	0.991911752358765	0.993804039804492	0.991672311475285
GO_POSITIVE_REGULATION_OF_SIGNAL_TRANSDUCTION_BY_P53_CLASS_MEDIATOR	0.985926549532754	0.986724956675747	0.98831827470297	0.987587437017012
9027	0.991920144015731	0.990308327621709	0.993344909278495	0.989741131471539
GO_METHYLATION_DEPENDENT_CHROMATIN_SILENCING	0.988807730432811	0.986449520033751	0.990804493148974	0.987394879239761
GO_REGULATION_OF_LIPOPROTEIN_LIPASE_ACTIVITY	0.993665123687699	0.991164617629528	0.993962767261396	0.992306608847829
133522	0.991774020148549	0.991168054809123	0.990725597775105	0.990870924197966
GO_ANDROGEN_BIOSYNTHETIC_PROCESS	0.988295089268778	0.987748192202456	0.985562847749412	0.988575874354322
GO_POSITIVE_REGULATION_OF_OLIGODENDROCYTE_DIFFERENTIATION	0.991620820436396	0.989923938622904	0.992255282724162	0.990563724146055
GO_AXONEMAL_DYNEIN_COMPLEX_ASSEMBLY	0.980545255479182	0.980868350551431	0.984094661894311	0.983573762781041
GO_HEMIDESMOSOME_ASSEMBLY	0.997684430771564	0.997124491962283	0.997406455858321	0.996988805240124
GO_MAST_CELL_ACTIVATION	0.986774290897468	0.984225514516601	0.988205138956295	0.985229859803257
GO_PROTEIN_IMPORT_INTO_NUCLEUS_TRANSLOCATION	0.991784483535706	0.990789231178987	0.991722817573277	0.991909555049966
GO_POSITIVE_REGULATION_OF_NEUTROPHIL_MIGRATION	0.987190667361079	0.983067701217284	0.988889066427252	0.98400344644339
GO_REGULATION_OF_SPINDLE_CHECKPOINT	0.995424354713929	0.994404931514399	0.994626056163013	0.99455699540049
GO_POSITIVE_REGULATION_OF_STRIATED_MUSCLE_CONTRACTION	0.994272525416462	0.99271803324332	0.995606831780105	0.994314942990572
GO_ANATOMICAL_STRUCTURE_REGRESSION	0.995120085450863	0.994795102093446	0.994935959589173	0.994748611190651
GO_CEREBRAL_CORTEX_NEURON_DIFFERENTIATION	0.994174676474266	0.989746282571921	0.994463782570924	0.99037268582421
GO_REGULATION_OF_VENTRICULAR_CARDIAC_MUSCLE_CELL_ACTION_POTENTIAL	0.99597385163867	0.995749273746216	0.996698434216977	0.995621169461634
GO_FATTY_ACID_HOMEOSTASIS	0.992775556959973	0.98833400838681	0.993433431814057	0.987657364492489
GO_REGULATION_OF_PLATELET_AGGREGATION	0.985450154556451	0.98206334607825	0.985010844920494	0.98319069105026
GO_POSITIVE_REGULATION_OF_PROTEIN_IMPORT_INTO_NUCLEUS_TRANSLOCATION	0.986569002283934	0.983779452610718	0.990050723374451	0.98482445748467
GO_POSITIVE_REGULATION_OF_CARDIAC_MUSCLE_CONTRACTION	0.993365299236133	0.992009647520646	0.994906346809398	0.994086345288613
GO_NEPHRIC_DUCT_DEVELOPMENT	0.992603525101999	0.991126951785833	0.989718263376046	0.991332406256484
GO_ERROR_FREE_TRANSLESION_SYNTHESIS	0.996252883335149	0.995316865907706	0.996151699912152	0.994764906287446
GO_CENTRIOLE_ASSEMBLY	0.994729302546955	0.992772386436623	0.994659485843358	0.992288582739181
7189	0.993118467083044	0.990172811752728	0.994381501592147	0.991251654158125
GO_ATRIAL_SEPTUM_DEVELOPMENT	0.989445581766614	0.98763550443672	0.989965098507885	0.988426468018056
GO_DETECTION_OF_TEMPERATURE_STIMULUS	0.988044440828924	0.98647564449234	0.988191565473248	0.986445732492331
GO_ENAMEL_MINERALIZATION	0.991908857290587	0.988726164768258	0.99323441443444	0.990643827557027
GO_SPINAL_CORD_MOTOR_NEURON_CELL_FATE_SPECIFICATION	0.976499803043785	0.974296793266118	0.979691095065703	0.977406700681002
GO_GLYCOLIPID_CATABOLIC_PROCESS	0.996435681312758	0.995011519879116	0.997059073619982	0.995202750970106
GO_SYNAPTIC_VESICLE_ENDOCYTOSIS	0.994141639124956	0.995005512082676	0.995195766929569	0.994835569498585
GO_POSITIVE_REGULATION_OF_HEART_RATE	0.983018000310509	0.980504278430294	0.988582247310754	0.978407482133077
GO_FATTY_ACID_BETA_OXIDATION_USING_ACYL_COA_OXIDASE	0.997436099585857	0.996085616405938	0.997755593527327	0.996316127289112
6187	0.995158894392423	0.9927975452886	0.995424132339055	0.993101839417551
GO_REGULATION_OF_FEEDING_BEHAVIOR	0.958179791583182	0.966909238177238	0.969025013811058	0.959725967201528
GO_REGULATION_OF_THYMOCYTE_AGGREGATION	0.993939936296593	0.992961529253336	0.993309939066314	0.99341068551214
GO_POSITIVE_REGULATION_OF_MITOCHONDRIAL_MEMBRANE_PERMEABILITY	0.995624366995576	0.994289811706751	0.996444055828664	0.994770298568981
5781	0.993952387874899	0.99375406697628	0.993419857324902	0.993450361441696
GO_NEGATIVE_REGULATION_OF_INTRACELLULAR_STEROID_HORMONE_RECEPTOR_SIGNALING_PATHWAY	0.991853705972286	0.990541465414031	0.993052674688823	0.99094372502426
GO_DERMATAN_SULFATE_PROTEOGLYCAN_METABOLIC_PROCESS	0.991890985251544	0.990707236537192	0.990990136510105	0.991985065283665
GO_SMOOTH_MUSCLE_TISSUE_DEVELOPMENT	0.992038372620982	0.990797717056944	0.991545579371927	0.990386621407214
GO_NEGATIVE_REGULATION_OF_HEMATOPOIETIC_PROGENITOR_CELL_DIFFERENTIATION	0.963898225409814	0.950369021934653	0.970265031599878	0.953718362771117
GO_NEGATIVE_REGULATION_OF_NUCLEOSIDE_METABOLIC_PROCESS	0.994307162135649	0.993867959208443	0.995126254003247	0.994286438273401
5587	0.995289238636129	0.994899608038368	0.995329203042904	0.995408830634305
GO_LEYDIG_CELL_DIFFERENTIATION	0.992674568271595	0.992005417740754	0.994038683614908	0.991114985505623
GO_RNA_SURVEILLANCE	0.991117975237184	0.989026282477752	0.989626895065462	0.989321106722543
GO_REGULATION_OF_GRANULOCYTE_DIFFERENTIATION	0.992520303168082	0.990202000390251	0.993134009990512	0.990458078046686
GO_MORPHOGENESIS_OF_AN_EPITHELIAL_FOLD	0.992206204649174	0.990939072555132	0.992049884065486	0.991376143427531
55435	0.991575109533762	0.990444358638558	0.993220191277271	0.992005886135419
GO_EATING_BEHAVIOR	0.967707108408016	0.97066006285264	0.969756412056664	0.966831517892542
GO_GLUTATHIONE_DERIVATIVE_METABOLIC_PROCESS	0.991687645271936	0.989818217877633	0.992256711578374	0.989795561728947
GO_FOLIC_ACID_CONTAINING_COMPOUND_BIOSYNTHETIC_PROCESS	0.997255188609112	0.996228682508906	0.997380103572551	0.996374230122374
GO_SPHINGOID_METABOLIC_PROCESS	0.987106407693659	0.984394570102537	0.987643397438504	0.985524448417199
GO_NEGATIVE_REGULATION_OF_RESPONSE_TO_FOOD	0.993059173033873	0.991105638867723	0.9939364460176	0.991668335935332
GO_L_AMINO_ACID_IMPORT	0.995618810823088	0.99367833517961	0.995177780671547	0.994473219865529
GO_NEGATIVE_REGULATION_OF_CELL_MATRIX_ADHESION	0.994409422680986	0.993081234470985	0.994131883099092	0.993205415028236
GO_REGULATION_OF_MACROPHAGE_CHEMOTAXIS	0.988282537374321	0.986214010471426	0.989205911978079	0.985286738489957
GO_LAGGING_STRAND_ELONGATION	0.9929338604392	0.991691601315738	0.993694107095324	0.991068846027413
GO_LONG_TERM_SYNAPTIC_DEPRESSION	0.995252893678798	0.993546409514902	0.994932858368369	0.994193134576104
GO_GLYCOSYLCERAMIDE_METABOLIC_PROCESS	0.995211491433814	0.993727036228546	0.995229250571211	0.994473997503266
GO_NEGATIVE_REGULATION_OF_SMOOTH_MUSCLE_CELL_MIGRATION	0.994818868745234	0.99306671058362	0.995282311489352	0.992690635581827
GO_LIPOXYGENASE_PATHWAY	0.989257866767472	0.985417519726212	0.992066745350298	0.987160416558522
GO_NEGATIVE_REGULATION_OF_DEFENSE_RESPONSE_TO_VIRUS	0.992183048080856	0.988960796586714	0.993642272086622	0.989440211658749
GO_METALLO_SULFUR_CLUSTER_ASSEMBLY	0.991880060555218	0.991095391706092	0.991219148895747	0.991233255499867
GO_NEGATIVE_REGULATION_OF_RETINOIC_ACID_RECEPTOR_SIGNALING_PATHWAY	0.977330972707529	0.976376566871322	0.981448850575854	0.975208263338563
GO_SPLICEOSOMAL_TRI_SNRNP_COMPLEX_ASSEMBLY	0.993587417724791	0.992496694928828	0.993278017839158	0.992645460936482
GO_REGULATION_OF_T_CELL_TOLERANCE_INDUCTION	0.983068063549143	0.983657601419568	0.978683795139794	0.987549415939574
GO_POSITIVE_REGULATION_OF_RESPONSE_TO_OXIDATIVE_STRESS	0.989495312618974	0.983729772858639	0.989635814857644	0.984541682781478
GO_DOPAMINE_METABOLIC_PROCESS	0.983095835061591	0.97404361743303	0.986343080824682	0.976177143255068
GO_POSITIVE_REGULATION_OF_GLYCOGEN_METABOLIC_PROCESS	0.987032512171081	0.982717869324402	0.985105247982802	0.983201180595644
GO_POSITIVE_REGULATION_OF_MICROTUBULE_POLYMERIZATION_OR_DEPOLYMERIZATION	0.993994148043104	0.991220260317365	0.994228378555131	0.991465068701227
GO_L_ASCORBIC_ACID_METABOLIC_PROCESS	0.992934054951189	0.992667018034246	0.993083942447283	0.992264641350485
GO_CEREBELLAR_GRANULAR_LAYER_DEVELOPMENT	0.989033866034648	0.985822906226466	0.987474157443883	0.987357250279457
GO_REGULATION_OF_GENE_EXPRESSION_BY_GENETIC_IMPRINTING	0.994926608659386	0.993290341611056	0.993957661398355	0.993957806996073
GO_SECRETORY_GRANULE_ORGANIZATION	0.98599923784148	0.984441417945911	0.986331697097424	0.984397337537583
GO_VESICLE_FUSION_TO_PLASMA_MEMBRANE	0.993864928776571	0.993450246290401	0.993149168977419	0.99248740324104
GO_NEGATIVE_REGULATION_OF_HISTONE_METHYLATION	0.996797186347406	0.994907267005986	0.996426831749521	0.994676621866089
GO_REGULATION_OF_GLIAL_CELL_PROLIFERATION	0.987286443006948	0.982004971459312	0.98682481394805	0.983583447883372
100	0.98788365039682	0.983567572770367	0.988313083384523	0.985771949610303
GO_ETHANOL_METABOLIC_PROCESS	0.990360582641554	0.990060363236831	0.989542704664016	0.987691301063089
GO_DICARBOXYLIC_ACID_BIOSYNTHETIC_PROCESS	0.989375438856143	0.987758515633153	0.987059978168732	0.987672760874518
GO_PROTEIN_HETEROTRIMERIZATION	0.991512168950829	0.985934484641628	0.991283930485597	0.986587262373152
GO_EPITHELIAL_CILIUM_MOVEMENT	0.99165098934506	0.990440926617452	0.99273638439326	0.990978610236782
GO_NEGATIVE_REGULATION_OF_MEIOTIC_CELL_CYCLE	0.989265839048722	0.989238049801686	0.988908362996364	0.988982117392036
GO_SHORT_CHAIN_FATTY_ACID_METABOLIC_PROCESS	0.989297103547018	0.987393303675853	0.990246928030531	0.987344780560134
GO_ATRIAL_SEPTUM_MORPHOGENESIS	0.99127133498239	0.98809707540662	0.990557714086289	0.989243310187538
GO_CELLULAR_RESPONSE_TO_GROWTH_HORMONE_STIMULUS	0.984699734283903	0.987551288903899	0.987337669133357	0.987288837567714
GO_REGULATION_OF_INTERLEUKIN_2_BIOSYNTHETIC_PROCESS	0.993515398452169	0.992437059104963	0.993878877071562	0.99226289995431
GO_REGULATION_OF_FIBROBLAST_APOPTOTIC_PROCESS	0.984571133700266	0.982338243357082	0.983286088095106	0.983372335342412
GO_NOSE_DEVELOPMENT	0.98970899615718	0.987778292816869	0.98926497628434	0.989732466596363
GO_REGULATION_OF_TRANSCRIPTION_FROM_RNA_POLYMERASE_III_PROMOTER	0.994442466816247	0.993506397626501	0.994742345689258	0.994251369293045
GO_RESPONSE_TO_INCREASED_OXYGEN_LEVELS	0.993624501536619	0.991856302011875	0.990915846044527	0.988575175883102
GO_REGULATION_OF_CHROMATIN_SILENCING	0.992782489350734	0.991250517916472	0.99235465750909	0.992021061973288
GO_MACROMOLECULAR_COMPLEX_REMODELING	0.99129166917525	0.989938759636478	0.992071475369748	0.989147637444508
GO_RIBOSOMAL_LARGE_SUBUNIT_ASSEMBLY	0.99091599790926	0.987670556209956	0.99138803752467	0.988776577662059
GO_REGULATION_OF_MESODERM_DEVELOPMENT	0.991660292018982	0.989425545833532	0.992944572688516	0.990492929401079
GO_T_HELPER_1_TYPE_IMMUNE_RESPONSE	0.987897824184912	0.983350210143273	0.988344782687077	0.985934778149022
GO_POSITIVE_REGULATION_OF_TYPE_2_IMMUNE_RESPONSE	0.99216685504479	0.992084152994816	0.991982794447142	0.992107074862284
GO_PLASMA_LIPOPROTEIN_PARTICLE_CLEARANCE	0.992790397646965	0.990853225057301	0.992489239493019	0.991903492854218
GO_DNA_CATABOLIC_PROCESS	0.988798230870001	0.986370153181461	0.991023010434059	0.986506771014205
GO_REGULATION_OF_INTRACELLULAR_ESTROGEN_RECEPTOR_SIGNALING_PATHWAY	0.990747992622126	0.98841688057674	0.991197692280881	0.988961996939161
GO_CELL_FATE_COMMITMENT_INVOLVED_IN_FORMATION_OF_PRIMARY_GERM_LAYER	0.986912023594722	0.982532315454332	0.985707604713235	0.985303157552073
GO_T_CELL_DIFFERENTIATION_INVOLVED_IN_IMMUNE_RESPONSE	0.991680317947494	0.989993794134056	0.991380975164095	0.990445143507538
GO_INSULIN_LIKE_GROWTH_FACTOR_RECEPTOR_SIGNALING_PATHWAY	0.992033054989278	0.992959582389927	0.995247633715123	0.992973214248536
GO_NEGATIVE_REGULATION_OF_HEART_CONTRACTION	0.987173166422267	0.987664409922582	0.990225437509624	0.986711922288558
GO_SUBSTRATE_INDEPENDENT_TELENCEPHALIC_TANGENTIAL_MIGRATION	0.996414818847183	0.994945543640305	0.996265386823901	0.995488477128353
GO_MICROTUBULE_DEPOLYMERIZATION	0.982465915614742	0.975676440992233	0.986201599759993	0.978334426636678
GO_COBALAMIN_METABOLIC_PROCESS	0.992834355327581	0.993530985608368	0.993103939546973	0.992952434027513
GO_NEGATIVE_REGULATION_OF_SYSTEMIC_ARTERIAL_BLOOD_PRESSURE	0.972611666835352	0.965108074926668	0.97390578584159	0.968900537870283
GO_TELOMERE_LOCALIZATION	0.996351318849518	0.994995636970452	0.996418701364897	0.994936632958511
GO_PYRIMIDINE_NUCLEOTIDE_CATABOLIC_PROCESS	0.997903834443745	0.99699571219555	0.99779090061358	0.99699434541405
GO_REGULATION_OF_DEFENSE_RESPONSE_TO_VIRUS_BY_VIRUS	0.995014273303731	0.994304846199964	0.995984269956343	0.994413881459286
GO_PROTEIN_LOCALIZATION_TO_CHROMOSOME_CENTROMERIC_REGION	0.993242149608446	0.990904058477963	0.993629230269165	0.991960839236746
GO_REGULATION_OF_ANTIGEN_PROCESSING_AND_PRESENTATION	0.993837090249104	0.995010277191032	0.995020357341209	0.994851487533173
GO_VASOCONSTRICTION	0.982464146930177	0.97685001644309	0.984685051007765	0.977617323974563
GO_REGULATION_OF_MITOCHONDRIAL_TRANSLATION	0.995246560315292	0.993087026641347	0.99447692965836	0.993029976610838
GO_BEHAVIORAL_RESPONSE_TO_PAIN	0.99438493465724	0.991318122567639	0.994352827041113	0.992003097195866
GO_CELLULAR_RESPONSE_TO_TOXIC_SUBSTANCE	0.981376669401535	0.978710449141088	0.977255951640953	0.975599923604403
GO_MODULATION_OF_TRANSCRIPTION_IN_OTHER_ORGANISM_INVOLVED_IN_SYMBIOTIC_INTERACTION	0.995799780900143	0.994020794843134	0.996406709654709	0.995010639993587
GO_REGULATION_OF_HEART_MORPHOGENESIS	0.986525718206047	0.977965567840887	0.986850187692738	0.980300279619884
GO_S_ADENOSYLMETHIONINE_METABOLIC_PROCESS	0.990406810530001	0.989869237872898	0.991166177967789	0.990936375274937
GO_REGULATION_OF_PROTEIN_LOCALIZATION_TO_CELL_SURFACE	0.987597574258592	0.984832291660005	0.986730238399147	0.984850270968042
GO_PRIMARY_AMINO_COMPOUND_METABOLIC_PROCESS	0.99223956442062	0.991720603293015	0.992944509727182	0.992503776249149
GO_POSITIVE_REGULATION_OF_TELOMERE_CAPPING	0.993161415613527	0.993481519898864	0.993224708685815	0.993515124083267
GO_NEGATIVE_REGULATION_OF_AMINE_TRANSPORT	0.982225163607424	0.979159523848352	0.984067882305766	0.980672761216126
GO_POSITIVE_REGULATION_OF_INSULIN_RECEPTOR_SIGNALING_PATHWAY	0.992800904886597	0.995727786192446	0.993509309405385	0.994721744480649
GO_PONS_DEVELOPMENT	0.99337551908291	0.989207380204216	0.994674926012862	0.991097470315477
GO_PROTEIN_K11_LINKED_UBIQUITINATION	0.993773172195976	0.99269278195684	0.994438158340498	0.991941023717253
GO_REGULATION_OF_MESENCHYMAL_CELL_APOPTOTIC_PROCESS	0.991495480651306	0.989922268822312	0.99111466177013	0.989629778454497
GO_RESPONSE_TO_INACTIVITY	0.993473396353243	0.990761422081935	0.995119736208619	0.992390612034459
GO_RESPONSE_TO_PAIN	0.991864994641262	0.988287099965668	0.992054482221766	0.988577401389296
GO_POSITIVE_REGULATION_OF_TRANSCRIPTION_ELONGATION_FROM_RNA_POLYMERASE_II_PROMOTER	0.99044795771161	0.984630179250714	0.990643944290734	0.9854470348406
GO_NEGATIVE_REGULATION_OF_CALCIUM_ION_IMPORT	0.985959348403484	0.985866865695474	0.989811022074711	0.987692981830766
GO_EMBRYONIC_CAMERA_TYPE_EYE_MORPHOGENESIS	0.990146621556288	0.99045002724286	0.989373491133763	0.990274807440255
GO_FORMATION_OF_TRANSLATION_PREINITIATION_COMPLEX	0.994899289954303	0.992743686628003	0.99543758636647	0.992622740770543
GO_POSITIVE_REGULATION_OF_INTERFERON_BETA_PRODUCTION	0.992734806410877	0.992435317159189	0.994701625583336	0.992042826895204
GO_REGULATION_OF_NATURAL_KILLER_CELL_ACTIVATION	0.984615741328669	0.979051181034545	0.984805353641709	0.980575524665917
GO_POSITIVE_REGULATION_OF_FILOPODIUM_ASSEMBLY	0.989938012176731	0.989469232034025	0.99206461996016	0.989930071019222
GO_POSITIVE_REGULATION_OF_NIK_NF_KAPPAB_SIGNALING	0.989428742996623	0.984497234772659	0.98991001448925	0.986752657221335
9104	0.990987830499578	0.98995097626007	0.991309049709641	0.990906784939531
GO_NEGATIVE_REGULATION_OF_CYTOKINE_BIOSYNTHETIC_PROCESS	0.982487708030795	0.978138280096868	0.981330047305591	0.979375335853616
GO_ROSTROCAUDAL_NEURAL_TUBE_PATTERNING	0.990691728332579	0.987685618583202	0.99218949054976	0.987001136864417
GO_CELL_DEATH_IN_RESPONSE_TO_OXIDATIVE_STRESS	0.993520776910069	0.992432289132938	0.9944369854667	0.993209129404119
GO_REGULATION_OF_FIBRINOLYSIS	0.984170214460801	0.983265296357245	0.988627515855026	0.981160393668423
GO_REGULATION_OF_MRNA_3_END_PROCESSING	0.983993432968813	0.981472232858196	0.986700036099975	0.980944504929201
GO_NEGATIVE_REGULATION_OF_INTERLEUKIN_10_PRODUCTION	0.97016302692774	0.964698880412884	0.974074856047317	0.963536365823277
GO_REGULATION_OF_CELLULAR_RESPONSE_TO_HYPOXIA	0.995041011316083	0.992110402213151	0.995929117409047	0.992849876550205
GO_REGULATION_OF_FEMALE_GONAD_DEVELOPMENT	0.984488036464473	0.981932481494156	0.987725886776064	0.984594578769377
GO_REGULATION_OF_THYMOCYTE_APOPTOTIC_PROCESS	0.995034297014145	0.994415468053028	0.994059202221768	0.994638452448987
GO_REACTIVE_NITROGEN_SPECIES_METABOLIC_PROCESS	0.993692194478637	0.991219385662787	0.994503749979038	0.992240306659143
GO_EYELID_DEVELOPMENT_IN_CAMERA_TYPE_EYE	0.989822410035497	0.986405378510224	0.989514285270739	0.987780286953633
GO_REGULATION_OF_SPINDLE_ORGANIZATION	0.98624251478865	0.986555198126362	0.986814190199798	0.983618034208369
GO_PHOSPHOLIPID_SCRAMBLING	0.989704887088438	0.984386051640348	0.991120757252185	0.987578464642834
23513	0.992042591171883	0.990107934190881	0.991881491513871	0.990641910358756
GO_MITOCHONDRIAL_FISSION	0.992024444642111	0.990127811707697	0.991848833329932	0.990010737910509
GO_MATURATION_OF_5_8S_RRNA_FROM_TRICISTRONIC_RRNA_TRANSCRIPT_SSU_RRNA_5_8S_RRNA_LSU_RRNA_	0.994325219553245	0.992707033934374	0.994584216914564	0.993615107789739
GO_NEGATIVE_REGULATION_OF_SPROUTING_ANGIOGENESIS	0.980310000374189	0.984235143834975	0.977358434410292	0.98336595657194
GO_POLYOL_TRANSPORT	0.984829702430254	0.98437090160789	0.97855795381993	0.98177803007633
GO_REGULATION_OF_CARDIAC_MUSCLE_CONTRACTION_BY_CALCIUM_ION_SIGNALING	0.992606878458429	0.990894522723157	0.994176220895397	0.992269558671044
GO_TELENCEPHALON_GLIAL_CELL_MIGRATION	0.995743526355321	0.99423512289502	0.996203692858044	0.995288746198387
GO_NEGATIVE_REGULATION_OF_RECEPTOR_ACTIVITY	0.992747193181325	0.990707113594825	0.993323932066162	0.990554056213854
GO_REGULATION_OF_NITRIC_OXIDE_SYNTHASE_BIOSYNTHETIC_PROCESS	0.984185229652042	0.982582688299617	0.990875973454875	0.978548446318442
GO_POSITIVE_REGULATION_OF_SYNAPSE_MATURATION	0.991874765804417	0.991304618957011	0.993242635387818	0.991261828008796
GO_PERIPHERAL_NERVOUS_SYSTEM_NEURON_DIFFERENTIATION	0.991778866883124	0.986554504735171	0.99302046802851	0.987698680919066
GO_POSITIVE_REGULATION_OF_SMOOTH_MUSCLE_CONTRACTION	0.980838831997173	0.978143664606397	0.98162805969795	0.976479586501929
GO_NEGATIVE_REGULATION_OF_GLIAL_CELL_PROLIFERATION	0.976670807962579	0.974849140502615	0.975428406942035	0.975287853600629
673	0.988166110244708	0.982820336771235	0.987555309150289	0.982508195002307
GO_REGULATION_OF_STEROID_HORMONE_SECRETION	0.985074242227057	0.985009228358592	0.985690753095173	0.984709025797417
GO_LYMPHANGIOGENESIS	0.994087929405338	0.993067530570127	0.992845902388376	0.992604326970489
GO_POSITIVE_REGULATION_OF_TOLL_LIKE_RECEPTOR_SIGNALING_PATHWAY	0.988305048139792	0.986542388696226	0.991219283177683	0.985805339825724
GO_FEAR_RESPONSE	0.991632212961609	0.988188855566297	0.993397643154393	0.989427842763314
GO_REGULATION_OF_CLATHRIN_MEDIATED_ENDOCYTOSIS	0.99186008319696	0.992114481270842	0.992016552952505	0.991818689637211
GO_LABYRINTHINE_LAYER_BLOOD_VESSEL_DEVELOPMENT	0.986696101481008	0.986366570249326	0.986371439036607	0.986158549545831
GO_INNER_MITOCHONDRIAL_MEMBRANE_ORGANIZATION	0.990912984866528	0.987344136763583	0.989707407643506	0.988942826660472
GO_ENERGY_COUPLED_PROTON_TRANSPORT_DOWN_ELECTROCHEMICAL_GRADIENT	0.98224859646854	0.980755501469291	0.981877213000678	0.98149713391433
GO_POSITIVE_REGULATION_OF_PHOSPHOPROTEIN_PHOSPHATASE_ACTIVITY	0.990997870337247	0.991040541483305	0.992344613103571	0.992042950507995
GO_METANEPHRIC_RENAL_VESICLE_MORPHOGENESIS	0.987302352994418	0.984790974814355	0.9896132437738	0.985981463352537
GO_NEGATIVE_REGULATION_OF_RHO_PROTEIN_SIGNAL_TRANSDUCTION	0.994081052126937	0.990989851349709	0.994229057518293	0.991084214214021
GO_NEGATIVE_REGULATION_OF_NEUROTRANSMITTER_SECRETION	0.99340259019333	0.99146408201962	0.993904461129306	0.991520758921854
GO_NEGATIVE_REGULATION_OF_OXIDOREDUCTASE_ACTIVITY	0.991297955801955	0.990563090376864	0.990959168217136	0.989534644769139
GO_PROTEIN_O_LINKED_MANNOSYLATION	0.994545644780538	0.992449570640028	0.993569446638052	0.992339244787929
GO_GUANOSINE_CONTAINING_COMPOUND_BIOSYNTHETIC_PROCESS	0.995470787302436	0.992795778982537	0.996008437947553	0.99396877005256
GO_PROTEIN_LOCALIZATION_TO_CHROMATIN	0.992961815443201	0.990964841749851	0.993589393121084	0.9911587929395
GO_PROTEIN_O_LINKED_FUCOSYLATION	0.989996791609332	0.98112906273647	0.990696948439071	0.984130504176524
GO_REGULATION_OF_EXCRETION	0.97745077509176	0.971286505616756	0.983102428352271	0.969221858289311
GO_AROMATIC_AMINO_ACID_FAMILY_METABOLIC_PROCESS	0.992585134187821	0.989680622169891	0.991831214872658	0.989975126568676
GO_RESPONSE_TO_INSECTICIDE	0.992063536070074	0.989580926538245	0.992741963122547	0.989701139442055
GO_REGULATION_OF_NUCLEAR_TRANSCRIBED_MRNA_POLY_A_TAIL_SHORTENING	0.980398271258447	0.979167336520789	0.987021163734815	0.98083747258527
GO_QUATERNARY_AMMONIUM_GROUP_TRANSPORT	0.990573976944206	0.986257452284077	0.989369826749119	0.986813397852374
GO_EXIT_FROM_MITOSIS	0.996075428030675	0.995786331358657	0.996257315703673	0.996285038901316
GO_RESPONSE_TO_GROWTH_HORMONE	0.987730867282686	0.989493532415124	0.99049288217908	0.989749083412135
GO_PROTEIN_DEMANNOSYLATION	0.996391917200019	0.995095243312995	0.996225791978635	0.995276193658537
GO_POSITIVE_REGULATION_OF_PRI_MIRNA_TRANSCRIPTION_FROM_RNA_POLYMERASE_II_PROMOTER	0.993344550206951	0.992234428233579	0.992790466280526	0.992334735409435
7200	0.983923317648677	0.980696886314827	0.983097344909722	0.984090293158959
GO_PHOTOTRANSDUCTION_VISIBLE_LIGHT	0.989570909297558	0.983464879356266	0.99024699973099	0.985909504658613
GO_PROTEIN_LOCALIZATION_TO_CHROMOSOME_TELOMERIC_REGION	0.99583856951528	0.994227127757761	0.996154506559967	0.994701864478341
GO_N_ACETYLGLUCOSAMINE_METABOLIC_PROCESS	0.989287340127403	0.988041896285276	0.989686244199577	0.987072084987362
GO_APOPTOTIC_NUCLEAR_CHANGES	0.99070797923238	0.988460883687412	0.992167949032464	0.988748699133432
GO_REGULATION_OF_RAC_PROTEIN_SIGNAL_TRANSDUCTION	0.995601718780602	0.994750918531184	0.996178704289732	0.994644145977845
GO_PARENTAL_BEHAVIOR	0.985406166253198	0.982269113345088	0.984594847472758	0.983546147734506
GO_REGULATION_OF_TRANSFORMING_GROWTH_FACTOR_BETA_PRODUCTION	0.991125783490233	0.986576830421673	0.991684989702408	0.989098941687249
GO_ONE_CARBON_COMPOUND_TRANSPORT	0.98617841531488	0.986836819844167	0.984416162534822	0.986760236623849
GO_LEFT_RIGHT_AXIS_SPECIFICATION	0.990670164920806	0.990208612838772	0.991375790489444	0.990929474249539
GO_RESPONSE_TO_ISCHEMIA	0.989941065526952	0.987524264314418	0.990602735026508	0.987558017001925
GO_POSITIVE_REGULATION_OF_MAST_CELL_ACTIVATION_INVOLVED_IN_IMMUNE_RESPONSE	0.990359831142561	0.988152507440921	0.991227516574684	0.987213573741863
10125	0.988371439435269	0.989090432812229	0.989888398714029	0.989263741010164
GO_CHROMATIN_DISASSEMBLY	0.994706091198056	0.993218083465088	0.995772576747407	0.992489148546269
GO_PLATELET_MORPHOGENESIS	0.986780063568884	0.985677489813743	0.985711518849839	0.986094419943894
GO_RESPONSE_TO_AMPHETAMINE	0.988783603972415	0.98398094927507	0.991358150771252	0.98473771414087
GO_POSITIVE_REGULATION_OF_ACTIN_NUCLEATION	0.988099263908033	0.989914544618685	0.989385342694846	0.990062109568699
GO_REGULATION_OF_MEGAKARYOCYTE_DIFFERENTIATION	0.976508584205427	0.967102596481533	0.980720442693814	0.969617499750285
GO_INNATE_IMMUNE_RESPONSE_IN_MUCOSA	0.974670833863561	0.967296533136436	0.976936465238955	0.969287831511897
GO_REGULATION_OF_CHEMOKINE_SECRETION	0.990675455634417	0.988175517015735	0.99161042495089	0.98847359463365
GO_RESPONSE_TO_STEROL	0.991504164369156	0.987235231528648	0.992336770633274	0.989236005759297
GO_REGULATION_OF_ENDOPLASMIC_RETICULUM_STRESS_INDUCED_INTRINSIC_APOPTOTIC_SIGNALING_PATHWAY	0.988112171157136	0.984255078461343	0.989402253751215	0.985073754105159
GO_HEPARAN_SULFATE_PROTEOGLYCAN_METABOLIC_PROCESS	0.988608765162545	0.983790782386544	0.988327835267119	0.98467443698073
GO_INTESTINAL_EPITHELIAL_CELL_DEVELOPMENT	0.984361842607344	0.980788339065764	0.98916228213787	0.984758627970382
GO_POSITIVE_REGULATION_OF_T_HELPER_1_TYPE_IMMUNE_RESPONSE	0.975001997613985	0.977760444521096	0.974875643187435	0.978656487982955
57082	0.989376952601488	0.987181214317376	0.990129064887673	0.988015397114307
GO_REGULATION_OF_CELL_MIGRATION_INVOLVED_IN_SPROUTING_ANGIOGENESIS	0.991127570756273	0.989423629004309	0.99183995111057	0.990231909946435
GO_PHASIC_SMOOTH_MUSCLE_CONTRACTION	0.98487061561909	0.982668833286066	0.990057503257639	0.980230304076555
GO_AXON_ENSHEATHMENT_IN_CENTRAL_NERVOUS_SYSTEM	0.989934829181308	0.986955009653732	0.990199646523155	0.988198810015897
GO_REGULATION_OF_T_CELL_MEDIATED_CYTOTOXICITY	0.989301905145171	0.987865312411334	0.988313164788014	0.989072530359842
10190	0.996525076618491	0.995215187294574	0.997215279673687	0.995993108103399
GO_NEGATIVE_REGULATION_OF_ACTIN_FILAMENT_BUNDLE_ASSEMBLY	0.99010581305584	0.988865698914573	0.990364092345691	0.98913280366006
GO_POSITIVE_REGULATION_OF_CELL_JUNCTION_ASSEMBLY	0.990358754474992	0.990185011891792	0.989854552867237	0.990979693473392
GO_NONRIBOSOMAL_PEPTIDE_BIOSYNTHETIC_PROCESS	0.991595162281366	0.990425500621548	0.991726667051485	0.989870750635484
GO_NEGATIVE_REGULATION_OF_DENDRITE_DEVELOPMENT	0.994653807520453	0.994613768359293	0.995363592017036	0.994101221305156
GO_POSITIVE_REGULATION_OF_OSTEOCLAST_DIFFERENTIATION	0.986142207641595	0.984273355298111	0.98754885500249	0.984997040620168
GO_LYSOSOME_LOCALIZATION	0.988204056135341	0.985974647861993	0.989812354488133	0.986584923492219
GO_VITAMIN_D_METABOLIC_PROCESS	0.99434779136782	0.994760633698692	0.995000749396871	0.995345457373031
GO_CELL_AGGREGATION	0.97895407283836	0.973208359287642	0.982904277050751	0.975761005460188
1176	0.988750567860584	0.984723294927069	0.989541077895964	0.984224391344248
GO_REGULATION_OF_SYNCYTIUM_FORMATION_BY_PLASMA_MEMBRANE_FUSION	0.981979472612123	0.979666793978992	0.982047594056772	0.979972168469555
GO_REGULATION_OF_HEXOKINASE_ACTIVITY	0.994105540643128	0.993955643568331	0.995112548697846	0.994154963878099
GO_POSITIVE_REGULATION_OF_EXTRINSIC_APOPTOTIC_SIGNALING_PATHWAY_IN_ABSENCE_OF_LIGAND	0.995710108740971	0.992448002074533	0.996160897551708	0.994033590918872
GO_CATECHOLAMINE_BIOSYNTHETIC_PROCESS	0.987861868005216	0.980527067836023	0.990079970753214	0.982283946705397
GO_POSITIVE_REGULATION_OF_MUSCLE_HYPERTROPHY	0.989192980664314	0.98682190581656	0.990876508147605	0.986940532790439
GO_RESPONSE_TO_PROTOZOAN	0.992040226998553	0.989096852795179	0.992323335183189	0.990572320810635
GO_PROTEIN_CARBOXYLATION	0.980965399539679	0.981763062853153	0.98309687227728	0.983650143704289
GO_NEGATIVE_REGULATION_OF_TELOMERE_MAINTENANCE_VIA_TELOMERE_LENGTHENING	0.994599300936806	0.99481202008241	0.995801158159626	0.993962451821549
GO_DEOXYRIBONUCLEOSIDE_TRIPHOSPHATE_METABOLIC_PROCESS	0.988822902026759	0.98817209011175	0.989080665470588	0.98894811108125
GO_NUCLEOTIDE_EXCISION_REPAIR_PREINCISION_COMPLEX_ASSEMBLY	0.991810997205292	0.991280046550291	0.990845444633622	0.991034853499262
GO_POSITIVE_REGULATION_OF_EXTRACELLULAR_MATRIX_ORGANIZATION	0.991357617864173	0.985691982927027	0.991037467354495	0.98720888880357
GO_REGULATION_OF_RESPONSE_TO_FOOD	0.994538807747397	0.99168611855265	0.995814545293171	0.992884422366975
GO_ADRENERGIC_RECEPTOR_SIGNALING_PATHWAY	0.968251755646903	0.960424728177882	0.972506849429948	0.962161445812824
GO_OVULATION	0.992437045657058	0.990891710439757	0.994054919455108	0.99145236318112
GO_NEGATIVE_REGULATION_OF_TOR_SIGNALING	0.992234133374859	0.990046962901019	0.992889068040339	0.99053716145622
GO_PRODUCTION_OF_MOLECULAR_MEDIATOR_INVOLVED_IN_INFLAMMATORY_RESPONSE	0.993458089741834	0.990752381635084	0.99475693623131	0.99152852654083
GO_PREPULSE_INHIBITION	0.984234337785768	0.978749234556351	0.991072705997387	0.984772972220318
GO_REGULATION_OF_EARLY_ENDOSOME_TO_LATE_ENDOSOME_TRANSPORT	0.984876534656802	0.987246645585114	0.984788341599588	0.987529330814238
GO_MIDDLE_EAR_MORPHOGENESIS	0.974962380054738	0.965066768967717	0.981636340449557	0.961340780602687
GO_REGULATION_OF_RECEPTOR_BIOSYNTHETIC_PROCESS	0.990006470653018	0.988646279503698	0.994203915020306	0.987309310084659
GO_RESPONSE_TO_SALT_STRESS	0.97655517312492	0.980061646799641	0.973705711020943	0.972239107343529
GO_NEGATIVE_REGULATION_OF_PROTEIN_ACTIVATION_CASCADE	0.997258028742688	0.996961337534207	0.997222511308523	0.997182025445125
GO_REGULATION_OF_TRIGLYCERIDE_CATABOLIC_PROCESS	0.991588839363549	0.989588890759089	0.991423480691168	0.989894531081285
GO_HEMATOPOIETIC_STEM_CELL_PROLIFERATION	0.995473284692733	0.99658800320565	0.995795017042725	0.995784533451586
GO_REGULATION_OF_THE_FORCE_OF_HEART_CONTRACTION	0.981913832873967	0.977808523680169	0.986312376392835	0.980439012590422
GO_POSITIVE_REGULATION_OF_EPITHELIAL_CELL_APOPTOTIC_PROCESS	0.993280284202248	0.988923878126462	0.993495920446572	0.98969194713364
GO_POSITIVE_REGULATION_OF_INTERLEUKIN_6_SECRETION	0.984957805105821	0.986031472244813	0.98832995720848	0.983991061580417
GO_ASPARTATE_FAMILY_AMINO_ACID_CATABOLIC_PROCESS	0.990688305541385	0.990428105060446	0.991354216453226	0.990236121141727
GO_NEGATIVE_REGULATION_OF_LIPASE_ACTIVITY	0.996085385248848	0.993782525246211	0.996008650120411	0.99432662569225
9370	0.988790767480785	0.986851777626589	0.989661584818651	0.987531592259971
GO_MATURATION_OF_LSU_RRNA	0.992736476432308	0.991140289161019	0.994311590983142	0.992081656982201
GO_RNA_SPLICING_VIA_ENDONUCLEOLYTIC_CLEAVAGE_AND_LIGATION	0.99610909196398	0.9956271626073	0.995994894408557	0.995297339173134
GO_MUSCLE_ADAPTATION	0.989526683952679	0.988863448068509	0.990305000077331	0.989926147902055
GO_INTERFERON_GAMMA_PRODUCTION	0.994292777675209	0.993320205553957	0.993447274335929	0.992991053002119
GO_OPTIC_NERVE_DEVELOPMENT	0.99192669216788	0.991423945325997	0.991212050447464	0.990994143198539
GO_REGULATION_OF_KERATINOCYTE_PROLIFERATION	0.989286033451954	0.988480634668127	0.988851690286488	0.989043312474501
GO_GAS_TRANSPORT	0.982024032480187	0.979541898584024	0.981312132199059	0.982720701809706
GO_REGULATION_OF_FIBROBLAST_GROWTH_FACTOR_RECEPTOR_SIGNALING_PATHWAY	0.98943637349822	0.985993985908955	0.989173008636997	0.987108067382315
GO_REPRODUCTIVE_BEHAVIOR	0.984730028416399	0.985189435298585	0.984164001919277	0.984155882150104
GO_ESTABLISHMENT_OF_TISSUE_POLARITY	0.996325257633337	0.995020292924532	0.996229013502213	0.99517715107826
GO_CELL_SEPARATION_AFTER_CYTOKINESIS	0.974239898720964	0.976374076808584	0.979640864711711	0.972512422014052
GO_REGULATION_OF_GLUCOSE_IMPORT_IN_RESPONSE_TO_INSULIN_STIMULUS	0.995347773692353	0.995381475854853	0.996022773396032	0.995693598606058
GO_CHEMOSENSORY_BEHAVIOR	0.988445135998662	0.984021548049546	0.989823364937335	0.983145694064057
GO_PROTEIN_KINASE_C_SIGNALING	0.992719792219296	0.991578080217436	0.992432116115906	0.991845246422828
GO_GLUCOSE_IMPORT	0.987354413214719	0.980936617968845	0.99021808701103	0.985219299337808
GO_REGULATION_OF_PROTEIN_KINASE_A_SIGNALING	0.990047970932327	0.986796529943509	0.992777802007717	0.988974462850539
GO_HEPATOCYTE_APOPTOTIC_PROCESS	0.996465608129087	0.994167734324516	0.996633504809936	0.994875657143854
GO_TETRAHYDROFOLATE_METABOLIC_PROCESS	0.994247891996188	0.99346209826641	0.993785922948066	0.994092840557576
GO_REGULATION_OF_NECROTIC_CELL_DEATH	0.991758413654289	0.989592502458216	0.991682166242902	0.990560355817298
GO_POSTSYNAPTIC_MEMBRANE_ORGANIZATION	0.994266806970094	0.990536579823656	0.994663558844581	0.992340655287541
GO_CARNITINE_METABOLIC_PROCESS	0.99506610235895	0.99155667411012	0.996223478346651	0.992476286977189
GO_CYTOPLASMIC_TRANSLATIONAL_INITIATION	0.994311131635249	0.993648252946194	0.995704342832877	0.992893480522174
GO_COMPLEMENT_ACTIVATION_ALTERNATIVE_PATHWAY	0.990662418145794	0.984155303346827	0.991049679868754	0.9881297643616
GO_VASCULAR_SMOOTH_MUSCLE_CONTRACTION	0.979346246625258	0.977028964090059	0.983989489784256	0.971947495058112
GO_POSITIVE_T_CELL_SELECTION	0.988794837264696	0.99023829336519	0.988647146129029	0.989833490694154
GO_CELLULAR_RESPONSE_TO_ARSENIC_CONTAINING_SUBSTANCE	0.993762757512274	0.994102070940542	0.993267201781113	0.994680606142016
GO_POSITIVE_REGULATION_OF_RECEPTOR_BIOSYNTHETIC_PROCESS	0.989515342668714	0.988824406964254	0.993538483541836	0.991298370946558
GO_RESPONSE_TO_PLATELET_DERIVED_GROWTH_FACTOR	0.993755593912024	0.9922968532999	0.993478685799897	0.992472996331153
GO_PYRIMIDINE_RIBONUCLEOTIDE_METABOLIC_PROCESS	0.996041746852464	0.995187232008658	0.996541991744963	0.995523354545067
GO_REGULATION_OF_B_CELL_DIFFERENTIATION	0.986921029726592	0.982791965700978	0.988303769840423	0.981066676276484
GO_TRANSCRIPTION_FROM_MITOCHONDRIAL_PROMOTER	0.983625247538447	0.983570703040314	0.98090217874233	0.979927215727455
GO_MAINTENANCE_OF_PROTEIN_LOCALIZATION_IN_ORGANELLE	0.992839721154594	0.990068359317194	0.993957713106495	0.991456897976241
GO_POSITIVE_REGULATION_OF_TRANSCRIPTION_FROM_RNA_POLYMERASE_II_PROMOTER_IN_RESPONSE_TO_STRESS	0.993109803223498	0.990884842324761	0.993728742470174	0.991402370963828
GO_REGULATION_OF_CERAMIDE_BIOSYNTHETIC_PROCESS	0.993136456630791	0.992930808014597	0.992681358165777	0.993419752340782
GO_POLARIZED_EPITHELIAL_CELL_DIFFERENTIATION	0.99372728195329	0.991921676637869	0.993991514250421	0.99262866656385
GO_CARDIAC_RIGHT_VENTRICLE_MORPHOGENESIS	0.9726038759745	0.973225678392972	0.970903727953715	0.97066433343805
140	0.977795505439218	0.97739709497574	0.981805188511739	0.976357569222152
GO_GALACTOSE_METABOLIC_PROCESS	0.995172281841598	0.99204875356055	0.994533381687334	0.992336821307981
GO_REGULATION_OF_ACYL_COA_BIOSYNTHETIC_PROCESS	0.991959168548744	0.992770585783649	0.99234745604618	0.99228714826058
GO_REGULATION_OF_VASCULAR_ENDOTHELIAL_GROWTH_FACTOR_RECEPTOR_SIGNALING_PATHWAY	0.991132385468191	0.989092910814723	0.99169918768671	0.990553786449228
GO_REGULATION_OF_TRANSCRIPTION_FROM_RNA_POLYMERASE_I_PROMOTER	0.989909368959534	0.986331497164551	0.990878422910487	0.98801108298757
GO_GLYOXYLATE_METABOLIC_PROCESS	0.990461081387596	0.988235081544056	0.990295827691625	0.988811894232302
GO_RELAXATION_OF_MUSCLE	0.992130949268539	0.98997965819411	0.993166191684725	0.990190639855128
GO_CELLULAR_ANION_HOMEOSTASIS	0.994298072766764	0.992662056248187	0.994256959724037	0.992947539023512
GO_TOXIN_METABOLIC_PROCESS	0.986559518987344	0.983709210941757	0.989608973580356	0.986476506323095
GO_REGULATION_OF_N_METHYL_D_ASPARTATE_SELECTIVE_GLUTAMATE_RECEPTOR_ACTIVITY	0.993295348485628	0.992954135671301	0.993442922856886	0.991678349052136
GO_NEGATIVE_REGULATION_OF_CELL_CYCLE_ARREST	0.992658394041024	0.991645989897141	0.991235919413316	0.991699656504598
GO_DNA_DEMETHYLATION	0.984549964112397	0.97938182373988	0.986181059971478	0.981083058710567
GO_POST_EMBRYONIC_MORPHOGENESIS	0.994077612522646	0.992267659815039	0.993491341471447	0.992691231529708
22943	0.991915244324904	0.98960345552816	0.991463843187798	0.990819007984668
GO_REGULATION_OF_MITOCHONDRIAL_FISSION	0.988661098538839	0.989146338806219	0.991338770789961	0.988309969273679
GO_NEUTRAL_LIPID_CATABOLIC_PROCESS	0.973271752894076	0.97512626428467	0.973955205878837	0.974020074390904
GO_POSITIVE_REGULATION_OF_CATECHOLAMINE_SECRETION	0.986607968318323	0.981232512919631	0.987264034591347	0.983932515063717
GO_NEGATIVE_REGULATION_OF_PEPTIDYL_THREONINE_PHOSPHORYLATION	0.981522190543435	0.982717920983688	0.986629272318028	0.979401373597708
GO_PORE_COMPLEX_ASSEMBLY	0.995859968760596	0.994887900895274	0.995637911754786	0.995290812903435
GO_NEGATIVE_REGULATION_OF_T_CELL_APOPTOTIC_PROCESS	0.98579378425548	0.98325718253204	0.983751333233596	0.985055704451011
GO_4_HYDROXYPROLINE_METABOLIC_PROCESS	0.992034765016449	0.992707358889553	0.994754863161581	0.99252024483592
GO_RESPONSE_TO_FOLLICLE_STIMULATING_HORMONE	0.986557165882511	0.984169472494552	0.985201205953912	0.985666617777149
GO_CELLULAR_POTASSIUM_ION_HOMEOSTASIS	0.995742232112905	0.993348157881643	0.996374859586108	0.99405517511876
GO_PROTEIN_MANNOSYLATION	0.994036889759757	0.99197057104319	0.993447953430864	0.99185302401946
GO_REGULATION_OF_FATTY_ACID_TRANSPORT	0.988782156577828	0.986867319341633	0.991337689531237	0.98515025291002
GO_REGULATION_OF_CIRCADIAN_SLEEP_WAKE_CYCLE_NON_REM_SLEEP	0.991189071310482	0.988207104070445	0.992835914679434	0.990336780728383
GO_EXTRACELLULAR_REGULATION_OF_SIGNAL_TRANSDUCTION	0.990037794266873	0.987805631118928	0.990162778190791	0.989489706646422
GO_NUCLEOTIDE_EXCISION_REPAIR_DNA_GAP_FILLING	0.997187163142964	0.997156411010012	0.997010561359434	0.996445963711287
GO_GLYCOSPHINGOLIPID_BIOSYNTHETIC_PROCESS	0.989149417655816	0.988829270577274	0.991949270881475	0.987647283804199
GO_CELL_COMMUNICATION_BY_ELECTRICAL_COUPLING	0.994348229955539	0.994249023929462	0.994996789259452	0.993646480946242
GO_TRANSEPITHELIAL_TRANSPORT	0.99281003425748	0.988545133727311	0.990374343144947	0.989339791955171
GO_VACUOLAR_ACIDIFICATION	0.992863316671379	0.990703028527809	0.993687853256859	0.990803959731451
GO_CELL_DIFFERENTIATION_IN_HINDBRAIN	0.98740167843713	0.986487621201643	0.988655000412682	0.9879222982793
GO_POSITIVE_REGULATION_OF_ANTIGEN_PROCESSING_AND_PRESENTATION	0.993284379167928	0.99460083616755	0.994773693990419	0.994691539767273
GO_REGULATION_OF_PEROXISOME_PROLIFERATOR_ACTIVATED_RECEPTOR_SIGNALING_PATHWAY	0.992993471259675	0.99307630455962	0.993671189797393	0.992704045116453
GO_POSITIVE_REGULATION_OF_CD4_POSITIVE_ALPHA_BETA_T_CELL_ACTIVATION	0.985843145373565	0.986165617669201	0.985722250404197	0.986275514480507
GO_GLYCOPROTEIN_CATABOLIC_PROCESS	0.995172218130112	0.993551934656348	0.993905022194982	0.993145001398865
GO_REGULATION_OF_LYMPHOCYTE_CHEMOTAXIS	0.986069998327368	0.975242920153417	0.983590999985787	0.976062383601603
GO_REGULATION_OF_DNA_METHYLATION	0.990702459966122	0.990439142549818	0.991805987605949	0.990802244098118
GO_HEART_VALVE_FORMATION	0.987223990375801	0.98362900978225	0.989651611731197	0.984447160678913
GO_NUCLEOTIDE_TRANSMEMBRANE_TRANSPORT	0.987629458631314	0.981041182830621	0.989893506673102	0.984044375446274
GO_REGULATION_OF_PSEUDOPODIUM_ASSEMBLY	0.988862057287788	0.981746551041628	0.989469464095488	0.98513673465577
GO_CARDIAC_CELL_FATE_COMMITMENT	0.988168962171223	0.982465294510089	0.9877843669796	0.982990665058577
GO_BLOOD_COAGULATION_INTRINSIC_PATHWAY	0.981240086102371	0.98297285140303	0.981675144801108	0.984387734434051
GO_CELL_CELL_SIGNALING_INVOLVED_IN_CARDIAC_CONDUCTION	0.989522338112982	0.987040215643784	0.989574534856823	0.987367349315383
GO_CELLULAR_RESPONSE_TO_THYROID_HORMONE_STIMULUS	0.992144372739231	0.987168161238079	0.993947463616037	0.988040311492618
GO_MITOCHONDRIAL_RNA_PROCESSING	0.991982968394851	0.990561736994117	0.992363526831804	0.989966426995256
GO_REGULATION_OF_CARDIAC_MUSCLE_CELL_ACTION_POTENTIAL	0.994645972890031	0.994403115544771	0.994752725442292	0.994545847054721
GO_POSITIVE_REGULATION_OF_HAIR_CYCLE	0.991634517476912	0.984411622850019	0.991490639068918	0.98530805613463
GO_SYMPATHETIC_NERVOUS_SYSTEM_DEVELOPMENT	0.9829872074642	0.978210610514288	0.984508598294232	0.977260832000251
GO_POSITIVE_REGULATION_OF_ANTIGEN_RECEPTOR_MEDIATED_SIGNALING_PATHWAY	0.994042808048645	0.990956355205175	0.993891781473297	0.991424849634414
GO_PHOSPHATE_ION_TRANSPORT	0.988247777569607	0.994432918904154	0.989333389389681	0.994391251697054
GO_REGULATION_OF_CELLULAR_EXTRAVASATION	0.987216809350091	0.985609782323602	0.985870042087217	0.986035284073474
GO_GRANULOCYTE_ACTIVATION	0.987664918874243	0.983557051716854	0.988505832638018	0.984854445329775
GO_REGULATION_OF_MACROPHAGE_CYTOKINE_PRODUCTION	0.993227128834864	0.99136205535627	0.993860577589784	0.992382629194913
GO_PURINE_NUCLEOBASE_BIOSYNTHETIC_PROCESS	0.984267835133733	0.978355265770429	0.986646709830334	0.979928959533231
GO_MITOTIC_G2_DNA_DAMAGE_CHECKPOINT	0.995128959772738	0.992642348976956	0.995815327392559	0.993682872226606
GO_POSITIVE_REGULATION_OF_PROTEIN_AUTOPHOSPHORYLATION	0.995107193526926	0.992381825790497	0.995456759739116	0.993157198368813
100423062	0.994320596828206	0.99436105842178	0.994070232509534	0.994524419362937
GO_POSITIVE_REGULATION_OF_NUCLEOTIDE_CATABOLIC_PROCESS	0.990817219891931	0.990808437109596	0.99046402071436	0.990498919876527
GO_VITAMIN_BIOSYNTHETIC_PROCESS	0.989093117265225	0.990015748155123	0.989296368465352	0.988700460151971
GO_POSITIVE_REGULATION_OF_NON_CANONICAL_WNT_SIGNALING_PATHWAY	0.984008776105967	0.984594802733095	0.98284988570753	0.984447401772536
GO_CELLULAR_RESPONSE_TO_EPINEPHRINE_STIMULUS	0.994679408446466	0.991247016166026	0.994253175347614	0.992330230650389
GO_POSITIVE_REGULATION_OF_CELL_ADHESION_MEDIATED_BY_INTEGRIN	0.9931459728449	0.989722416592502	0.994555068986138	0.990430318704313
GO_REGULATION_OF_MICROTUBULE_BASED_MOVEMENT	0.993117288740305	0.990508595316303	0.994203879961415	0.990325238593954
284	0.981850678997282	0.983635453891158	0.982682800213006	0.983655233069186
GO_NEGATIVE_REGULATION_OF_MYOBLAST_DIFFERENTIATION	0.981205959438528	0.971368968718116	0.979564449054122	0.974786565433237
GO_REGULATION_OF_FEVER_GENERATION	0.995528534039164	0.994192091966536	0.996852844636418	0.995055052514858
GO_DNA_TEMPLATED_TRANSCRIPTIONAL_PREINITIATION_COMPLEX_ASSEMBLY	0.993950396113893	0.988946292033533	0.994070494250891	0.988227946063426
GO_CARDIOBLAST_DIFFERENTIATION	0.98334556434028	0.979833951895805	0.985508618973525	0.982101836245992
GO_REGULATION_OF_URINE_VOLUME	0.963410082842483	0.962029344873628	0.969980083346972	0.966400361613073
GO_SYNAPTIC_TRANSMISSION_DOPAMINERGIC	0.976410230526057	0.973139650530965	0.979502263297762	0.975726723799142
85442	0.989795507543503	0.986626350423625	0.990543170289302	0.987839328652184
GO_MAINTENANCE_OF_GASTROINTESTINAL_EPITHELIUM	0.986491760639808	0.986593851038101	0.992560008643129	0.983188189849033
4683	0.993661495105898	0.992353202252098	0.994100502569913	0.992200141681946
GO_REGULATION_OF_NEURON_MIGRATION	0.991029716088809	0.991814349219877	0.99253274752947	0.992656720826577
GO_METHIONINE_BIOSYNTHETIC_PROCESS	0.993713537997912	0.993346043797983	0.99393807282037	0.993617254376245
GO_MULTI_ORGANISM_ORGANELLE_ORGANIZATION	0.979499149537612	0.981801215226204	0.981004163351321	0.979230906260154
GO_RELEASE_OF_CYTOCHROME_C_FROM_MITOCHONDRIA	0.992678479903978	0.986151258755026	0.993759905411194	0.989477275977359
GO_REGULATION_OF_CYTOKINE_SECRETION_INVOLVED_IN_IMMUNE_RESPONSE	0.994917831148171	0.99270623240208	0.995194188402122	0.993957753842417
GO_EMBRYONIC_HINDLIMB_MORPHOGENESIS	0.992257511250199	0.989590728059461	0.99248660642859	0.990784896181684
GO_LIVER_REGENERATION	0.990192773612758	0.987896602901486	0.989310316670355	0.988210541663503
GO_REGULATION_OF_RENAL_SODIUM_EXCRETION	0.976464832262319	0.967295602114793	0.981824615283769	0.964115209575741
GO_SPINAL_CORD_PATTERNING	0.983353459992033	0.979273030490041	0.984016798573624	0.982157219851713
GO_DNA_REPLICATION_INITIATION	0.989418394520764	0.987964598834582	0.988998177328479	0.98713923173669
GO_ERYTHROCYTE_MATURATION	0.979380495273223	0.987977086419427	0.983949193323338	0.977353936357194
GO_MEMBRANE_DEPOLARIZATION_DURING_CARDIAC_MUSCLE_CELL_ACTION_POTENTIAL	0.996590043518491	0.99389764538428	0.996679724517904	0.994832717435134
GO_BASIC_AMINO_ACID_TRANSPORT	0.996459575642918	0.995452326427316	0.997264600175538	0.995511391658266
GO_REGULATION_OF_CAMP_MEDIATED_SIGNALING	0.981896044059987	0.974252382605198	0.983595837979688	0.976262469271599
GO_CELL_MIGRATION_INVOLVED_IN_GASTRULATION	0.989685755514322	0.989823904594892	0.988464611623133	0.989424514648391
GO_POSITIVE_REGULATION_OF_ALPHA_BETA_T_CELL_PROLIFERATION	0.988047947649346	0.982909592058425	0.98825056007629	0.984339555571436
GO_RNA_DESTABILIZATION	0.983920210767336	0.984564647428014	0.983146010594284	0.984144713956326
GO_REGULATION_OF_OSTEOBLAST_PROLIFERATION	0.992497743045622	0.98947561323927	0.993039526431216	0.990033250636927
GO_CILIUM_OR_FLAGELLUM_DEPENDENT_CELL_MOTILITY	0.958748733454032	0.970153539345151	0.980880916480755	0.951390960877945
GO_VERY_LONG_CHAIN_FATTY_ACID_METABOLIC_PROCESS	0.987448074057129	0.981083041963334	0.989708405733253	0.979440969445589
GO_BROWN_FAT_CELL_DIFFERENTIATION	0.981502923479504	0.97759826805282	0.982643177408183	0.9799605485145
GO_LIPID_TRANSLOCATION	0.991262903847198	0.989610062445728	0.992554191329458	0.990524431211978
GO_INOSITOL_METABOLIC_PROCESS	0.983555694274854	0.983331752861155	0.979905567185726	0.978939239314471
GO_PROTEIN_ADP_RIBOSYLATION	0.993036409727766	0.990290577218594	0.993731758128677	0.991394188114585
GO_CELLULAR_SODIUM_ION_HOMEOSTASIS	0.993661796551406	0.990940090840945	0.993791725572288	0.992633415616261
GO_NEGATIVE_REGULATION_OF_CARTILAGE_DEVELOPMENT	0.974062781712792	0.968064667961045	0.977821839411647	0.96986454344277
GO_CHONDROITIN_SULFATE_BIOSYNTHETIC_PROCESS	0.987126451398803	0.984157307987893	0.986905328803673	0.984587542850436
GO_MEGAKARYOCYTE_DEVELOPMENT	0.994925467702057	0.992357305172485	0.995191241945602	0.993323943574368
GO_REGULATION_OF_HISTONE_H3_K9_METHYLATION	0.993954790227053	0.991212220373245	0.993714399413337	0.989964977177596
GO_VASODILATION	0.975074438381401	0.968308750947539	0.978718904835977	0.969481424482559
GO_NEURONAL_ION_CHANNEL_CLUSTERING	0.996480894977285	0.995965464611215	0.996239781446228	0.996514736366475
GO_PIGMENT_CELL_DIFFERENTIATION	0.992387631989689	0.992170523727235	0.991864787839761	0.992511360477516
GO_GLUCOCORTICOID_BIOSYNTHETIC_PROCESS	0.982159201156824	0.979322624845229	0.984183946226065	0.978419792352664
GO_REGULATION_OF_NEUROBLAST_PROLIFERATION	0.990594431349214	0.990416366754098	0.991593313400775	0.990752505916251
GO_DETECTION_OF_MOLECULE_OF_BACTERIAL_ORIGIN	0.991130445664699	0.991008933413043	0.993904207790124	0.992542884999783
GO_PHAGOSOME_ACIDIFICATION	0.984229667502159	0.986851432416558	0.986561609458458	0.986007652637642
6539	0.995609260560143	0.992785851796026	0.995778401817556	0.993576449746519
GO_VENTRAL_SPINAL_CORD_INTERNEURON_DIFFERENTIATION	0.975902719812762	0.970147361869759	0.977382141858365	0.970810342110548
GO_POSITIVE_REGULATION_OF_CARDIAC_MUSCLE_TISSUE_DEVELOPMENT	0.993502066840633	0.991790184969162	0.993462429394254	0.992379442722892
GO_KERATAN_SULFATE_CATABOLIC_PROCESS	0.978847071375597	0.973754461857549	0.979689334457337	0.976863977166347
GO_POSITIVE_REGULATION_OF_EXCITATORY_POSTSYNAPTIC_POTENTIAL	0.996125407878287	0.994309138738198	0.995655045130746	0.994545442296229
GO_NEGATIVE_REGULATION_OF_PATHWAY_RESTRICTED_SMAD_PROTEIN_PHOSPHORYLATION	0.993165630662871	0.991730429931082	0.992283101098281	0.993121808070004
GO_POSITIVE_REGULATION_OF_T_CELL_CYTOKINE_PRODUCTION	0.990722379882607	0.985688070955647	0.991315535161212	0.987670751158773
GO_PYRIMIDINE_CONTAINING_COMPOUND_SALVAGE	0.990025740446049	0.990246211513435	0.99219914199753	0.988619508556365
GO_REGULATION_OF_OLIGODENDROCYTE_DIFFERENTIATION	0.978287396733822	0.973248070253236	0.983365044452914	0.972854971940187
GO_TRNA_METHYLATION	0.993476575822603	0.991275539952936	0.993771421092042	0.991027362494931
GO_VIRAL_GENOME_REPLICATION	0.991182547052072	0.9918088245407	0.991573543971987	0.991105580869092
GO_NEGATIVE_REGULATION_OF_RELEASE_OF_CYTOCHROME_C_FROM_MITOCHONDRIA	0.990787501212502	0.986493006629534	0.991189511498462	0.987450191214596
GO_GOLGI_TO_ENDOSOME_TRANSPORT	0.991017174374678	0.991170574667003	0.991820257723262	0.991741388210944
GO_CARBOHYDRATE_TRANSMEMBRANE_TRANSPORT	0.988561302427818	0.985555241718546	0.990259051967934	0.987413464190605
GO_HEART_FORMATION	0.992824553418387	0.990924867487767	0.99270350220004	0.990904984051092
GO_POSITIVE_REGULATION_OF_MAST_CELL_ACTIVATION	0.990126884325062	0.986213378149744	0.991362208868492	0.987178412089947
GO_REGULATION_OF_ODONTOGENESIS	0.982994489810279	0.978081080538217	0.98715957281166	0.97778845200003
GO_PARTURITION	0.983948763170066	0.979155581366817	0.987429647189223	0.97563068518629
GO_NEGATIVE_REGULATION_OF_ANDROGEN_RECEPTOR_SIGNALING_PATHWAY	0.992975014140109	0.988077703772088	0.994012052693418	0.990652368572919
GO_ALPHA_LINOLENIC_ACID_METABOLIC_PROCESS	0.990926921255595	0.988011449924395	0.990510999856898	0.98881717537707
GO_REGULATION_OF_ARP2_3_COMPLEX_MEDIATED_ACTIN_NUCLEATION	0.992169627719286	0.992803009423214	0.99118513205093	0.992725533121969
124976	0.990127620089707	0.989484963080781	0.991639986343524	0.989333448920004
GO_MEIOTIC_CHROMOSOME_SEPARATION	0.992427890357797	0.991715026858046	0.992137455529827	0.992151644871791
GO_REGULATION_OF_CALCINEURIN_NFAT_SIGNALING_CASCADE	0.99288652389718	0.991338800596122	0.993256208138619	0.99186576711239
GO_DIOL_METABOLIC_PROCESS	0.982523068862483	0.980641124583056	0.983253921297596	0.983753511500497
GO_REGULATION_OF_RYANODINE_SENSITIVE_CALCIUM_RELEASE_CHANNEL_ACTIVITY	0.984626975972696	0.987352279751069	0.985397933790008	0.985296226693218
GO_OXYGEN_TRANSPORT	0.981968809117592	0.981277540329873	0.980987036655119	0.983439643561228
GO_POSITIVE_REGULATION_OF_TRIGLYCERIDE_BIOSYNTHETIC_PROCESS	0.996742639141264	0.99603645481794	0.996908977768253	0.995210750461839
GO_REGULATION_OF_MEMBRANE_PROTEIN_ECTODOMAIN_PROTEOLYSIS	0.989937356651178	0.983326059536823	0.990920026468016	0.98495057168592
GO_ORGAN_INDUCTION	0.992370527923944	0.991002325610976	0.992611812091432	0.99106371957825
GO_DNA_STRAND_ELONGATION	0.995323728956385	0.993051733222732	0.995624568511298	0.993948218383642
GO_MULTIVESICULAR_BODY_SORTING_PATHWAY	0.99209577790078	0.989075651100601	0.991758262217373	0.990943115769751
GO_OUTER_DYNEIN_ARM_ASSEMBLY	0.996400988044247	0.994485326244395	0.995980382911581	0.994380539291291
GO_POSITIVE_REGULATION_OF_CELLULAR_RESPONSE_TO_INSULIN_STIMULUS	0.993999166482922	0.99465612712187	0.993567290126775	0.994578207846684
2997	0.988112535171456	0.984081151708044	0.990054259742138	0.985014396632467
GO_NEGATIVE_REGULATION_OF_SMOOTHENED_SIGNALING_PATHWAY	0.988906838188636	0.988873902804854	0.990861365789556	0.987638858394938
GO_NUCLEOSIDE_SALVAGE	0.989618029596896	0.989132175936121	0.992927736848728	0.986944727287468
6777	0.990447898126234	0.988529682970891	0.992927015673988	0.989047258156784
GO_NEGATIVE_REGULATION_OF_ANOIKIS	0.992253241840384	0.989921831520651	0.992491679410525	0.990619640811002
GO_LACTATE_TRANSMEMBRANE_TRANSPORT	0.994414628056966	0.993131407437944	0.99546517641699	0.993434926296607
GO_PIGMENT_GRANULE_ORGANIZATION	0.991989879823024	0.990300985896292	0.992098104246482	0.990997844008792
GO_REGULATION_OF_INTERLEUKIN_13_PRODUCTION	0.980610912449246	0.979533837246252	0.986782426957072	0.985319432020941
GO_ACROSOME_ASSEMBLY	0.983539137169424	0.979013769345437	0.988332101284275	0.982306672571904
GO_REGULATION_OF_INOSITOL_PHOSPHATE_BIOSYNTHETIC_PROCESS	0.980632102502315	0.977662549538996	0.979498434332641	0.979517011320173
GO_REGULATION_OF_INTRINSIC_APOPTOTIC_SIGNALING_PATHWAY_IN_RESPONSE_TO_DNA_DAMAGE_BY_P53_CLASS_MEDIATOR	0.996078614498078	0.993135973094416	0.99542738310941	0.992694241553863
GO_POSITIVE_REGULATION_OF_RECEPTOR_INTERNALIZATION	0.993129565244714	0.990179014657589	0.99276260571275	0.989472665151114
GO_CARDIAC_MUSCLE_CELL_CONTRACTION	0.992360103162304	0.98835150216672	0.992641560257656	0.989201990587843
GO_AMINO_SUGAR_CATABOLIC_PROCESS	0.995723126324568	0.995023563358533	0.994604985109206	0.994247018035564
GO_POSITIVE_REGULATION_OF_MACROPHAGE_CHEMOTAXIS	0.986749055626225	0.983644832247641	0.98999875139153	0.98503044772989
GO_REGULATION_OF_B_CELL_APOPTOTIC_PROCESS	0.990362043889504	0.988829447268663	0.989771780265441	0.988898352062432
GO_MITOCHONDRIAL_RNA_METABOLIC_PROCESS	0.986881209805553	0.981035959429048	0.9868656053497	0.982836112296299
GO_MODULATION_OF_EXCITATORY_POSTSYNAPTIC_POTENTIAL	0.995670248777469	0.994508952915344	0.995558727742778	0.994629229383861
GO_NUCLEUS_LOCALIZATION	0.995089474774612	0.994640649006302	0.994818925577813	0.994827076574103
GO_RESPONSE_TO_HEPATOCYTE_GROWTH_FACTOR	0.996289624793146	0.994532806091468	0.996796527277414	0.995085739301854
GO_REGULATION_OF_SYNAPTIC_VESICLE_EXOCYTOSIS	0.994074601270587	0.993107060079594	0.994078168714329	0.993369567407586
GO_FATTY_ACID_DERIVATIVE_TRANSPORT	0.983397398017603	0.980515075938708	0.986080313324557	0.984095612874667
GO_NATURAL_KILLER_CELL_ACTIVATION_INVOLVED_IN_IMMUNE_RESPONSE	0.940628832088768	0.926700852982762	0.948983790355534	0.92241336358646
GO_MALE_MEIOSIS_I	0.996305668859215	0.995355220773074	0.997054901989751	0.99552790982814
GO_POSITIVE_REGULATION_OF_SODIUM_ION_TRANSMEMBRANE_TRANSPORT	0.995748606291919	0.993630060291125	0.99571308832824	0.993843559901431
GO_CELLULAR_RESPONSE_TO_PROSTAGLANDIN_E_STIMULUS	0.990558004609581	0.991127397878186	0.992363670541012	0.991619804620549
GO_POSITIVE_REGULATION_OF_CIRCADIAN_RHYTHM	0.989625727005333	0.987905494515193	0.991909947696523	0.987288111056511
GO_ECTODERMAL_PLACODE_DEVELOPMENT	0.990864499150877	0.991346685786322	0.991337896886635	0.991597313499797
GO_CELLULAR_RESPONSE_TO_ETHANOL	0.990872462407394	0.990483400058372	0.99229553834995	0.991410333773562
GO_RESPIRATORY_BURST	0.98931462148623	0.98511200162749	0.989209580284531	0.984982397922638
GO_CEREBRAL_CORTEX_GABAERGIC_INTERNEURON_DIFFERENTIATION	0.993715594028477	0.992306517733172	0.994545248961471	0.992972837788788
GO_MAINTENANCE_OF_CELL_POLARITY	0.994278965017437	0.990658170296732	0.993445055621798	0.991515045006594
GO_MRNA_CLEAVAGE	0.995177208682166	0.992457020293497	0.995860846672533	0.992165932668284
GO_POSITIVE_REGULATION_OF_URINE_VOLUME	0.968816132131825	0.966563149080527	0.977534591389571	0.963902240347264
GO_GLYCINE_METABOLIC_PROCESS	0.995021669658685	0.994145158430775	0.994652965180625	0.99391340436741
GO_ESTABLISHMENT_OF_NUCLEUS_LOCALIZATION	0.995740824657303	0.995960761330058	0.995746657097047	0.995723295224678
GO_CYTOPLASMIC_SEQUESTERING_OF_TRANSCRIPTION_FACTOR	0.99192515021146	0.987960457536485	0.993804356348225	0.989117840541001
GO_PROTEIN_TRANSPORT_ALONG_MICROTUBULE	0.987629827753459	0.984282507837559	0.9880585183724	0.984882016077931
GO_AUDITORY_RECEPTOR_CELL_DIFFERENTIATION	0.990588593180289	0.990985823735358	0.992010744951417	0.9913536682106
GO_REGULATION_OF_LIPOPOLYSACCHARIDE_MEDIATED_SIGNALING_PATHWAY	0.98997194059236	0.988038523235672	0.989618013502878	0.98875214125124
GO_CAMERA_TYPE_EYE_PHOTORECEPTOR_CELL_DIFFERENTIATION	0.97307475725877	0.969708992556666	0.971726702621203	0.971209172017033
GO_REGULATION_OF_GROWTH_HORMONE_SECRETION	0.996989729441348	0.99617283396685	0.997266402474264	0.995684743461752
GO_MICROGLIAL_CELL_ACTIVATION	0.99523398537384	0.992503135666381	0.995656386283744	0.992472588690992
10797	0.994121538490688	0.992436855097418	0.994467666497036	0.992959543095671
GO_RESPONSE_TO_ATP	0.991615618134682	0.992138348525329	0.991512371327568	0.99256325016824
GO_VOCALIZATION_BEHAVIOR	0.995990611043244	0.995413627527292	0.9966014350569	0.994984222366237
GO_GOLGI_TO_PLASMA_MEMBRANE_PROTEIN_TRANSPORT	0.994218068354045	0.992671714025859	0.994319571624566	0.992649068502943
GO_LONG_TERM_MEMORY	0.990304698349204	0.989132125237429	0.989600678975106	0.98861631139798
GO_ADRENAL_GLAND_DEVELOPMENT	0.975415016515892	0.960234521866129	0.978880757593335	0.963795756184035
GO_CELLULAR_RESPONSE_TO_CHOLESTEROL	0.992422832327303	0.988830737584975	0.99237006658483	0.990322564094563
GO_POSITIVE_REGULATION_OF_POTASSIUM_ION_TRANSMEMBRANE_TRANSPORTER_ACTIVITY	0.995653941170112	0.994519686874434	0.995613598361119	0.99518459393646
GO_ENTRAINMENT_OF_CIRCADIAN_CLOCK	0.988156217859052	0.986651819254563	0.987736680671296	0.987814968914239
GO_REGULATION_OF_CGMP_METABOLIC_PROCESS	0.976357904904585	0.974551189631457	0.976513807319948	0.973026751407467
GO_CELLULAR_RESPONSE_TO_AMINO_ACID_STARVATION	0.99238073471744	0.991021554645798	0.992180586091026	0.99127525185548
GO_REGULATION_OF_REGULATORY_T_CELL_DIFFERENTIATION	0.996974130012849	0.995463913179719	0.997488398816027	0.995875209932563
GO_CHONDROITIN_SULFATE_CATABOLIC_PROCESS	0.99681875889262	0.995779172586508	0.996242610408966	0.995751140995916
GO_RESPONSE_TO_AUDITORY_STIMULUS	0.987933201168491	0.984983637376604	0.986526096922183	0.986248759414071
GO_EPIBOLY	0.992351453790091	0.992919789030984	0.991760131954274	0.991945456031988
GO_CENTRAL_NERVOUS_SYSTEM_PROJECTION_NEURON_AXONOGENESIS	0.995394294623213	0.993858899333666	0.995533376527492	0.993764933340238
GO_INFLAMMATORY_RESPONSE_TO_ANTIGENIC_STIMULUS	0.986863339356144	0.986304239311911	0.987590243134223	0.987144266510206
GO_INTESTINAL_EPITHELIAL_CELL_DIFFERENTIATION	0.986572882336701	0.983268329542204	0.989985239001797	0.987020872443253
GO_NEGATIVE_REGULATION_OF_BEHAVIOR	0.979797045719937	0.974360344654038	0.980486222567144	0.974191414654569
GO_POSITIVE_REGULATION_OF_P38MAPK_CASCADE	0.973925986425323	0.975204914744785	0.976133748272626	0.97655630974205
GO_MEMBRANE_PROTEIN_INTRACELLULAR_DOMAIN_PROTEOLYSIS	0.994649730600823	0.992319928039576	0.994319327650113	0.991103711164695
GO_RESPONSE_TO_CAFFEINE	0.995534823085594	0.992981568662188	0.995070417727259	0.993010050860257
GO_DISTAL_TUBULE_DEVELOPMENT	0.984399718609199	0.983987246957104	0.982288972875957	0.9845022701031
GO_REGULATION_OF_HORMONE_BIOSYNTHETIC_PROCESS	0.976930025796594	0.972668256794113	0.978415242735027	0.974461556925053
GO_POSITIVE_REGULATION_OF_NEUROTRANSMITTER_SECRETION	0.996498036055961	0.994789810167713	0.995973416427776	0.994981440769344
GO_GENETIC_IMPRINTING	0.994728217783569	0.993505721681549	0.993719549630649	0.993365533609816
5481	0.994937935341384	0.992140317605551	0.99543369528762	0.992748186458472
GO_TROPHOBLAST_GIANT_CELL_DIFFERENTIATION	0.955978294877871	0.954095495873836	0.955901130150345	0.949332627853049
GO_ISOTYPE_SWITCHING	0.990209442324162	0.988409240043537	0.990146290379918	0.988437751670244
5663	0.986085781280008	0.980444206874755	0.986288912794584	0.983519900054
GO_REGULATION_OF_EXOSOMAL_SECRETION	0.993423024261108	0.988837063574371	0.992641529222113	0.989316057634967
GO_REGULATION_OF_INCLUSION_BODY_ASSEMBLY	0.993395713351509	0.994511759528776	0.993008205329129	0.994505458802799
GO_REGULATION_OF_CHRONIC_INFLAMMATORY_RESPONSE	0.995809956177535	0.993012474144955	0.996129151804526	0.993161811994062
GO_REGULATION_OF_GLOMERULUS_DEVELOPMENT	0.988820026454266	0.980562670874041	0.989068898810828	0.979440082457805
GO_METHIONINE_METABOLIC_PROCESS	0.990736330004768	0.989993612738038	0.991015682933305	0.989863436557936
GO_NEGATIVE_REGULATION_OF_SKELETAL_MUSCLE_TISSUE_DEVELOPMENT	0.992056562890004	0.990358605216489	0.993632272650506	0.990485877127608
GO_REGULATION_OF_MRNA_POLYADENYLATION	0.99364505006733	0.992825928444625	0.992765570887848	0.992570233775042
GO_REGULATION_OF_ATTACHMENT_OF_SPINDLE_MICROTUBULES_TO_KINETOCHORE	0.995893798591161	0.994716794897882	0.995727866700315	0.995059585058242
GO_POSITIVE_REGULATION_OF_RESPONSE_TO_TUMOR_CELL	0.987387535099174	0.984890885934268	0.984153849302399	0.985144278240416
GO_POSITIVE_REGULATION_OF_TISSUE_REMODELING	0.989179976257349	0.985997828527209	0.989578182503929	0.98495116928391
GO_DORSAL_VENTRAL_NEURAL_TUBE_PATTERNING	0.994529670426071	0.993359409036537	0.994590198121234	0.994061909089323
GO_TOLL_LIKE_RECEPTOR_4_SIGNALING_PATHWAY	0.990845612155263	0.99053636727288	0.991400130740337	0.989354724834179
GO_RETINAL_METABOLIC_PROCESS	0.99553159534582	0.993954598235549	0.995548822537672	0.994204810102261
GO_POSITIVE_REGULATION_OF_PEPTIDYL_THREONINE_PHOSPHORYLATION	0.992597221096776	0.993189335414862	0.993154041207416	0.993470614282804
GO_OOCYTE_MATURATION	0.99303654479538	0.99079246240787	0.994451136117266	0.991702960895855
GO_SPERMATID_NUCLEUS_DIFFERENTIATION	0.988093648299057	0.989665279850591	0.989407704529031	0.987088021247525
28514	0.993901410128672	0.992570478148283	0.994484905307442	0.992357433564151
GO_POSITIVE_REGULATION_OF_NEUROLOGICAL_SYSTEM_PROCESS	0.987899014159688	0.981677025402761	0.989173144758415	0.983982084849764
GO_TRACHEA_DEVELOPMENT	0.989834810771698	0.985153342750956	0.988398552639443	0.984649054391751
GO_POSITIVE_REGULATION_OF_T_HELPER_CELL_DIFFERENTIATION	0.985544208324286	0.987906011432108	0.984864408509478	0.987439427108429
GO_NEGATIVE_REGULATION_OF_HUMORAL_IMMUNE_RESPONSE	0.996258050473967	0.994764668825379	0.99656977785055	0.995055246905234
1263	0.98885273193857	0.988316530380292	0.98843309748015	0.98499902173438
GO_APOPTOTIC_PROCESS_INVOLVED_IN_DEVELOPMENT	0.991988423324529	0.989389011416282	0.992691038328567	0.989974461425078
GO_RESPONSE_TO_LOW_DENSITY_LIPOPROTEIN_PARTICLE	0.990724571369989	0.990332637436778	0.992414268655566	0.989624321586954
GO_RETINOIC_ACID_METABOLIC_PROCESS	0.99142732236576	0.991597872784497	0.99279875739566	0.991328328940493
GO_SODIUM_ION_HOMEOSTASIS	0.988961862655187	0.987487405448517	0.990103723514472	0.986986601839249
GO_POSITIVE_REGULATION_OF_LAMELLIPODIUM_ASSEMBLY	0.995001710035708	0.993644562139792	0.995667913376651	0.993577071218984
GO_PURINE_NUCLEOTIDE_TRANSPORT	0.990004088854896	0.985901062793631	0.989750553142271	0.987990064320634
GO_NATURAL_KILLER_CELL_MEDIATED_IMMUNITY	0.985585785637211	0.983343906811408	0.989852263459274	0.982872750448144
GO_TELOMERE_MAINTENANCE_VIA_TELOMERASE	0.993781180332447	0.990915712571045	0.994087981041727	0.991274886503008
GO_REGULATION_OF_GRANULOCYTE_MACROPHAGE_COLONY_STIMULATING_FACTOR_PRODUCTION	0.972326730973445	0.971641997557387	0.973454805894301	0.967245566323631
GO_LIPID_PARTICLE_ORGANIZATION	0.992659314039311	0.992835492319407	0.991774706275699	0.993222873777593
GO_NEGATIVE_REGULATION_OF_MULTICELLULAR_ORGANISM_GROWTH	0.983883444512684	0.978813976667359	0.986285208609656	0.98200021035993
GO_NEGATIVE_REGULATION_OF_LYMPHOCYTE_APOPTOTIC_PROCESS	0.98841713515127	0.987361119037841	0.988360861252652	0.98853724190549
GO_JAK_STAT_CASCADE_INVOLVED_IN_GROWTH_HORMONE_SIGNALING_PATHWAY	0.978959858390654	0.984530114152791	0.984333905945896	0.983821785029699
GO_REGULATION_OF_STEM_CELL_POPULATION_MAINTENANCE	0.993483574691225	0.99215694738308	0.993471150010223	0.992683677412923
GO_GANGLIOSIDE_BIOSYNTHETIC_PROCESS	0.989320606344868	0.987388100997547	0.99215757805231	0.987287453215541
GO_POSITIVE_REGULATION_OF_ENDOPLASMIC_RETICULUM_UNFOLDED_PROTEIN_RESPONSE	0.99209266989459	0.990535804704203	0.993716632691982	0.991327348357225
GO_ANDROGEN_METABOLIC_PROCESS	0.993129624473163	0.992046799774323	0.992109239866153	0.992058392371208
GO_NEGATIVE_REGULATION_OF_EPIDERMIS_DEVELOPMENT	0.984559885216332	0.97849987425871	0.987293503152124	0.97999958751636
GO_INDOLE_CONTAINING_COMPOUND_METABOLIC_PROCESS	0.991797984100469	0.989564070345032	0.991231642801217	0.98985314553842
GO_REGULATION_OF_T_CELL_CYTOKINE_PRODUCTION	0.984728436294005	0.982577142064941	0.979992661074099	0.981520138315233
GO_REGULATION_OF_CHEMOKINE_BIOSYNTHETIC_PROCESS	0.994928777647465	0.993684722166739	0.994845794154981	0.993936352207467
GO_POSITIVE_REGULATION_OF_CARTILAGE_DEVELOPMENT	0.982535081432661	0.983004054922801	0.982073039253331	0.983018057164726
GO_MUSCLE_ATROPHY	0.992388612390409	0.992500257991416	0.993591466052632	0.99373825609533
5696	0.984593089985742	0.97897392792697	0.985240851801868	0.980169087609778
GO_PHOSPHATIDYLINOSITOL_DEPHOSPHORYLATION	0.993590369951797	0.991545563869564	0.994215209763633	0.991457744103841
GO_PYRIMIDINE_NUCLEOSIDE_TRIPHOSPHATE_METABOLIC_PROCESS	0.994833516813159	0.994503430848674	0.995099557776733	0.995163310383695
GO_LEUKOCYTE_APOPTOTIC_PROCESS	0.979070631722816	0.97614674782268	0.977612853959612	0.975048204200327
GO_NEGATIVE_REGULATION_OF_EMBRYONIC_DEVELOPMENT	0.992012930529979	0.988927289088702	0.992849155958379	0.990077899746634
GO_PEPTIDYL_GLUTAMIC_ACID_MODIFICATION	0.98840128470976	0.986579334675902	0.987718041330606	0.987026758085671
GO_NEGATIVE_REGULATION_OF_MAST_CELL_ACTIVATION	0.994092128193178	0.987278873802015	0.994938507503367	0.989225812049152
GO_EMBRYONIC_SKELETAL_JOINT_DEVELOPMENT	0.990212931050988	0.98706883649066	0.990475390085118	0.987720584470177
6198	0.991676673017638	0.987610628810861	0.991122449534116	0.988506802022179
GO_REGULATION_OF_TUMOR_NECROSIS_FACTOR_BIOSYNTHETIC_PROCESS	0.985419903349363	0.981963708022174	0.983634868987276	0.977400773802465
10826	0.994210057974735	0.9926527946697	0.993694000062484	0.993305512108977
GO_POSITIVE_REGULATION_OF_VASCULAR_PERMEABILITY	0.994289358604498	0.994276917667583	0.99316070191611	0.994099248345829
GO_NEURON_CELL_CELL_ADHESION	0.992928273681297	0.991412789187244	0.995044904367209	0.991682050414118
GO_CELLULAR_RESPONSE_TO_NITROGEN_LEVELS	0.991245135822126	0.991133218176097	0.990858773454052	0.992284851918002
898	0.992344400186486	0.988996113543724	0.991976622030414	0.98937257305684
GO_NEGATIVE_REGULATION_OF_MACROAUTOPHAGY	0.992606337822165	0.99238626659542	0.992343817263579	0.992494258662373
GO_POSITIVE_REGULATION_OF_GLYCOPROTEIN_METABOLIC_PROCESS	0.984848737786816	0.98004442353542	0.985542576421566	0.98282169648449
GO_REGULATION_OF_CYSTEINE_TYPE_ENDOPEPTIDASE_ACTIVITY_INVOLVED_IN_APOPTOTIC_SIGNALING_PATHWAY	0.98324576219794	0.98497326920544	0.986291451918289	0.985224274325553
GO_BLASTODERM_SEGMENTATION	0.982864596345623	0.983153201956389	0.986295083117179	0.983910694128179
GO_POSITIVE_REGULATION_BY_HOST_OF_VIRAL_PROCESS	0.992201049949908	0.989950691427624	0.992380981200982	0.99049377485575
GO_RETINA_LAYER_FORMATION	0.986692605089755	0.98574100610941	0.984848387388372	0.986716815189908
GO_CELLULAR_RESPONSE_TO_ZINC_ION	0.980086852586711	0.97490716275533	0.981648619462578	0.97720693213635
GO_POSITIVE_REGULATION_OF_NEUROTRANSMITTER_TRANSPORT	0.985835107973725	0.985732100834074	0.98767432298536	0.985321862414952
GO_NEUTRAL_LIPID_BIOSYNTHETIC_PROCESS	0.991223071276545	0.990562099687797	0.991626016114121	0.990759358780659
GO_ADENYLATE_CYCLASE_ACTIVATING_DOPAMINE_RECEPTOR_SIGNALING_PATHWAY	0.991271355780248	0.986347860415898	0.994430462515684	0.990628441626215
GO_DETECTION_OF_BIOTIC_STIMULUS	0.985130363962355	0.97789076848701	0.987797549974373	0.981509272539107
GO_RESPONSE_TO_VITAMIN_A	0.989562050809633	0.989669846673661	0.98705435304837	0.9862426578609
GO_POSITIVE_REGULATION_OF_IMMUNOGLOBULIN_SECRETION	0.987752669260998	0.987227655328613	0.986341129097626	0.988018593000834
GO_SARCOPLASMIC_RETICULUM_CALCIUM_ION_TRANSPORT	0.995156644594951	0.990644098470876	0.99583683409366	0.992069149002258
GO_POSITIVE_REGULATION_OF_LONG_TERM_SYNAPTIC_POTENTIATION	0.995334171047528	0.994445972999491	0.995819591064576	0.994523438156327
GO_GLYCEROPHOSPHOLIPID_CATABOLIC_PROCESS	0.996253844746111	0.995107397209388	0.996474742874318	0.995553469823166
GO_KERATAN_SULFATE_BIOSYNTHETIC_PROCESS	0.973697180780845	0.968914479332081	0.978373513024996	0.969787225190436
GO_NEGATIVE_REGULATION_OF_CIRCADIAN_RHYTHM	0.984918645148738	0.981642633501085	0.984231085982368	0.984056814787194
GO_POSITIVE_REGULATION_OF_LIPID_CATABOLIC_PROCESS	0.985019782572364	0.982772439967983	0.986065178485034	0.984892417748566
GO_TRIGLYCERIDE_CATABOLIC_PROCESS	0.974818333263606	0.975570827877048	0.976353125351054	0.974261526499677
GO_REGULATION_OF_SKELETAL_MUSCLE_ADAPTATION	0.991293312036904	0.991569926512404	0.993606354417851	0.99259455521457
GO_PROTEIN_K48_LINKED_DEUBIQUITINATION	0.992828016646691	0.990851038442344	0.99364532838111	0.991000946669393
GO_ENDOPLASMIC_RETICULUM_CALCIUM_ION_HOMEOSTASIS	0.996295287547941	0.995503803569789	0.996964870583149	0.996098863700172
8723	0.989619245505945	0.985041224300469	0.992849882598624	0.986207637265411
GO_REGULATION_OF_ANION_TRANSMEMBRANE_TRANSPORT	0.994012735796263	0.99480990899453	0.992866200379445	0.993455159527605
GO_NEGATIVE_REGULATION_OF_GLYCOPROTEIN_METABOLIC_PROCESS	0.985223596218949	0.982333951045487	0.984290573447161	0.984042176558937
GO_REGULATION_OF_HISTONE_PHOSPHORYLATION	0.994624999726927	0.993913075396483	0.995690679445434	0.994107894639943
GO_NEUROLOGICAL_SYSTEM_PROCESS_INVOLVED_IN_REGULATION_OF_SYSTEMIC_ARTERIAL_BLOOD_PRESSURE	0.993507004634572	0.992812462899217	0.994433203731579	0.993151072348608
84957	0.985296304157805	0.983202126918414	0.986551205958031	0.98382812092643
GO_AMELOGENESIS	0.993185324565758	0.99134388381753	0.994354356186754	0.992073818746594
7018	0.99661131074399	0.995201189445756	0.996676443960222	0.995161139599005
GO_REGULATION_OF_PROTON_TRANSPORT	0.992325400020706	0.985307466859531	0.994317274266618	0.990761768662754
GO_REGULATION_OF_NEURON_PROJECTION_REGENERATION	0.984645283501965	0.981878915498158	0.983113899591534	0.981603028655045
GO_NEGATIVE_REGULATION_OF_INTERLEUKIN_8_PRODUCTION	0.987065611718149	0.986067255919377	0.987370372525624	0.985432518410772
GO_POSITIVE_REGULATION_OF_SMAD_PROTEIN_IMPORT_INTO_NUCLEUS	0.99519840178736	0.995694023305963	0.995668187412424	0.995826274236109
GO_NEGATIVE_REGULATION_OF_SMOOTH_MUSCLE_CONTRACTION	0.987287414473349	0.983546802258433	0.986464311762189	0.984549419449185
GO_LEUKOCYTE_ADHESION_TO_VASCULAR_ENDOTHELIAL_CELL	0.986338615974132	0.983816774070066	0.98934802017564	0.987490941794277
GO_ZINC_II_ION_TRANSPORT	0.989714730953875	0.987782190763743	0.98980565126019	0.988299202721041
GO_INTERLEUKIN_1_MEDIATED_SIGNALING_PATHWAY	0.992739631209975	0.99348995473514	0.991687115875827	0.993818090985
GO_POSITIVE_REGULATION_OF_SMOOTH_MUSCLE_CELL_MIGRATION	0.99106445287659	0.990269352186104	0.992306377900818	0.989653997275055
GO_VENTRICULAR_CARDIAC_MUSCLE_CELL_ACTION_POTENTIAL	0.993497231098606	0.989818121895497	0.993673814154193	0.991323446130521
GO_DNA_METHYLATION_INVOLVED_IN_GAMETE_GENERATION	0.993901002668744	0.991222035745313	0.994792653136788	0.991535462333271
GO_EPITHELIAL_CELL_APOPTOTIC_PROCESS	0.98727064579839	0.982227608354944	0.987741139995345	0.983880115881986
GO_RETROGRADE_TRANSPORT_ENDOSOME_TO_PLASMA_MEMBRANE	0.994539144723066	0.991318614979868	0.994676055704855	0.992576766996706
GO_DRUG_TRANSPORT	0.993238773012602	0.991158360193793	0.994202120856538	0.991639381637642
GO_CD4_POSITIVE_OR_CD8_POSITIVE_ALPHA_BETA_T_CELL_LINEAGE_COMMITMENT	0.993688088832679	0.993841923548949	0.993401032785838	0.994097228413464
GO_SEGMENT_SPECIFICATION	0.986598934463116	0.981706319494542	0.98681409858807	0.983732982881193
GO_CELLULAR_RESPONSE_TO_STEROL	0.991911301883829	0.988718999548279	0.991510864462554	0.989650644235025
GO_T_CELL_MIGRATION	0.96866650520167	0.951366277796397	0.96789527219192	0.957745352582273
GO_GOLGI_TO_VACUOLE_TRANSPORT	0.992683601077789	0.991922841002303	0.99287507643518	0.992162400702757
GO_IMMUNOGLOBULIN_PRODUCTION_INVOLVED_IN_IMMUNOGLOBULIN_MEDIATED_IMMUNE_RESPONSE	0.990820664210527	0.989624642659978	0.990338903682248	0.989681362105433
GO_NEGATIVE_T_CELL_SELECTION	0.99415741489239	0.992451112182871	0.994347352968125	0.993662694563109
GO_LIPOPROTEIN_LOCALIZATION	0.991545790209371	0.991338528505954	0.992470546176837	0.992583638187502
GO_REGULATION_OF_PROTEIN_LOCALIZATION_TO_CHROMOSOME_TELOMERIC_REGION	0.997752686708252	0.997440793152524	0.997615046406916	0.997446524033614
GO_NEGATIVE_REGULATION_OF_INTERLEUKIN_12_PRODUCTION	0.993657613296996	0.991638286794466	0.994693715747301	0.992178014077555
GO_REGULATION_OF_CELLULAR_RESPONSE_TO_VASCULAR_ENDOTHELIAL_GROWTH_FACTOR_STIMULUS	0.989898964205906	0.990476306127504	0.988768843504116	0.990281231060524
GO_NEGATIVE_REGULATION_OF_MACROPHAGE_DERIVED_FOAM_CELL_DIFFERENTIATION	0.996035671798813	0.995545251395786	0.996414465967501	0.995502155962183
GO_IMIDAZOLE_CONTAINING_COMPOUND_METABOLIC_PROCESS	0.98766314656753	0.982576049618654	0.988525651750917	0.984553436174532
GO_OXALATE_TRANSPORT	0.993953105739232	0.993237659226304	0.994046513453956	0.994240237599947
GO_CELLULAR_RESPONSE_TO_EXOGENOUS_DSRNA	0.992400480847401	0.99096123717786	0.990562467707144	0.989795631161631
GO_DNA_REPLICATION_CHECKPOINT	0.991851364732883	0.989639300413654	0.993117004372598	0.988737170069474
GO_RESPONSE_TO_ACETYLCHOLINE	0.986729251293616	0.97711114498556	0.988147616239676	0.978450583547649
GO_REGULATION_OF_ISOTYPE_SWITCHING	0.994370334765402	0.990450799334946	0.995365962393106	0.991577851980073
GO_REGULATION_OF_APPETITE	0.989744521777994	0.989255102135524	0.992072127557247	0.989033467040525
GO_PROTEIN_DEGLYCOSYLATION	0.993061526247144	0.992325518181902	0.993158312663028	0.99215435716212
GO_POSITIVE_REGULATION_OF_TRANSFORMING_GROWTH_FACTOR_BETA_PRODUCTION	0.99225273377012	0.991391940512059	0.991872848821841	0.991571941540385
GO_REGULATION_OF_PHOSPHOLIPASE_A2_ACTIVITY	0.992922460074431	0.992539045569993	0.991139834201694	0.992816646089001
5800	0.989880331353381	0.985319364469131	0.991207997909743	0.985343134790395
GO_MESODERMAL_CELL_DIFFERENTIATION	0.993027278095566	0.989066972689723	0.993787024211743	0.99013027054979
GO_METANEPHRIC_MESENCHYME_DEVELOPMENT	0.97690756354475	0.969066564634688	0.975534250072325	0.96985149334235
GO_BENZENE_CONTAINING_COMPOUND_METABOLIC_PROCESS	0.989983887657423	0.988264575347878	0.989912759774315	0.989124641781183
GO_AUDITORY_RECEPTOR_CELL_DEVELOPMENT	0.994718097875992	0.993978888634012	0.994506757000919	0.993465361817151
GO_REGULATION_OF_ACROSOME_REACTION	0.986592198463207	0.985250304669392	0.988384898749492	0.98469177080879
GO_NEURONAL_STEM_CELL_POPULATION_MAINTENANCE	0.985871929810332	0.985698971008977	0.986691407293479	0.985267766825221
GO_ACTIN_FILAMENT_POLYMERIZATION	0.994094644074493	0.992263870555697	0.993836785296207	0.992038966867922
GO_MACROPHAGE_CHEMOTAXIS	0.991928432523344	0.988810249098143	0.991525600839887	0.989717159125519
GO_POSITIVE_REGULATION_OF_INTERLEUKIN_4_PRODUCTION	0.990150697280946	0.988544755245334	0.990121837023354	0.988775810145194
GO_RESPONSE_TO_LIPOPROTEIN_PARTICLE	0.990059932343047	0.989473650315007	0.991563765335739	0.989073299307692
GO_AMINO_ACID_BETAINE_METABOLIC_PROCESS	0.992858812902805	0.991491854812761	0.99366289394415	0.991690285180784
GO_RIBONUCLEOPROTEIN_COMPLEX_DISASSEMBLY	0.998509915605501	0.997763134589732	0.998539176981562	0.997820607724953
GO_CELL_SUBSTRATE_ADHERENS_JUNCTION_ASSEMBLY	0.996389643104026	0.994036717881652	0.996985397627204	0.994670056164352
GO_ENTEROENDOCRINE_CELL_DIFFERENTIATION	0.970377428432715	0.961213238310732	0.969980820539079	0.961946499994685
5770	0.997290792648417	0.997049397104614	0.997084260905002	0.99713782706926
GO_RHYTHMIC_BEHAVIOR	0.983940592135094	0.977943866690661	0.986491757531301	0.97827634888698
GO_ARGININE_METABOLIC_PROCESS	0.991276088299007	0.987757408774039	0.99169120957272	0.987723052701608
GO_ACIDIC_AMINO_ACID_TRANSPORT	0.994891676101701	0.994058704312849	0.994556148449173	0.994184897120066
GO_RESPONSE_TO_INTERLEUKIN_6	0.992249585709073	0.991339598035545	0.992336095877428	0.991238880870713
GO_BRANCHING_INVOLVED_IN_LABYRINTHINE_LAYER_MORPHOGENESIS	0.975143483411269	0.978757813157448	0.976377278483967	0.979526210249729
GO_CELLULAR_RESPONSE_TO_ANTIBIOTIC	0.993719913462697	0.991388863598647	0.994448747220114	0.991233851301477
GO_NEGATIVE_REGULATION_OF_LYASE_ACTIVITY	0.991153848170209	0.986386231975795	0.992985764979802	0.987595342450602
GO_MONOVALENT_INORGANIC_ANION_HOMEOSTASIS	0.991410379466332	0.988566809637482	0.992149890795844	0.989636117012453
GO_CYCLOOXYGENASE_PATHWAY	0.993001502829571	0.990498403440348	0.993346181309079	0.9901906255055
GO_GRANULOCYTE_DIFFERENTIATION	0.974608873646603	0.964724187255442	0.978973369429423	0.970532321242656
GO_GOLGI_RIBBON_FORMATION	0.997478220890663	0.997195715637098	0.997402846836091	0.997261848148745
GO_NEGATIVE_REGULATION_OF_ENDOPLASMIC_RETICULUM_UNFOLDED_PROTEIN_RESPONSE	0.986801668862054	0.987746703524609	0.988797457347775	0.987613493107122
GO_DEOXYRIBONUCLEOTIDE_BIOSYNTHETIC_PROCESS	0.99330529949888	0.993469941564664	0.99358806497006	0.993878961345206
GO__DE_NOVO_POSTTRANSLATIONAL_PROTEIN_FOLDING	0.996335606771843	0.995035215316097	0.996476309433496	0.99510791450934
GO_PERK_MEDIATED_UNFOLDED_PROTEIN_RESPONSE	0.995135750090101	0.993938015489259	0.995245815606024	0.99379406958307
GO_RESPONSE_TO_CORTICOSTERONE	0.983644793477783	0.982258765088073	0.984069580600274	0.981101389855462
50853	0.990079211654815	0.987351452317497	0.991948381423213	0.989559877375474
GO_POSITIVE_REGULATION_OF_CYSTEINE_TYPE_ENDOPEPTIDASE_ACTIVITY_INVOLVED_IN_APOPTOTIC_SIGNALING_PATHWAY	0.990551519650784	0.985413692000236	0.988759606504577	0.985931685909347
GO_POSITIVE_REGULATION_OF_RENAL_SODIUM_EXCRETION	0.954242751324208	0.931100344439887	0.968074869647887	0.930510862128173
GO_RESPONSE_TO_STIMULUS_INVOLVED_IN_REGULATION_OF_MUSCLE_ADAPTATION	0.993272205240711	0.99105521753484	0.993665903340028	0.991861965442728
GO_DETECTION_OF_MECHANICAL_STIMULUS_INVOLVED_IN_SENSORY_PERCEPTION_OF_SOUND	0.990460609243495	0.988598142087615	0.9904281266208	0.990347807273248
GO_POSITIVE_REGULATION_OF_EPIDERMAL_GROWTH_FACTOR_ACTIVATED_RECEPTOR_ACTIVITY	0.989167681478993	0.987905757605176	0.989815058613361	0.988021233318996
GO_MRNA_TRANSCRIPTION	0.992320182361494	0.991148437855254	0.993611073078745	0.991431967281523
GO_GDP_METABOLIC_PROCESS	0.997525130442096	0.997225855644452	0.997590444935332	0.997110513621112
GO_REGULATION_OF_PROTEIN_HOMOOLIGOMERIZATION	0.995635216696977	0.99353621513474	0.995905214938491	0.993683843443159
GO_POTASSIUM_ION_IMPORT	0.990258643664579	0.986209592011519	0.989778992099506	0.987809319157179
GO_POSITIVE_REGULATION_OF_INTERFERON_GAMMA_BIOSYNTHETIC_PROCESS	0.964321824891533	0.972219624233234	0.973565074931693	0.968449485592004
GO_PROTEIN_TARGETING_TO_PLASMA_MEMBRANE	0.995940548333682	0.994664695451497	0.99636621834579	0.995480049775471
GO_REGULATION_OF_DNA_DAMAGE_CHECKPOINT	0.995362997463754	0.99461147929634	0.995499231354319	0.994978947260602
GO_NEGATIVE_REGULATION_OF_LIPID_TRANSPORT	0.99381136560653	0.992607733417586	0.993578962057946	0.992877103691153
GO_REGULATION_OF_HEART_RATE_BY_CARDIAC_CONDUCTION	0.993303841441116	0.99041711452895	0.994140951229053	0.991299197944685
GO_KETONE_BIOSYNTHETIC_PROCESS	0.994421350870309	0.99285350250781	0.994840661635781	0.993549354104767
GO_I_KAPPAB_PHOSPHORYLATION	0.987960650306419	0.986600539451778	0.989561093806902	0.984247443700597
GO_POSITIVE_REGULATION_OF_MRNA_3_END_PROCESSING	0.976070401322578	0.972331311767877	0.979775083279094	0.970126235353743
GO_GROOMING_BEHAVIOR	0.973473586295344	0.973048337962074	0.971318682922396	0.975176370568246
GO_REGULATION_OF_HISTONE_H3_K4_METHYLATION	0.993497318919486	0.992273264277535	0.993858219574589	0.992146962260298
GO_REGULATION_OF_ANOIKIS	0.989196081719317	0.986658147520205	0.988685734675192	0.987910470412768
GO_POSITIVE_REGULATION_OF_CARDIAC_MUSCLE_CELL_PROLIFERATION	0.992722195918759	0.990965466905973	0.993033561222722	0.990789411132206
GO_NEGATIVE_REGULATION_OF_VIRAL_ENTRY_INTO_HOST_CELL	0.986844656396042	0.986648865431534	0.988662828957625	0.986081557978444
GO_NEGATIVE_REGULATION_OF_B_CELL_PROLIFERATION	0.975139755997052	0.969243322604942	0.983992577990817	0.974817534889322
GO_PURINE_NUCLEOBASE_METABOLIC_PROCESS	0.986559148955358	0.982005151369951	0.987909609835563	0.981289222767895
GO_MITOCHONDRIAL_CALCIUM_ION_TRANSPORT	0.988728408509949	0.990650304725204	0.98972698986663	0.988869059852192
GO_NUCLEOBASE_CONTAINING_SMALL_MOLECULE_INTERCONVERSION	0.996877697995064	0.995059501609771	0.997016692024069	0.995062307079404
GO_MITOCHONDRIAL_FUSION	0.992102479112674	0.988193831362524	0.993516943027823	0.989861810346119
55844	0.994897235720513	0.996254789888809	0.994042599830311	0.996048042809155
9370	0.993182245333736	0.992081854065695	0.993314890711071	0.991584189151104
GO_CARTILAGE_DEVELOPMENT_INVOLVED_IN_ENDOCHONDRAL_BONE_MORPHOGENESIS	0.98451668537071	0.981932244430847	0.986787908990083	0.982058385214707
GO_NEGATIVE_REGULATION_OF_EPIDERMAL_CELL_DIFFERENTIATION	0.987430335302748	0.980678656657241	0.990249581456023	0.9824653436283
GO_CELLULAR_RESPONSE_TO_PH	0.992947957715402	0.989145972306983	0.992759528108673	0.989953101459791
GO_DSRNA_FRAGMENTATION	0.995368940983415	0.994052662419646	0.995931243777913	0.994390869442202
GO_NEGATIVE_REGULATION_OF_CATECHOLAMINE_SECRETION	0.98142997201591	0.979647684675596	0.978216794920251	0.980027724712351
GO_RESPONSE_TO_VITAMIN_E	0.989185056350142	0.991573095547556	0.989388920808567	0.991456161466952
GO_LYMPH_VESSEL_MORPHOGENESIS	0.995097521761311	0.994420007887559	0.994330521756061	0.994076539238733
GO_OLIGOSACCHARIDE_BIOSYNTHETIC_PROCESS	0.988142343563667	0.988368962803479	0.986903307961313	0.988320517770461
GO_NEGATIVE_REGULATION_OF_CELL_CYCLE_G2_M_PHASE_TRANSITION	0.995213388754336	0.992860715321929	0.99484095433671	0.993257757129163
GO_PURINE_NUCLEOSIDE_CATABOLIC_PROCESS	0.991643880160352	0.984829590211016	0.99351604388977	0.986469778635803
GO_RESPONSE_TO_MUSCLE_ACTIVITY	0.986737072176112	0.987744338782813	0.98887203169619	0.985791990692121
GO_REGULATION_OF_CATENIN_IMPORT_INTO_NUCLEUS	0.987408338561784	0.985517794454215	0.989236360549753	0.985525322419927
GO_FUSION_OF_SPERM_TO_EGG_PLASMA_MEMBRANE	0.988281218407741	0.983625160557908	0.990755157513078	0.985852666034915
GO_TRACHEA_MORPHOGENESIS	0.986462723251011	0.985425548134032	0.984670662930767	0.985015972063123
GO_ENDOTHELIAL_CELL_PROLIFERATION	0.991174972061521	0.987950508578434	0.991198473514451	0.988837365307842
GO_VESICLE_MEDIATED_TRANSPORT_BETWEEN_ENDOSOMAL_COMPARTMENTS	0.991010620481889	0.99125180867746	0.990495827667398	0.992092418703807
GO_MEGAKARYOCYTE_DIFFERENTIATION	0.993657507465821	0.990643627507547	0.994461786282188	0.991297345083361
GO_PROTEIN_DEPOLYMERIZATION	0.989100571868058	0.986510593237595	0.991099395287373	0.986596677616191
GO_GLOMERULAR_EPITHELIUM_DEVELOPMENT	0.98639993786358	0.986085949358702	0.988923094204451	0.985395584650329
GO_STRAND_DISPLACEMENT	0.997654229188972	0.996327095497721	0.997543451212155	0.996537575549951
GO_PURINERGIC_NUCLEOTIDE_RECEPTOR_SIGNALING_PATHWAY	0.985886814401296	0.986263001444027	0.985953222381651	0.987823059869641
GO_PIRNA_METABOLIC_PROCESS	0.994116140129061	0.990322298497091	0.99425577994158	0.990841835244723
GO_NEGATIVE_REGULATION_OF_GLUCOSE_TRANSPORT	0.993463232436698	0.993598270317057	0.993072947517811	0.994220786325041
2548	0.994322568687675	0.991689968897622	0.994027072445206	0.990929602416796
10859	0.997860953496001	0.997809118987461	0.998083274992716	0.997681555978848
GO_NEGATIVE_REGULATION_OF_CELLULAR_SENESCENCE	0.994092467189915	0.990198144038539	0.994968622725142	0.98979332667379
GO_POSITIVE_REGULATION_OF_ACTIVATED_T_CELL_PROLIFERATION	0.972567804167852	0.970474604363827	0.97740014307718	0.96966662665259
GO_POSITIVE_REGULATION_OF_MYOBLAST_DIFFERENTIATION	0.986845909996662	0.985966920417685	0.985762878844892	0.98715694228812
80025	0.996744295147555	0.995982094449301	0.997182153834493	0.995984682521171
GO_MEMBRANE_PROTEIN_ECTODOMAIN_PROTEOLYSIS	0.992598526626856	0.992442983787237	0.992408455684294	0.992803714289317
GO_PERICARDIUM_DEVELOPMENT	0.992692851368865	0.990881195170388	0.992631860656298	0.991840467619651
GO_PEROXISOMAL_TRANSPORT	0.987376214550937	0.986265120012581	0.986138451116248	0.988010661469603
GO_POSITIVE_REGULATION_OF_ADHERENS_JUNCTION_ORGANIZATION	0.989677511461024	0.988397131654673	0.989529413291656	0.988350275965842
4038	0.969987078979602	0.971369853891276	0.97067371720668	0.967256503728235
GO_REGULATION_OF_MYOBLAST_FUSION	0.976671941349187	0.974200501075509	0.977017327699046	0.973753218854268
GO_REGULATION_OF_NEUROTRANSMITTER_UPTAKE	0.981605582334609	0.97568637088873	0.983869038251122	0.976173751424136
GO_ACTIVIN_RECEPTOR_SIGNALING_PATHWAY	0.984728198822024	0.975126387340559	0.985220443446321	0.977469906992023
2185	0.992096586104547	0.992753177174066	0.990823806396872	0.99049885852853
GO_RENAL_SYSTEM_VASCULATURE_DEVELOPMENT	0.98220814112297	0.974768815639149	0.980962264021404	0.976685950485896
GO_FUCOSE_METABOLIC_PROCESS	0.991763307265294	0.986882203281146	0.990626694893896	0.987935863021314
GO_REGULATION_OF_AMINO_ACID_TRANSPORT	0.991019698147685	0.987651815188004	0.992237922947681	0.989528569413831
GO_APOPTOTIC_DNA_FRAGMENTATION	0.985112160655439	0.980709668498057	0.987716619967256	0.980947416053725
GO_NEGATIVE_REGULATION_OF_LIPID_STORAGE	0.995230393944343	0.99627440455599	0.994959564663568	0.996484821605207
GO_REGULATION_OF_MICROVILLUS_ORGANIZATION	0.996569447359863	0.995023131946811	0.996696755084929	0.995340836260129
GO_SCF_DEPENDENT_PROTEASOMAL_UBIQUITIN_DEPENDENT_PROTEIN_CATABOLIC_PROCESS	0.992110839699567	0.990469702249012	0.991525078714638	0.990280919034318
GO_ENTERIC_NERVOUS_SYSTEM_DEVELOPMENT	0.992104052214496	0.987259959200746	0.99212241788494	0.987381737649412
GO_MUSCLE_CELL_FATE_COMMITMENT	0.984253669593277	0.982569058883558	0.983096253493309	0.982158337849644
GO_PERIPHERAL_NERVOUS_SYSTEM_AXON_ENSHEATHMENT	0.993454064152472	0.991502369052471	0.993014763354076	0.992000288401319
GO_IRON_ION_IMPORT	0.996452708005225	0.995581923088853	0.995967265377168	0.996105782097927
GO_REGULATION_OF_METANEPHROS_DEVELOPMENT	0.985799419905091	0.984546753296845	0.986610244465725	0.984439881169348
GO_NUCLEAR_TRANSCRIBED_MRNA_POLY_A_TAIL_SHORTENING	0.995658646867648	0.995320718429362	0.995770968558514	0.99515110572781
GO_REGULATION_OF_GUANYLATE_CYCLASE_ACTIVITY	0.980919381553658	0.976512677806714	0.984922695280747	0.978332139890893
GO_REGULATION_OF_MONOCYTE_DIFFERENTIATION	0.990600873141553	0.988694747730384	0.990267430956181	0.989077054396334
GO_REGULATION_OF_CELL_COMMUNICATION_BY_ELECTRICAL_COUPLING	0.996839172238655	0.993729367910268	0.997017076712757	0.994583292778037
GO_SPINAL_CORD_ASSOCIATION_NEURON_DIFFERENTIATION	0.982013220327081	0.983895329960056	0.984539132865506	0.984179819413663
GO_CYTOKINE_PRODUCTION_INVOLVED_IN_IMMUNE_RESPONSE	0.995061487655184	0.994296807311731	0.99426739908817	0.994020444181246
GO_DEOXYRIBOSE_PHOSPHATE_CATABOLIC_PROCESS	0.993213455862279	0.991669613710186	0.994657361045781	0.991703735462813
GO_NEGATIVE_REGULATION_OF_LEUKOCYTE_DEGRANULATION	0.99670289745214	0.991986977245921	0.997295410032112	0.993250735843223
GO_NUCLEAR_PORE_COMPLEX_ASSEMBLY	0.996515799307942	0.994323374430343	0.995786832400665	0.995281431772479
GO_PHOSPHATIDYLETHANOLAMINE_BIOSYNTHETIC_PROCESS	0.995930061336626	0.995172380126733	0.995496581466085	0.995342594349986
GO_ENDOCYTIC_RECYCLING	0.990265839768675	0.986788038309974	0.989526179315724	0.987552328494898
GO_POSITIVE_REGULATION_OF_TRANSCRIPTION_REGULATORY_REGION_DNA_BINDING	0.986775293221069	0.982969103878895	0.986960356517714	0.984164339006419
GO_REGULATION_OF_INTERLEUKIN_17_PRODUCTION	0.987711427653347	0.985273130920348	0.987421359714306	0.985879580470869
GO_SUPEROXIDE_ANION_GENERATION	0.990971229513743	0.986648338458602	0.995235067017597	0.988359938450953
GO_POSITIVE_REGULATION_OF_INTERLEUKIN_17_PRODUCTION	0.98500257640043	0.983590201370603	0.984009417665427	0.983299998570602
545	0.992548158902103	0.991748838416342	0.990476886297784	0.991570419798397
GO_URONIC_ACID_METABOLIC_PROCESS	0.972450869761665	0.977487524085243	0.978329142332943	0.973755433328376
GO_REGULATION_OF_DELAYED_RECTIFIER_POTASSIUM_CHANNEL_ACTIVITY	0.991771250240472	0.990088763544338	0.993434725194315	0.98984929194436
GO_RESPONSE_TO_YEAST	0.992513698732085	0.988063305038036	0.991988150006222	0.990743175764576
3074	0.969097330879153	0.947105567404876	0.975684177814651	0.94791574808201
GO_KIDNEY_MESENCHYME_DEVELOPMENT	0.978134877220729	0.97110544642437	0.976507905885269	0.972761636577568
GO_REPLICATIVE_SENESCENCE	0.99669180373072	0.995926044548672	0.996220751092525	0.995935790402706
GO_DENDRITIC_SPINE_ORGANIZATION	0.996115152745705	0.995705075013924	0.996443488843789	0.995723226593156
GO_HISTONE_H2A_ACETYLATION	0.994651034978515	0.994521568798888	0.994676510126634	0.99495752998919
1630	0.982556230123541	0.983689297170038	0.986686590560642	0.982328739964829
GO_NEGATIVE_REGULATION_OF_MEGAKARYOCYTE_DIFFERENTIATION	0.960065627916962	0.939544730260397	0.963477016416131	0.941640949196467
GO_ACTIVATION_OF_MAPKKK_ACTIVITY	0.989803499453052	0.989560046706343	0.988875959720121	0.990417184731925
GO_RRNA_3_END_PROCESSING	0.995911048033536	0.994414378015364	0.995672102337069	0.99497959945961
GO_POSITIVE_REGULATION_OF_MICROTUBULE_POLYMERIZATION	0.99397609221956	0.992217156349476	0.99552836258396	0.992502694990778
GO_PYRIMIDINE_CONTAINING_COMPOUND_TRANSMEMBRANE_TRANSPORT	0.988315635033424	0.9851205854942	0.992111348047285	0.985431980386205
GO_BRANCHED_CHAIN_AMINO_ACID_METABOLIC_PROCESS	0.991684619365385	0.991338430242824	0.991649908572653	0.990726043267315
GO_ENERGY_HOMEOSTASIS	0.985299871733265	0.987871785872507	0.986358440585257	0.986177528575585
GO_NEGATIVE_REGULATION_OF_T_CELL_MEDIATED_IMMUNITY	0.995769819286084	0.99619609395051	0.995164247019721	0.995869139295591
GO_REGULATION_OF_CELL_PROLIFERATION_INVOLVED_IN_HEART_MORPHOGENESIS	0.987371893028939	0.983899947814833	0.988643289075595	0.986265961245951
GO_UBIQUINONE_METABOLIC_PROCESS	0.994333729792654	0.993945143949204	0.994999002760743	0.99370348492323
GO_EARLY_ENDOSOME_TO_GOLGI_TRANSPORT	0.993721562086007	0.991447983972342	0.994184763183986	0.99250422177854
4323	0.98990396248829	0.989538574069865	0.991337342975087	0.989138247413311
83737	0.99418118318836	0.992030310116991	0.99493954604825	0.992110788581807
GO_BEHAVIORAL_RESPONSE_TO_COCAINE	0.985678090973634	0.981056369982524	0.989143273124393	0.986383234457128
GO_HISTONE_MRNA_METABOLIC_PROCESS	0.99524927069389	0.991604367427424	0.9960126723628	0.992869699429325
GO_PYRIMIDINE_DEOXYRIBONUCLEOTIDE_METABOLIC_PROCESS	0.994366605567193	0.994408802300111	0.994316415267323	0.994923221535722
GO_RESPONSE_TO_PARATHYROID_HORMONE	0.990896511787285	0.986605058729707	0.990126443201887	0.988390687633892
GO_HIGH_DENSITY_LIPOPROTEIN_PARTICLE_REMODELING	0.99353416874935	0.990656023925083	0.993469560408569	0.991726076547005
GO_POSITIVE_REGULATION_OF_PROTEIN_DEPOLYMERIZATION	0.990104112743569	0.988585853652168	0.99202012929413	0.988453048704966
GO_MUSCLE_HYPERTROPHY	0.98570018862478	0.984406072606036	0.986897154183173	0.984100753176342
GO_NEGATIVE_REGULATION_OF_PROTEIN_LOCALIZATION_TO_CELL_PERIPHERY	0.996017267837469	0.994944938924223	0.996094783591783	0.99557662223981
GO_REGULATION_OF_PHOSPHOLIPID_BIOSYNTHETIC_PROCESS	0.991617330599369	0.993613951249171	0.99114876438703	0.992867300152793
2885	0.990853195758343	0.986267868924832	0.99151132694914	0.988023688270405
51706	0.994496530752845	0.992601575257535	0.994199424922858	0.992994006013986
GO_CDP_DIACYLGLYCEROL_METABOLIC_PROCESS	0.996322722839686	0.994395801107334	0.996881973113091	0.994612440052711
GO_FUCOSYLATION	0.982644620135197	0.980717484635363	0.982106628499163	0.980065786548604
GO_NEUROMUSCULAR_PROCESS_CONTROLLING_POSTURE	0.988457158951073	0.986727776023429	0.989364876996613	0.987849078090231
GO_POSITIVE_REGULATION_OF_CELL_SIZE	0.982621906450428	0.982532211472565	0.992093273465982	0.978613534790483
GO_DETECTION_OF_LIGHT_STIMULUS_INVOLVED_IN_SENSORY_PERCEPTION	0.988297279162032	0.987598916864075	0.989205354984284	0.988399648470437
GO_PROTEIN_LOCALIZATION_TO_CELL_SURFACE	0.981640055867979	0.983485072655902	0.982434691663257	0.984513480441556
GO_REGULATION_OF_INTERLEUKIN_8_SECRETION	0.978950396294333	0.97280262098166	0.979940351430719	0.974242581595314
GO_REGULATION_OF_SUPEROXIDE_METABOLIC_PROCESS	0.994799648219272	0.991898430388695	0.995817763149588	0.991870992607812
GO_POSITIVE_REGULATION_OF_NEURON_MIGRATION	0.992463922832271	0.991332727952779	0.992588879945196	0.991972323714007
GO_REGULATION_OF_LONG_TERM_NEURONAL_SYNAPTIC_PLASTICITY	0.993323859852212	0.993038584411468	0.993508567823632	0.992692179145337
GO_ACROSOME_REACTION	0.985315833371608	0.984279655677028	0.983166500681719	0.983374277066952
GO_SOMATIC_STEM_CELL_DIVISION	0.993157865074258	0.990213544061181	0.994342507089575	0.992154014745133
GO_HISTONE_MRNA_CATABOLIC_PROCESS	0.996509508238273	0.994015813835089	0.996741502667614	0.995022309883682
GO_ACETYL_COA_BIOSYNTHETIC_PROCESS	0.992083408488543	0.990401452682544	0.992050688773817	0.991033286961279
GO_RESPONSE_TO_ARSENIC_CONTAINING_SUBSTANCE	0.993514547823241	0.992726273800978	0.992915235023303	0.993464216055582
GO_CARDIOLIPIN_METABOLIC_PROCESS	0.989068219591997	0.991204818256833	0.989341428144758	0.989955351457931
GO_PLASMA_MEMBRANE_FUSION	0.990965221187395	0.986429151273048	0.991077481563428	0.987037842034809
GO_NONMOTILE_PRIMARY_CILIUM_ASSEMBLY	0.994631227728656	0.993137564585622	0.995482298518139	0.99391359925668
GO_HEART_TRABECULA_FORMATION	0.990900536911358	0.989061201295766	0.990312563246308	0.990285609794331
GO_TOR_SIGNALING	0.995233395937836	0.991333767944057	0.995646633279091	0.991397432172504
GO_MEMBRANE_HYPERPOLARIZATION	0.990961998028577	0.989045942757351	0.990637433272002	0.98806020573409
GO_CELLULAR_WATER_HOMEOSTASIS	0.987414991743615	0.984898784268213	0.984436948694051	0.986625835247654
GO_STRIATED_MUSCLE_CELL_PROLIFERATION	0.990493055808926	0.989224571129599	0.991095440112416	0.990796672158634
GO_THALAMUS_DEVELOPMENT	0.98074070693101	0.98278592739794	0.982037494592836	0.985001326469954
GO_STEROL_CATABOLIC_PROCESS	0.99164129768437	0.981035489370188	0.99268657760965	0.981858490655434
GO_NEGATIVE_REGULATION_OF_CHEMOKINE_PRODUCTION	0.986929706078778	0.986226099511081	0.985771910128712	0.986307040771357
GO_DETERMINATION_OF_ADULT_LIFESPAN	0.996078598195052	0.994163861966036	0.99657881910857	0.994190241387833
GO_REGULATION_OF_PROTEIN_KINASE_C_SIGNALING	0.996085072663039	0.99443693090209	0.996537151938734	0.995154334387891
GO_MACROPHAGE_DIFFERENTIATION	0.985620105171295	0.987079920494655	0.985317798096958	0.986312300993394
GO_PHARYNGEAL_SYSTEM_DEVELOPMENT	0.990661815506887	0.987859507981649	0.990585173701681	0.988114320475836
GO_REGULATION_OF_ESTABLISHMENT_OR_MAINTENANCE_OF_CELL_POLARITY	0.996192695229126	0.995467238973762	0.996160943193733	0.995774356367319
GO_MYELIN_ASSEMBLY	0.995366036104586	0.994977220787103	0.995914437005012	0.994634768379221
GO_ERROR_PRONE_TRANSLESION_SYNTHESIS	0.995782872239608	0.995592882552684	0.995084530265431	0.994753742005698
GO_MAST_CELL_MEDIATED_IMMUNITY	0.986569538445171	0.98347381885359	0.987898874882197	0.98423160320347
GO_POSITIVE_REGULATION_OF_PROTEIN_DEACETYLATION	0.995770556623743	0.993876722098104	0.996242289540129	0.994399741343081
7535	0.994727504160846	0.993728527388967	0.99381887944875	0.992917236539021
282618	0.995706192778169	0.993305484137931	0.995713699573398	0.994202530495895
GO_NEGATIVE_REGULATION_OF_MONOOXYGENASE_ACTIVITY	0.993535597934325	0.99155731215094	0.99283883230533	0.991995340608367
GO_LATERAL_VENTRICLE_DEVELOPMENT	0.994119956273843	0.991517098797934	0.993691220291774	0.991085477480341
GO_CELL_MIGRATION_IN_HINDBRAIN	0.995028691538806	0.993128644077659	0.996011625175251	0.99342229429799
GO_TRIPARTITE_REGIONAL_SUBDIVISION	0.977343075214028	0.978505049399531	0.983236018318202	0.978247204928844
GO_ORGANIC_CATION_TRANSPORT	0.988341776243781	0.985104844711485	0.987659955121485	0.986113156653225
GO_SLEEP	0.987209481404781	0.987269259097596	0.987303254135473	0.988777163530318
1515	0.967363618759718	0.961624458487926	0.968169353555376	0.964023868348565
GO_URATE_METABOLIC_PROCESS	0.992369858218541	0.992329235185265	0.992267980947446	0.992886985965081
GO_TETRAHYDROFOLATE_INTERCONVERSION	0.992396360462418	0.993489299342805	0.99220851587387	0.993488055035223
4830	0.992986953372124	0.990483839166952	0.994358791437314	0.990975322166649
GO_REGULATION_OF_RHODOPSIN_MEDIATED_SIGNALING_PATHWAY	0.988151808392668	0.983928797936609	0.989173212123326	0.984967808503321
GO_NEGATIVE_REGULATION_OF_STRESS_FIBER_ASSEMBLY	0.992098651301141	0.991305088525803	0.992003179163523	0.992428556494077
GO_NEGATIVE_REGULATION_OF_NF_KAPPAB_IMPORT_INTO_NUCLEUS	0.988034886101851	0.989372676772919	0.98798769295758	0.988883744209078
GO_REGULATION_OF_KERATINOCYTE_DIFFERENTIATION	0.988793114100501	0.986583552704691	0.990675286580118	0.986977413106032
GO_GLIAL_CELL_FATE_COMMITMENT	0.99177990609324	0.990605591018966	0.992784697160344	0.991014978295349
GO_ACTIVATION_OF_PROTEIN_KINASE_B_ACTIVITY	0.99381292586634	0.990621647669644	0.994989536723444	0.991943579296916
GO_REGULATION_OF_TRANSLATIONAL_INITIATION_IN_RESPONSE_TO_STRESS	0.991693778039281	0.987096985136904	0.992580991759889	0.988473410505949
GO_REGULATION_OF_LONG_TERM_SYNAPTIC_POTENTIATION	0.995634251216385	0.994113435975266	0.996066973923757	0.994125946280158
GO_MUSCLE_CELL_CELLULAR_HOMEOSTASIS	0.992135960860607	0.989726267025126	0.991820863988478	0.991648595508275
GO_T_CELL_LINEAGE_COMMITMENT	0.9944136554627	0.992087738600146	0.994261687836019	0.992368697915655
GO_NUCLEOSIDE_BISPHOSPHATE_BIOSYNTHETIC_PROCESS	0.988026563251057	0.984608142722041	0.987613434802764	0.985386626759431
GO_RESPONSE_TO_LITHIUM_ION	0.991347046430976	0.98903149644391	0.992913105582677	0.989025006580783
GO_PROTEIN_FOLDING_IN_ENDOPLASMIC_RETICULUM	0.997524857941886	0.997151776359961	0.997777551804085	0.997049305584104
GO_REGULATION_OF_FATTY_ACID_OXIDATION	0.993550629872131	0.991910224230941	0.992669990235226	0.991000731310048
GO_MORPHOGENESIS_OF_A_POLARIZED_EPITHELIUM	0.994425376438709	0.991340103384238	0.994438833013301	0.992255988935389
GO_POSITIVE_REGULATION_OF_SPROUTING_ANGIOGENESIS	0.993522937339347	0.99232699535098	0.99437537873331	0.991781420257416
GO_REGULATION_OF_DEVELOPMENT_HETEROCHRONIC	0.992341534216707	0.990218194128143	0.991790481509714	0.991133643619434
GO_ESTABLISHMENT_OF_ENDOTHELIAL_BARRIER	0.99293362125213	0.992410991252379	0.992764841461803	0.992466698919935
4342	0.990735393515072	0.98831595073783	0.990882825926567	0.987676452809596
GO_NEGATIVE_REGULATION_OF_INTERLEUKIN_1_BETA_PRODUCTION	0.989729895976578	0.98834495303219	0.990175183002459	0.98864248856712
GO_FEMALE_MEIOTIC_DIVISION	0.995466845129688	0.994980168984547	0.995780458635668	0.994808005011717
GO_REGULATION_OF_GLUTAMATE_SECRETION	0.988886812420363	0.985249910286417	0.991877864577717	0.985823455945244
GO_NLS_BEARING_PROTEIN_IMPORT_INTO_NUCLEUS	0.992998789741283	0.991691704659114	0.99371003386013	0.991967667129187
GO_VACUOLE_FUSION	0.985636245678346	0.983078745343766	0.988415606064632	0.984766982705084
GO_SEMAPHORIN_PLEXIN_SIGNALING_PATHWAY_INVOLVED_IN_NEURON_PROJECTION_GUIDANCE	0.996612828177755	0.995242043924422	0.996917853524722	0.995888732052027
GO_POSITIVE_REGULATION_OF_BONE_REMODELING	0.989686309598705	0.990391587480948	0.990421748404273	0.989353579981006
GO_HISTONE_H3_K4_TRIMETHYLATION	0.993170192238733	0.992361575149125	0.994240482824119	0.992901520603922
GO_PRE_MIRNA_PROCESSING	0.995234449803495	0.993068808559248	0.99696430532257	0.994537028023413
GO_NEGATIVE_REGULATION_OF_ANTIGEN_RECEPTOR_MEDIATED_SIGNALING_PATHWAY	0.992521004884924	0.990398030669508	0.991616535976754	0.991212024683203
GO_CONVERGENT_EXTENSION	0.986702623477622	0.981934862817622	0.98849646459469	0.984096474053425
GO_REGULATION_OF_TRANSLATIONAL_FIDELITY	0.994564983917269	0.994663710254668	0.994894413701549	0.9948695182866
GO_ASYMMETRIC_PROTEIN_LOCALIZATION	0.994183253564854	0.993710283197365	0.994020402908146	0.993433259231617
GO_SCHWANN_CELL_DEVELOPMENT	0.993802490112034	0.992300946579023	0.993671241435007	0.992492841214963
GO_POSITIVE_REGULATION_OF_B_CELL_DIFFERENTIATION	0.992062261754726	0.990159448068852	0.993774171108183	0.990408235795193
GO_RNA_POLYADENYLATION	0.989908534135888	0.982575190351358	0.991245489345892	0.985792168646962
GO_NEUROTRANSMITTER_METABOLIC_PROCESS	0.990236989377556	0.991063370329212	0.988675915664662	0.991020946892144
GO_ORGANELLE_INHERITANCE	0.994249755759427	0.993729361821565	0.994317331668833	0.994385060843605
GO_EXPLORATION_BEHAVIOR	0.987428893341134	0.988805253534411	0.98873162989688	0.988171118384816
5093	0.99229283930078	0.98843066524871	0.993009436492438	0.990328662876381
GO_RESPONSE_TO_THYROID_HORMONE	0.994470016100073	0.992632843961312	0.994635604742845	0.993267412289416
GO_MAMMARY_GLAND_LOBULE_DEVELOPMENT	0.99252892318395	0.988117048950328	0.993850433250145	0.989597859098934
GO_PARAXIAL_MESODERM_DEVELOPMENT	0.988653166328813	0.988850472667618	0.989564297418775	0.989907933746915
GO_DIACYLGLYCEROL_METABOLIC_PROCESS	0.981516294723402	0.985978210648971	0.982513514256247	0.986604761350597
GO_COCHLEA_MORPHOGENESIS	0.98112304228941	0.984761354014436	0.983424948461592	0.983442860336709
GO_NEGATIVE_REGULATION_OF_LIPID_CATABOLIC_PROCESS	0.99210120049042	0.99102233595758	0.993260019985504	0.990737204018193
GO_MOTILE_CILIUM_ASSEMBLY	0.985363286939663	0.991048411124088	0.996045432129247	0.976077101401123
GO_POSITIVE_REGULATION_OF_FATTY_ACID_OXIDATION	0.993375932956718	0.990065032771654	0.991710221376648	0.991640403007608
GO_NEGATIVE_REGULATION_OF_ALPHA_BETA_T_CELL_ACTIVATION	0.989310313226624	0.9889629297711	0.988313400375253	0.988800740726031
GO_REGULATION_OF_RETROGRADE_PROTEIN_TRANSPORT_ER_TO_CYTOSOL	0.99349657219962	0.993293704750441	0.992721429397436	0.993295575612054
GO_NEGATIVE_REGULATION_OF_ENDOPLASMIC_RETICULUM_STRESS_INDUCED_INTRINSIC_APOPTOTIC_SIGNALING_PATHWAY	0.986639577145282	0.983840014732919	0.988301378867596	0.984713196716886
GO_MESENCHYMAL_CELL_PROLIFERATION	0.987601714910857	0.984416082822669	0.989499207562669	0.984559802705849
GO_REVERSE_CHOLESTEROL_TRANSPORT	0.993539959650456	0.992093169502048	0.993550201787812	0.992853932329433
GO_REGULATION_OF_CHOLESTEROL_STORAGE	0.994186559831607	0.995854408411324	0.993742855140347	0.99522577274906
GO_PROTEIN_LOCALIZATION_TO_SYNAPSE	0.996537713062675	0.995619062355723	0.996572903910392	0.995823947127601
GO_PROSTATE_GLAND_GROWTH	0.993630936667492	0.990873309466848	0.994299451645367	0.991937512352138
GO_NEGATIVE_REGULATION_OF_CARDIAC_MUSCLE_CELL_APOPTOTIC_PROCESS	0.994101557570776	0.993146153385406	0.994713545696296	0.992992830667338
GO_REGULATION_OF_INSULIN_LIKE_GROWTH_FACTOR_RECEPTOR_SIGNALING_PATHWAY	0.974892673977275	0.971711537079086	0.980893894945452	0.976774229194316
GO_EPITHELIAL_TO_MESENCHYMAL_TRANSITION_INVOLVED_IN_ENDOCARDIAL_CUSHION_FORMATION	0.988118595625929	0.984884129893811	0.98774413984264	0.984369572886373
GO_REGULATION_OF_SYNAPTIC_TRANSMISSION_GABAERGIC	0.9935280437851	0.991507084382974	0.994298555631463	0.991214410121192
GO_NUCLEOSIDE_TRIPHOSPHATE_CATABOLIC_PROCESS	0.985406337649171	0.983924803956378	0.987425927544852	0.983644400115576
GO_MATURE_B_CELL_DIFFERENTIATION_INVOLVED_IN_IMMUNE_RESPONSE	0.989768239835525	0.98846055587951	0.988363534286875	0.989122823085911
GO_CATECHOLAMINE_TRANSPORT	0.989287069613657	0.990498465996431	0.990135348067509	0.991017260023058
GO_NEGATIVE_REGULATION_OF_MYELOID_CELL_APOPTOTIC_PROCESS	0.986174095198958	0.98951187475234	0.982401123487289	0.98161192951703
GO_OSTEOBLAST_DEVELOPMENT	0.992421751055357	0.991150491928139	0.993635284460754	0.991121614557716
GO_MYD88_INDEPENDENT_TOLL_LIKE_RECEPTOR_SIGNALING_PATHWAY	0.994099226054979	0.992371786577187	0.994007344794761	0.992960793634131
GO_NEGATIVE_REGULATION_OF_SIGNAL_TRANSDUCTION_BY_P53_CLASS_MEDIATOR	0.990952166725315	0.987164894955896	0.990943513812431	0.987413143448977
GO_POSITIVE_REGULATION_OF_DNA_RECOMBINATION	0.993196566884441	0.988970197779301	0.994540738988536	0.991167758207896
GO_REGULATION_OF_PEPTIDYL_SERINE_PHOSPHORYLATION_OF_STAT_PROTEIN	0.933996979619884	0.91723539225407	0.951691733937655	0.906853312860437
GO_HISTONE_H4_K16_ACETYLATION	0.996130976204902	0.996005330288514	0.995686131945301	0.996294068725163
GO_POSITIVE_REGULATION_OF_NATURAL_KILLER_CELL_ACTIVATION	0.988920181420804	0.986234998158859	0.988013405990551	0.985811903676217
GO_POSITIVE_REGULATION_OF_MESENCHYMAL_CELL_PROLIFERATION	0.990943106461347	0.988148959057191	0.993074652272984	0.988087226102633
GO_CHRONIC_INFLAMMATORY_RESPONSE	0.987545771509641	0.984295993022035	0.988767622235366	0.985111128620032
260434	0.983151564176503	0.987671811972673	0.986566912357048	0.985194603774871
8626	0.995003823730077	0.993027539048886	0.995256579971143	0.99291264798944
GO_MITOCHONDRIAL_ATP_SYNTHESIS_COUPLED_PROTON_TRANSPORT	0.981394007798856	0.982096291278243	0.980848227179201	0.982806016505247
GO_CELLULAR_RESPONSE_TO_OXYGEN_RADICAL	0.990403404332906	0.987051174746013	0.988750986361619	0.988529443400059
GO_REGULATION_OF_CILIUM_MOVEMENT	0.994450879103311	0.991083531459423	0.99525796191968	0.991819087986277
GO_SOMATIC_DIVERSIFICATION_OF_IMMUNE_RECEPTORS_VIA_SOMATIC_MUTATION	0.994586400737944	0.995425474714283	0.993566264120183	0.994322891090837
GO_BLASTOCYST_GROWTH	0.993729401049375	0.993253161610801	0.9924633711602	0.992846726945354
GO_ESTROGEN_BIOSYNTHETIC_PROCESS	0.992621531104989	0.99164707910613	0.991668378102286	0.99175607869305
GO_INTRACELLULAR_LIPID_TRANSPORT	0.99106047174752	0.987960088971805	0.990125230279116	0.98883147873622
GO_POSITIVE_REGULATION_OF_INTERFERON_ALPHA_PRODUCTION	0.989602394365566	0.989969328951137	0.992726950091356	0.988668802019298
GO_NEGATIVE_REGULATION_OF_FATTY_ACID_BIOSYNTHETIC_PROCESS	0.992819273737312	0.992324707739127	0.991250020155831	0.9921859210661
GO_NEGATIVE_REGULATION_OF_TELOMERE_MAINTENANCE	0.994948556700884	0.993714007426616	0.995011492165442	0.993113263223467
GO_HYDROGEN_PEROXIDE_METABOLIC_PROCESS	0.992526749420912	0.989384581245205	0.99217415107858	0.989378345235571
GO_REGULATION_OF_INTRINSIC_APOPTOTIC_SIGNALING_PATHWAY_BY_P53_CLASS_MEDIATOR	0.992514804905825	0.987722412289475	0.991218327908586	0.988807629987626
GO_AMINE_CATABOLIC_PROCESS	0.991530863003023	0.987566659048221	0.991302817692872	0.989110975798893
GO_MATURE_B_CELL_DIFFERENTIATION	0.991831360023819	0.989547915640301	0.990835085640446	0.990232629905266
GO_C21_STEROID_HORMONE_BIOSYNTHETIC_PROCESS	0.994876677831967	0.993453257192294	0.996523455526719	0.992625008569991
GO_EPITHELIAL_CELL_DIFFERENTIATION_INVOLVED_IN_KIDNEY_DEVELOPMENT	0.985488549219831	0.984427615932561	0.987956585940105	0.983867063246362
GO__DE_NOVO_PROTEIN_FOLDING	0.994439532137909	0.994639833552184	0.994876794331511	0.994879418513924
GO_POSITIVE_REGULATION_OF_OSTEOBLAST_PROLIFERATION	0.992435459667345	0.988769864239431	0.992531555128827	0.989510991063661
GO_TRNA_THREONYLCARBAMOYLADENOSINE_METABOLIC_PROCESS	0.992238385186784	0.992039390545181	0.991793610185582	0.991140736348147
GO_ARP2_3_COMPLEX_MEDIATED_ACTIN_NUCLEATION	0.996105744772948	0.993536036055469	0.996261181893305	0.994044965252803
GO_REGULATION_OF_HYDROGEN_PEROXIDE_METABOLIC_PROCESS	0.987462338998262	0.98374239177269	0.98810252272524	0.984934314713134
GO_RETINA_VASCULATURE_DEVELOPMENT_IN_CAMERA_TYPE_EYE	0.987535054078032	0.982790107175015	0.989489672007233	0.982748071972504
133	0.98936828738339	0.989941878904804	0.989930984771736	0.990523330856327
GO_REGULATION_OF_MEMBRANE_INVAGINATION	0.991938888861251	0.985396768759871	0.991862366966237	0.984237826310035
GO_ISOPRENOID_BIOSYNTHETIC_PROCESS	0.993297642623986	0.989547927101631	0.99321234062084	0.98908487100547
GO_NEGATIVE_REGULATION_OF_NUCLEOTIDE_CATABOLIC_PROCESS	0.994291928090668	0.993713919063229	0.995444399988658	0.994535469165209
GO_MITOCHONDRIAL_GENOME_MAINTENANCE	0.991028605573481	0.989012595585021	0.990076919056597	0.989150616269298
GO_COENZYME_CATABOLIC_PROCESS	0.991286108222193	0.992234411698876	0.992963964412898	0.990254444640436
GO_POSITIVE_REGULATION_OF_MYELOID_LEUKOCYTE_CYTOKINE_PRODUCTION_INVOLVED_IN_IMMUNE_RESPONSE	0.996702976343941	0.995934753199056	0.996856359120545	0.996278050045706
GO_NEGATIVE_REGULATION_OF_NEURAL_PRECURSOR_CELL_PROLIFERATION	0.986843228505657	0.985101418873026	0.991444153419059	0.985909148463526
GO_GLUCAN_BIOSYNTHETIC_PROCESS	0.995037730415798	0.994425508415888	0.995210210481109	0.994197401202413
GO_LINOLEIC_ACID_METABOLIC_PROCESS	0.987272949359114	0.983747406864102	0.987455781149143	0.985278086213326
GO_NEGATIVE_REGULATION_OF_COFACTOR_METABOLIC_PROCESS	0.993570177661949	0.992825271901733	0.994935170539125	0.993955307170156
GO_MRNA_CIS_SPLICING_VIA_SPLICEOSOME	0.987980379337173	0.982374806015373	0.988379786424143	0.985125889274855
GO_VIRAL_LATENCY	0.993675880890637	0.990160516576696	0.993810408361069	0.98977497556752
GO_REGULATION_OF_SPINDLE_ASSEMBLY	0.981447968429203	0.982927517377433	0.981412065691433	0.980324328028863
GO_NEGATIVE_REGULATION_OF_STEROL_TRANSPORT	0.992171957310087	0.989151380743161	0.990989549129615	0.98949001428219
GO_CARDIAC_EPITHELIAL_TO_MESENCHYMAL_TRANSITION	0.990458389610437	0.986560678022194	0.989229168012088	0.985737960265099
GO_NEGATIVE_REGULATION_OF_MULTICELLULAR_ORGANISMAL_METABOLIC_PROCESS	0.993467194917965	0.993381058164686	0.993802365862571	0.993267470589223
GO_RESPONSE_TO_HYDROPEROXIDE	0.991533942607574	0.990985310662306	0.992319556722057	0.991940086260098
GO_MAINTENANCE_OF_PROTEIN_LOCATION_IN_NUCLEUS	0.991655552528425	0.989059450021258	0.993372574473663	0.991056957316795
GO_CELLULAR_RESPONSE_TO_ESTRADIOL_STIMULUS	0.985172764266872	0.981039469727273	0.987581539192489	0.983528844611048
GO_RESPONSE_TO_EPINEPHRINE	0.993053875406564	0.99047267451887	0.993162295386695	0.991078050597282
GO_REGULATION_OF_MACROPHAGE_DIFFERENTIATION	0.981369247584779	0.978642082184106	0.983249225502452	0.976380347276212
GO_TRABECULA_FORMATION	0.990752965090136	0.989434924577405	0.99106849880619	0.989492626100666
GO_SUBSTRATE_DEPENDENT_CELL_MIGRATION	0.992354962369652	0.992108025963464	0.992516035263273	0.991710987612824
GO_SYNAPTIC_TRANSMISSION_GLUTAMATERGIC	0.988885590118934	0.986534885169931	0.989311602100871	0.987234172138073
GO_POSITIVE_REGULATION_OF_HUMORAL_IMMUNE_RESPONSE	0.985334219047679	0.988751502082554	0.980840270728662	0.987038932956708
GO_MITOCHONDRION_MORPHOGENESIS	0.994148781221726	0.993536419808946	0.993836709017853	0.993349364532913
GO_COPPER_ION_HOMEOSTASIS	0.985862308592367	0.982440694722304	0.987855971743787	0.982624690856541
GO_DOPAMINERGIC_NEURON_DIFFERENTIATION	0.989615470054413	0.987330713983156	0.989968201805634	0.98915906518957
GO_MAGNESIUM_ION_TRANSMEMBRANE_TRANSPORT	0.990326688558221	0.990369255999062	0.991927442664315	0.988767306395185
GO_REGULATION_OF_CHOLESTEROL_METABOLIC_PROCESS	0.995819338941774	0.995497310905179	0.996064979610881	0.995387915689138
GO_DIVALENT_INORGANIC_ANION_HOMEOSTASIS	0.990560480796878	0.987041247550242	0.991487895224648	0.988078452684183
GO_PROTEIN_HOMOTRIMERIZATION	0.993242475841157	0.987823970449904	0.994418386531961	0.989965625925412
GO_REGULATION_OF_TYROSINE_PHOSPHORYLATION_OF_STAT5_PROTEIN	0.979126086974937	0.979210264324364	0.979419723786441	0.978519555018549
GO_NEGATIVE_REGULATION_OF_LEUKOCYTE_CHEMOTAXIS	0.987209950329477	0.9852946244001	0.986341290391203	0.984090188251107
GO_COENZYME_A_BIOSYNTHETIC_PROCESS	0.995033042045596	0.994044893001947	0.993226784608261	0.994010820285274
GO_NEGATIVE_REGULATION_OF_DIGESTIVE_SYSTEM_PROCESS	0.987719452828675	0.986348213859456	0.987647789782311	0.987749571425162
GO_NUCLEOSIDE_TRANSPORT	0.987204099772434	0.981783741425802	0.988918725327204	0.983160265776385
GO_FLAVONOID_METABOLIC_PROCESS	0.971896204517834	0.975988333140665	0.976216541944549	0.971490682821246
GO_UDP_N_ACETYLGLUCOSAMINE_METABOLIC_PROCESS	0.980274695925947	0.981770520880404	0.984258243284044	0.984481539355878
GO_GOLGI_LOCALIZATION	0.998177586178788	0.99767095225407	0.998147006756208	0.997979418450408
GO_IONOTROPIC_GLUTAMATE_RECEPTOR_SIGNALING_PATHWAY	0.99227588052205	0.990411695911059	0.991670702053018	0.990431475217951
GO_REGULATION_OF_CELLULAR_RESPIRATION	0.9889066699522	0.984888302631699	0.990748003091491	0.986696830253519
GO_REGULATION_OF_TELOMERE_CAPPING	0.994473252716841	0.994097900102787	0.994660293490528	0.994845711163234
GO_TROPHECTODERMAL_CELL_DIFFERENTIATION	0.976225551727056	0.97867867149548	0.973380412768155	0.973544703818009
9554	0.99535494512242	0.993651790238515	0.995650670878521	0.994424399544549
GO_RESPONSE_TO_X_RAY	0.99221524541867	0.990775084314335	0.993359785962353	0.989951043591251
GO_NUCLEOPHAGY	0.996103404775965	0.994431016141064	0.996427724992515	0.994543979711024
GO_APOPTOTIC_PROCESS_INVOLVED_IN_MORPHOGENESIS	0.991347301325307	0.989011070757882	0.992245989437104	0.990188688379602
GO_PHOSPHATIDYLSERINE_METABOLIC_PROCESS	0.980918528142996	0.981700372625044	0.978893511778071	0.982450214363729
5709	0.990485238160219	0.989817623803951	0.991407794015051	0.989675161288894
GO_PROTEIN_K63_LINKED_DEUBIQUITINATION	0.986562039073636	0.981427083466737	0.990259530341196	0.981926324826115
GO_REGULATION_OF_NEUROTRANSMITTER_RECEPTOR_ACTIVITY	0.990035954533562	0.98735207309425	0.991999240358964	0.98781898376856
GO_CEREBELLAR_CORTEX_FORMATION	0.98562673071955	0.984473600123767	0.983772519478174	0.984119102004264
GO_PYRIMIDINE_NUCLEOSIDE_CATABOLIC_PROCESS	0.974938674869333	0.975502007252783	0.978840476303286	0.976484128175862
GO_NEGATIVE_REGULATION_OF_ORGANIC_ACID_TRANSPORT	0.990656770976787	0.989364012702028	0.992760145234863	0.990510619647024
GO_KETONE_BODY_METABOLIC_PROCESS	0.994806337427433	0.989340459482458	0.994256759316893	0.991113153846449
GO_POSITIVE_REGULATION_OF_INTERLEUKIN_13_PRODUCTION	0.993975216420234	0.993209617760983	0.994208326970538	0.993799875520031
GO_HEART_GROWTH	0.991462608064302	0.988938957502664	0.991195689672189	0.990018261408972
GO_LOW_DENSITY_LIPOPROTEIN_PARTICLE_REMODELING	0.98815279435287	0.985405748806551	0.990324219585892	0.986463504074572
GO_POSITIVE_REGULATION_OF_PROTEIN_SUMOYLATION	0.99394641073171	0.993930617354366	0.995017188704282	0.99475700160212
GO_ADULT_HEART_DEVELOPMENT	0.979113465183693	0.975947876400107	0.978859510586855	0.979572502528212
GO_NEGATIVE_REGULATION_OF_PROTEIN_ACETYLATION	0.996162630716827	0.994382557109427	0.996743692364618	0.995415189809496
54541	0.996495090360809	0.995368227755736	0.99598872565197	0.995628235847305
GO_NEGATIVE_REGULATION_OF_ERAD_PATHWAY	0.99418440525985	0.993309201535343	0.993976434113263	0.99386347453985
GO_AROMATIC_AMINO_ACID_FAMILY_CATABOLIC_PROCESS	0.993555371229163	0.992287587544503	0.993143130331627	0.992630621150734
GO_REGULATION_OF_OXIDATIVE_STRESS_INDUCED_NEURON_DEATH	0.98936151179537	0.984603622258994	0.989958696808074	0.985785651360195
11258	0.995225483233065	0.994333275333306	0.995958941808737	0.99373490795402
GO_CELLULAR_RESPONSE_TO_INTERLEUKIN_6	0.993350431641578	0.992700015626576	0.99406212331959	0.99247202034163
GO_POSITIVE_REGULATION_OF_TRANSCRIPTION_FROM_RNA_POLYMERASE_I_PROMOTER	0.995206841012859	0.992564322719961	0.995562388532289	0.992579505262453
GO_STRIATUM_DEVELOPMENT	0.992048572962896	0.986605486585718	0.994091514698793	0.987247550080427
GO_NEUTROPHIL_MEDIATED_IMMUNITY	0.973980028089884	0.969808689647687	0.973740033625359	0.973513872654593
GO_CELLULAR_RESPONSE_TO_LEPTIN_STIMULUS	0.991969915029729	0.98929904416129	0.990996111970624	0.989459598088839
GO_NEGATIVE_REGULATION_OF_PEPTIDYL_SERINE_PHOSPHORYLATION	0.99447974078875	0.993405921351663	0.994742085521476	0.994089750864077
GO_REGULATION_OF_LIPOPROTEIN_METABOLIC_PROCESS	0.992911050530661	0.991122240209884	0.99287870015058	0.991971859720852
GO_MYOTUBE_CELL_DEVELOPMENT	0.988151939072366	0.986678652419864	0.988126403086747	0.988223654639701
GO_PHOSPHATIDYLGLYCEROL_ACYL_CHAIN_REMODELING	0.963841421269116	0.96614604819005	0.964471071758418	0.96516025565377
GO_FIBRINOLYSIS	0.991083093330767	0.990206579461671	0.991387381060991	0.989410428769441
GO_REGULATION_OF_CELL_FATE_SPECIFICATION	0.992660777800858	0.988552480100101	0.993846111559342	0.9892235758996
GO_REGULATION_OF_INTERLEUKIN_6_BIOSYNTHETIC_PROCESS	0.980260016041129	0.972847149624757	0.983789264784446	0.976862090200732
GO_NEGATIVE_REGULATION_OF_MUSCLE_HYPERTROPHY	0.993340375081719	0.990650192748518	0.993454685878334	0.990666190130651
GO_POSITIVE_REGULATION_OF_CATENIN_IMPORT_INTO_NUCLEUS	0.996087651288656	0.995407784746114	0.995929231344052	0.995736407822705
GO_POSITIVE_REGULATION_OF_NUCLEASE_ACTIVITY	0.989406179027193	0.986953675629682	0.990553246564681	0.98727103841144
GO_REGULATION_OF_SKELETAL_MUSCLE_CONTRACTION	0.986201353120537	0.98725154727036	0.987191886756664	0.988429945847348
3265	0.985216359256193	0.992804245714693	0.988726974315692	0.985648507552589
GO_C_TERMINAL_PROTEIN_AMINO_ACID_MODIFICATION	0.995411387249282	0.991797547887955	0.995298801481702	0.992126626816294
GO_NEGATIVE_REGULATION_OF_ALPHA_BETA_T_CELL_DIFFERENTIATION	0.986854389773213	0.986090680179245	0.984178861479578	0.985837356080472
GO_REGULATION_OF_SYSTEMIC_ARTERIAL_BLOOD_PRESSURE_BY_RENIN_ANGIOTENSIN	0.990869218940722	0.986397176022252	0.993603376619206	0.989396602454129
GO_CELL_ADHESION_MEDIATED_BY_INTEGRIN	0.99658508048357	0.994830465617259	0.9965122358827	0.99510431835509
GO_REGULATION_OF_ENDOPLASMIC_RETICULUM_UNFOLDED_PROTEIN_RESPONSE	0.993141700532914	0.990544152066732	0.993518663588545	0.990508149424065
GO_WOUND_HEALING_SPREADING_OF_EPIDERMAL_CELLS	0.990664939453236	0.990202138196474	0.991484652056835	0.988721190409885
GO_FOLIC_ACID_CONTAINING_COMPOUND_METABOLIC_PROCESS	0.994367133352428	0.99285235871313	0.994564310835127	0.993785657861358
GO_TELENCEPHALON_REGIONALIZATION	0.995738136183552	0.994278489655955	0.995400083157799	0.994375764323691
GO_CELLULAR_RESPONSE_TO_OSMOTIC_STRESS	0.988988110072192	0.990198672802668	0.986442788722436	0.986251543796692
GO_REGULATION_OF_INTERFERON_GAMMA_SECRETION	0.981767429195821	0.985472693146738	0.984731973812217	0.985809119011309
GO_REGULATION_OF_RESPONSE_TO_INTERFERON_GAMMA	0.99166532213241	0.991368164402553	0.993710593257569	0.991079883798804
GO_REGULATION_OF_DENDRITIC_SPINE_MORPHOGENESIS	0.994959550987003	0.993325111050508	0.995061637351482	0.993624863903411
GO_CELLULAR_COPPER_ION_HOMEOSTASIS	0.986293366214008	0.987502341003247	0.990038215739434	0.98711295663951
GO_RESPONSE_TO_ACIDIC_PH	0.990381358335911	0.986077572014926	0.992039458566629	0.986225679797841
GO_CARDIAC_CHAMBER_FORMATION	0.961255679112788	0.955042435185964	0.951804146067516	0.951959470302658
GO_LENS_MORPHOGENESIS_IN_CAMERA_TYPE_EYE	0.986999129190162	0.987159380957141	0.98603165820686	0.988102545887164
GO_MYELIN_MAINTENANCE	0.995783451278717	0.993620246492155	0.996440217495498	0.993902254585484
GO_LIPID_STORAGE	0.990605693680229	0.991678818495141	0.990390961640515	0.991195702425305
23075	0.99384203025636	0.992948376201525	0.994475629149265	0.993007964165945
GO_REGULATION_OF_INTERLEUKIN_8_BIOSYNTHETIC_PROCESS	0.984925548128778	0.985147935840694	0.986786287529675	0.982112716152149
GO_CELL_VOLUME_HOMEOSTASIS	0.991011150040569	0.990739835007253	0.991865537456079	0.99075129059128
GO_GMP_METABOLIC_PROCESS	0.994552466753608	0.992415478055045	0.995710054368257	0.993098794133733
GO_RENAL_ABSORPTION	0.995423535081317	0.994537733275684	0.995352697334376	0.995064261105034
GO_REGULATION_OF_ENDOTHELIAL_CELL_CHEMOTAXIS	0.992472040141156	0.990217757183886	0.993035488607818	0.99073723617677
GO_EPITHELIAL_STRUCTURE_MAINTENANCE	0.98948025722179	0.988856244948612	0.992618317595713	0.986969158342378
GO_PEPTIDYL_LYSINE_TRIMETHYLATION	0.992909027462629	0.990245588843866	0.992750136377506	0.990841758262058
GO_PROTEIN_REFOLDING	0.993808443949587	0.993019023905891	0.994090402246598	0.993254767071827
GO_RRNA_CATABOLIC_PROCESS	0.994136565685411	0.99308656506999	0.994653110794829	0.993165999386121
GO_RESPONSE_TO_SALT	0.982709402954861	0.986024462827336	0.990062432692694	0.980235560740554
GO_REGULATION_OF_CYTOPLASMIC_TRANSLATION	0.995088503724073	0.995272002208318	0.994189027879981	0.995152097860145
GO_DETECTION_OF_TEMPERATURE_STIMULUS_INVOLVED_IN_SENSORY_PERCEPTION	0.98960200080863	0.989992657597423	0.989412548267558	0.988736522087436
GO_POSITIVE_REGULATION_OF_ENDOTHELIAL_CELL_APOPTOTIC_PROCESS	0.992639685895614	0.985699817402413	0.993207528879085	0.986760787076368
GO_RESPONSE_TO_OXYGEN_RADICAL	0.993567052560324	0.990160170218483	0.992764059169713	0.991683150043836
GO_ACTIVATION_OF_CYSTEINE_TYPE_ENDOPEPTIDASE_ACTIVITY_INVOLVED_IN_APOPTOTIC_SIGNALING_PATHWAY	0.986787117813061	0.979974320905889	0.984993734349668	0.979150460072625
GO_POSITIVE_REGULATION_OF_T_CELL_APOPTOTIC_PROCESS	0.992738256183926	0.988349311852995	0.993926887609967	0.989621586008748
GO_REGULATION_OF_HORMONE_METABOLIC_PROCESS	0.983035117926186	0.980088522776418	0.98565741787671	0.98282238319134
23326	0.995966603903689	0.995404448417496	0.995864953460294	0.995640641340432
GO_CRANIOFACIAL_SUTURE_MORPHOGENESIS	0.990872178884436	0.988885020879901	0.991026811147234	0.9901129318514
GO_REGULATION_OF_PROTEIN_EXIT_FROM_ENDOPLASMIC_RETICULUM	0.986417233991394	0.982899285067946	0.990116844905145	0.986338648059187
GO_HEME_BIOSYNTHETIC_PROCESS	0.993885831702803	0.991081146334635	0.993928722808167	0.991309713458795
GO_POSITIVE_REGULATION_OF_MEMBRANE_PROTEIN_ECTODOMAIN_PROTEOLYSIS	0.992002243768344	0.987041167244632	0.99083833603014	0.987453802217146
GO_EPITHELIAL_CELL_DIFFERENTIATION_INVOLVED_IN_PROSTATE_GLAND_DEVELOPMENT	0.986040986589346	0.983516068860638	0.987946280969468	0.985095085395363
GO_PROTEIN_PALMITOYLATION	0.989841222598393	0.987541101837161	0.989145748061926	0.988790845418071
GO_DORSAL_VENTRAL_AXIS_SPECIFICATION	0.983898492306878	0.985447804549054	0.985248914478517	0.985614681272291
GO_PROTEIN_CHROMOPHORE_LINKAGE	0.987200885572004	0.98181765512861	0.987254604511468	0.980921663221296
GO_REGULATION_OF_P38MAPK_CASCADE	0.983589606005556	0.982738317314599	0.984643130829733	0.98446974703335
GO_FOREBRAIN_NEURON_FATE_COMMITMENT	0.994655721522391	0.991542121999904	0.994106549549732	0.991614328744202
GO_SULFUR_AMINO_ACID_BIOSYNTHETIC_PROCESS	0.993439055785782	0.992674657053922	0.993614198198138	0.993088871262355
GO_CELLULAR_RESPONSE_TO_VITAMIN	0.989594924080067	0.987212675786386	0.990367130733057	0.986834273087978
GO_CELLULAR_RESPONSE_TO_VITAMIN_D	0.982285903834103	0.979159873974744	0.98352792023782	0.977505206792958
GO_POSITIVE_REGULATION_OF_PROTEIN_EXPORT_FROM_NUCLEUS	0.996299221905557	0.99579767330306	0.996657519239386	0.9958885795434
GO_GTP_METABOLIC_PROCESS	0.993295810466725	0.991872019455925	0.993070322033853	0.992490249598462
GO_NUCLEOTIDE_EXCISION_REPAIR_DNA_DUPLEX_UNWINDING	0.991924950157848	0.990675852463818	0.991015288655397	0.991573062298489
GO_T_CELL_MEDIATED_IMMUNITY	0.995867865539767	0.994906981086081	0.995543139313622	0.99488952396192
GO_MATURATION_OF_5_8S_RRNA	0.993907756526357	0.992192990480987	0.994631372362944	0.992779774185073
GO_ASPARTATE_METABOLIC_PROCESS	0.990980414468162	0.990128268837506	0.992101847992926	0.990214464968759
GO_REGULATION_OF_DENDRITE_EXTENSION	0.99524029954712	0.993938544328421	0.995302252101489	0.993643141192461
GO_MECHANOSENSORY_BEHAVIOR	0.996169947272132	0.996139030703553	0.996726982405732	0.995286890103427
GO_BONE_RESORPTION	0.982268296606253	0.979158023786069	0.981904082768373	0.979623201030925
GO_GANGLION_DEVELOPMENT	0.982310999500355	0.976324142540334	0.984206694834645	0.978432277158772
GO_REGULATION_OF_SECONDARY_METABOLIC_PROCESS	0.99105170419056	0.988501002238196	0.992063596388473	0.98999519894156
116444	0.987923005156555	0.987293249143853	0.987969682156256	0.989483549650504
GO_REGULATION_OF_TRANSCRIPTION_INVOLVED_IN_CELL_FATE_COMMITMENT	0.985491413204366	0.983860524920668	0.988481521486632	0.985294957214261
8673	0.995799067357968	0.994611379580397	0.996364764159918	0.995012974600795
GO_REGULATION_OF_HISTONE_H4_ACETYLATION	0.997945968781783	0.997086222124411	0.997386363339191	0.9971410554
GO_POSITIVE_REGULATION_OF_LIPID_STORAGE	0.982546295311641	0.986256264429274	0.983011500921037	0.984696828059778
GO_REGULATION_OF_SISTER_CHROMATID_COHESION	0.995327020383669	0.995493817129248	0.994162152049399	0.995289072482137
GO_HEPARAN_SULFATE_PROTEOGLYCAN_BIOSYNTHETIC_PROCESS	0.987082577607141	0.98397551437483	0.988436661482803	0.9841063657363
GO_ZINC_ION_HOMEOSTASIS	0.98770337014149	0.985605594047376	0.987289457201259	0.984623742424968
GO_REGULATION_OF_VIRAL_INDUCED_CYTOPLASMIC_PATTERN_RECOGNITION_RECEPTOR_SIGNALING_PATHWAY	0.994336863645177	0.994349840444388	0.994751811350105	0.993847595559753
GO_ANGIOGENESIS_INVOLVED_IN_WOUND_HEALING	0.990638575107811	0.987894934166327	0.992314900532563	0.988487092884649
GO_REGULATION_OF_RECEPTOR_RECYCLING	0.986821061794024	0.986370540674795	0.986762030768929	0.985207994789391
GO_POSITIVE_REGULATION_OF_SMOOTHENED_SIGNALING_PATHWAY	0.983978285139298	0.983950650945866	0.984173862851702	0.983620453480302
GO_NEUTROPHIL_ACTIVATION_INVOLVED_IN_IMMUNE_RESPONSE	0.984152599722373	0.982068915391614	0.986656627794724	0.983591093417395
GO_ARACHIDONATE_TRANSPORT	0.983307274929695	0.979774492462395	0.986361372743564	0.983944341596685
GO_ACTIN_NUCLEATION	0.995519225625797	0.992764008293964	0.995428798485101	0.993223412548641
GO_CALCIUM_INDEPENDENT_CELL_CELL_ADHESION_VIA_PLASMA_MEMBRANE_CELL_ADHESION_MOLECULES	0.975584574593133	0.975297531524462	0.977962542226055	0.975584840085862
GO_PHOSPHOLIPID_CATABOLIC_PROCESS	0.994533218408222	0.991413494852455	0.994222221700571	0.991756474478025
GO_REGULATION_OF_EXTRACELLULAR_MATRIX_DISASSEMBLY	0.995476270998734	0.990354930168063	0.995335466589516	0.991297133471888
GO_REGULATION_OF_PRI_MIRNA_TRANSCRIPTION_FROM_RNA_POLYMERASE_II_PROMOTER	0.995004422670491	0.994422260586573	0.995121676777732	0.994696531516601
GO_COLLECTING_DUCT_DEVELOPMENT	0.985996852511169	0.98557165523987	0.984121277028337	0.982872065870392
390637	0.995725165616883	0.996373477195894	0.996044180905967	0.995997196366875
GO_REGULATION_OF_TRIGLYCERIDE_BIOSYNTHETIC_PROCESS	0.989246054085892	0.989281342493658	0.989532604129389	0.989807182716962
GO_NEGATIVE_REGULATION_OF_CD4_POSITIVE_ALPHA_BETA_T_CELL_ACTIVATION	0.991820435001446	0.990270385023797	0.991869405672427	0.98930628339921
GO_HETEROCHROMATIN_ORGANIZATION	0.995386285119918	0.992792276510985	0.995244056301774	0.993151538107765
GO_RESPONSE_TO_MERCURY_ION	0.988835626556444	0.988742083672095	0.988924149640739	0.988727319009554
GO_REGULATION_OF_UBIQUITIN_PROTEIN_LIGASE_ACTIVITY	0.996073802950025	0.995297361095117	0.995015433454162	0.995380164461255
GO_NEUROMUSCULAR_SYNAPTIC_TRANSMISSION	0.990794502756372	0.986940047644883	0.991430427940126	0.987118455059594
GO_NEPHRON_TUBULE_FORMATION	0.984911079897112	0.980369325272323	0.985273076884559	0.981589167617881
GO_NEGATIVE_REGULATION_OF_CARDIAC_MUSCLE_TISSUE_DEVELOPMENT	0.984585996819535	0.985743841434576	0.985403196545455	0.985484369867464
GO_CEREBRAL_CORTEX_RADIALLY_ORIENTED_CELL_MIGRATION	0.992528947342775	0.99121501110581	0.992657255576297	0.991925214262447
GO_LYMPH_VESSEL_DEVELOPMENT	0.993739308390892	0.992009520989978	0.993364438066182	0.992103547826008
GO_POSITIVE_REGULATION_OF_EXTRINSIC_APOPTOTIC_SIGNALING_PATHWAY_VIA_DEATH_DOMAIN_RECEPTORS	0.986440265881819	0.981569002222619	0.984503998527939	0.98166371840292
GO_SNRNA_PROCESSING	0.995073111547958	0.993188008852223	0.995596682644647	0.993212250392404
GO_ATRIOVENTRICULAR_VALVE_DEVELOPMENT	0.991362554982485	0.990183669726697	0.993174079353822	0.990156571344367
GO_RRNA_MODIFICATION	0.989625946777465	0.989851359617107	0.991999392023406	0.98928162197349
GO_POSITIVE_REGULATION_OF_MONOOXYGENASE_ACTIVITY	0.994426458265712	0.993172639839175	0.994367227598482	0.99359350486318
GO_POSITIVE_REGULATION_OF_DENDRITIC_SPINE_MORPHOGENESIS	0.994926555710459	0.993019049612843	0.995041899152197	0.993479702609897
GO_MICROVILLUS_ORGANIZATION	0.993930960131728	0.993638705624536	0.994376090255299	0.993612068799809
GO_ADENOHYPOPHYSIS_DEVELOPMENT	0.988838947194354	0.985168294779013	0.988922292527149	0.986110496294854
GO_REGULATION_OF_T_HELPER_1_TYPE_IMMUNE_RESPONSE	0.978695608145142	0.979671426541747	0.975670772830475	0.979197514352543
GO_NEGATIVE_REGULATION_OF_GLUCONEOGENESIS	0.983311472507418	0.981239757448179	0.982769403879523	0.982395367396117
GO_REGULATION_OF_TRANSMISSION_OF_NERVE_IMPULSE	0.983861757927725	0.975267789094951	0.987754720452106	0.97799034821099
GO_NITRIC_OXIDE_MEDIATED_SIGNAL_TRANSDUCTION	0.98715766015046	0.980049184092453	0.987796717260792	0.981618582218366
GO_POSITIVE_REGULATION_OF_TYROSINE_PHOSPHORYLATION_OF_STAT5_PROTEIN	0.968079045461587	0.970886857304692	0.971329939647153	0.968253768431441
GO_NEGATIVE_REGULATION_OF_ENDOTHELIAL_CELL_APOPTOTIC_PROCESS	0.990123904529855	0.987823747592819	0.99150101117311	0.988170960008324
GO_ESTABLISHMENT_OF_MITOTIC_SPINDLE_LOCALIZATION	0.994652411721656	0.994055925123599	0.994151130047776	0.993868349784424
GO_REGULATION_OF_POSTTRANSCRIPTIONAL_GENE_SILENCING	0.986853491551602	0.982595265977712	0.990377097797341	0.985522371898781
GO_POST_ANAL_TAIL_MORPHOGENESIS	0.987542976235812	0.985197294504464	0.98857831028158	0.985380590466263
GO_CYTOLYSIS	0.992456943078737	0.985687889485976	0.995126248699878	0.988238357980902
GO_MAMMARY_GLAND_EPITHELIAL_CELL_PROLIFERATION	0.989210095183641	0.986901910317689	0.990191687802862	0.986121859503107
GO_DORSAL_SPINAL_CORD_DEVELOPMENT	0.982587473293268	0.980546544439704	0.983587754786081	0.980796828369007
GO_2_OXOGLUTARATE_METABOLIC_PROCESS	0.994698857657468	0.99400130969562	0.994952036188613	0.994319142192867
GO_TRYPTOPHAN_METABOLIC_PROCESS	0.988982703057945	0.988106511219782	0.990070563139454	0.987481505534385
GO_INOSITOL_PHOSPHATE_MEDIATED_SIGNALING	0.989632722140073	0.986815382407683	0.991847185279853	0.986348367994258
GO_NEGATIVE_REGULATION_OF_DNA_TEMPLATED_TRANSCRIPTION_ELONGATION	0.994978795608981	0.994401051691706	0.996142941395557	0.994909010868965
GO_NEGATIVE_REGULATION_OF_RECEPTOR_MEDIATED_ENDOCYTOSIS	0.995666781552691	0.993005747250828	0.996149192221533	0.99402362068207
GO_DNA_LIGATION	0.995804721699632	0.994795136260385	0.99661428012434	0.995392337187828
GO_REGULATION_OF_SPROUTING_ANGIOGENESIS	0.987326755142341	0.987018696374402	0.988092144527503	0.987909954381255
GO_REGULATION_OF_LIPOPROTEIN_PARTICLE_CLEARANCE	0.99118314239573	0.987890279273547	0.990676048215799	0.988574038347222
GO_NOTOCHORD_DEVELOPMENT	0.988701711425898	0.986100534140102	0.991497972655547	0.988341628984965
GO_DICARBOXYLIC_ACID_CATABOLIC_PROCESS	0.989490826898915	0.988182973843833	0.989135500142424	0.989231843030362
GO_NAD_BIOSYNTHETIC_PROCESS	0.994319267424405	0.993335041461205	0.995001021879084	0.993773579301899
GO_REGULATION_OF_SULFUR_METABOLIC_PROCESS	0.991460956680319	0.991479198768124	0.992014859997816	0.991344040840926
GO_NEGATIVE_REGULATION_OF_CALCIUM_MEDIATED_SIGNALING	0.9910834440982	0.99039631986536	0.993415355796925	0.990458221486453
GO_REGULATION_OF_TYROSINE_PHOSPHORYLATION_OF_STAT1_PROTEIN	0.990450417381992	0.986939216483199	0.989654366217749	0.988139767594808
GO_LYMPHOID_PROGENITOR_CELL_DIFFERENTIATION	0.992381392990287	0.988807101446028	0.992125673521747	0.990494789452018
GO_CELL_SURFACE_RECEPTOR_SIGNALING_PATHWAY_INVOLVED_IN_HEART_DEVELOPMENT	0.988366338015595	0.9854169894265	0.988324763619052	0.986507294093212
GO_PROTEIN_IMPORT_INTO_MITOCHONDRIAL_MATRIX	0.990259760918958	0.987213446932119	0.990630990677586	0.986793282134762
GO_CELLULAR_RESPONSE_TO_REACTIVE_NITROGEN_SPECIES	0.99273366397395	0.987063159060386	0.992523876245736	0.987905626515267
GO_POSITIVE_REGULATION_OF_VASCULAR_ENDOTHELIAL_GROWTH_FACTOR_RECEPTOR_SIGNALING_PATHWAY	0.995062466812674	0.99374614589456	0.99535283368591	0.994405633289192
GO_REGULATION_OF_CATECHOLAMINE_METABOLIC_PROCESS	0.987795923835193	0.984867888932895	0.988569217993333	0.983861376465603
GO_MELANOCYTE_DIFFERENTIATION	0.994639017259318	0.993296006726506	0.994457862897691	0.993186375886341
GO_DNA_DOUBLE_STRAND_BREAK_PROCESSING	0.997221363105768	0.995977974801402	0.997319714917643	0.996256685616198
GO_ESTABLISHMENT_OF_MITOCHONDRION_LOCALIZATION	0.994741171788017	0.992312265339065	0.994234235020861	0.993205792603485
GO_UBIQUITIN_DEPENDENT_PROTEIN_CATABOLIC_PROCESS_VIA_THE_MULTIVESICULAR_BODY_SORTING_PATHWAY	0.993605994914004	0.992343099741388	0.993472687948879	0.992928329124835
GO_VENTRICULAR_TRABECULA_MYOCARDIUM_MORPHOGENESIS	0.991883000262914	0.990613612707796	0.993424736411863	0.991605960735223
GO_RESPONSE_TO_ETHER	0.979384667041666	0.987113839782993	0.981325418457947	0.987515299166776
GO_POSITIVE_REGULATION_OF_TRANSCRIPTION_FROM_RNA_POLYMERASE_II_PROMOTER_INVOLVED_IN_CELLULAR_RESPONSE_TO_CHEMICAL_STIMULUS	0.992722093428428	0.991238288563157	0.993038914812693	0.991898707410322
GO_POSITIVE_REGULATION_OF_LAMELLIPODIUM_ORGANIZATION	0.995433719850903	0.995152403398271	0.99585310078255	0.995300742291938
GO_REGULATION_OF_BLOOD_VOLUME_BY_RENIN_ANGIOTENSIN	0.989175622170537	0.98205863633342	0.991351918141641	0.986644090783616
GO_VENOUS_BLOOD_VESSEL_DEVELOPMENT	0.991818564078198	0.990875840274211	0.992604369948084	0.991674110105786
GO_PROSTANOID_METABOLIC_PROCESS	0.992273793504359	0.989932393681053	0.994956004947175	0.98748146044413
GO_MEMBRANE_REPOLARIZATION	0.993061060505601	0.991250424402258	0.993552742867616	0.992317284061308
GO_CEREBELLAR_PURKINJE_CELL_LAYER_MORPHOGENESIS	0.986495822292371	0.985250161024392	0.988334974114264	0.987198125455093
GO_PHOSPHATIDYLETHANOLAMINE_ACYL_CHAIN_REMODELING	0.975736070229735	0.974893251914297	0.97311712642986	0.975233305720853
GO_RESPONSE_TO_GONADOTROPIN	0.986833098288339	0.978824778235603	0.987929944955956	0.980619285485602
GO_RESPONSE_TO_COBALT_ION	0.996938474436978	0.993946546245921	0.997478113841751	0.994750968543859
GO_NEUROTROPHIN_TRK_RECEPTOR_SIGNALING_PATHWAY	0.993208043214762	0.992209197928283	0.993013319659668	0.992237406012219
GO_REGULATION_OF_PLATELET_DERIVED_GROWTH_FACTOR_RECEPTOR_SIGNALING_PATHWAY	0.992809002995065	0.9906506207125	0.994448249476275	0.990482722701563
GO_RESPONSE_TO_FOLIC_ACID	0.988597541340894	0.989640747289519	0.990005025003701	0.991162117937397
GO_GROWTH_PLATE_CARTILAGE_DEVELOPMENT	0.981309846935059	0.974576460078917	0.98517082652238	0.975120120504949
5139	0.995158945709509	0.993436027648825	0.995397902337858	0.993254296497669
GO_NEGATIVE_REGULATION_OF_REACTIVE_OXYGEN_SPECIES_BIOSYNTHETIC_PROCESS	0.992272221659518	0.989318298118038	0.992167779618256	0.991440944477358
GO_REGULATION_OF_ARF_PROTEIN_SIGNAL_TRANSDUCTION	0.986701808931624	0.986824601193078	0.987759407779022	0.989137253665215
GO_POSITIVE_REGULATION_OF_ORGANIC_ACID_TRANSPORT	0.985778509812268	0.982719170245331	0.989322139273693	0.980925727061196
GO_ACTIVATION_OF_TRANSMEMBRANE_RECEPTOR_PROTEIN_TYROSINE_KINASE_ACTIVITY	0.983564700291607	0.978734443053382	0.981914954952874	0.981082915249496
GO_PHOSPHATIDYLCHOLINE_ACYL_CHAIN_REMODELING	0.978968546166504	0.977399770239774	0.977066411713263	0.977457826713788
GO_MATING_BEHAVIOR	0.982452929398208	0.98457377253594	0.983213903164321	0.981523688893205
GO_REGULATION_OF_PROTEIN_POLYUBIQUITINATION	0.994969320619768	0.993428561738829	0.995230331059835	0.993874653259981
GO_INACTIVATION_OF_MAPK_ACTIVITY	0.984199284307975	0.985134674166174	0.983949433391368	0.986170450954972
GO_PEPTIDYL_ARGININE_METHYLATION	0.992993986664463	0.991888459739351	0.994071799170641	0.991348565055178
GO_NEGATIVE_REGULATION_OF_OXIDATIVE_STRESS_INDUCED_INTRINSIC_APOPTOTIC_SIGNALING_PATHWAY	0.993248093461673	0.991055944660695	0.993176766140241	0.990525028636152
GO_HISTONE_PHOSPHORYLATION	0.991535791520799	0.990948937228391	0.992043289557684	0.990650712084442
GO_NEGATIVE_REGULATION_OF_NECROTIC_CELL_DEATH	0.992308683572417	0.988693987562119	0.993219966681403	0.991439405762405
55022	0.993985255298385	0.993158991676718	0.993771403997222	0.993397109574657
GO_REGULATION_OF_STRIATED_MUSCLE_CELL_APOPTOTIC_PROCESS	0.991844345119674	0.988819561458013	0.991567946254844	0.989710920936586
GO_STRIATED_MUSCLE_ADAPTATION	0.985253592237651	0.984898278094314	0.986707678502201	0.986881986036585
GO_PROSTATE_GLANDULAR_ACINUS_DEVELOPMENT	0.983232557956558	0.982446596638117	0.984168013954099	0.984558497412261
754	0.994536228469681	0.991497558144629	0.994704442554181	0.992903689978432
GO_PEPTIDE_CATABOLIC_PROCESS	0.996685179652381	0.996327711242295	0.996372870434361	0.996342716498064
GO_REGULATION_OF_MHC_CLASS_II_BIOSYNTHETIC_PROCESS	0.99272707055673	0.987526186451954	0.992654564809365	0.988709410367047
GO_RAC_PROTEIN_SIGNAL_TRANSDUCTION	0.995301696269716	0.993293808673235	0.995998820294078	0.993822046312284
GO_NEGATIVE_REGULATION_OF_POTASSIUM_ION_TRANSMEMBRANE_TRANSPORT	0.988825151041577	0.985278284319596	0.988548702397747	0.986568430830794
GO_REGULATION_OF_VIRAL_ENTRY_INTO_HOST_CELL	0.988245465361303	0.986893949001132	0.988799678885705	0.988353712249463
GO_NEURONAL_ACTION_POTENTIAL	0.991158889365694	0.989960790751852	0.990289813490864	0.989885489042311
GO_RETROGRADE_TRANSPORT_VESICLE_RECYCLING_WITHIN_GOLGI	0.992717141020699	0.992817833343249	0.994935180758126	0.992426521923933
GO_POSITIVE_REGULATION_OF_INTERLEUKIN_10_PRODUCTION	0.989239892558264	0.988108865526853	0.989796727385254	0.986961404679865
GO_PARASYMPATHETIC_NERVOUS_SYSTEM_DEVELOPMENT	0.991283968073295	0.985669480429927	0.993606312951728	0.985315009133746
GO_BASEMENT_MEMBRANE_ORGANIZATION	0.996044657471059	0.995640126896808	0.997045723152641	0.995738158155913
GO_NEGATIVE_REGULATION_OF_VIRAL_RELEASE_FROM_HOST_CELL	0.992139815882281	0.990114045697247	0.992960791787892	0.991833800421019
GO_SERTOLI_CELL_DIFFERENTIATION	0.992697060298795	0.988304613624527	0.994192364450934	0.989336718688399
GO_NEGATIVE_REGULATION_OF_CALCIUM_ION_TRANSMEMBRANE_TRANSPORT	0.986425202172961	0.984385125724576	0.988884234611276	0.986735794822871
GO_VENTRICULAR_CARDIAC_MUSCLE_CELL_DEVELOPMENT	0.993487872242926	0.993316525742622	0.993319250525637	0.992571722487795
27342	0.982989889358629	0.977781122603973	0.983083810948976	0.979646891008886
GO_OLFACTORY_BULB_INTERNEURON_DEVELOPMENT	0.996726205510634	0.995500863508814	0.997015749029814	0.995434659246953
GO_FEMALE_GENITALIA_DEVELOPMENT	0.988904536970007	0.988924756824188	0.988801313883014	0.989749895213833
GO_NEUROBLAST_PROLIFERATION	0.988310535393532	0.990682642428464	0.989583034482581	0.990845270064233
GO_ERYTHROSE_4_PHOSPHATE_PHOSPHOENOLPYRUVATE_FAMILY_AMINO_ACID_METABOLIC_PROCESS	0.998035303545517	0.997409577822963	0.998410047087149	0.9974240284559
GO_MIDGUT_DEVELOPMENT	0.990311798955693	0.982828603759045	0.991557528379923	0.983600083162862
GO_MITOCHONDRION_DISTRIBUTION	0.985160581045869	0.987896336628162	0.986286379726852	0.986511031804323
GO_PEPTIDYL_METHIONINE_MODIFICATION	0.994882704580629	0.992993807039287	0.994075656635266	0.992587314130569
GO_IMMUNOLOGICAL_SYNAPSE_FORMATION	0.989795353003328	0.990468380062176	0.99136177546051	0.989635416083988
GO_NUCLEOTIDE_SUGAR_BIOSYNTHETIC_PROCESS	0.991535798642699	0.99023246087282	0.99138903843284	0.991282671578662
GO_LEUKOCYTE_MIGRATION_INVOLVED_IN_INFLAMMATORY_RESPONSE	0.969670326234684	0.965788958478454	0.967048726453748	0.968307931248178
GO_OSTEOCLAST_DIFFERENTIATION	0.993644369457852	0.992762690947601	0.994065598885244	0.992919380585454
GO_DEFINITIVE_HEMOPOIESIS	0.996245606861966	0.995631414622287	0.997203627238469	0.996570831588111
GO_RENAL_FILTRATION	0.996276239769138	0.995771176094797	0.996462910741661	0.996133095917042
GO_ATRIOVENTRICULAR_VALVE_MORPHOGENESIS	0.991748728763687	0.989318160175446	0.993434418171683	0.990211451051656
GO_AORTA_MORPHOGENESIS	0.987513460015924	0.9825778578024	0.987326978815347	0.983836436376243
GO_PROTEIN_INSERTION_INTO_MEMBRANE	0.988789325179264	0.983071326442984	0.988727414383604	0.98524401607856
GO_POSITIVE_REGULATION_OF_NATURAL_KILLER_CELL_MEDIATED_IMMUNITY	0.990496094264719	0.989495259337865	0.99035627493909	0.990249216669784
GO_EPOXYGENASE_P450_PATHWAY	0.991292956952372	0.984289121522784	0.993249070051214	0.988643915444249
GO_MAMMARY_GLAND_DUCT_MORPHOGENESIS	0.99284350174467	0.992074391287303	0.992167127024344	0.992518855553521
GO_NEGATIVE_REGULATION_OF_ESTABLISHMENT_OF_PROTEIN_LOCALIZATION_TO_PLASMA_MEMBRANE	0.996408370203259	0.995830280548935	0.996510171377302	0.995874493770096
GO_AMINO_ACID_IMPORT	0.995465465407149	0.993634403972475	0.995553181567722	0.994771245070463
GO_IMP_BIOSYNTHETIC_PROCESS	0.991007199108166	0.986296985683597	0.991282589804825	0.985062375512078
GO_POSITIVE_REGULATION_OF_CELL_CYCLE_G1_S_PHASE_TRANSITION	0.993556600665496	0.992464203642484	0.994901773370749	0.992993597259459
GO_LYMPHOCYTE_APOPTOTIC_PROCESS	0.97680486765558	0.976369110528235	0.977628665437371	0.97319536791964
GO_REGULATION_OF_INTERFERON_ALPHA_PRODUCTION	0.99025049447007	0.989841914845872	0.992748579264475	0.988189346304838
GO_NEGATIVE_REGULATION_OF_INTERLEUKIN_17_PRODUCTION	0.984977199578501	0.981331517315915	0.984926273284886	0.984027260306795
GO_PROTEIN_HYDROXYLATION	0.996602129589797	0.996152135181494	0.997229630540381	0.996327504388961
GO_REGULATION_OF_RESPONSE_TO_TUMOR_CELL	0.989086799284734	0.987047656210698	0.986821906119093	0.987638633744415
GO_RESPONSE_TO_ISOQUINOLINE_ALKALOID	0.991416951010749	0.988465045111735	0.992125022224398	0.989676763754171
GO_ENDOTHELIAL_TUBE_MORPHOGENESIS	0.993649175421153	0.989691602368168	0.993842590288391	0.991760128697004
GO_CELLULAR_RESPONSE_TO_DEXAMETHASONE_STIMULUS	0.988908788036116	0.985675896818608	0.987325529397777	0.987428312139418
GO_RUFFLE_ORGANIZATION	0.995857481163724	0.995285088414265	0.996741454793357	0.994711249658615
GO_MUSCLE_CELL_MIGRATION	0.992501421041273	0.990087178819331	0.990977619252957	0.989946325268837
GO_BRANCHING_INVOLVED_IN_SALIVARY_GLAND_MORPHOGENESIS	0.991035502017425	0.991496523033169	0.99076756229967	0.992302512999312
3166	0.96753416019533	0.966655457442731	0.963539122859135	0.966458507365711
GO_ADAPTATION_OF_SIGNALING_PATHWAY	0.989111887121163	0.985667851464963	0.989367862473711	0.988543918981764
GO_TRANSCYTOSIS	0.990767498453121	0.990140980452959	0.991703200583061	0.990804057361361
GO_EPITHELIAL_CELL_MATURATION	0.978776894488066	0.978271208815622	0.983002522997563	0.981205168986356
GO_NEGATIVE_REGULATION_OF_GENE_SILENCING	0.981895595142659	0.979503032609867	0.985316201032865	0.981059494654253
GO_REGULATION_OF_MEMBRANE_REPOLARIZATION	0.994368609450564	0.98991959198913	0.994906893847969	0.99051110240299
121504	0.986459002661554	0.985383401233563	0.985796537294642	0.985425190876627
GO_PEPTIDYL_LYSINE_DIMETHYLATION	0.994995480239941	0.994170598159244	0.996158811688263	0.99385312755217
GO_PROTEIN_IMPORT_INTO_PEROXISOME_MATRIX	0.991684599690637	0.991986910049236	0.992700753239051	0.991583297327248
GO_ESTABLISHMENT_OF_PROTEIN_LOCALIZATION_TO_GOLGI	0.989988323902747	0.988230377980618	0.991788967043869	0.987886694053818
GO_POSITIVE_REGULATION_OF_POTASSIUM_ION_TRANSMEMBRANE_TRANSPORT	0.993769776093582	0.992106596836458	0.993911479973348	0.992473183353911
GO_NEGATIVE_REGULATION_OF_CELL_KILLING	0.996642256942047	0.996078710284277	0.996956571102511	0.995919210971188
GO_POSITIVE_REGULATION_OF_MONOCYTE_CHEMOTAXIS	0.974233058739397	0.963602658838741	0.977119832069499	0.965173737957577
GO_AXIS_ELONGATION	0.99021671987011	0.988792653769891	0.991070727543047	0.989758345544677
5691	0.992978597102965	0.991328063454745	0.993335603686306	0.9911389671266
55626	0.991975382365982	0.990478355345579	0.992072188790497	0.989979205730401
GO_POSITIVE_REGULATION_OF_RECEPTOR_RECYCLING	0.99058965449522	0.989456407099318	0.992904395324596	0.991627104754025
GO_RESPONSE_TO_MISFOLDED_PROTEIN	0.995719581859277	0.995782069779316	0.996249754459791	0.995493068444042
2100	0.988763123725452	0.984459363611676	0.990976596589878	0.982608750548336
GO_RIBONUCLEOSIDE_CATABOLIC_PROCESS	0.983401116969571	0.972442189881161	0.985111614472764	0.972890272097147
GO_POSITIVE_REGULATION_OF_CHONDROCYTE_DIFFERENTIATION	0.98685893012553	0.984183666854504	0.985071354681566	0.983645855191199
GO_REGULATION_OF_CELL_PROJECTION_SIZE	0.993770185063195	0.991513544173174	0.992747334980348	0.991725159846819
GO_NEGATIVE_REGULATION_OF_RYANODINE_SENSITIVE_CALCIUM_RELEASE_CHANNEL_ACTIVITY	0.994965610166173	0.994188253355351	0.995283881920323	0.994583515170401
GO_POSITIVE_REGULATION_OF_NITRIC_OXIDE_SYNTHASE_ACTIVITY	0.993360053297082	0.993339594465679	0.99385292925757	0.992925174656339
GO_MYELOID_DENDRITIC_CELL_ACTIVATION	0.986981370474993	0.981177997795553	0.987481876558871	0.98302130767935
GO_MESODERMAL_CELL_FATE_COMMITMENT	0.992250353836908	0.990594155460594	0.991658150831799	0.990990819496428
GO_UTP_METABOLIC_PROCESS	0.99646212407291	0.995120399818418	0.996932261520031	0.995964881694863
23011	0.991321674097899	0.988711276325635	0.991748142251761	0.99103796408887
GO_RIBOSOMAL_SMALL_SUBUNIT_ASSEMBLY	0.991005420068683	0.99187244641416	0.992561100606291	0.991928586059161
GO_REGULATION_OF_ACTIVIN_RECEPTOR_SIGNALING_PATHWAY	0.981749771064792	0.979835510836773	0.981481729556614	0.980281844091865
GO_PENTOSE_METABOLIC_PROCESS	0.994479969849316	0.993220795551061	0.994324014053833	0.993631758740295
GO_BRANCHING_INVOLVED_IN_MAMMARY_GLAND_DUCT_MORPHOGENESIS	0.993803074579306	0.993148064065223	0.993624547452279	0.992872229470437
GO_ALKALOID_METABOLIC_PROCESS	0.992949165011404	0.991091460302822	0.994710393921156	0.991028637252392
GO_POSITIVE_REGULATION_OF_OXIDATIVE_STRESS_INDUCED_CELL_DEATH	0.98798382537359	0.984191476588373	0.989706637825375	0.983590790139382
GO_POSITIVE_REGULATION_OF_MYELOID_LEUKOCYTE_MEDIATED_IMMUNITY	0.986129501454213	0.98271500150405	0.986789759461011	0.983872140890037
GO_RRNA_CONTAINING_RIBONUCLEOPROTEIN_COMPLEX_EXPORT_FROM_NUCLEUS	0.996141791803768	0.995974732705857	0.99606173825768	0.996369813302372
GO_MITOTIC_SISTER_CHROMATID_COHESION	0.994581504600625	0.991577981274093	0.995014171952949	0.992552089935066
[truncated: 965 more rows]
