# Supplementary material for: Pathway-Based Drug Response Prediction Using Similarity Identification in Gene Expression
Source: Front Genet. 2020 Sep 9;11:1016. doi: 10.3389/fgene.2020.01016 (PMC7509171; doi:10.3389/fgene.2020.01016)
Supplement: Supplementary file 2 [file Data_Sheet_2.ZIP › TSCs_PathwaySetGO_10To30_LAPATINIBALONE_ERPOSITIVE_Bootstrap.csv]

	sensitive-to-resistant	resistant-to-resistant	sensitive-to-sensitive	resistant-to-sensitive
GO_DNA_DEPENDENT_DNA_REPLICATION_MAINTENANCE_OF_FIDELITY	0.99464585113303	0.995409572729615	0.994839896662198	0.995150185785091
GO_PHOSPHATIDYLSERINE_ACYL_CHAIN_REMODELING	0.976030215261483	0.974895757050611	0.979193857630107	0.973740640056372
GO_CELLULAR_RESPONSE_TO_LIPOPROTEIN_PARTICLE_STIMULUS	0.991242897179504	0.992614963523086	0.991640838100269	0.993794200054172
GO_REGULATION_OF_NLRP3_INFLAMMASOME_COMPLEX_ASSEMBLY	0.994513795121781	0.99368772341114	0.993164543659455	0.994114845853464
GO_REGULATION_OF_T_CELL_RECEPTOR_SIGNALING_PATHWAY	0.992652230526849	0.992191944816309	0.99163320428766	0.991765461471733
GO_CARDIAC_MUSCLE_ADAPTATION	0.985192063517476	0.984124219732083	0.985519427101478	0.981133692788527
GO_APICAL_PROTEIN_LOCALIZATION	0.993695548668865	0.993840019047981	0.994612669735508	0.994456678838107
GO_POSITIVE_REGULATION_OF_PROTEIN_MATURATION	0.995428656317111	0.995632910005979	0.995492929440503	0.995352746080476
GO_RNA_DEPENDENT_DNA_BIOSYNTHETIC_PROCESS	0.991896349180034	0.989301741569914	0.991909974242486	0.990012238011696
GO_REGULATION_OF_B_CELL_RECEPTOR_SIGNALING_PATHWAY	0.989562540051095	0.987942042378177	0.989326322185531	0.988957475371121
GO_REGULATION_OF_RESPIRATORY_BURST	0.983592787754511	0.986491944299915	0.980209514054519	0.986572845760577
GO_G_PROTEIN_COUPLED_RECEPTOR_INTERNALIZATION	0.990775369112141	0.994569995168481	0.989584726663228	0.990199939197226
GO_REGULATION_OF_GOLGI_ORGANIZATION	0.982386448965927	0.98379591191783	0.984449990396746	0.984375919311478
GO_POSITIVE_REGULATION_OF_MYOTUBE_DIFFERENTIATION	0.98290101918296	0.982495300002648	0.990709364463315	0.9812748802691
GO_NEGATIVE_REGULATION_OF_KIDNEY_DEVELOPMENT	0.988040379474088	0.987004031039936	0.986522092183544	0.986891695875862
GO_REGULATION_OF_HEPATOCYTE_PROLIFERATION	0.991609145639734	0.990585064610032	0.987025728025123	0.989612999448578
GO_ACYLGLYCEROL_HOMEOSTASIS	0.990832713281182	0.989354105446654	0.990155785446595	0.98965555287893
GO_NEGATIVE_REGULATION_OF_PHOSPHOPROTEIN_PHOSPHATASE_ACTIVITY	0.99493702763154	0.995021441112825	0.99510733064921	0.995370050422371
GO_HEMOGLOBIN_METABOLIC_PROCESS	0.974394146241631	0.96856690479058	0.983833457570559	0.964585705293409
GO_REGULATION_OF_MITOCHONDRIAL_DEPOLARIZATION	0.990571783927354	0.990645472908731	0.992249960760068	0.991004632700415
GO_ESTABLISHMENT_OF_SPINDLE_ORIENTATION	0.994379143408299	0.993698722911186	0.99455790299917	0.994429598263371
GO_METANEPHRIC_NEPHRON_MORPHOGENESIS	0.981546805236993	0.98181464272249	0.981571458029036	0.982972816281561
GO_GLYCERALDEHYDE_3_PHOSPHATE_METABOLIC_PROCESS	0.995027697993739	0.99520955051666	0.994659289671088	0.99511415601398
GO_RESPONSE_TO_UV_C	0.987807657519436	0.990298115425706	0.982495345872935	0.99057474581273
GO_DENTATE_GYRUS_DEVELOPMENT	0.97920866695313	0.986992045083491	0.971797169097647	0.984729432233588
GO_ESTABLISHMENT_OR_MAINTENANCE_OF_TRANSMEMBRANE_ELECTROCHEMICAL_GRADIENT	0.995814410984932	0.994990565855342	0.996188183905456	0.996011433163918
GO_N_TERMINAL_PROTEIN_AMINO_ACID_ACETYLATION	0.984558086934064	0.986955413540334	0.981974913949501	0.987948796277743
GO_NEURONAL_STEM_CELL_DIVISION	0.996536256355752	0.996628572287612	0.996077623327477	0.99662715567498
GO_CERAMIDE_CATABOLIC_PROCESS	0.997612574940703	0.996809344922006	0.998056215020761	0.997488521639866
GO_POSITIVE_REGULATION_OF_SYNAPTIC_TRANSMISSION_GLUTAMATERGIC	0.993811617536394	0.993684009701699	0.993902954674394	0.9942507802144
GO_NEGATIVE_REGULATION_OF_DENDRITIC_SPINE_DEVELOPMENT	0.994805793421918	0.995156246853256	0.994905369388122	0.995589575438208
GO_MODULATION_OF_GROWTH_OF_SYMBIONT_INVOLVED_IN_INTERACTION_WITH_HOST	0.978471653345724	0.98117484253999	0.977359937924063	0.976094493298304
GO_ETHER_METABOLIC_PROCESS	0.98785893526674	0.988266596199655	0.990039325393775	0.987749863556482
GO_CYTOKINE_METABOLIC_PROCESS	0.983824467497821	0.985094247122617	0.98714557336916	0.983422454939334
GO_ANTEROGRADE_AXONAL_TRANSPORT	0.992696869041845	0.991914523705702	0.992465691592895	0.991509392562568
GO_SODIUM_INDEPENDENT_ORGANIC_ANION_TRANSPORT	0.987649210329194	0.986635383927996	0.986148863728015	0.985934576221237
GO_N_GLYCAN_PROCESSING	0.990799555864746	0.989275556183697	0.989552309289919	0.98915190261011
GO_INORGANIC_ION_IMPORT_INTO_CELL	0.993822919954756	0.994323804844131	0.993765105214264	0.993167253844546
GO_ENDOPLASMIC_RETICULUM_TO_CYTOSOL_TRANSPORT	0.992792745561622	0.991873925310615	0.993788662423575	0.992797988526826
GO_G_PROTEIN_COUPLED_PURINERGIC_RECEPTOR_SIGNALING_PATHWAY	0.979134178733894	0.981707931307678	0.977568127060517	0.98079963943005
GO_OLFACTORY_BULB_INTERNEURON_DIFFERENTIATION	0.993619367243056	0.992473434545176	0.993508726209748	0.992149910054154
GO_POSITIVE_REGULATION_OF_G_PROTEIN_COUPLED_RECEPTOR_PROTEIN_SIGNALING_PATHWAY	0.977288446752792	0.986692104962238	0.979413209245377	0.984922533357249
GO_ATTACHMENT_OF_SPINDLE_MICROTUBULES_TO_KINETOCHORE	0.991700455438878	0.991110659064156	0.99273177082632	0.992535898182635
GO_POSITIVE_REGULATION_OF_TYROSINE_PHOSPHORYLATION_OF_STAT1_PROTEIN	0.994967128610342	0.992646734397067	0.994850297541293	0.993653881186238
GO_REGULATION_OF_CELL_CYCLE_CHECKPOINT	0.994808412356072	0.992797016180257	0.995825263204424	0.99269190882649
GO_NEGATIVE_REGULATION_OF_TRANSCRIPTION_REGULATORY_REGION_DNA_BINDING	0.959940099415499	0.958481467042767	0.951247937011601	0.955284986102138
GO_POSITIVE_REGULATION_OF_METANEPHROS_DEVELOPMENT	0.985363502828553	0.981382340067658	0.98304647493835	0.984280468938991
GO_POSITIVE_REGULATION_OF_LYMPHOCYTE_APOPTOTIC_PROCESS	0.99134708204802	0.99097804533636	0.990594228161484	0.991489373623662
GO_GLUTAMATE_SECRETION	0.991970248274687	0.991437887111636	0.992290664451157	0.989098686823609
GO_REGULATION_OF_NFAT_PROTEIN_IMPORT_INTO_NUCLEUS	0.992095226640553	0.99355776684162	0.99383516286644	0.992639217678501
GO_REGULATION_OF_VASCULOGENESIS	0.989656481315725	0.989502770893943	0.989443947830349	0.989681367731251
GO_LENS_FIBER_CELL_DIFFERENTIATION	0.99135439857747	0.98966896399395	0.989772609834149	0.990546021649352
GO_EMBRYONIC_HEMOPOIESIS	0.99136982466522	0.992959310732539	0.993196332300981	0.990863283654858
GO_PROTEIN_EXPORT_FROM_NUCLEUS	0.995070333055238	0.994485709151465	0.995315182343701	0.995230440191728
GO_POSITIVE_REGULATION_OF_SEQUESTERING_OF_CALCIUM_ION	0.99317183247442	0.99393217651179	0.994046503002928	0.994334366911625
GO_SECONDARY_METABOLITE_BIOSYNTHETIC_PROCESS	0.994263133145293	0.992963051672346	0.994293508892749	0.993444613238708
GO_CELL_MIGRATION_INVOLVED_IN_HEART_DEVELOPMENT	0.9797046947411	0.972331834207989	0.974057819341492	0.97751322784862
GO_PROTEIN_LOCALIZATION_TO_CYTOSKELETON	0.993486807244192	0.991707311505098	0.993515809293639	0.993045670737937
GO_NUCLEAR_ENVELOPE_REASSEMBLY	0.994231118189732	0.993809780087525	0.994537240392507	0.993858899878214
GO_INTRINSIC_APOPTOTIC_SIGNALING_PATHWAY_IN_RESPONSE_TO_DNA_DAMAGE_BY_P53_CLASS_MEDIATOR	0.990843038995718	0.991811928313231	0.990538847362693	0.991901470112741
116519	0.985965055290286	0.990693345979629	0.98862598107833	0.988409745979182
GO_NCRNA_CATABOLIC_PROCESS	0.99170637581746	0.992932421033033	0.992575101022457	0.99232000402624
GO_GLUTAMINE_FAMILY_AMINO_ACID_BIOSYNTHETIC_PROCESS	0.990579411063417	0.990278222699821	0.9872342674798	0.990937661290613
GO_REGULATION_OF_TELOMERASE_RNA_LOCALIZATION_TO_CAJAL_BODY	0.99618912164683	0.995689315315751	0.995835750614455	0.995378991188605
GO_BUNDLE_OF_HIS_CELL_TO_PURKINJE_MYOCYTE_COMMUNICATION	0.986061351061908	0.987123275670224	0.985936976057136	0.988519862359985
GO_REGULATION_OF_CELL_MATURATION	0.988653891510928	0.990223060698964	0.986948074510417	0.988236982003766
55558	0.990219094395873	0.991451208011658	0.991669177916615	0.99080886932256
GO_REGULATION_OF_CYTOKINE_PRODUCTION_INVOLVED_IN_INFLAMMATORY_RESPONSE	0.981202434738894	0.981433010654941	0.979671426522829	0.982093648449817
GO_URETER_DEVELOPMENT	0.985373550734324	0.987410377333203	0.986048456583174	0.98666441655925
GO_POSITIVE_REGULATION_OF_DNA_DAMAGE_RESPONSE_SIGNAL_TRANSDUCTION_BY_P53_CLASS_MEDIATOR	0.986200122839361	0.98965106718145	0.987297487083638	0.989285797298421
GO_REGULATION_OF_COLLATERAL_SPROUTING	0.986996593884131	0.990156010421953	0.983111024989264	0.985710778698089
GO_ESTABLISHMENT_OR_MAINTENANCE_OF_MONOPOLAR_CELL_POLARITY	0.987551682376856	0.989344006180153	0.988686083406778	0.98816354746506
GO_REGULATION_OF_INTERLEUKIN_5_PRODUCTION	0.980205074684437	0.979861253489932	0.981905249488775	0.982583506325254
GO_PINOCYTOSIS	0.977456134223241	0.980905583521245	0.969946023496802	0.982705846155399
GO_PHOSPHATIDYLETHANOLAMINE_METABOLIC_PROCESS	0.995700912204764	0.995976768434356	0.996002108837373	0.995665824157971
GO_G_PROTEIN_COUPLED_PURINERGIC_NUCLEOTIDE_RECEPTOR_SIGNALING_PATHWAY	0.971377000564586	0.977741141345325	0.96897341327463	0.975476411524239
GO_CELLULAR_RESPONSE_TO_VIRUS	0.989455047373457	0.990054289458633	0.988798142615918	0.991252468830403
GO_CYTOPLASMIC_MRNA_PROCESSING_BODY_ASSEMBLY	0.995218355720179	0.996072463508458	0.991842094059877	0.99357829250832
GO_NATURAL_KILLER_CELL_DIFFERENTIATION	0.987272340494467	0.989096753467778	0.988170494675091	0.988651785166664
GO_BONE_TRABECULA_MORPHOGENESIS	0.994931680028777	0.993538890455859	0.99570421711551	0.994381146553535
GO_REGULATION_OF_INFLAMMATORY_RESPONSE_TO_ANTIGENIC_STIMULUS	0.984449325291471	0.989019116671505	0.98569888496095	0.986031758527335
GO_NEGATIVE_REGULATION_OF_PROTEIN_AUTOPHOSPHORYLATION	0.987807857759787	0.98708512708226	0.988538314654075	0.987670574354277
53339	0.992508970903174	0.991479895664451	0.991498649357676	0.992113246867471
GO_REGULATION_OF_ICOSANOID_SECRETION	0.984569001361644	0.988001549229687	0.983089500492558	0.988353613374603
GO_POSITIVE_REGULATION_OF_MITOCHONDRIAL_FISSION	0.986296816896348	0.989080829249549	0.987975816732111	0.987450430250524
GO_EPIDERMIS_MORPHOGENESIS	0.976699199612218	0.97497671637323	0.977277974766833	0.975092737911855
GO_PURINE_DEOXYRIBONUCLEOTIDE_METABOLIC_PROCESS	0.991426470615276	0.989241659237752	0.990847957852243	0.988987176884552
GO_DISRUPTION_OF_CELLS_OF_OTHER_ORGANISM	0.989968567833822	0.985253930834553	0.990202832490449	0.985034803533136
GO_PIGMENT_GRANULE_LOCALIZATION	0.993984777564999	0.994082602526063	0.995151770484733	0.993115645683851
GO_VASCULAR_ENDOTHELIAL_GROWTH_FACTOR_SIGNALING_PATHWAY	0.99420014360039	0.992662087956307	0.99331438714359	0.992576511971086
GO_SKELETAL_MUSCLE_TISSUE_REGENERATION	0.990625029442943	0.990930990099886	0.989047764133154	0.990714465449283
GO_REGULATION_OF_SYSTEMIC_ARTERIAL_BLOOD_PRESSURE_BY_CIRCULATORY_RENIN_ANGIOTENSIN	0.990900260659927	0.990189579565065	0.990567962853929	0.990839923669247
23076	0.994372364179379	0.994321704665086	0.994715824002847	0.995246859784314
GO_B_CELL_HOMEOSTASIS	0.990323155379889	0.991845728812697	0.991863634005926	0.991384988819755
GO_POSITIVE_REGULATION_OF_CALCIUM_ION_DEPENDENT_EXOCYTOSIS	0.993438351531009	0.99153260150685	0.994497588111395	0.990007327638872
GO_MRNA_SPLICE_SITE_SELECTION	0.9955187904825	0.994766264316371	0.995754642137924	0.993604517985461
GO_REGULATION_OF_TRANSLATION_IN_RESPONSE_TO_STRESS	0.993390740483307	0.988202120126162	0.996447299069852	0.988940080312393
GO_POSITIVE_REGULATION_OF_ERYTHROCYTE_DIFFERENTIATION	0.980698299552748	0.985390474379479	0.982935304233619	0.984898163538394
GO_DENDRITIC_CELL_MIGRATION	0.98400144030563	0.984519292347761	0.98415734196702	0.985980958491699
GO_SENSORY_PERCEPTION_OF_TEMPERATURE_STIMULUS	0.990074799714187	0.989393390356352	0.992197042671081	0.989228339741646
GO_POSITIVE_REGULATION_OF_MACROPHAGE_ACTIVATION	0.993581877520774	0.992626785043418	0.992769628519086	0.992968269324409
1435	0.990989420420947	0.991610166769343	0.989874424878995	0.991687459613781
GO_OUTFLOW_TRACT_SEPTUM_MORPHOGENESIS	0.987032621744149	0.989239866203714	0.987523561340791	0.989209795091256
GO_REGULATION_OF_MAMMARY_GLAND_EPITHELIAL_CELL_PROLIFERATION	0.990099479962034	0.993295877048144	0.990316174954074	0.991645281908305
GO_CELLULAR_RESPONSE_TO_EPIDERMAL_GROWTH_FACTOR_STIMULUS	0.990582856615894	0.992844167732958	0.990992367245696	0.992658452224566
GO_LEUKOCYTE_DEGRANULATION	0.98621118605551	0.985065083545427	0.9844086609335	0.985915369366292
796	0.980823079613326	0.980482918697412	0.979423919729312	0.981289451071147
GO_NEGATIVE_REGULATION_OF_TELOMERE_MAINTENANCE_VIA_TELOMERASE	0.994980264762038	0.995901414381217	0.994861545608382	0.995346753602595
GO_REGULATION_OF_T_CELL_CHEMOTAXIS	0.983800588489	0.97737652352187	0.986311899233641	0.977364843152286
GO_REGULATION_OF_ESTABLISHMENT_OF_PLANAR_POLARITY_INVOLVED_IN_NEURAL_TUBE_CLOSURE	0.989563929496724	0.986846819864	0.989868149759854	0.985152893320572
GO_REGULATION_OF_CHOLESTEROL_HOMEOSTASIS	0.994863311275567	0.993534366915422	0.993997827876475	0.993413024387153
GO_VENTRICULAR_SEPTUM_MORPHOGENESIS	0.982967816733106	0.984045041241482	0.984653938816962	0.980076289299742
GO_POSITIVE_REGULATION_OF_ENDOTHELIAL_CELL_CHEMOTAXIS	0.995018008797354	0.993863303706774	0.994469757099232	0.993803164773962
GO_POSITIVE_REGULATION_OF_ENDOTHELIAL_CELL_DIFFERENTIATION	0.987395756077604	0.986812960880568	0.987903322489856	0.984944146852123
GO_TOLERANCE_INDUCTION	0.978347932444565	0.979375653022043	0.981300438608017	0.977171225105242
GO_DEVELOPMENTAL_PROGRAMMED_CELL_DEATH	0.991113311565433	0.990315372611835	0.991681198209458	0.991839699675056
GO_POSITIVE_REGULATION_OF_SKELETAL_MUSCLE_TISSUE_DEVELOPMENT	0.986998399299783	0.983751176057946	0.985585299036009	0.983201058120367
GO_RESPONSE_TO_MUSCLE_STRETCH	0.984468817985888	0.983742172489137	0.981294193386986	0.983188751681866
GO_NEGATIVE_REGULATION_OF_OLIGODENDROCYTE_DIFFERENTIATION	0.972840259496554	0.981601516417389	0.968724729243614	0.97329920298645
GO_NEGATIVE_REGULATION_OF_SODIUM_ION_TRANSPORT	0.984152399563414	0.987199256317359	0.98401007431963	0.981707837519342
GO_NEGATIVE_REGULATION_OF_GLYCOPROTEIN_BIOSYNTHETIC_PROCESS	0.989015105769967	0.987891770447824	0.987347217140599	0.988987367180574
3579	0.98843961917061	0.989681847100093	0.990103358974964	0.989760888862373
GO_NEGATIVE_REGULATION_OF_INTRINSIC_APOPTOTIC_SIGNALING_PATHWAY_BY_P53_CLASS_MEDIATOR	0.986925603701812	0.988766008530185	0.987083273723063	0.989099749116736
GO_RIBONUCLEOTIDE_CATABOLIC_PROCESS	0.993546097351111	0.99401032244221	0.993050103690924	0.993710677949716
GO_POSITIVE_REGULATION_OF_MITOTIC_SISTER_CHROMATID_SEPARATION	0.99681977390617	0.99687570122206	0.996081622074222	0.996946166883883
GO_NEGATIVE_REGULATION_OF_INTERLEUKIN_1_PRODUCTION	0.987843857659169	0.986650060889267	0.989091821172799	0.988176395822103
GO_REGULATION_OF_PROSTAGLANDIN_SECRETION	0.987110884677725	0.986879286995935	0.985407016749037	0.988235543928002
GO_REGULATION_OF_PODOSOME_ASSEMBLY	0.993037056688927	0.990338800611611	0.992284352447952	0.991629999068023
GO_REGULATION_OF_CELLULAR_SENESCENCE	0.98922424213543	0.990187271880547	0.988116330392295	0.989511433127676
GO_CARDIAC_LEFT_VENTRICLE_MORPHOGENESIS	0.953166073730423	0.958606618351626	0.941768472748	0.942764539383785
GO_NEGATIVE_REGULATION_OF_STRIATED_MUSCLE_CELL_DIFFERENTIATION	0.984594125285546	0.983238966439981	0.983214828462684	0.982905479159486
GO_NEGATIVE_REGULATION_OF_POTASSIUM_ION_TRANSMEMBRANE_TRANSPORTER_ACTIVITY	0.977409438704732	0.983070909875384	0.977566006197655	0.983927737196311
GO_HEART_TRABECULA_MORPHOGENESIS	0.990606049856229	0.990878801677149	0.990811302062842	0.990932775211168
GO_RESPIRATORY_CHAIN_COMPLEX_IV_ASSEMBLY	0.995336357957008	0.993620193221738	0.995399773147911	0.994148670317503
GO_NITRIC_OXIDE_METABOLIC_PROCESS	0.99444884305285	0.992466557674764	0.994174963177751	0.992173663049302
GO_POSITIVE_REGULATION_OF_LEUKOCYTE_APOPTOTIC_PROCESS	0.991060508054827	0.988750658294578	0.989284164722386	0.989738424613002
GO_POSITIVE_REGULATION_OF_CELL_FATE_COMMITMENT	0.954903957736753	0.95651895220815	0.951904897962267	0.955098766828483
GO_FOREBRAIN_MORPHOGENESIS	0.989811479103534	0.993069086168465	0.992786433248424	0.992170161793208
GO_TELOMERE_CAPPING	0.966905539451853	0.968582069338323	0.971776810045995	0.961054357991922
GO_PROSTATE_GLAND_MORPHOGENESIS	0.989452456726645	0.985769326467603	0.992450581421745	0.986181060253667
GO_REGULATION_OF_MITOCHONDRIAL_MEMBRANE_PERMEABILITY_INVOLVED_IN_APOPTOTIC_PROCESS	0.993759945666694	0.993456859240945	0.993498688032497	0.99336922469098
GO_REGULATION_OF_HISTONE_DEACETYLATION	0.991136821278622	0.990122476138906	0.990799135690307	0.989471541673931
GO_NEUROTRANSMITTER_UPTAKE	0.99511779080725	0.994038633894571	0.994104014002105	0.994158086698862
GO_MICROTUBULE_ANCHORING	0.995548524752562	0.994643562559349	0.996410855299197	0.995286594211292
10300	0.993919661102842	0.9940746751225	0.994111812972708	0.993733100151347
GO_REGULATION_OF_MRNA_CATABOLIC_PROCESS	0.981322672138743	0.982287830361401	0.980377517797	0.982793525292169
GO_INTERMEDIATE_FILAMENT_ORGANIZATION	0.987853958263963	0.981708416878853	0.990696358921969	0.985870587395089
GO_SODIUM_ION_EXPORT	0.994911785936016	0.994349442080455	0.994605300586786	0.994567633756666
339345	0.988690788916856	0.988942757634253	0.987951026257273	0.98783191186013
5165	0.983838373916102	0.982441163895622	0.978317953557389	0.981891851315418
GO_RESPONSE_TO_PROSTAGLANDIN_E	0.990128257206466	0.991283273581009	0.990426001658517	0.991881098740105
GO_NEGATIVE_REGULATION_OF_RESPONSE_TO_REACTIVE_OXYGEN_SPECIES	0.990282668846994	0.99214048067065	0.991611703466476	0.991813782887445
GO_POSITIVE_REGULATION_OF_RNA_SPLICING	0.994825977202299	0.995580001987918	0.994609407059705	0.995275203762112
GO_RESPONSE_TO_IMMOBILIZATION_STRESS	0.985180376921692	0.988414403061519	0.981563891446338	0.987038081848847
GO_POSITIVE_REGULATION_OF_KERATINOCYTE_DIFFERENTIATION	0.991917944791193	0.990945363639782	0.992537464382682	0.98976233276554
GO_SEROTONIN_METABOLIC_PROCESS	0.994020117219966	0.994097426182276	0.99488160043518	0.993303600135651
GO_REGULATION_OF_SKELETAL_MUSCLE_CELL_DIFFERENTIATION	0.992420940510004	0.993579107781645	0.993395418813336	0.992097672052023
GO_POSITIVE_REGULATION_OF_INTERLEUKIN_1_BETA_PRODUCTION	0.993146781215262	0.991821056192415	0.993904555104888	0.992149496920509
284254	0.98096261719783	0.979111249169668	0.981309841765746	0.97945128727579
GO_DISRUPTION_OF_CELLS_OF_OTHER_ORGANISM_INVOLVED_IN_SYMBIOTIC_INTERACTION	0.995329826569926	0.995117910129313	0.995508141606187	0.994988586305247
GO_IRON_COORDINATION_ENTITY_TRANSPORT	0.994254735639214	0.993971495267146	0.993496381292445	0.994859606467112
GO_PHOSPHATIDYLCHOLINE_BIOSYNTHETIC_PROCESS	0.992919439791524	0.993182444093286	0.992554203144664	0.992960595948889
GO_MEMBRANE_BIOGENESIS	0.993625413799625	0.993589833544579	0.99421702885909	0.99446284100852
GO_REGULATION_OF_ACTIN_NUCLEATION	0.994380403047214	0.992054080804274	0.993753138389536	0.992669933107351
GO_REGULATION_OF_DENDRITIC_CELL_DIFFERENTIATION	0.994223676429053	0.991805995984483	0.993563326244575	0.991887014289311
GO_PROTEIN_LOCALIZATION_TO_KINETOCHORE	0.993972861058494	0.990347938216664	0.994097163793698	0.99080897909933
GO_PHOTOPERIODISM	0.985296101787432	0.987994245423954	0.983367353507931	0.987904006653104
GO_MESENCHYMAL_TO_EPITHELIAL_TRANSITION	0.983355364405485	0.981742115266737	0.985368561378876	0.981449635563986
GO_ESTABLISHMENT_OF_ENDOTHELIAL_INTESTINAL_BARRIER	0.994865651286453	0.994129820747124	0.99355686570028	0.99475749702056
GO_CELL_CYCLE_DNA_REPLICATION	0.993219428614877	0.993384916258246	0.992942752812352	0.993464870081453
GO_NEGATIVE_REGULATION_OF_TRANSCRIPTION_ELONGATION_FROM_RNA_POLYMERASE_II_PROMOTER	0.996313627310714	0.995700679822184	0.996804737157105	0.996350883328228
GO_ESTABLISHMENT_OF_EPITHELIAL_CELL_POLARITY	0.990709559651669	0.991642407063934	0.992105061555479	0.990971908755291
GO_TOLL_LIKE_RECEPTOR_9_SIGNALING_PATHWAY	0.99009027853108	0.988424794497518	0.990729223829097	0.989493740503291
GO_NITROGEN_CYCLE_METABOLIC_PROCESS	0.981203400651397	0.98322644881442	0.975291100660258	0.983561983329229
GO_NECROPTOTIC_PROCESS	0.993531552105253	0.992543517011998	0.993363453584325	0.993167569405383
GO_DENDRITIC_CELL_CHEMOTAXIS	0.979166539961277	0.982135659327624	0.980151163508834	0.98338296085909
GO_REGULATION_OF_ANTIGEN_PROCESSING_AND_PRESENTATION_OF_PEPTIDE_ANTIGEN	0.997282799502062	0.996611710426052	0.996699285690218	0.996581089851148
GO_ACTIVATION_OF_PHOSPHOLIPASE_C_ACTIVITY	0.986638730503942	0.986693983323309	0.984127725185667	0.98681045645375
GO_NEGATIVE_REGULATION_OF_BIOMINERAL_TISSUE_DEVELOPMENT	0.984983182512974	0.986259493133594	0.981483120174995	0.986734059641046
GO_NEGATIVE_REGULATION_OF_BONE_RESORPTION	0.994305970423033	0.995692643509269	0.994530435662224	0.994764818551441
GO_NADP_METABOLIC_PROCESS	0.992503253442401	0.993475807630929	0.994245748537875	0.993141234989546
GO_EPITHELIAL_TUBE_BRANCHING_INVOLVED_IN_LUNG_MORPHOGENESIS	0.988994522552573	0.98995328548033	0.991346124032807	0.990557324618257
GO_DETECTION_OF_MECHANICAL_STIMULUS_INVOLVED_IN_SENSORY_PERCEPTION	0.993015742074566	0.991759177145641	0.993712474758224	0.991195103832254
GO_REGULATION_OF_CELL_CELL_ADHESION_MEDIATED_BY_CADHERIN	0.995481285400575	0.993532777496795	0.994719930860975	0.993980151714043
GO_METANEPHRIC_EPITHELIUM_DEVELOPMENT	0.971382905832739	0.974738707301029	0.971403928299535	0.974431975491473
GO_REGULATION_OF_SMOOTH_MUSCLE_CELL_DIFFERENTIATION	0.986619873525245	0.986017470871805	0.986362661995779	0.98679283643334
133746	0.992917386260845	0.990223898154051	0.993176624966356	0.991030940624276
GO_NEGATIVE_REGULATION_OF_MUSCLE_CONTRACTION	0.985624926110936	0.988906334955929	0.985449279536187	0.988314315988353
6256	0.991814717397945	0.991000801953645	0.991739141299996	0.991204633028819
GO_POSITIVE_REGULATION_OF_LEUKOCYTE_DEGRANULATION	0.986761842353183	0.986942866326796	0.989005223263878	0.986930478422866
GO_NEGATIVE_REGULATION_OF_BLOOD_VESSEL_ENDOTHELIAL_CELL_MIGRATION	0.981106415470093	0.977603955779581	0.979930349804507	0.979862012936085
GO_REGULATION_OF_PROTEIN_IMPORT_INTO_NUCLEUS_TRANSLOCATION	0.991088505786757	0.99232880358164	0.992105522435192	0.991812185684962
GO_GLUCOCORTICOID_METABOLIC_PROCESS	0.98108074844469	0.981118108627908	0.977644266063219	0.979597303933733
GO_SKELETAL_MUSCLE_ADAPTATION	0.988649668979465	0.9832492233433	0.986664612647148	0.985192122170444
GO_ESTABLISHMENT_OR_MAINTENANCE_OF_EPITHELIAL_CELL_APICAL_BASAL_POLARITY	0.993673673363106	0.993650208509549	0.993873756460493	0.993167573096815
GO_LOOP_OF_HENLE_DEVELOPMENT	0.983932945519003	0.981844313500143	0.986530076424904	0.981997226393759
GO_KERATINOCYTE_PROLIFERATION	0.98517762455038	0.990698755024039	0.985864491817375	0.992128747927836
GO_MACROPHAGE_ACTIVATION_INVOLVED_IN_IMMUNE_RESPONSE	0.991620145554674	0.993503659736408	0.992738780924359	0.993772877576782
GO_INDOLALKYLAMINE_METABOLIC_PROCESS	0.994006420610615	0.990579155120198	0.995395368094404	0.990694377888443
GO_SMOOTH_MUSCLE_CELL_DIFFERENTIATION	0.985468145234149	0.983832061692585	0.987807273313207	0.984621306742257
GO_MALE_GENITALIA_DEVELOPMENT	0.937617220829066	0.933699898374907	0.938067559707751	0.936877456409378
4255	0.993941752788065	0.994318944187032	0.99371187696462	0.993727631983217
GO_RESPONSE_TO_DIETARY_EXCESS	0.965395688029804	0.975084345870954	0.960852692900644	0.978003117348888
GO_REGULATION_OF_MEIOTIC_NUCLEAR_DIVISION	0.993014749273219	0.992721348597292	0.994253851148196	0.99253655601332
GO_BRANCH_ELONGATION_OF_AN_EPITHELIUM	0.991898839201457	0.991087554191585	0.992720500043005	0.992652505082923
GO_POSITIVE_REGULATION_OF_VACUOLE_ORGANIZATION	0.979006371020343	0.987831816049064	0.974566135496626	0.988199923471334
GO_NEGATIVE_REGULATION_OF_PLATELET_ACTIVATION	0.984329575814535	0.987880120637955	0.98297157055335	0.987602665087515
GO_GLUTAMINE_FAMILY_AMINO_ACID_CATABOLIC_PROCESS	0.989015794210338	0.990710127908901	0.986707516553589	0.991592924035649
GO_NEURON_MATURATION	0.993916458794976	0.994392845926463	0.993350477646856	0.993794494145153
GO_THYMIC_T_CELL_SELECTION	0.983808324680332	0.987699335117087	0.990537410613783	0.982643855589438
5581	0.98609833559966	0.98671477412818	0.985359098383753	0.988107621224647
GO_COENZYME_A_METABOLIC_PROCESS	0.990697092585942	0.991090758463502	0.989895452301806	0.990385709647471
GO_PROTEIN_LOCALIZATION_TO_CILIUM	0.996958858439658	0.996537590613446	0.997533503473603	0.996963642483734
GO_REGULATION_OF_PROTEIN_HOMODIMERIZATION_ACTIVITY	0.991187949155365	0.991238399816947	0.990848040559919	0.992047413760475
GO_REGULATION_OF_HETEROTYPIC_CELL_CELL_ADHESION	0.991219467385514	0.992370175838577	0.989905201391588	0.992804654123579
GO_MITOCHONDRIAL_DNA_METABOLIC_PROCESS	0.989543520518884	0.98969391777831	0.98978151029483	0.989701578403639
GO_CGMP_METABOLIC_PROCESS	0.974869087954592	0.984186489940536	0.967203349198528	0.97981957833596
GO_RETINAL_GANGLION_CELL_AXON_GUIDANCE	0.985923310002312	0.986946433418727	0.987510285004149	0.987484868441252
GO_POSITIVE_REGULATION_OF_MEMBRANE_INVAGINATION	0.992987424801379	0.993750604844964	0.993383781918168	0.994260820379714
GO_HYDROGEN_PEROXIDE_CATABOLIC_PROCESS	0.980917347948721	0.987450888742333	0.984274797653068	0.98488622621136
53829	0.992496531722705	0.992242651643176	0.990461868846263	0.992155070931945
GO_POSITIVE_REGULATION_OF_CYTOKINE_PRODUCTION_INVOLVED_IN_IMMUNE_RESPONSE	0.991472040701372	0.992501171774518	0.992051139390352	0.991220991947505
GO_REGULATION_OF_PROTEIN_SUMOYLATION	0.994388301081977	0.993702916844955	0.992489153046724	0.993546566311922
GO_POSITIVE_REGULATION_BY_HOST_OF_VIRAL_TRANSCRIPTION	0.993810675090232	0.994793481074419	0.992775321672012	0.994554384761418
GO_NEGATIVE_REGULATION_OF_PRODUCTION_OF_MOLECULAR_MEDIATOR_OF_IMMUNE_RESPONSE	0.990168074336543	0.98854646983932	0.990330925192608	0.988135666456872
GO_SPHINGOLIPID_MEDIATED_SIGNALING_PATHWAY	0.980730021533033	0.987649176795104	0.979033390901407	0.985456841847059
GO_SYNAPTIC_VESICLE_CYTOSKELETAL_TRANSPORT	0.995485434631972	0.995090752400211	0.995801266735629	0.995524778742903
GO_LUNG_CELL_DIFFERENTIATION	0.988853752571491	0.989954487792966	0.98973502915897	0.991359471656373
GO_NUCLEOTIDE_BINDING_DOMAIN_LEUCINE_RICH_REPEAT_CONTAINING_RECEPTOR_SIGNALING_PATHWAY	0.994486096286407	0.99530729838828	0.994177565305383	0.99469578942456
GO_BETA_AMYLOID_METABOLIC_PROCESS	0.99549475300266	0.994715326755595	0.996400117350266	0.995293677892154
GO_RENAL_SYSTEM_PROCESS_INVOLVED_IN_REGULATION_OF_BLOOD_VOLUME	0.987332582407131	0.985973317875448	0.986990148856258	0.984770876317419
GO_POSITIVE_REGULATION_OF_CREB_TRANSCRIPTION_FACTOR_ACTIVITY	0.989863957983966	0.991290604309818	0.989198633966924	0.989677524783633
79594	0.989141780407619	0.98659550389846	0.987094032152995	0.986740491319735
GO_MODIFIED_AMINO_ACID_TRANSPORT	0.99136002750722	0.989692971787339	0.990823619466224	0.988096963626158
GO_CGMP_BIOSYNTHETIC_PROCESS	0.954164156094025	0.971695957529098	0.940150741128545	0.965148445672511
GO_ALTERNATIVE_MRNA_SPLICING_VIA_SPLICEOSOME	0.998550289583248	0.997626247718352	0.99845215697848	0.997959745622143
GO_SNORNA_METABOLIC_PROCESS	0.990828571777722	0.98583159188014	0.989672419126799	0.984503290675534
51548	0.987155376906255	0.985672144717664	0.983668413563233	0.983568850960233
8767	0.993184441996854	0.99229474919555	0.993658982604407	0.991958868753177
GO_COFACTOR_TRANSPORT	0.992285611549124	0.991433797207049	0.992302745712164	0.992697126473069
GO_EXOGENOUS_DRUG_CATABOLIC_PROCESS	0.983499149884707	0.986583216290396	0.981678149266176	0.985876501628493
GO_OTIC_VESICLE_DEVELOPMENT	0.985659844212042	0.986612614819368	0.984356974944246	0.984613496254508
GO_POSITIVE_REGULATION_OF_DNA_TEMPLATED_TRANSCRIPTION_INITIATION	0.994403345973738	0.994922416677082	0.993848469457852	0.994487247323964
GO_NEURON_PROJECTION_EXTENSION_INVOLVED_IN_NEURON_PROJECTION_GUIDANCE	0.990696923944808	0.984929388633947	0.98855026937818	0.985871846895732
GO_NEGATIVE_REGULATION_OF_DNA_REPAIR	0.98182526284382	0.973911793617292	0.989808396316651	0.974223764979518
GO_PREASSEMBLY_OF_GPI_ANCHOR_IN_ER_MEMBRANE	0.995106250832696	0.994685024109739	0.995081805442973	0.994070021223981
GO_NECROTIC_CELL_DEATH	0.993080739475053	0.991393028184778	0.993075318825175	0.993219898878678
GO_POSITIVE_REGULATION_OF_CELLULAR_AMINE_METABOLIC_PROCESS	0.99497970962526	0.993737830044676	0.995364852122612	0.993883830255934
GO_REGULATION_BY_VIRUS_OF_VIRAL_PROTEIN_LEVELS_IN_HOST_CELL	0.99139923410399	0.98776538575261	0.990365390791317	0.990784590892693
GO_REGULATION_OF_RESPIRATORY_SYSTEM_PROCESS	0.992298361947018	0.989121583643865	0.994692894574604	0.990146426743121
9798	0.988336064832624	0.990020573726963	0.985569300876864	0.988508674826111
GO_CELLULAR_RESPONSE_TO_FLUID_SHEAR_STRESS	0.992822368365933	0.993723952528432	0.991010471966404	0.993600954374185
GO_ESTABLISHMENT_OF_PROTEIN_LOCALIZATION_TO_CHROMOSOME	0.990647454505735	0.992008229894962	0.992520785908365	0.991782730028797
GO_ROUNDABOUT_SIGNALING_PATHWAY	0.991074767619117	0.985822662798513	0.989921327851146	0.986949432161884
GO_GLUTAMATE_METABOLIC_PROCESS	0.986069905824049	0.990010417110329	0.985837178757598	0.99059012656876
GO_SPHINGOMYELIN_METABOLIC_PROCESS	0.993525976441648	0.991367075747811	0.991565969107158	0.9921786007233
126789	0.990807460778974	0.990448126158659	0.991018699505482	0.989693834723654
GO_NEGATIVE_REGULATION_OF_ATPASE_ACTIVITY	0.99213812986452	0.986769368998812	0.993321086988897	0.988908520954725
GO_CELLULAR_RESPONSE_TO_LITHIUM_ION	0.98916888639294	0.991714886425291	0.989778326693039	0.990691403535714
GO_CELLULAR_RESPONSE_TO_PROSTAGLANDIN_STIMULUS	0.99154050899029	0.99227093623147	0.992197145302272	0.992883687975422
GO_REGULATION_OF_MYELOID_CELL_APOPTOTIC_PROCESS	0.9867767517464	0.987521891612619	0.991352879918307	0.983358843420989
GO_NOTCH_RECEPTOR_PROCESSING	0.991130270829789	0.988107065037851	0.991910623504613	0.988288224317622
GO_CELLULAR_RESPONSE_TO_CADMIUM_ION	0.98880299526926	0.9884335175734	0.98980204248583	0.986213204889756
GO_SUCKLING_BEHAVIOR	0.992879131166396	0.991246177635592	0.992350152154652	0.9916767398232
GO_REGULATION_OF_MITOTIC_SPINDLE_CHECKPOINT	0.995192968018235	0.9952269739452	0.995312728086218	0.994720306105702
GO_REGULATION_OF_NON_CANONICAL_WNT_SIGNALING_PATHWAY	0.98945618996946	0.988329276099722	0.988762558700193	0.988909405006506
GO_CHROMOSOME_LOCALIZATION_TO_NUCLEAR_ENVELOPE_INVOLVED_IN_HOMOLOGOUS_CHROMOSOME_SEGREGATION	0.993372480217164	0.995017333277573	0.991290054130362	0.994697070711807
GO_NEGATIVE_REGULATION_OF_DNA_RECOMBINATION	0.992379809979128	0.993302882910987	0.995266873056169	0.993555376939189
GO_POSITIVE_REGULATION_OF_LYMPHOCYTE_MIGRATION	0.991377229886176	0.985865086345109	0.991947624533419	0.985773855103474
GO_POSITIVE_REGULATION_OF_CELLULAR_EXTRAVASATION	0.99168098824463	0.986955279644979	0.9926124257386	0.989257039158678
GO_DNA_STRAND_ELONGATION_INVOLVED_IN_DNA_REPLICATION	0.99529974830067	0.995573978364755	0.995239076122326	0.995495659699486
GO_CELLULAR_MODIFIED_AMINO_ACID_CATABOLIC_PROCESS	0.994159810696851	0.992923769506755	0.992868042160733	0.994042688471162
10627	0.991894944190013	0.990693429180572	0.99199236369495	0.990931329947994
GO_POSITIVE_REGULATION_OF_TRANSCRIPTION_INITIATION_FROM_RNA_POLYMERASE_II_PROMOTER	0.994265328832064	0.995151194353519	0.993712222218085	0.994970549909
GO_PYRIMIDINE_RIBONUCLEOSIDE_TRIPHOSPHATE_METABOLIC_PROCESS	0.995274769724136	0.995211270175546	0.994668574005548	0.995041094360385
GO_SERTOLI_CELL_DEVELOPMENT	0.993607986166243	0.993512457042637	0.993862153874353	0.993352622608275
GO_NEGATIVE_REGULATION_OF_RNA_SPLICING	0.994938103581697	0.993589566528414	0.995731447777219	0.993670179676359
GO_RESPONSE_TO_ANGIOTENSIN	0.991986387408969	0.993129738618351	0.992560343545887	0.992252898687684
GO_DENDRITIC_SPINE_DEVELOPMENT	0.993611610667575	0.994234911661759	0.993255732252748	0.993305125378491
GO_HEME_METABOLIC_PROCESS	0.992814161521788	0.992642969729971	0.99267399205115	0.991997142764819
GO_SERINE_FAMILY_AMINO_ACID_BIOSYNTHETIC_PROCESS	0.992291224885702	0.992988370634806	0.990920656203183	0.992714144761428
GO_CEREBELLAR_PURKINJE_CELL_LAYER_FORMATION	0.987528263517536	0.990423426656551	0.986484821290135	0.990597698998226
GO_INOSITOL_PHOSPHATE_CATABOLIC_PROCESS	0.994411884551788	0.993350538601963	0.990175785732924	0.990234052242759
GO_C21_STEROID_HORMONE_METABOLIC_PROCESS	0.995627398616223	0.995310250233972	0.995536244040166	0.995006744299736
GO_NEGATIVE_REGULATION_OF_GLIAL_CELL_DIFFERENTIATION	0.979255716068817	0.982239276660071	0.981014945469775	0.980127914356754
GO_POSITIVE_REGULATION_OF_EPIDERMAL_CELL_DIFFERENTIATION	0.990224688341022	0.990124031205037	0.991811200917285	0.988663448914464
26276	0.981624738649619	0.986332987678729	0.985647408044893	0.98239460975855
GO_POSITIVE_REGULATION_OF_TOR_SIGNALING	0.991165379080919	0.989308566572927	0.991578233134473	0.989398259865855
GO_MALE_SEX_DETERMINATION	0.982913441390536	0.983726331966906	0.985111324971349	0.983550198097226
GO_TYPE_B_PANCREATIC_CELL_DEVELOPMENT	0.968928205667149	0.959501408588511	0.958903603720194	0.960532944360863
GO_REGULATION_OF_SUPEROXIDE_ANION_GENERATION	0.982266610500503	0.991415425013616	0.983333745222521	0.992449652700623
GO_REGULATION_OF_SERINE_TYPE_PEPTIDASE_ACTIVITY	0.978196800212002	0.980468784320033	0.978110291683512	0.982419777427542
GO_NEGATIVE_REGULATION_OF_STEROID_METABOLIC_PROCESS	0.982322942408353	0.977168902215074	0.980429924763311	0.974404974889851
GO_BARBED_END_ACTIN_FILAMENT_CAPPING	0.9869007024856	0.990076860660919	0.988516961547141	0.992721759381884
GO_CELL_MIGRATION_INVOLVED_IN_SPROUTING_ANGIOGENESIS	0.992257989340925	0.991821476787348	0.991042791806908	0.991896025529021
GO_NEGATIVE_REGULATION_OF_INTRACELLULAR_ESTROGEN_RECEPTOR_SIGNALING_PATHWAY	0.992036862018315	0.991897615558369	0.991049819929438	0.991448734909156
GO_REGULATION_OF_TYPE_2_IMMUNE_RESPONSE	0.990039962600021	0.990908396906974	0.990591754324854	0.990062254638213
GO_3_UTR_MEDIATED_MRNA_STABILIZATION	0.973247611375923	0.968118560029611	0.969680602330461	0.973805413435123
GO_DRUG_CATABOLIC_PROCESS	0.984961160287813	0.985991214605491	0.983699402727223	0.987070246202787
GO_POSITIVE_REGULATION_OF_RHO_PROTEIN_SIGNAL_TRANSDUCTION	0.994285178003741	0.993901591081723	0.99569841473442	0.994309778481005
GO_PRIMITIVE_STREAK_FORMATION	0.987940786833417	0.987767196088972	0.987088240794684	0.987867084492429
GO_RESPONSE_TO_PHENYLPROPANOID	0.989615702776253	0.986983073772336	0.988582120790618	0.987501102275466
9314	0.990047178861962	0.992646188088411	0.992789892528285	0.991797149415352
GO_CONTRACTILE_ACTIN_FILAMENT_BUNDLE_ASSEMBLY	0.996200961957811	0.995595837750443	0.995518190392474	0.995084747978785
GO_ACTIVATION_OF_NF_KAPPAB_INDUCING_KINASE_ACTIVITY	0.985483655579106	0.987670830532461	0.985245021057973	0.985575295026849
GO_NEGATIVE_REGULATION_OF_CYTOKINE_PRODUCTION_INVOLVED_IN_IMMUNE_RESPONSE	0.990403910340845	0.988067315583856	0.990287677448722	0.9869662103825
GO_REGULATION_OF_TOLL_LIKE_RECEPTOR_4_SIGNALING_PATHWAY	0.981729714697197	0.981606225918427	0.981629982499442	0.981962575970407
GO_WHITE_FAT_CELL_DIFFERENTIATION	0.98309881608529	0.986545104849356	0.982400112104493	0.987199426246303
GO_REGULATION_OF_SHORT_TERM_NEURONAL_SYNAPTIC_PLASTICITY	0.991031711702999	0.98986942351827	0.991816805536976	0.989117465448091
GO_ALDEHYDE_CATABOLIC_PROCESS	0.99452651257103	0.993487439721196	0.995012107422225	0.993615141513965
GO_HYALURONAN_CATABOLIC_PROCESS	0.988201701104409	0.993640338635204	0.988661758337509	0.992739242930888
GO_NEUROTRANSMITTER_BIOSYNTHETIC_PROCESS	0.985580502017607	0.986993478649018	0.984025727396835	0.987419311518903
GO_PENTOSE_PHOSPHATE_SHUNT	0.995673812523978	0.996745923386223	0.995555144078898	0.99574222666717
23411	0.988909077076002	0.986503905697166	0.988377965023572	0.990358823204457
GO_IMP_METABOLIC_PROCESS	0.991332195455816	0.990333773651976	0.990911745108187	0.991160700158691
GO_NCRNA_3_END_PROCESSING	0.994338449604983	0.994327292733345	0.994907412394508	0.994550241080918
GO_LYMPH_NODE_DEVELOPMENT	0.986660950420301	0.989527367407887	0.98814977577968	0.988485903809545
GO_REGULATION_OF_RESPIRATORY_GASEOUS_EXCHANGE_BY_NEUROLOGICAL_SYSTEM_PROCESS	0.990190392699601	0.987545207329779	0.993919968131341	0.988901933474361
GO_POSITIVE_REGULATION_OF_CHOLESTEROL_EFFLUX	0.990684358023177	0.987908116347434	0.989050924247404	0.989573984634639
5224	0.99546335228008	0.995523176086534	0.99566802802452	0.99539969222561
GO_POSITIVE_REGULATION_OF_VIRAL_GENOME_REPLICATION	0.991191068606892	0.993284738916433	0.992322800529412	0.994614530597012
GO_REGULATION_OF_ALPHA_AMINO_3_HYDROXY_5_METHYL_4_ISOXAZOLE_PROPIONATE_SELECTIVE_GLUTAMATE_RECEPTOR_ACTIVITY	0.984912155138507	0.981771876122302	0.986921854395591	0.984890220278596
GO_REGULATION_OF_ENDOTHELIAL_CELL_DIFFERENTIATION	0.990160007303579	0.989734929484736	0.990579106919386	0.988539278251914
GO_REGULATION_OF_NOREPINEPHRINE_SECRETION	0.960012035976034	0.967976150109905	0.945367356839804	0.962232415232387
824	0.993809607448283	0.993449863925614	0.99256991672241	0.99288999048348
GO_POLYOL_CATABOLIC_PROCESS	0.993527914112036	0.993030446467432	0.988723369284831	0.991937497650248
4842	0.995941896441532	0.996286098361121	0.996358373477679	0.996198984650729
GO_NEGATIVE_REGULATION_OF_B_CELL_ACTIVATION	0.976799134537319	0.976363901813173	0.976722160024236	0.974768109747516
GO_POSITIVE_REGULATION_OF_COAGULATION	0.984912523221631	0.980922017484681	0.985746743004078	0.984449940979023
GO_NEGATIVE_REGULATION_OF_PROTEIN_TYROSINE_KINASE_ACTIVITY	0.992772436196473	0.991884421563324	0.994442437726213	0.992263468637048
GO_VENTRICULAR_CARDIAC_MUSCLE_CELL_DIFFERENTIATION	0.993559723665197	0.993410850221969	0.994074569777736	0.993592828166405
GO_OXIDATIVE_DEMETHYLATION	0.985603548457767	0.986092406854144	0.986025960088649	0.981431653146733
GO_REGULATION_OF_MACROPHAGE_ACTIVATION	0.991715758908386	0.992073302304392	0.992341863489023	0.992938582091751
100	0.989315036218901	0.992361242594387	0.990442530692504	0.992066798932134
GO_POSITIVE_REGULATION_OF_ACTION_POTENTIAL	0.995374416186487	0.996119643704355	0.995375440658001	0.99577812405312
GO_REGULATION_OF_CHOLESTEROL_EFFLUX	0.991166206730689	0.989263769544188	0.991708729802647	0.99069489322109
GO_NEGATIVE_REGULATION_OF_TOLL_LIKE_RECEPTOR_SIGNALING_PATHWAY	0.983797434345373	0.98257654711005	0.981831008414158	0.983821011479418
GO_POSITIVE_REGULATION_OF_PROTEIN_LOCALIZATION_TO_CELL_SURFACE	0.984641078401932	0.987885231785536	0.981621912719428	0.987704788416282
GO_RENAL_VESICLE_DEVELOPMENT	0.987112570103678	0.986191945951231	0.988530504944359	0.987792914620706
GO_BONE_CELL_DEVELOPMENT	0.993907829415138	0.994878152712555	0.995099843079531	0.994838992310052
5058	0.994432155078183	0.99225185576167	0.995294521989615	0.992554621319608
GO_NEGATIVE_REGULATION_OF_NEUROLOGICAL_SYSTEM_PROCESS	0.969329715671955	0.969467834626926	0.968842179609002	0.970102026927735
GO_PYRIMIDINE_NUCLEOSIDE_MONOPHOSPHATE_METABOLIC_PROCESS	0.994028599383775	0.992753443250861	0.994161684114793	0.993575154969905
GO_POSITIVE_REGULATION_OF_HEART_GROWTH	0.989242128197298	0.98888315962303	0.988666637284287	0.988713610153462
GO_LAYER_FORMATION_IN_CEREBRAL_CORTEX	0.99264615434449	0.99192202253292	0.992404190734597	0.993764869946609
GO_POSITIVE_REGULATION_OF_ACTIN_CYTOSKELETON_REORGANIZATION	0.995019110680641	0.994515887855229	0.993966770869651	0.995381992037708
GO_SEX_DETERMINATION	0.976191561143408	0.974200923131465	0.973625941580555	0.97366713304449
GO_OLIGOSACCHARIDE_CATABOLIC_PROCESS	0.995720716367425	0.995842968030571	0.994423987067225	0.995613838446616
GO_PROTEASOME_ASSEMBLY	0.994478967405971	0.994396856833971	0.994099961577382	0.994520740266379
GO_PYRIMIDINE_NUCLEOSIDE_TRIPHOSPHATE_BIOSYNTHETIC_PROCESS	0.996097515543945	0.995118152618982	0.995857374339721	0.995591424698649
GO_RESPONSE_TO_POTASSIUM_ION	0.997064549433781	0.99661145098572	0.996879170417694	0.996486334718438
27294	0.991754512484563	0.993184361848173	0.993280449597436	0.992502820404878
GO_NEGATIVE_REGULATION_OF_ADHERENS_JUNCTION_ORGANIZATION	0.996230519068418	0.996445717149204	0.995832036947777	0.996344093209161
23530	0.98769387064621	0.988580840517809	0.985772357491558	0.988324541909537
GO_CEREBELLAR_CORTEX_MORPHOGENESIS	0.988032033612782	0.987587664771272	0.986687266695391	0.987805254705859
3449	0.987425269540847	0.986331451243495	0.988834752544383	0.984275136979472
GO_REGULATION_OF_RUFFLE_ASSEMBLY	0.994411416276216	0.994584922305648	0.994281346914004	0.993492834710449
GO_NEGATIVE_REGULATION_OF_CALCIUM_ION_DEPENDENT_EXOCYTOSIS	0.978071829287154	0.978666176135303	0.976161642303076	0.983083965664115
GO_POSITIVE_REGULATION_OF_VIRAL_RELEASE_FROM_HOST_CELL	0.990041965377478	0.993056722417824	0.989287506273472	0.99168137597321
GO_POSITIVE_REGULATION_OF_VACUOLAR_TRANSPORT	0.981062934334563	0.982768933238407	0.989679385827611	0.982052267328638
GO_ENTRAINMENT_OF_CIRCADIAN_CLOCK_BY_PHOTOPERIOD	0.988372731112273	0.990427527517159	0.989279391770366	0.990966751517623
GO_TELOMERE_MAINTENANCE_VIA_TELOMERE_LENGTHENING	0.991756432412184	0.99010017990857	0.990810069938245	0.991333711083704
GO_SULFATE_TRANSPORT	0.991883292372359	0.992338501363527	0.992913075648988	0.993468497887194
GO_RESPONSE_TO_FOOD	0.98418715193516	0.987595717317743	0.983480026333433	0.986042220553428
GO_REGULATION_OF_PROTEIN_INSERTION_INTO_MITOCHONDRIAL_MEMBRANE_INVOLVED_IN_APOPTOTIC_SIGNALING_PATHWAY	0.988749848858684	0.991200396602945	0.989777701021008	0.990018493879119
GO_CAMP_BIOSYNTHETIC_PROCESS	0.993784557395465	0.994766141478838	0.99463813107291	0.994659783478469
GO_CELLULAR_COMPONENT_MAINTENANCE	0.989470393271678	0.988161545918025	0.987614370870474	0.988956576483578
GO_REGULATION_OF_CARDIAC_MUSCLE_CELL_CONTRACTION	0.993219820164134	0.99175938711987	0.994538487525318	0.991963519393152
GO_RESPIRATORY_SYSTEM_PROCESS	0.977627604414766	0.980137539643879	0.97091588652841	0.978462023400765
GO_REGULATION_OF_T_HELPER_CELL_DIFFERENTIATION	0.985685830098353	0.988041468780135	0.984676650251155	0.986370096202384
GO_REGULATION_OF_VOLTAGE_GATED_CALCIUM_CHANNEL_ACTIVITY	0.995191191881559	0.995090185762166	0.995841925105017	0.994493342853467
GO_POSITIVE_REGULATION_OF_TRIGLYCERIDE_LIPASE_ACTIVITY	0.982722922209966	0.988139232637625	0.978370096896581	0.987172206840628
GO_RESPONSE_TO_FUNGICIDE	0.99276050825784	0.993396056774805	0.991014798440622	0.994029554321966
GO_NEGATIVE_REGULATION_BY_HOST_OF_VIRAL_TRANSCRIPTION	0.996902957230454	0.997651113116229	0.997063024654038	0.997522502123297
GO_REGULATION_OF_EPIDERMAL_GROWTH_FACTOR_ACTIVATED_RECEPTOR_ACTIVITY	0.983845538374883	0.98555827937156	0.983523941299415	0.98387812018049
GO_PROTEIN_NEDDYLATION	0.992927866852244	0.994084741936994	0.992892332774323	0.994456140248169
GO_POTASSIUM_ION_HOMEOSTASIS	0.990029968869457	0.991060738609365	0.990411144623049	0.990507147585502
GO_POSITIVE_REGULATION_OF_INTRACELLULAR_STEROID_HORMONE_RECEPTOR_SIGNALING_PATHWAY	0.996017940777132	0.995328716578664	0.991916469009605	0.991416727068091
GO_NEGATIVE_REGULATION_OF_MYOTUBE_DIFFERENTIATION	0.986049532897678	0.983358684329919	0.983276807296759	0.983506005551356
GO_CARBOHYDRATE_PHOSPHORYLATION	0.99112420340826	0.991724668629742	0.991163324446115	0.993503535253003
GO_MAMMARY_GLAND_EPITHELIAL_CELL_DIFFERENTIATION	0.984249277763511	0.990609934133418	0.987585793851023	0.988245125850395
GO_CELLULAR_RESPONSE_TO_GAMMA_RADIATION	0.984984408064522	0.987350617132457	0.985127303852363	0.988026567500451
GO_REGULATION_OF_HEAT_GENERATION	0.992830948029367	0.993972314223376	0.993234908682801	0.993667731920489
GO_REGULATION_OF_FIBROBLAST_MIGRATION	0.995861752434266	0.996228884272562	0.995942231101791	0.995964982429686
GO_INDUCTION_OF_POSITIVE_CHEMOTAXIS	0.984153633360415	0.985661546470629	0.985639532337238	0.983854983551994
55959	0.988351012266956	0.986463302366051	0.986799209237985	0.988122582138593
GO_REGULATION_OF_TRANSLATIONAL_ELONGATION	0.991621436646449	0.990422501648476	0.98888956202552	0.989460280798724
GO_DEVELOPMENTAL_INDUCTION	0.987323303597956	0.983753772220648	0.986696590357476	0.985995463139469
GO_NEGATIVE_REGULATION_OF_ALCOHOL_BIOSYNTHETIC_PROCESS	0.98137096552688	0.971673672440563	0.975111316739195	0.969179902785403
GO_CHROMOSOME_SEPARATION	0.992826819313532	0.994384730487059	0.99299960764186	0.99413775894177
GO_GANGLIOSIDE_METABOLIC_PROCESS	0.99102457660222	0.990869199989421	0.993448828560362	0.991741459164665
7099	0.991647382608169	0.99270422669552	0.992021032057749	0.992013779662509
GO_ANTIGEN_PROCESSING_AND_PRESENTATION_VIA_MHC_CLASS_IB	0.988009871741755	0.988799307718831	0.990705560950611	0.989203223464047
GO_GAMMA_AMINOBUTYRIC_ACID_SIGNALING_PATHWAY	0.988369650067823	0.991017522960328	0.988557704301435	0.990664199817719
GO_POSITIVE_REGULATION_OF_STEROL_TRANSPORT	0.991543054727541	0.989413701272657	0.991166304641313	0.991099210233897
GO_THYROID_HORMONE_METABOLIC_PROCESS	0.989406109948733	0.988500961718094	0.991432055698021	0.98845069628243
GO_APOPTOTIC_CELL_CLEARANCE	0.987884530225264	0.989887630215843	0.98790199047681	0.989742611896137
GO_DNA_LIGATION_INVOLVED_IN_DNA_REPAIR	0.994068878836328	0.995521847380752	0.9937024800232	0.99529502513045
GO_HYPEROSMOTIC_RESPONSE	0.977948881298511	0.980559651061353	0.982311498373054	0.980613591151653
GO_REGULATION_OF_SMAD_PROTEIN_IMPORT_INTO_NUCLEUS	0.994008246467881	0.995030866480182	0.993844448389943	0.994747327433732
GO_NEGATIVE_REGULATION_OF_NATURAL_KILLER_CELL_MEDIATED_IMMUNITY	0.996852726617172	0.996767716896185	0.996400420681041	0.996312636443178
GO_PROTEIN_DEALKYLATION	0.981040791076427	0.984611478271488	0.979306532080483	0.983940067889878
GO_NEGATIVE_REGULATION_OF_DENDRITE_MORPHOGENESIS	0.994889243887625	0.994760598344022	0.99328718081924	0.99498263343291
GO_EXTRACELLULAR_MATRIX_ASSEMBLY	0.988448442911961	0.98891989394823	0.991233865730368	0.987229116262977
1746	0.975723360234324	0.980967729201967	0.973065663093245	0.981402804035753
GO_CARDIAC_MYOFIBRIL_ASSEMBLY	0.988923521438173	0.990139415645986	0.988283664339754	0.991306834320164
GO_CRANIAL_NERVE_MORPHOGENESIS	0.989466794199108	0.991005493736797	0.986942942669379	0.990999093796737
GO_REGULATION_OF_BROWN_FAT_CELL_DIFFERENTIATION	0.993297340618913	0.991024690087539	0.99196960847454	0.991752247128004
GO_FIBRIL_ORGANIZATION	0.987080193458692	0.991711313627402	0.986032272504431	0.99253173383444
GO_RELAXATION_OF_CARDIAC_MUSCLE	0.992355169626422	0.988848939373513	0.994581336978199	0.991504366432967
GO_POSITIVE_REGULATION_OF_BEHAVIOR	0.985928032903377	0.981258171898384	0.982172819770496	0.981769048330854
GO_CALCIUM_MEDIATED_SIGNALING_USING_INTRACELLULAR_CALCIUM_SOURCE	0.992658728251273	0.992336209629147	0.993730627282431	0.992185291263052
GO_CLATHRIN_COAT_ASSEMBLY	0.995307370485765	0.995116275664664	0.994921822480528	0.995852196096089
GO_NEGATIVE_REGULATION_OF_MEIOTIC_NUCLEAR_DIVISION	0.994150479450308	0.994204494107928	0.993570924600015	0.993176953659688
GO_VASCULAR_SMOOTH_MUSCLE_CELL_DIFFERENTIATION	0.981718656771129	0.978830625050375	0.983800097679188	0.978681897604086
GO_DNA_INTEGRATION	0.986442997412635	0.987297662731831	0.986815580918007	0.988992893842753
GO_NEGATIVE_REGULATION_OF_JUN_KINASE_ACTIVITY	0.984344285459447	0.981610015650354	0.985820447891376	0.983488415747108
GO_REGULATION_OF_DOPAMINE_SECRETION	0.971683359952615	0.978404104153083	0.978714310681304	0.972441591731389
GO_RESPONSE_TO_COPPER_ION	0.988987624368186	0.986533344612533	0.991766424250264	0.987956974060338
GO_REGULATION_OF_CIRCADIAN_SLEEP_WAKE_CYCLE	0.971886489581176	0.980821802486007	0.975363975961897	0.976678381466398
GO_REGULATION_OF_DOUBLE_STRAND_BREAK_REPAIR_VIA_HOMOLOGOUS_RECOMBINATION	0.985769348282939	0.98928485599393	0.990791773927819	0.988913895030324
GO_RETINOL_METABOLIC_PROCESS	0.992307981168507	0.991261684156412	0.991939980564126	0.990959494145121
GO_OXALOACETATE_METABOLIC_PROCESS	0.993420354951923	0.994522265334621	0.993448875988941	0.993158995577158
GO_NEGATIVE_REGULATION_OF_TUMOR_NECROSIS_FACTOR_MEDIATED_SIGNALING_PATHWAY	0.994168614524794	0.993620820583195	0.993857905376429	0.993785191278236
GO_NEGATIVE_REGULATION_OF_EXOCYTOSIS	0.988215614408088	0.98758249886709	0.985383202951777	0.98772455848168
7471	0.990705860179048	0.990218465140872	0.992969566935848	0.992357278699577
GO_NEGATIVE_REGULATION_OF_CELL_JUNCTION_ASSEMBLY	0.996295589514263	0.996682458892842	0.995945569071232	0.996366446849911
GO_HIPPO_SIGNALING	0.991731490706867	0.98875301680963	0.991205490882456	0.988107176538757
GO_NEGATIVE_REGULATION_OF_EPITHELIAL_TO_MESENCHYMAL_TRANSITION	0.984323028057488	0.978966008181466	0.980634828048622	0.977527229574231
GO_AMINO_SUGAR_BIOSYNTHETIC_PROCESS	0.971051995880201	0.979284921332334	0.964183614866109	0.977465777361301
2146	0.988788402148015	0.98862136241616	0.989389803968065	0.98828163936894
GO_REGULATION_OF_ESTABLISHMENT_OF_PROTEIN_LOCALIZATION_TO_CHROMOSOME	0.997192080193036	0.997880513631097	0.997282400366549	0.997310591433225
GO_REGULATION_OF_CARDIAC_MUSCLE_CELL_DIFFERENTIATION	0.993551059343191	0.993441060339932	0.99359012003945	0.994741671190524
GO_POSITIVE_REGULATION_OF_DIGESTIVE_SYSTEM_PROCESS	0.98525319877797	0.982316590383353	0.982680038898822	0.983045904257758
GO_TETRAPYRROLE_BIOSYNTHETIC_PROCESS	0.993839325813633	0.99249593298941	0.993337857517056	0.991261621023744
GO_PROTEIN_LIPID_COMPLEX_ASSEMBLY	0.980262466562299	0.98167182167139	0.977199692956496	0.981276475279464
GO_DETECTION_OF_OTHER_ORGANISM	0.984116742435274	0.983727780615409	0.986369791539102	0.984628448149095
GO_G_PROTEIN_COUPLED_GLUTAMATE_RECEPTOR_SIGNALING_PATHWAY	0.995677804362271	0.995977557076128	0.996551799850047	0.995241253572143
GO_CLEAVAGE_INVOLVED_IN_RRNA_PROCESSING	0.992860312582136	0.992551256083791	0.993940483552923	0.99350224936846
GO_REGULATION_OF_EXIT_FROM_MITOSIS	0.993444901575934	0.993180148305687	0.99171135322091	0.993190159435476
GO_ASPARTATE_FAMILY_AMINO_ACID_BIOSYNTHETIC_PROCESS	0.99242378798746	0.992664003245343	0.993348798113709	0.992757781644841
GO_MANGANESE_ION_TRANSPORT	0.99288902572096	0.994377863500858	0.992649986344275	0.995021785321541
GO_POSITIVE_REGULATION_OF_HISTONE_H3_K4_METHYLATION	0.997345627962822	0.997553508590127	0.996712302349598	0.997477245639051
GO_POSITIVE_REGULATION_OF_FIBROBLAST_MIGRATION	0.99675959710904	0.996402747433319	0.996800053020217	0.99658731917937
GO_CHAPERONE_MEDIATED_PROTEIN_COMPLEX_ASSEMBLY	0.988666465983738	0.989589831121304	0.989484765841533	0.99026698250683
GO_CHONDROCYTE_DEVELOPMENT	0.981035782635849	0.983514659643907	0.986149729880504	0.981807215522138
GO_MEMBRANE_RAFT_ORGANIZATION	0.993448362887911	0.99190031146717	0.995271095172386	0.993596514820493
GO_MICROTUBULE_NUCLEATION	0.993689564457948	0.995256525448654	0.994327820121224	0.994166651235956
GO_NEGATIVE_REGULATION_OF_ACUTE_INFLAMMATORY_RESPONSE	0.992517067128656	0.992034415070446	0.990482533345722	0.992305991879096
GO_REGULATION_OF_MEMBRANE_LIPID_METABOLIC_PROCESS	0.99477632550968	0.993718890539423	0.993709989879605	0.993944044222118
GO_DRUG_TRANSMEMBRANE_TRANSPORT	0.995907150077785	0.995340511665865	0.99601169287258	0.995827439337719
GO_POSITIVE_REGULATION_OF_MEMBRANE_DEPOLARIZATION	0.991200386595707	0.992473892083041	0.992451708101499	0.992047680476664
2885	0.989122971258824	0.990737936903917	0.992857350894835	0.991834585106383
GO_HISTONE_H2A_UBIQUITINATION	0.995225124652436	0.993583356482015	0.995927156619118	0.994000898740333
GO_TOOTH_MINERALIZATION	0.993449323880289	0.993676415165156	0.99447967728207	0.993468515374622
GO_REGULATION_OF_HAIR_CYCLE	0.99029682265192	0.989966191932716	0.990662917973506	0.990781564300408
GO_NEGATIVE_REGULATION_OF_BONE_REMODELING	0.991493838552831	0.992737610912308	0.992488342029625	0.992855515536619
GO_ESTABLISHMENT_OF_MITOTIC_SPINDLE_ORIENTATION	0.993880631178007	0.993103641340171	0.993857531133568	0.994217484277044
GO_POSITIVE_REGULATION_OF_PROTEIN_OLIGOMERIZATION	0.982433529286354	0.984359851140465	0.979768752836085	0.985460166872804
GO_SPINDLE_CHECKPOINT	0.991908614573571	0.994168370300385	0.990799932674473	0.99406703333374
GO_LEUKOTRIENE_BIOSYNTHETIC_PROCESS	0.992218289410742	0.993393358008895	0.992760072498233	0.992340864398968
GO_POSITIVE_REGULATION_OF_SUBSTRATE_ADHESION_DEPENDENT_CELL_SPREADING	0.994875633820067	0.993539230931744	0.99460841541898	0.994244656057233
GO_POSITIVE_REGULATION_OF_THYMOCYTE_AGGREGATION	0.990446270775989	0.989967606787793	0.991177229266277	0.991928255259305
GO_POSITIVE_REGULATION_OF_PROTEIN_COMPLEX_DISASSEMBLY	0.989642126654084	0.986583198449888	0.991415013130637	0.987705382487654
GO_BLASTOCYST_FORMATION	0.98148751156617	0.981973508105055	0.97859130604389	0.979795993784339
GO_REGULATION_OF_WATER_LOSS_VIA_SKIN	0.983949389785417	0.984092194364332	0.983346415125315	0.984457681094887
GO_NEGATIVE_REGULATION_OF_REGULATED_SECRETORY_PATHWAY	0.98752660837244	0.987013909979698	0.986597610057697	0.987780921871319
GO_CELL_DIFFERENTIATION_INVOLVED_IN_METANEPHROS_DEVELOPMENT	0.953182796107214	0.954502781589685	0.95252276885953	0.952345734356388
GO_POSITIVE_REGULATION_OF_ALCOHOL_BIOSYNTHETIC_PROCESS	0.98471877216536	0.984560231891231	0.985083786708118	0.984634524893059
GO_REGULATION_OF_EPITHELIAL_CELL_DIFFERENTIATION_INVOLVED_IN_KIDNEY_DEVELOPMENT	0.989987992679406	0.987693525218385	0.98912953910973	0.988212409617537
GO_MAGNESIUM_ION_TRANSPORT	0.986279496250036	0.989177047093642	0.987475326575731	0.989282273075511
GO_PROTEIN_LOCALIZATION_TO_CENTROSOME	0.998215656799086	0.997970384049621	0.998435486484156	0.997711851265267
GO_MUSCLE_CELL_PROLIFERATION	0.988155446958227	0.986616017408093	0.988490644900556	0.986900049956495
GO_VENTRAL_SPINAL_CORD_INTERNEURON_SPECIFICATION	0.964508307388065	0.971591360419916	0.966071728531343	0.968827276171392
54331	0.988874758010018	0.988715161183673	0.990280714253803	0.988124249529787
GO_REGULATION_OF_TOLERANCE_INDUCTION	0.981769500165869	0.98585397661372	0.989175817464499	0.975162410802867
GO_REGULATION_OF_CORTICOSTEROID_HORMONE_SECRETION	0.980645921423697	0.980556976370459	0.976200682568245	0.982958425888978
GO_SULFATION	0.986493842603119	0.982377688991776	0.98890939389859	0.983187140616004
GO_DNA_DEALKYLATION	0.98886759103623	0.985060824643733	0.990640780221192	0.988389625850174
GO_SARCOMERE_ORGANIZATION	0.986120312477517	0.990231555058726	0.986747094340825	0.988181658528691
GO_POSITIVE_REGULATION_OF_B_CELL_MEDIATED_IMMUNITY	0.991550457590294	0.992054793047126	0.992192492658418	0.991123571150841
GO_NEGATIVE_REGULATION_OF_NITRIC_OXIDE_METABOLIC_PROCESS	0.989960161289189	0.990412822656832	0.991487655919174	0.991428698935758
GO_VENTRICULAR_SYSTEM_DEVELOPMENT	0.992033095791102	0.993153518125788	0.992198063445614	0.992792493576091
GO_RESPONSE_TO_GRAVITY	0.990127548142056	0.987394566452711	0.988519509722008	0.988558550237213
GO_REGULATION_OF_IMMUNOGLOBULIN_SECRETION	0.980481717891264	0.98544874985127	0.981078859524565	0.982178517225457
GO_ACETYL_COA_METABOLIC_PROCESS	0.991146680387711	0.991430400434955	0.990736266207484	0.992253810860712
GO_CREATINE_METABOLIC_PROCESS	0.995279442937426	0.994744255899595	0.995377219040985	0.995780599020836
GO_POSITIVE_REGULATION_OF_MACROPHAGE_DERIVED_FOAM_CELL_DIFFERENTIATION	0.993397953883754	0.993077370812731	0.992409882039599	0.993764687681776
GO_REGULATION_OF_RECEPTOR_BINDING	0.989869584048754	0.991538030929667	0.989631941732631	0.991153132315403
GO_REGULATION_OF_CARDIAC_MUSCLE_CELL_PROLIFERATION	0.992207028032799	0.99067749986517	0.991915159226665	0.990672842686078
GO_REGULATION_OF_INTERLEUKIN_10_SECRETION	0.974987591846889	0.974950916985359	0.97462949330586	0.975703870419689
GO_REGULATION_OF_LAMELLIPODIUM_ASSEMBLY	0.993259139567567	0.994754198312958	0.994198198225902	0.99475881672929
GO_CELL_PROLIFERATION_IN_FOREBRAIN	0.985220815340857	0.986366644669342	0.986208864558792	0.987671524511178
GO_RESPONSE_TO_MURAMYL_DIPEPTIDE	0.995464818593197	0.994714462266378	0.995636314848259	0.995234547825335
GO_REGULATION_OF_POSITIVE_CHEMOTAXIS	0.982247089014963	0.98301136570168	0.984593804393925	0.983761731495207
GO_NEGATIVE_REGULATION_OF_NOTCH_SIGNALING_PATHWAY	0.989267725979117	0.987853028708238	0.990838501399964	0.987347413618516
GO_MEMBRANE_LIPID_CATABOLIC_PROCESS	0.995311687145204	0.994132022208576	0.99504691069165	0.994487282839568
GO_POSITIVE_REGULATION_OF_NEUROBLAST_PROLIFERATION	0.993491041299954	0.992028253058728	0.992682098297916	0.992402363526204
GO_CARTILAGE_MORPHOGENESIS	0.934681821609208	0.954488614341627	0.926595273443687	0.937866144408542
GO_NEGATIVE_REGULATION_OF_INTRINSIC_APOPTOTIC_SIGNALING_PATHWAY_IN_RESPONSE_TO_DNA_DAMAGE	0.991239634125085	0.990396270621568	0.989643425272795	0.991222657313449
GO_REGULATION_OF_T_HELPER_2_CELL_DIFFERENTIATION	0.990997312053997	0.99298146907453	0.993247793962335	0.993164914950938
GO_PURINE_RIBONUCLEOSIDE_BISPHOSPHATE_METABOLIC_PROCESS	0.979134066740005	0.971902911087441	0.982811692621808	0.972383222139273
GO_PEPTIDYL_CYSTEINE_MODIFICATION	0.975512183382382	0.97486764444326	0.976713756779772	0.976448490037773
GO_POSITIVE_REGULATION_OF_HORMONE_METABOLIC_PROCESS	0.985188676887112	0.98921173080918	0.983830252013882	0.989135375805167
GO_TONGUE_DEVELOPMENT	0.984769051277371	0.986307689671253	0.980367823606102	0.985269386257883
GO_BONE_GROWTH	0.983249443964451	0.983344126023787	0.983955949594742	0.983566951585512
GO_UV_PROTECTION	0.986139740647169	0.988934577688831	0.989399841656466	0.987957868481269
GO_CYTOKINETIC_PROCESS	0.990159856608579	0.992731053579552	0.99161269189374	0.992669135341892
GO_ENDOCARDIAL_CUSHION_MORPHOGENESIS	0.978780002493737	0.982717498042805	0.97870707736265	0.98295197959116
GO_INTERLEUKIN_1_PRODUCTION	0.990504792267008	0.990276046558784	0.990729645202776	0.989746291820689
GO_MODULATION_BY_HOST_OF_VIRAL_PROCESS	0.983171015259141	0.98533592990067	0.981230227308438	0.98640988412593
GO_REFLEX	0.984321678024563	0.988540129510799	0.985204693973187	0.985916700844839
161247	0.973377850565589	0.976068989963281	0.974548777578459	0.971822990638542
GO_NEGATIVE_REGULATION_OF_SERINE_TYPE_PEPTIDASE_ACTIVITY	0.980725754731849	0.982645167751997	0.978117262351279	0.984514468232017
GO_REGULATION_OF_PROTEIN_GLYCOSYLATION	0.977025591493206	0.984050092408028	0.973274099390205	0.983857005818753
GO_NEGATIVE_REGULATION_OF_FIBROBLAST_PROLIFERATION	0.988991297779607	0.987833594765044	0.990890885409253	0.989517177506988
GO_NEGATIVE_REGULATION_OF_DNA_DEPENDENT_DNA_REPLICATION	0.996257872845452	0.996153970357041	0.997369418415655	0.995422324490565
GO_ORGAN_MATURATION	0.994573147070084	0.993821027086199	0.994645303994449	0.993117923112125
GO_POSITIVE_REGULATION_OF_ACUTE_INFLAMMATORY_RESPONSE	0.992029672105073	0.992274223756455	0.992272955779189	0.991329680736592
GO_GASTRULATION_WITH_MOUTH_FORMING_SECOND	0.990467537579273	0.990912340945116	0.991380909719366	0.990647983352424
GO_ENDOCARDIUM_DEVELOPMENT	0.99271260773098	0.995006035310138	0.990758584598125	0.994552425649849
GO_INSEMINATION	0.991939085483348	0.990304694764103	0.990926453603525	0.989973305101885
GO_REGULATION_OF_NUCLEOBASE_CONTAINING_COMPOUND_TRANSPORT	0.994619077797219	0.994098538844344	0.995210198471516	0.993774794785171
GO_CYCLIC_NUCLEOTIDE_CATABOLIC_PROCESS	0.995608972023011	0.995928345968778	0.995121219982448	0.996296343045912
GO_RESPONSE_TO_EPIDERMAL_GROWTH_FACTOR	0.99041985135664	0.993145790049324	0.989920279453647	0.993214772874925
GO_PEPTIDYL_ARGININE_MODIFICATION	0.9877815505115	0.991046785183594	0.989555772620474	0.991094769426232
GO_SPECIFICATION_OF_ORGAN_IDENTITY	0.992877769082188	0.989121470773133	0.991822873344564	0.991367745255184
GO_RRNA_TRANSCRIPTION	0.994806263775931	0.992262993278019	0.994787612011837	0.993827025651075
GO_ANATOMICAL_STRUCTURE_ARRANGEMENT	0.991153575897188	0.991212712304828	0.988420983272862	0.99219689145858
GO_PATHWAY_RESTRICTED_SMAD_PROTEIN_PHOSPHORYLATION	0.980880343492827	0.981417326803848	0.978946566137813	0.984231062590471
GO_SPONGIOTROPHOBLAST_LAYER_DEVELOPMENT	0.991440562106137	0.990722202136255	0.992441454301269	0.990937503516396
GO_HISTONE_H2A_MONOUBIQUITINATION	0.995248224629152	0.993099646165715	0.996021794079468	0.993663624692434
GO_REGULATION_OF_EXTRACELLULAR_MATRIX_ORGANIZATION	0.991322199443098	0.990463485232916	0.989755167794164	0.990606467432283
GO_MITOTIC_G2_M_TRANSITION_CHECKPOINT	0.993171296946429	0.993274616858654	0.993229921823703	0.993883538941128
GO_POSITIVE_REGULATION_OF_INTERLEUKIN_8_SECRETION	0.980523189765069	0.972156164757037	0.986245592349306	0.96883016465421
GO_PYRIMIDINE_NUCLEOBASE_METABOLIC_PROCESS	0.989944704251607	0.990846624219005	0.992205006097957	0.989913633149671
GO_PURINE_CONTAINING_COMPOUND_SALVAGE	0.992908381317434	0.993406746063687	0.993169776122586	0.993816503371383
GO_INNER_EAR_RECEPTOR_STEREOCILIUM_ORGANIZATION	0.989081875977188	0.989732089179111	0.991623147795449	0.98868301362483
GO_POSITIVE_REGULATION_OF_CELLULAR_RESPONSE_TO_TRANSFORMING_GROWTH_FACTOR_BETA_STIMULUS	0.992552187614484	0.992761448170375	0.992131591220882	0.992354397807107
GO_AXON_REGENERATION	0.992516652209743	0.991546818099838	0.993623079834015	0.991661174012544
GO_LOW_DENSITY_LIPOPROTEIN_PARTICLE_CLEARANCE	0.993642233995625	0.994443850496135	0.993981887533069	0.994266794341993
GO_NUCLEOTIDE_TRANSPORT	0.987853544505671	0.98776072619513	0.986456240417885	0.988245086334693
GO_REGULATION_OF_HAIR_FOLLICLE_DEVELOPMENT	0.989833535391109	0.990084087767911	0.9904651063125	0.989602489333359
GO_CRISTAE_FORMATION	0.990625490968351	0.988979701635581	0.990916461606704	0.990108206622264
GO_SYNAPTIC_VESICLE_RECYCLING	0.993183250133311	0.993098547876268	0.991409304422258	0.99313260808819
GO_POSITIVE_REGULATION_OF_NUCLEOSIDE_METABOLIC_PROCESS	0.987057826619909	0.989075536258643	0.98766454817439	0.988599037284728
GO_REGULATION_OF_VITAMIN_METABOLIC_PROCESS	0.991092916141111	0.987773312277073	0.989523158078822	0.988719609123254
GO_SEQUESTERING_OF_METAL_ION	0.991652270296164	0.990288558184239	0.993678179614762	0.990347807218391
GO_COPPER_ION_TRANSPORT	0.991233631693505	0.990559140428916	0.989598522240824	0.991199090969059
GO_MEMBRANE_ASSEMBLY	0.994193156704352	0.995402286922414	0.995469365610623	0.995593759859667
GO_REGULATION_OF_DNA_DAMAGE_RESPONSE_SIGNAL_TRANSDUCTION_BY_P53_CLASS_MEDIATOR	0.986013544107585	0.987868771227361	0.983035631561241	0.988453391992181
GO_LIPID_DIGESTION	0.969306831569915	0.971270382860347	0.967652940374693	0.970731043615165
GO_POSITIVE_REGULATION_OF_G1_S_TRANSITION_OF_MITOTIC_CELL_CYCLE	0.994287470104426	0.994984466342651	0.993383636988187	0.995312271406203
GO_REGULATION_OF_CARDIAC_MUSCLE_CONTRACTION_BY_REGULATION_OF_THE_RELEASE_OF_SEQUESTERED_CALCIUM_ION	0.991967910878083	0.9911113390774	0.99200306236303	0.991036262072034
GO_NEGATIVE_REGULATION_OF_ORGANELLE_ASSEMBLY	0.993676360496698	0.993502478839998	0.993492640921315	0.993573961826414
GO_RESPONSE_TO_INTERFERON_BETA	0.990317637515718	0.991226850909272	0.991506304593669	0.991079138162104
GO_RHODOPSIN_MEDIATED_SIGNALING_PATHWAY	0.985712865762085	0.986469415280528	0.984340770864546	0.984462885778844
GO_REGULATION_OF_MESONEPHROS_DEVELOPMENT	0.978103153468633	0.973786537445678	0.975546549872472	0.973783579128801
84061	0.987796465195237	0.989119112186782	0.984116891039519	0.988218712632166
GO_REGULATION_OF_CHROMATIN_BINDING	0.991722453709404	0.99084926558105	0.992743067881921	0.990946110855287
GO_REGULATION_OF_EXTRACELLULAR_MATRIX_ASSEMBLY	0.992355298038703	0.992332596059614	0.991820320648183	0.993430492728315
GO_PROTEIN_LOCALIZATION_TO_LYSOSOME	0.995421493760418	0.995190051470946	0.995059321855106	0.994878958249976
GO_MRNA_MODIFICATION	0.98407177360073	0.977220490889393	0.986733127578144	0.982437080212802
GO_SOMATIC_DIVERSIFICATION_OF_IMMUNOGLOBULINS	0.987684378651809	0.989082099675836	0.987205429670545	0.98785896552638
GO_HEMATOPOIETIC_STEM_CELL_DIFFERENTIATION	0.956072443496983	0.980982406577732	0.965307362580752	0.969069884702842
GO_NEGATIVE_REGULATION_OF_ASTROCYTE_DIFFERENTIATION	0.994562686547644	0.994960220886194	0.995349103818607	0.99557339045476
GO_REGULATION_OF_ENERGY_HOMEOSTASIS	0.990547994882826	0.992234878584185	0.99042337834206	0.991892190202712
GO_POSITIVE_REGULATION_OF_RELEASE_OF_CYTOCHROME_C_FROM_MITOCHONDRIA	0.987519416757086	0.988192911852154	0.986102183253128	0.988971979600591
GO_PEPTIDYL_PROLINE_HYDROXYLATION	0.9943561729507	0.996144263649362	0.993653693304724	0.995563377508972
GO_AMINO_ACID_BETAINE_TRANSPORT	0.986586143980981	0.987798698488431	0.987899169804175	0.988115028462971
GO_AMMONIUM_TRANSMEMBRANE_TRANSPORT	0.986112548950018	0.984025407349252	0.982953521546424	0.983568815995217
GO_GABAERGIC_NEURON_DIFFERENTIATION	0.994725589271336	0.994312990778711	0.994971425807311	0.994649003464305
GO_FATTY_ACID_BETA_OXIDATION_USING_ACYL_COA_DEHYDROGENASE	0.996003822225705	0.995513320788032	0.996107251260981	0.996100026682645
GO_EXCITATORY_POSTSYNAPTIC_POTENTIAL	0.991013849518447	0.990379929995796	0.990106426228247	0.991188102300113
GO_REGULATION_OF_NUCLEASE_ACTIVITY	0.990140579633771	0.990807156743771	0.988187623766748	0.991622465689246
GO_NEGATIVE_REGULATION_OF_HISTONE_ACETYLATION	0.996174659583722	0.996417760890979	0.997033482236954	0.996772601718152
GO_PHAGOLYSOSOME_ASSEMBLY	0.993682886174016	0.99470659164883	0.995358000306962	0.99304133860478
GO_MODULATION_BY_SYMBIONT_OF_HOST_CELLULAR_PROCESS	0.988362657472061	0.989105017568149	0.987595644591298	0.988307591548032
115827	0.996849883758974	0.996558699278358	0.997274298807088	0.995747441094864
GO_REGULATION_OF_ASTROCYTE_DIFFERENTIATION	0.9900836408	0.990970802793347	0.991016088668146	0.991017650485578
GO_REGULATION_OF_HYDROGEN_PEROXIDE_INDUCED_CELL_DEATH	0.991000998780648	0.991537517908513	0.99152902495375	0.991516925212079
GO_HISTONE_DEUBIQUITINATION	0.995454050636933	0.995217362348195	0.996182731869346	0.995531047161837
GO_GLUCOSAMINE_CONTAINING_COMPOUND_METABOLIC_PROCESS	0.983900241046903	0.988663807979896	0.98426967221276	0.98677763030392
GO_FOREBRAIN_REGIONALIZATION	0.989081437589654	0.992258854109617	0.989772029818691	0.992686997611706
GO_CALCIUM_DEPENDENT_CELL_CELL_ADHESION_VIA_PLASMA_MEMBRANE_CELL_ADHESION_MOLECULES	0.986891494464638	0.985095803178598	0.988732917723544	0.985018021662047
GO_GLUCOSE_6_PHOSPHATE_METABOLIC_PROCESS	0.994765969061227	0.99540949164897	0.994561904949267	0.995062730202623
GO_NUCLEAR_PORE_ORGANIZATION	0.9946132038103	0.992904272201404	0.994718186003545	0.992740668407307
GO_CELLULAR_RESPONSE_TO_NITRIC_OXIDE	0.98874925656968	0.988418536748615	0.985256127173417	0.988656821745711
GO_INTRA_S_DNA_DAMAGE_CHECKPOINT	0.995026269034645	0.995791251857728	0.99623379134274	0.995300275515006
GO_HISTONE_H3_K9_MODIFICATION	0.995547989816694	0.994996749927788	0.996066320520577	0.994155676771458
GO_RESPONSE_TO_INTERFERON_ALPHA	0.993933703384668	0.994631708080674	0.994146743372334	0.99453945200954
GO_NEGATIVE_REGULATION_OF_TRANSLATIONAL_INITIATION	0.98518815512096	0.985328504340151	0.989155046804968	0.981927850421893
GO_CARDIAC_CONDUCTION_SYSTEM_DEVELOPMENT	0.977503362311627	0.978469342672072	0.979691259473635	0.980620152790863
GO_REGULATION_OF_GLOMERULAR_FILTRATION	0.987583388837453	0.986557624251361	0.990856295963539	0.984774163881698
GO_CYTOCHROME_COMPLEX_ASSEMBLY	0.991519644373009	0.992830933717062	0.991879442266322	0.992447669177198
1020	0.989981948736116	0.990010252739907	0.99350010375772	0.990581220719117
GO_ENDOCARDIAL_CUSHION_FORMATION	0.981533074568218	0.983170183557593	0.981116542873973	0.982972793264596
GO_REGULATION_OF_NUCLEAR_CELL_CYCLE_DNA_REPLICATION	0.995259528596404	0.994728932102858	0.997066057345378	0.994533907251246
GO_MITOCHONDRIAL_CALCIUM_ION_HOMEOSTASIS	0.993564257375035	0.994018363798863	0.994540384904777	0.993262922406286
GO_REPLACEMENT_OSSIFICATION	0.99232512001511	0.992708467823558	0.991624992309978	0.993169184979906
57026	0.987744130218906	0.988097415450109	0.987244910241437	0.988187500243903
GO_MITOTIC_CELL_CYCLE_ARREST	0.990767733120778	0.989374723857573	0.989597998408832	0.989145158313797
GO_GLUTAMINE_METABOLIC_PROCESS	0.99142646387551	0.992909655194631	0.991356525941607	0.993707709924028
GO_NEGATIVE_REGULATION_OF_TELOMERASE_ACTIVITY	0.995067751721601	0.995504001815059	0.995215576666426	0.995108495637213
GO_REGULATION_OF_IRE1_MEDIATED_UNFOLDED_PROTEIN_RESPONSE	0.992533812490885	0.992738438484787	0.992485353431418	0.992876947606031
GO_POSITIVE_REGULATION_OF_FATTY_ACID_BIOSYNTHETIC_PROCESS	0.987511334328281	0.98980987989784	0.987335037352482	0.989813140245489
GO_POSITIVE_REGULATION_OF_INTERLEUKIN_1_SECRETION	0.994297999636073	0.993180995280191	0.994955984659402	0.993445911378764
GO_PSEUDOURIDINE_SYNTHESIS	0.983727817741991	0.97965516066514	0.98667618511566	0.978612790709409
GO_POLY_A_MRNA_EXPORT_FROM_NUCLEUS	0.991028938923614	0.992500779447381	0.990080319704885	0.991368225531842
9779	0.993608342602123	0.993319458978071	0.994649229460216	0.993866526081119
GO_CELLULAR_RESPONSE_TO_INTERLEUKIN_4	0.990363442458931	0.990031020467555	0.989161159945612	0.990240509913479
GO_SPERM_CAPACITATION	0.99021121757725	0.988158787143434	0.988895160913163	0.989412706965765
GO_POSITIVE_REGULATION_OF_TELOMERASE_ACTIVITY	0.992203420411771	0.993612018985142	0.990847159271546	0.993319177076541
GO_RESPONSE_TO_METHYLMERCURY	0.985583056785498	0.98620812627186	0.987155795005907	0.986363706845012
GO_REGULATION_OF_CENTRIOLE_REPLICATION	0.99607968878764	0.996897764991465	0.99706304083266	0.99601527724953
GO_POSITIVE_REGULATION_OF_MULTICELLULAR_ORGANISMAL_METABOLIC_PROCESS	0.981325399942712	0.982692526876206	0.977333851337674	0.978326695435652
GO_DECIDUALIZATION	0.985862105989005	0.980061081310601	0.98320314238123	0.979164336625021
GO_REGULATION_OF_MONONUCLEAR_CELL_MIGRATION	0.981907241987513	0.976926501749076	0.977941778718359	0.965113142620635
GO_NEGATIVE_REGULATION_OF_ORGAN_GROWTH	0.991790266884842	0.990659655088458	0.990900396438591	0.991869597054602
GO_NEGATIVE_REGULATION_OF_RESPONSE_TO_BIOTIC_STIMULUS	0.98967055167323	0.990111829637932	0.991525228668707	0.991714086723648
GO_HISTONE_MONOUBIQUITINATION	0.990750781085538	0.987510558290002	0.992995369268879	0.988329028462097
GO_EMBRYONIC_VISCEROCRANIUM_MORPHOGENESIS	0.993712046311143	0.991306839790004	0.994272462251782	0.991636389750842
GO_POSITIVE_REGULATION_OF_TRANSLATIONAL_INITIATION	0.993713072601894	0.990549133381953	0.994845575507606	0.992254803327173
GO_NEGATIVE_REGULATION_OF_CELL_AGING	0.992735774587518	0.991692247844744	0.991303151985687	0.992595579674744
GO_CELL_DIFFERENTIATION_INVOLVED_IN_EMBRYONIC_PLACENTA_DEVELOPMENT	0.976424089193542	0.979081165640824	0.976561421457921	0.977627678048624
GO_ASYMMETRIC_CELL_DIVISION	0.993937242528164	0.993536656006489	0.992495655303346	0.99378168168995
GO_BILE_ACID_BIOSYNTHETIC_PROCESS	0.992439535742268	0.992959892328375	0.991685265485082	0.993020759164732
GO_NUCLEOTIDE_EXCISION_REPAIR_DNA_DAMAGE_RECOGNITION	0.995915818800365	0.996277128656507	0.996061420683137	0.996446777851376
GO_REGULATION_OF_ENDOTHELIAL_CELL_DEVELOPMENT	0.992435297021031	0.994212274963061	0.991520866147876	0.994181889038652
GO_REGULATION_OF_SEQUESTERING_OF_TRIGLYCERIDE	0.990225045294968	0.9880941307999	0.990370964312127	0.989183548389148
GO_NEGATIVE_REGULATION_OF_FIBROBLAST_GROWTH_FACTOR_RECEPTOR_SIGNALING_PATHWAY	0.994460252561761	0.993216665683049	0.993924173901297	0.993832089202189
GO_NEGATIVE_REGULATION_OF_PROTEIN_OLIGOMERIZATION	0.977803348524488	0.988337409858706	0.982518898616992	0.970734457921731
GO_HOMOCYSTEINE_METABOLIC_PROCESS	0.995563015318792	0.996154553680082	0.996011207354047	0.996229981348064
GO_COFACTOR_CATABOLIC_PROCESS	0.9892781593434	0.991890713795915	0.989883982483222	0.989873720250726
10318	0.988230415762141	0.986073763108372	0.989409569108142	0.986228640340188
GO_MORPHOGENESIS_OF_AN_ENDOTHELIUM	0.994058923954994	0.991458640597017	0.992850604335952	0.992538912571969
GO_CHONDROITIN_SULFATE_PROTEOGLYCAN_BIOSYNTHETIC_PROCESS	0.974900065537385	0.976739381745739	0.976314912607285	0.978551191514375
GO_GLANDULAR_EPITHELIAL_CELL_DEVELOPMENT	0.978376645585346	0.971639033264664	0.97119927313202	0.9729698718183
GO_RESPONSE_TO_MAGNESIUM_ION	0.995365635864702	0.995136303200587	0.995812266524196	0.995081139265355
GO_CELLULAR_RESPONSE_TO_ATP	0.994189406798925	0.992129355897927	0.993750242773979	0.991952534348755
GO_CHOLESTEROL_EFFLUX	0.981343842104678	0.982839356626057	0.98043057181988	0.981875598220617
GO_BETA_CATENIN_DESTRUCTION_COMPLEX_DISASSEMBLY	0.981563790419721	0.983305929622611	0.985133280891504	0.980224509079394
GO_INNER_DYNEIN_ARM_ASSEMBLY	0.992956223910429	0.989904354373955	0.992016690097163	0.992407993129988
GO_REGULATION_OF_ANDROGEN_RECEPTOR_SIGNALING_PATHWAY	0.994418192832866	0.993962301899004	0.994667395891137	0.994463152329533
GO_LEFT_RIGHT_PATTERN_FORMATION	0.990392179931527	0.989403998339514	0.992810438055138	0.989278082912453
GO_REGULATION_OF_MACROPHAGE_DERIVED_FOAM_CELL_DIFFERENTIATION	0.993385995055449	0.994329441837154	0.993409500581345	0.994224435563493
GO_EMBRYONIC_DIGESTIVE_TRACT_MORPHOGENESIS	0.97951217444324	0.978662410423187	0.983144881522763	0.979448554928868
GO_PLACENTA_BLOOD_VESSEL_DEVELOPMENT	0.985109631058612	0.983250147137242	0.985406897957877	0.982890875503985
GO_POSITIVE_REGULATION_OF_GUANYLATE_CYCLASE_ACTIVITY	0.971451917576984	0.962196622202576	0.975538126523934	0.966770686869549
GO_MELANIN_METABOLIC_PROCESS	0.994684259627783	0.994227146929255	0.99530764708796	0.994837514587944
GO_POSITIVE_REGULATION_OF_CELL_CYCLE_G2_M_PHASE_TRANSITION	0.995087773102141	0.995045059243137	0.995632480021961	0.993928772297859
GO_REGULATION_OF_REMOVAL_OF_SUPEROXIDE_RADICALS	0.995422696149072	0.995467038459691	0.996490797287499	0.995062137973911
GO_NEGATIVE_REGULATION_OF_STEM_CELL_PROLIFERATION	0.979537481061407	0.988201745737001	0.974858116415878	0.986786414595061
GO_REGULATION_OF_VACUOLAR_TRANSPORT	0.978608263724447	0.982447802009732	0.984689051701146	0.981906771493025
GO_CELLULAR_RESPONSE_TO_ELECTRICAL_STIMULUS	0.995928700996714	0.995177981764601	0.996200783290503	0.99510179492499
GO_REGULATION_OF_OXIDATIVE_PHOSPHORYLATION	0.98552246656599	0.982490516884895	0.986602308865591	0.983103147212836
GO_NEGATIVE_REGULATION_OF_CHROMOSOME_SEGREGATION	0.990541249663224	0.993264028085066	0.989523357387539	0.99296307891356
GO_REGULATION_OF_BONE_DEVELOPMENT	0.994315213157017	0.994944587041342	0.994071639260024	0.994915376108348
GO_POSITIVE_REGULATION_OF_T_CELL_MEDIATED_CYTOTOXICITY	0.981436160974559	0.983611535749604	0.985523963012988	0.984711709892525
GO_REGULATION_OF_CHOLESTEROL_BIOSYNTHETIC_PROCESS	0.995573063140166	0.995112319843436	0.99535287557179	0.995711358753708
GO_POLYSACCHARIDE_CATABOLIC_PROCESS	0.993607573782045	0.993819937657878	0.994018379711276	0.99378969300741
GO_INNER_CELL_MASS_CELL_PROLIFERATION	0.996137137183401	0.99601529506853	0.996615557508883	0.996037625684422
GO_POSITIVE_REGULATION_OF_MRNA_SPLICING_VIA_SPLICEOSOME	0.995466600659746	0.995787718690856	0.994895173944797	0.995916132998061
10131	0.996614796171301	0.99605169217412	0.997690272375064	0.996402073457056
GO_POSITIVE_REGULATION_OF_DNA_DEPENDENT_DNA_REPLICATION	0.98416177012615	0.977838560019142	0.978754120066892	0.970345737810919
GO_STARTLE_RESPONSE	0.975653802217726	0.981876069968374	0.980333108088139	0.980945650281454
GO_MOTOR_NEURON_AXON_GUIDANCE	0.986444983801942	0.985853243534739	0.985887155206953	0.984822005817116
GO_PYRIMIDINE_RIBONUCLEOSIDE_CATABOLIC_PROCESS	0.972343947120373	0.960202949379163	0.983626659673534	0.970161479931151
GO_HYPOTHALAMUS_DEVELOPMENT	0.977770209208749	0.979522018127928	0.97559824621637	0.977557804914478
GO_POSITIVE_REGULATION_OF_MEIOTIC_CELL_CYCLE	0.993796764761591	0.99311336819523	0.995682266486582	0.991980801056631
GO_LATERAL_MESODERM_DEVELOPMENT	0.980963451788353	0.97116390417158	0.973657275502942	0.968504756255032
5291	0.986937518601291	0.984771307799913	0.98817919766716	0.986068515188311
GO_REGULATION_OF_TRANSCRIPTION_ELONGATION_FROM_RNA_POLYMERASE_II_PROMOTER	0.990395820456636	0.991928459825616	0.991901335136554	0.992149756517125
GO_WATER_TRANSPORT	0.988814675590063	0.989837936985575	0.988063687332131	0.989360652710478
GO_BIOTIN_METABOLIC_PROCESS	0.983373197403108	0.984532058879233	0.979362057898169	0.983679330786604
GO_STEM_CELL_DIVISION	0.988618147027431	0.992761811781961	0.98896647593946	0.990192743999526
GO_REACTIVE_OXYGEN_SPECIES_BIOSYNTHETIC_PROCESS	0.992126193216322	0.992301804126673	0.992200577175372	0.991868778748235
GO_POSITIVE_REGULATION_OF_NITRIC_OXIDE_SYNTHASE_BIOSYNTHETIC_PROCESS	0.989965882195342	0.990171353927008	0.990663409499262	0.990511108733985
GO_POSITIVE_REGULATION_OF_STEROID_BIOSYNTHETIC_PROCESS	0.991357458333139	0.988329099685357	0.990872856299844	0.990018273112874
GO_SYNAPTONEMAL_COMPLEX_ORGANIZATION	0.993443359890205	0.994964068649441	0.992542442243224	0.993973311023623
GO_NEGATIVE_REGULATION_OF_TYPE_2_IMMUNE_RESPONSE	0.985577816367708	0.987743652230827	0.987076441210728	0.987425780762483
23765	0.977923322408254	0.988195913550939	0.976043300775289	0.986454205894937
GO_CITRULLINE_METABOLIC_PROCESS	0.976409472607579	0.983782753441833	0.976030024506456	0.982571839622743
GO_NEGATIVE_REGULATION_OF_AXON_GUIDANCE	0.996579013726311	0.995732134688092	0.996436517677631	0.99571267277601
GO_NEGATIVE_REGULATION_OF_CALCIUM_ION_TRANSPORT_INTO_CYTOSOL	0.985508689946675	0.987894164152309	0.990454544567368	0.984592696727816
GO_REGULATION_OF_CARDIAC_MUSCLE_CELL_MEMBRANE_REPOLARIZATION	0.988085103424963	0.989542551843003	0.986640854338755	0.988664298714091
GO_NEGATIVE_REGULATION_OF_TISSUE_REMODELING	0.990622622448702	0.991111825470859	0.99153643679302	0.99142981971635
GO_MEMBRANE_TUBULATION	0.978391903015147	0.984082420039618	0.981575642729598	0.987607213505588
GO_REGULATION_OF_AMYLOID_PRECURSOR_PROTEIN_CATABOLIC_PROCESS	0.993568650662777	0.992849190308165	0.992852646898051	0.993322507154244
GO_CELLULAR_EXTRAVASATION	0.984387816378114	0.982345604690522	0.984704323333096	0.984021851314313
GO_NEGATIVE_REGULATION_OF_MUSCLE_CELL_APOPTOTIC_PROCESS	0.989192009564952	0.98900297469824	0.988656408514578	0.986914069862475
GO_POSITIVE_REGULATION_OF_HISTONE_DEACETYLATION	0.994384383064984	0.993982362113888	0.99394711091712	0.994785851552781
GO_BLOOD_COAGULATION_FIBRIN_CLOT_FORMATION	0.986004563091377	0.983723435623496	0.988199689587706	0.985191296137592
GO_NEGATIVE_REGULATION_OF_NEUROTRANSMITTER_TRANSPORT	0.994471240479495	0.994090359992728	0.993752860127343	0.993935263471541
GO_AMYLOID_PRECURSOR_PROTEIN_METABOLIC_PROCESS	0.990878489956806	0.991027938513687	0.991090282463561	0.990576184287443
GO_CHEMICAL_HOMEOSTASIS_WITHIN_A_TISSUE	0.989404853848708	0.991674150818567	0.988841143409053	0.991746309394167
GO_REGULATION_OF_RNA_POLYMERASE_II_TRANSCRIPTIONAL_PREINITIATION_COMPLEX_ASSEMBLY	0.993591550412739	0.994963038251282	0.994136664960449	0.994146474571432
GO_RETROGRADE_PROTEIN_TRANSPORT_ER_TO_CYTOSOL	0.992140999431581	0.991385171989102	0.993292456774884	0.992289508419829
GO_EPITHELIAL_CELL_CELL_ADHESION	0.987939523775173	0.987125463371314	0.988141249136908	0.987861990643827
GO_POLYAMINE_METABOLIC_PROCESS	0.992395640357648	0.994060317889518	0.992301388639838	0.994015628434503
GO_NEGATIVE_REGULATION_OF_T_CELL_RECEPTOR_SIGNALING_PATHWAY	0.992579738935454	0.991850918581074	0.990277312770928	0.991316074740608
GO_PTERIDINE_CONTAINING_COMPOUND_BIOSYNTHETIC_PROCESS	0.996105862678141	0.995808773288493	0.99613525660308	0.995809281802532
GO_BLOOD_VESSEL_ENDOTHELIAL_CELL_MIGRATION	0.991687717946164	0.992001404358952	0.991115140114664	0.991801600302942
GO_REGULATION_OF_INTERFERON_GAMMA_BIOSYNTHETIC_PROCESS	0.971796822368724	0.970534989329813	0.97557090840965	0.970668906670935
GO_NEGATIVE_REGULATION_OF_CD4_POSITIVE_ALPHA_BETA_T_CELL_DIFFERENTIATION	0.988628830132727	0.990024228961285	0.987884549428816	0.990459502485047
GO_ECTODERM_DEVELOPMENT	0.992026032048681	0.991846610144235	0.992848085161272	0.991349924254839
GO_ALDITOL_METABOLIC_PROCESS	0.986433733854344	0.988509137235446	0.986886090065931	0.98740492282896
GO_MITOCHONDRIAL_ELECTRON_TRANSPORT_UBIQUINOL_TO_CYTOCHROME_C	0.993242683553258	0.994646662111177	0.992526416437416	0.995011982989935
GO_REGULATION_OF_CELL_PROLIFERATION_INVOLVED_IN_KIDNEY_DEVELOPMENT	0.990695323266354	0.991777462330783	0.987681222704415	0.991866893459862
3002	0.992301820920713	0.993545461405452	0.993194548511255	0.993140607108727
GO_POSITIVE_REGULATION_OF_SIGNAL_TRANSDUCTION_BY_P53_CLASS_MEDIATOR	0.987119341425368	0.98904523542002	0.987679577496691	0.988894557628444
9027	0.991828803902712	0.992462194140763	0.992944451674654	0.991981808541708
GO_METHYLATION_DEPENDENT_CHROMATIN_SILENCING	0.98541894448118	0.98357907006176	0.984998670825092	0.986132104390216
GO_REGULATION_OF_LIPOPROTEIN_LIPASE_ACTIVITY	0.991189110853297	0.99164648274441	0.991739616108585	0.991606169202212
133522	0.990156547577324	0.991568380731664	0.991326871425138	0.991797341267018
GO_ANDROGEN_BIOSYNTHETIC_PROCESS	0.987126231881716	0.984849333586965	0.988299936286099	0.986713347963005
GO_POSITIVE_REGULATION_OF_OLIGODENDROCYTE_DIFFERENTIATION	0.98940973438445	0.988236011694902	0.993218419729396	0.988563254743175
GO_AXONEMAL_DYNEIN_COMPLEX_ASSEMBLY	0.983720464445233	0.983559893255925	0.986998770470514	0.987150307076348
GO_HEMIDESMOSOME_ASSEMBLY	0.995681965114914	0.997060284260227	0.996226877538077	0.996839717001012
GO_MAST_CELL_ACTIVATION	0.989264071397238	0.986571786594301	0.985904611728189	0.987151208547954
GO_PROTEIN_IMPORT_INTO_NUCLEUS_TRANSLOCATION	0.991418441189632	0.992566928371027	0.992757928663244	0.992226915098595
GO_POSITIVE_REGULATION_OF_NEUTROPHIL_MIGRATION	0.986903909254403	0.986022438886706	0.98740999963942	0.986266778850399
GO_REGULATION_OF_SPINDLE_CHECKPOINT	0.994763153983368	0.994270680387501	0.99503244471831	0.994541424343879
GO_POSITIVE_REGULATION_OF_STRIATED_MUSCLE_CONTRACTION	0.99463223122001	0.994382919910296	0.986368607082639	0.99076116347703
GO_ANATOMICAL_STRUCTURE_REGRESSION	0.994308301668547	0.994790291883154	0.994776269264663	0.994891255590765
GO_CEREBRAL_CORTEX_NEURON_DIFFERENTIATION	0.995124649007958	0.99456264996819	0.995085057248828	0.994485375022502
GO_REGULATION_OF_VENTRICULAR_CARDIAC_MUSCLE_CELL_ACTION_POTENTIAL	0.995983135043539	0.995567337415733	0.996329686248635	0.99526443460174
GO_FATTY_ACID_HOMEOSTASIS	0.993236397601506	0.993199119332025	0.991089718048198	0.992626874445686
GO_REGULATION_OF_PLATELET_AGGREGATION	0.982064759345873	0.983597041048003	0.979896634619837	0.983610833439138
GO_POSITIVE_REGULATION_OF_PROTEIN_IMPORT_INTO_NUCLEUS_TRANSLOCATION	0.985327554620717	0.988951286620487	0.986412619679514	0.98683893405628
GO_POSITIVE_REGULATION_OF_CARDIAC_MUSCLE_CONTRACTION	0.994220560317882	0.993672718119148	0.985528157374887	0.98877384425099
GO_NEPHRIC_DUCT_DEVELOPMENT	0.990647060999597	0.989928221323769	0.990418420254229	0.989372281928049
GO_ERROR_FREE_TRANSLESION_SYNTHESIS	0.996293623519452	0.996577956839882	0.996377631213795	0.99599858891252
GO_CENTRIOLE_ASSEMBLY	0.992447336294571	0.99376371169006	0.993540429128285	0.99332077530333
7189	0.989047201004979	0.992100015490274	0.989450537863638	0.990917987789395
GO_ATRIAL_SEPTUM_DEVELOPMENT	0.989858017182425	0.988351432184107	0.988893634040856	0.987421250186171
GO_DETECTION_OF_TEMPERATURE_STIMULUS	0.987927823289025	0.985293884722782	0.989561852184521	0.984690022101302
GO_ENAMEL_MINERALIZATION	0.993561264998087	0.992774905874734	0.995246459261339	0.993254766542625
GO_SPINAL_CORD_MOTOR_NEURON_CELL_FATE_SPECIFICATION	0.980921286516931	0.97679836177891	0.985872957563865	0.975756022296449
GO_GLYCOLIPID_CATABOLIC_PROCESS	0.996452276382082	0.995864104979489	0.996248427332419	0.996346431511533
GO_SYNAPTIC_VESICLE_ENDOCYTOSIS	0.994193570313459	0.994516507959884	0.992891202436069	0.994587390502515
GO_POSITIVE_REGULATION_OF_HEART_RATE	0.985568689609038	0.984647854299685	0.984051634029385	0.985063056842116
GO_FATTY_ACID_BETA_OXIDATION_USING_ACYL_COA_OXIDASE	0.996277305966591	0.995566834875235	0.996282419936774	0.995949737494062
6187	0.995035655289387	0.994215620151881	0.993756374884639	0.994494400955105
GO_REGULATION_OF_FEEDING_BEHAVIOR	0.96609189387321	0.970289790430404	0.96201780234894	0.969618484905394
GO_REGULATION_OF_THYMOCYTE_AGGREGATION	0.992692629935013	0.992082875970708	0.992572751824174	0.99305460613003
GO_POSITIVE_REGULATION_OF_MITOCHONDRIAL_MEMBRANE_PERMEABILITY	0.993763456210069	0.994692832709644	0.994405207583088	0.994150627258954
5781	0.993332074656004	0.990770780196833	0.994084096732121	0.992794287918072
GO_NEGATIVE_REGULATION_OF_INTRACELLULAR_STEROID_HORMONE_RECEPTOR_SIGNALING_PATHWAY	0.992271235093542	0.992534196571592	0.993412140446888	0.993345344066671
GO_DERMATAN_SULFATE_PROTEOGLYCAN_METABOLIC_PROCESS	0.989832975951028	0.988578260371864	0.992295045076992	0.98896686881166
GO_SMOOTH_MUSCLE_TISSUE_DEVELOPMENT	0.991716569675057	0.989157468345647	0.991793028135694	0.9903803777057
GO_NEGATIVE_REGULATION_OF_HEMATOPOIETIC_PROGENITOR_CELL_DIFFERENTIATION	0.960402059737953	0.955205282760788	0.968260193965616	0.961028470161823
GO_NEGATIVE_REGULATION_OF_NUCLEOSIDE_METABOLIC_PROCESS	0.994056270110089	0.993923647693206	0.993122875861383	0.992868819202096
5587	0.99574534412496	0.99529890462954	0.996191462326716	0.995680596709721
GO_LEYDIG_CELL_DIFFERENTIATION	0.993939415773358	0.993975325056776	0.99240651143321	0.992572394829393
GO_RNA_SURVEILLANCE	0.989690920831616	0.990120488329049	0.991487804872707	0.989458452288384
GO_REGULATION_OF_GRANULOCYTE_DIFFERENTIATION	0.990716464174044	0.991508413812988	0.991217292366962	0.991949698183318
GO_MORPHOGENESIS_OF_AN_EPITHELIAL_FOLD	0.990374113559853	0.992055395803555	0.992203231377259	0.992191363063761
55435	0.992380408442536	0.991405690132314	0.995021150337047	0.992115514549022
GO_EATING_BEHAVIOR	0.972612096279297	0.973033673321608	0.967622761883086	0.97260380056619
GO_GLUTATHIONE_DERIVATIVE_METABOLIC_PROCESS	0.99174275858895	0.992834415838255	0.991418559159697	0.993360202241176
GO_FOLIC_ACID_CONTAINING_COMPOUND_BIOSYNTHETIC_PROCESS	0.997001819137886	0.996239439035479	0.997573154329617	0.996320334058535
GO_SPHINGOID_METABOLIC_PROCESS	0.991585930360094	0.98933420078148	0.990112695116219	0.989660761490522
GO_NEGATIVE_REGULATION_OF_RESPONSE_TO_FOOD	0.993936881867787	0.992560321465756	0.994271727987095	0.992199975598678
GO_L_AMINO_ACID_IMPORT	0.994585384075249	0.994310495862984	0.994909979175849	0.994734795433769
GO_NEGATIVE_REGULATION_OF_CELL_MATRIX_ADHESION	0.994085776021911	0.994143517284935	0.994369839917873	0.993938257387003
GO_REGULATION_OF_MACROPHAGE_CHEMOTAXIS	0.989702337081975	0.989254041372299	0.988520161312635	0.988616877230119
GO_LAGGING_STRAND_ELONGATION	0.99398791329574	0.994184518973438	0.993180137252405	0.994341306061915
GO_LONG_TERM_SYNAPTIC_DEPRESSION	0.996034830686439	0.993862556510045	0.994960380897418	0.99447130987213
GO_GLYCOSYLCERAMIDE_METABOLIC_PROCESS	0.993610683460468	0.994243758067068	0.993202218617954	0.994709368367493
GO_NEGATIVE_REGULATION_OF_SMOOTH_MUSCLE_CELL_MIGRATION	0.995145927644019	0.994761435444197	0.994478751200529	0.994928553075258
GO_LIPOXYGENASE_PATHWAY	0.988939750575231	0.990933472080652	0.987098325791694	0.989502374082071
GO_NEGATIVE_REGULATION_OF_DEFENSE_RESPONSE_TO_VIRUS	0.987892204749323	0.989333231133386	0.992032572008151	0.991481480882667
GO_METALLO_SULFUR_CLUSTER_ASSEMBLY	0.992913272777159	0.988910517723357	0.993652638391904	0.990638884052347
GO_NEGATIVE_REGULATION_OF_RETINOIC_ACID_RECEPTOR_SIGNALING_PATHWAY	0.980343172126152	0.979647552468417	0.979459636772869	0.980826009946681
GO_SPLICEOSOMAL_TRI_SNRNP_COMPLEX_ASSEMBLY	0.9907488238891	0.990917279043322	0.993083399180941	0.989966301052183
GO_REGULATION_OF_T_CELL_TOLERANCE_INDUCTION	0.983683624410402	0.985885677695514	0.991791695684688	0.983712744349516
GO_POSITIVE_REGULATION_OF_RESPONSE_TO_OXIDATIVE_STRESS	0.984758929525393	0.981073968060755	0.979520798743809	0.982914207278047
GO_DOPAMINE_METABOLIC_PROCESS	0.978686161568366	0.982850160435466	0.976913676007281	0.981842071049006
GO_POSITIVE_REGULATION_OF_GLYCOGEN_METABOLIC_PROCESS	0.990727510578182	0.989702112597992	0.991584105012556	0.989329236760807
GO_POSITIVE_REGULATION_OF_MICROTUBULE_POLYMERIZATION_OR_DEPOLYMERIZATION	0.993236130960062	0.992432587171591	0.994536300953137	0.992532545620546
GO_L_ASCORBIC_ACID_METABOLIC_PROCESS	0.993114440050506	0.993405279084048	0.994750540145745	0.992343719563369
GO_CEREBELLAR_GRANULAR_LAYER_DEVELOPMENT	0.989971144883376	0.988274568272481	0.988775250870594	0.987457414769084
GO_REGULATION_OF_GENE_EXPRESSION_BY_GENETIC_IMPRINTING	0.993520135287509	0.99468372027928	0.995481546092925	0.99402548372618
GO_SECRETORY_GRANULE_ORGANIZATION	0.989211401828876	0.988328884698106	0.988466776018614	0.98697348548483
GO_VESICLE_FUSION_TO_PLASMA_MEMBRANE	0.993443579956688	0.992928850891459	0.995368673005884	0.99345827244591
GO_NEGATIVE_REGULATION_OF_HISTONE_METHYLATION	0.995332380628378	0.995778855065117	0.99400902175143	0.996149495551327
GO_REGULATION_OF_GLIAL_CELL_PROLIFERATION	0.986327855761859	0.98538174058586	0.982994986808726	0.984614568417153
100	0.989000554127918	0.986394675401471	0.990970118431873	0.98504004254866
GO_ETHANOL_METABOLIC_PROCESS	0.990440229933625	0.993316909225236	0.992971241586599	0.991323066210012
GO_DICARBOXYLIC_ACID_BIOSYNTHETIC_PROCESS	0.98798467787571	0.987544992906549	0.991975215994763	0.989835858188475
GO_PROTEIN_HETEROTRIMERIZATION	0.989451106304564	0.988382040709386	0.99014632969868	0.989803745773861
GO_EPITHELIAL_CILIUM_MOVEMENT	0.992784431189454	0.990365265039536	0.994483382460349	0.990987683398836
GO_NEGATIVE_REGULATION_OF_MEIOTIC_CELL_CYCLE	0.989677725359978	0.988273384876018	0.989088758438341	0.987751574074263
GO_SHORT_CHAIN_FATTY_ACID_METABOLIC_PROCESS	0.988600766466672	0.989265300455437	0.990965068452942	0.988325803553089
GO_ATRIAL_SEPTUM_MORPHOGENESIS	0.990481906152221	0.991050927447163	0.990317867396502	0.991355483588905
GO_CELLULAR_RESPONSE_TO_GROWTH_HORMONE_STIMULUS	0.986579899231646	0.986523958255948	0.985591477393543	0.987330576369479
GO_REGULATION_OF_INTERLEUKIN_2_BIOSYNTHETIC_PROCESS	0.993346435977822	0.993020387657652	0.994497328454017	0.991863828578026
GO_REGULATION_OF_FIBROBLAST_APOPTOTIC_PROCESS	0.986922112798281	0.985527992253282	0.985764993069443	0.985210350605714
GO_NOSE_DEVELOPMENT	0.990649428177236	0.989730440888331	0.99231748608828	0.990833140293658
GO_REGULATION_OF_TRANSCRIPTION_FROM_RNA_POLYMERASE_III_PROMOTER	0.993224358231786	0.99359335028506	0.993533077845442	0.993094813382361
GO_RESPONSE_TO_INCREASED_OXYGEN_LEVELS	0.991199609733191	0.99196732354179	0.995496539902174	0.988544834969366
GO_REGULATION_OF_CHROMATIN_SILENCING	0.991558877602467	0.990780923164949	0.993185809125651	0.991398095907489
GO_MACROMOLECULAR_COMPLEX_REMODELING	0.990219968342986	0.988633227863288	0.991505571796683	0.990313976860366
GO_RIBOSOMAL_LARGE_SUBUNIT_ASSEMBLY	0.989775293390558	0.988489367316584	0.991097651611886	0.988728196544217
GO_REGULATION_OF_MESODERM_DEVELOPMENT	0.992031891797117	0.991117487271505	0.992933962557326	0.991707326073403
GO_T_HELPER_1_TYPE_IMMUNE_RESPONSE	0.984506314896924	0.988308234182271	0.986403505484422	0.987452279987494
GO_POSITIVE_REGULATION_OF_TYPE_2_IMMUNE_RESPONSE	0.99246780325654	0.99298489759762	0.993606885951159	0.992743793864519
GO_PLASMA_LIPOPROTEIN_PARTICLE_CLEARANCE	0.993449926442162	0.992867242552073	0.994115758563543	0.992730723384677
GO_DNA_CATABOLIC_PROCESS	0.985029442344483	0.985871070470072	0.984822740013278	0.984772174417728
GO_REGULATION_OF_INTRACELLULAR_ESTROGEN_RECEPTOR_SIGNALING_PATHWAY	0.990979444222072	0.990579509564518	0.990927309939064	0.98821842978047
GO_CELL_FATE_COMMITMENT_INVOLVED_IN_FORMATION_OF_PRIMARY_GERM_LAYER	0.986703472748418	0.986904148076594	0.98722888464031	0.988673519352289
GO_T_CELL_DIFFERENTIATION_INVOLVED_IN_IMMUNE_RESPONSE	0.988185308606775	0.990628474875106	0.989554881398169	0.989652733069946
GO_INSULIN_LIKE_GROWTH_FACTOR_RECEPTOR_SIGNALING_PATHWAY	0.995275508146921	0.994560441755841	0.995515791442998	0.994229303311954
GO_NEGATIVE_REGULATION_OF_HEART_CONTRACTION	0.988313357884735	0.986177604974159	0.990565361581475	0.986720065970076
GO_SUBSTRATE_INDEPENDENT_TELENCEPHALIC_TANGENTIAL_MIGRATION	0.996841326923749	0.995625161044106	0.997135274045842	0.996027611477388
GO_MICROTUBULE_DEPOLYMERIZATION	0.982625202236538	0.980493930824519	0.981775741350722	0.981680202779531
GO_COBALAMIN_METABOLIC_PROCESS	0.991292211846843	0.992514015347582	0.991858931548377	0.991863857820402
GO_NEGATIVE_REGULATION_OF_SYSTEMIC_ARTERIAL_BLOOD_PRESSURE	0.967342978852329	0.975562483236549	0.964910653526023	0.976544586937582
GO_TELOMERE_LOCALIZATION	0.993329037903958	0.995300834535715	0.993210730918132	0.994746569135763
GO_PYRIMIDINE_NUCLEOTIDE_CATABOLIC_PROCESS	0.997318028907838	0.997163692494192	0.996780247069112	0.997450338190921
GO_REGULATION_OF_DEFENSE_RESPONSE_TO_VIRUS_BY_VIRUS	0.994380298681035	0.994421100806056	0.995174046705569	0.994905825258482
GO_PROTEIN_LOCALIZATION_TO_CHROMOSOME_CENTROMERIC_REGION	0.994399862138475	0.991011977304674	0.994786755898689	0.990450972508391
GO_REGULATION_OF_ANTIGEN_PROCESSING_AND_PRESENTATION	0.99562609367195	0.995167405327646	0.995800391277259	0.995449293096584
GO_VASOCONSTRICTION	0.981821399506299	0.976876315303219	0.980452781183362	0.977695389896934
GO_REGULATION_OF_MITOCHONDRIAL_TRANSLATION	0.992843896611892	0.99539750073417	0.994374821701861	0.993938072663391
GO_BEHAVIORAL_RESPONSE_TO_PAIN	0.993576854749575	0.993803318869039	0.993981957841153	0.993712568984503
GO_CELLULAR_RESPONSE_TO_TOXIC_SUBSTANCE	0.97215134607159	0.976588607385631	0.968136498871062	0.976921906089727
GO_MODULATION_OF_TRANSCRIPTION_IN_OTHER_ORGANISM_INVOLVED_IN_SYMBIOTIC_INTERACTION	0.994739515738487	0.996133995243823	0.99494445750752	0.995752276594911
GO_REGULATION_OF_HEART_MORPHOGENESIS	0.982488956461383	0.982522228496566	0.981612043339711	0.98217073578171
GO_S_ADENOSYLMETHIONINE_METABOLIC_PROCESS	0.99096740567327	0.990390226005461	0.990738130059753	0.989537601964803
GO_REGULATION_OF_PROTEIN_LOCALIZATION_TO_CELL_SURFACE	0.985888941917301	0.986941242817325	0.984702521030334	0.985851222506429
GO_PRIMARY_AMINO_COMPOUND_METABOLIC_PROCESS	0.993656325106677	0.992360239808972	0.993367887715075	0.992409027437718
GO_POSITIVE_REGULATION_OF_TELOMERE_CAPPING	0.99179991065324	0.993865209573115	0.990714223000469	0.994131291329418
GO_NEGATIVE_REGULATION_OF_AMINE_TRANSPORT	0.981856694792777	0.980745546960489	0.977923681913549	0.978950582352195
GO_POSITIVE_REGULATION_OF_INSULIN_RECEPTOR_SIGNALING_PATHWAY	0.993958527883054	0.994493335999959	0.994076915308095	0.994361221804298
GO_PONS_DEVELOPMENT	0.991451175280649	0.99158465702064	0.993229527011721	0.992983733867945
GO_PROTEIN_K11_LINKED_UBIQUITINATION	0.993378165401157	0.993507486330007	0.991949324281047	0.993847108620823
GO_REGULATION_OF_MESENCHYMAL_CELL_APOPTOTIC_PROCESS	0.990887664870222	0.990049834417613	0.9922587590575	0.988996061307219
GO_RESPONSE_TO_INACTIVITY	0.990406378413469	0.98999297631636	0.989981478929231	0.990539352380265
GO_RESPONSE_TO_PAIN	0.989232458386365	0.991147410084703	0.98848692105879	0.989850239554261
GO_POSITIVE_REGULATION_OF_TRANSCRIPTION_ELONGATION_FROM_RNA_POLYMERASE_II_PROMOTER	0.987188137359006	0.989962968485975	0.987551039224315	0.991031331987221
GO_NEGATIVE_REGULATION_OF_CALCIUM_ION_IMPORT	0.988608752316574	0.987420041034055	0.988219792133406	0.987235482914335
GO_EMBRYONIC_CAMERA_TYPE_EYE_MORPHOGENESIS	0.99013262086473	0.989783396805298	0.989690343389777	0.990419518207847
GO_FORMATION_OF_TRANSLATION_PREINITIATION_COMPLEX	0.99444277532842	0.99466047171636	0.994574452179813	0.994545227010322
GO_POSITIVE_REGULATION_OF_INTERFERON_BETA_PRODUCTION	0.991706344956416	0.993853686465136	0.990505861704663	0.99386036345914
GO_REGULATION_OF_NATURAL_KILLER_CELL_ACTIVATION	0.982760159822176	0.982166650420732	0.982508987211349	0.981334727204008
GO_POSITIVE_REGULATION_OF_FILOPODIUM_ASSEMBLY	0.990793177780383	0.990996061277578	0.991431455526696	0.990063990191065
GO_POSITIVE_REGULATION_OF_NIK_NF_KAPPAB_SIGNALING	0.989108216567061	0.990085368382969	0.988536557107755	0.988453588396597
9104	0.991509879138185	0.98939358196906	0.992444054514386	0.990673960748744
GO_NEGATIVE_REGULATION_OF_CYTOKINE_BIOSYNTHETIC_PROCESS	0.983055732831543	0.978958597645688	0.983504816031184	0.97835808826029
GO_ROSTROCAUDAL_NEURAL_TUBE_PATTERNING	0.988634153647157	0.98861442627896	0.988420614194022	0.988600660532884
GO_CELL_DEATH_IN_RESPONSE_TO_OXIDATIVE_STRESS	0.993274419186187	0.993851945377792	0.993891232496541	0.993314704990467
GO_REGULATION_OF_FIBRINOLYSIS	0.98485172972013	0.98548025607706	0.986185485528978	0.985162529961273
GO_REGULATION_OF_MRNA_3_END_PROCESSING	0.985951184571225	0.987411961990737	0.985994682591417	0.988000112913395
GO_NEGATIVE_REGULATION_OF_INTERLEUKIN_10_PRODUCTION	0.968521720953764	0.969381775005719	0.969654500021363	0.964700786939933
GO_REGULATION_OF_CELLULAR_RESPONSE_TO_HYPOXIA	0.995166292005665	0.994814581811344	0.994116518730815	0.993570319146703
GO_REGULATION_OF_FEMALE_GONAD_DEVELOPMENT	0.98600409746951	0.987461060075865	0.982257814585892	0.98444421416964
GO_REGULATION_OF_THYMOCYTE_APOPTOTIC_PROCESS	0.995236102446159	0.995166785945523	0.995991165259221	0.995431695384134
GO_REACTIVE_NITROGEN_SPECIES_METABOLIC_PROCESS	0.993459939017074	0.992529312381004	0.992532714340905	0.992904688242847
GO_EYELID_DEVELOPMENT_IN_CAMERA_TYPE_EYE	0.991236886109142	0.989800180454691	0.992119240276988	0.98985864376071
GO_REGULATION_OF_SPINDLE_ORGANIZATION	0.988103239795916	0.987863292123462	0.986490449322337	0.987923289841609
GO_PHOSPHOLIPID_SCRAMBLING	0.986909300280608	0.990129674004875	0.98502232277186	0.988931905404654
23513	0.992212499933567	0.991679014260012	0.991745852653759	0.992166175042154
GO_MITOCHONDRIAL_FISSION	0.992896040279163	0.993201847755266	0.992966887101199	0.992556055023898
GO_MATURATION_OF_5_8S_RRNA_FROM_TRICISTRONIC_RRNA_TRANSCRIPT_SSU_RRNA_5_8S_RRNA_LSU_RRNA_	0.99365173082822	0.993897656165012	0.994687353330298	0.994358981249915
GO_NEGATIVE_REGULATION_OF_SPROUTING_ANGIOGENESIS	0.983574071774934	0.984296402235147	0.980001870479978	0.986420330780511
GO_POLYOL_TRANSPORT	0.988044601661046	0.988451334749009	0.98762598661052	0.98618877927657
GO_REGULATION_OF_CARDIAC_MUSCLE_CONTRACTION_BY_CALCIUM_ION_SIGNALING	0.991922788887769	0.991193473030454	0.99138223401958	0.99114989821892
GO_TELENCEPHALON_GLIAL_CELL_MIGRATION	0.994766568601546	0.994602733801678	0.994713526345418	0.995470271943692
GO_NEGATIVE_REGULATION_OF_RECEPTOR_ACTIVITY	0.990161555827352	0.991505130930241	0.991559858194462	0.991025527866443
GO_REGULATION_OF_NITRIC_OXIDE_SYNTHASE_BIOSYNTHETIC_PROCESS	0.987712258485795	0.987415356897942	0.987688252559592	0.986178744250806
GO_POSITIVE_REGULATION_OF_SYNAPSE_MATURATION	0.992906617268292	0.99232860367566	0.992524277501961	0.993094888648082
GO_PERIPHERAL_NERVOUS_SYSTEM_NEURON_DIFFERENTIATION	0.987027667140103	0.988767229651493	0.98777078167895	0.988914858665099
GO_POSITIVE_REGULATION_OF_SMOOTH_MUSCLE_CONTRACTION	0.98106970909212	0.97978061200004	0.98214496731151	0.980851191154995
GO_NEGATIVE_REGULATION_OF_GLIAL_CELL_PROLIFERATION	0.977209841807458	0.97504510897194	0.96855639109132	0.974148281789582
673	0.985244396556306	0.985764202542724	0.986035137480284	0.986894555248724
GO_REGULATION_OF_STEROID_HORMONE_SECRETION	0.982238518829181	0.980415342661667	0.978209056752358	0.978231970557135
GO_LYMPHANGIOGENESIS	0.991275733322676	0.992275969323359	0.991391229601276	0.99001654806782
GO_POSITIVE_REGULATION_OF_TOLL_LIKE_RECEPTOR_SIGNALING_PATHWAY	0.988868848462899	0.987999653780963	0.988717015118785	0.987049103905822
GO_FEAR_RESPONSE	0.993800843580697	0.993200231168706	0.993177220668361	0.992927343910945
GO_REGULATION_OF_CLATHRIN_MEDIATED_ENDOCYTOSIS	0.991394316078422	0.991952607561229	0.991309430431109	0.992927792175973
GO_LABYRINTHINE_LAYER_BLOOD_VESSEL_DEVELOPMENT	0.98540755868937	0.987576294638691	0.987002727462926	0.985562866230363
GO_INNER_MITOCHONDRIAL_MEMBRANE_ORGANIZATION	0.989983135745513	0.989085783666429	0.989512926175055	0.990784903101101
GO_ENERGY_COUPLED_PROTON_TRANSPORT_DOWN_ELECTROCHEMICAL_GRADIENT	0.977731012163918	0.983233714569685	0.974137111001744	0.982726084977697
GO_POSITIVE_REGULATION_OF_PHOSPHOPROTEIN_PHOSPHATASE_ACTIVITY	0.990738004284414	0.988680833179376	0.991377941724374	0.98994751007479
GO_METANEPHRIC_RENAL_VESICLE_MORPHOGENESIS	0.991093054081183	0.990450783254524	0.990380168197904	0.99016659383772
GO_NEGATIVE_REGULATION_OF_RHO_PROTEIN_SIGNAL_TRANSDUCTION	0.993004216254527	0.99282720471303	0.992927364212609	0.99349653082802
GO_NEGATIVE_REGULATION_OF_NEUROTRANSMITTER_SECRETION	0.993602735471403	0.994318033277969	0.992524742196764	0.994237104945513
GO_NEGATIVE_REGULATION_OF_OXIDOREDUCTASE_ACTIVITY	0.990024932843983	0.99116065888524	0.989466597106174	0.991684755448005
GO_PROTEIN_O_LINKED_MANNOSYLATION	0.994428771103906	0.994143738605531	0.99389577389212	0.994603131712827
GO_GUANOSINE_CONTAINING_COMPOUND_BIOSYNTHETIC_PROCESS	0.994215009179213	0.994765855529965	0.993205053036342	0.994563262250122
GO_PROTEIN_LOCALIZATION_TO_CHROMATIN	0.989947169002965	0.990579518811297	0.990323779892166	0.990902456001658
GO_PROTEIN_O_LINKED_FUCOSYLATION	0.989386209487896	0.989373828033427	0.98740374369355	0.985454337173453
GO_REGULATION_OF_EXCRETION	0.967919495404145	0.972245608751604	0.965245258497196	0.97492425470183
GO_AROMATIC_AMINO_ACID_FAMILY_METABOLIC_PROCESS	0.99268970447413	0.991309210964935	0.992373803822667	0.992324018635887
GO_RESPONSE_TO_INSECTICIDE	0.992720758028271	0.991678060194392	0.993227789232576	0.990384731907115
GO_REGULATION_OF_NUCLEAR_TRANSCRIBED_MRNA_POLY_A_TAIL_SHORTENING	0.98070576475103	0.985509048237861	0.977155279790118	0.982995406782203
GO_QUATERNARY_AMMONIUM_GROUP_TRANSPORT	0.98831765559849	0.987908874880576	0.989520197727774	0.989402956836813
GO_EXIT_FROM_MITOSIS	0.996506129262059	0.996295678534634	0.997034091986212	0.99629955222171
GO_RESPONSE_TO_GROWTH_HORMONE	0.988561069077426	0.989778429285664	0.989227332360301	0.98954994264391
GO_PROTEIN_DEMANNOSYLATION	0.99482739562412	0.995504774136106	0.994568782500286	0.995821295237044
GO_POSITIVE_REGULATION_OF_PRI_MIRNA_TRANSCRIPTION_FROM_RNA_POLYMERASE_II_PROMOTER	0.989802437574149	0.992353061032343	0.989433835619313	0.991793057426826
7200	0.983727817525855	0.984795349627792	0.985251300555274	0.983199662986285
GO_PHOTOTRANSDUCTION_VISIBLE_LIGHT	0.981876123413045	0.985477820595807	0.981858487811877	0.98645496104067
GO_PROTEIN_LOCALIZATION_TO_CHROMOSOME_TELOMERIC_REGION	0.993531873353769	0.995403563651626	0.993311247131757	0.995416774786974
GO_N_ACETYLGLUCOSAMINE_METABOLIC_PROCESS	0.984210092064711	0.991310621174597	0.982602036209289	0.98972955166693
GO_APOPTOTIC_NUCLEAR_CHANGES	0.988111185037248	0.988537722724416	0.987546507538817	0.989693039529809
GO_REGULATION_OF_RAC_PROTEIN_SIGNAL_TRANSDUCTION	0.995995754807664	0.995373490896051	0.996780807441819	0.995830978868741
GO_PARENTAL_BEHAVIOR	0.987003653531661	0.985185179778204	0.984482766931436	0.985344853568885
GO_REGULATION_OF_TRANSFORMING_GROWTH_FACTOR_BETA_PRODUCTION	0.990809102553326	0.989632544448308	0.990326843334998	0.990065514087346
GO_ONE_CARBON_COMPOUND_TRANSPORT	0.988871930409151	0.988373975569257	0.988174773119877	0.988535043211466
GO_LEFT_RIGHT_AXIS_SPECIFICATION	0.992819311469771	0.993284292563357	0.993183065851256	0.993089005168388
GO_RESPONSE_TO_ISCHEMIA	0.990523482548412	0.989855723432648	0.988420302943967	0.991108868671775
GO_POSITIVE_REGULATION_OF_MAST_CELL_ACTIVATION_INVOLVED_IN_IMMUNE_RESPONSE	0.987039107145695	0.987757871426839	0.987325409627638	0.986809807520656
10125	0.991798614894839	0.986464164521758	0.991407672654779	0.986538142521807
GO_CHROMATIN_DISASSEMBLY	0.994092098808563	0.993946346304564	0.994444188865025	0.993892030937588
GO_PLATELET_MORPHOGENESIS	0.986270162738562	0.987663677662673	0.987798361933875	0.984231288024176
GO_RESPONSE_TO_AMPHETAMINE	0.986313567866969	0.990006800522243	0.986269468798575	0.988453856649558
GO_POSITIVE_REGULATION_OF_ACTIN_NUCLEATION	0.99145620443105	0.989680652898724	0.990067897221634	0.99116762932467
GO_REGULATION_OF_MEGAKARYOCYTE_DIFFERENTIATION	0.976451696006627	0.973094809662302	0.978708319620601	0.977262082273542
GO_INNATE_IMMUNE_RESPONSE_IN_MUCOSA	0.966678071286867	0.970648680936899	0.968064171267335	0.967023589123123
GO_REGULATION_OF_CHEMOKINE_SECRETION	0.995068568540403	0.990321920327736	0.994859656957734	0.991567248587587
GO_RESPONSE_TO_STEROL	0.992521167918049	0.991533862207417	0.991602465784334	0.992813074071982
GO_REGULATION_OF_ENDOPLASMIC_RETICULUM_STRESS_INDUCED_INTRINSIC_APOPTOTIC_SIGNALING_PATHWAY	0.98892168750392	0.987691027681051	0.988798412888062	0.987179975542352
GO_HEPARAN_SULFATE_PROTEOGLYCAN_METABOLIC_PROCESS	0.98692086449725	0.988550284568718	0.986810457843288	0.988351622284952
GO_INTESTINAL_EPITHELIAL_CELL_DEVELOPMENT	0.964566827882665	0.978364224652115	0.948634495880095	0.969782973327641
GO_POSITIVE_REGULATION_OF_T_HELPER_1_TYPE_IMMUNE_RESPONSE	0.971545510423214	0.978176094653479	0.9711116304516	0.976746797122552
57082	0.99058923872495	0.98967837835674	0.991322442493728	0.990059298359578
GO_REGULATION_OF_CELL_MIGRATION_INVOLVED_IN_SPROUTING_ANGIOGENESIS	0.989548393239052	0.99204268358897	0.988138924539191	0.991682642045695
GO_PHASIC_SMOOTH_MUSCLE_CONTRACTION	0.987072825465071	0.986043273579838	0.988603718821455	0.985731426313702
GO_AXON_ENSHEATHMENT_IN_CENTRAL_NERVOUS_SYSTEM	0.987970347563292	0.989427761620226	0.989867958001615	0.988846029265763
GO_REGULATION_OF_T_CELL_MEDIATED_CYTOTOXICITY	0.989915104371081	0.990861737531775	0.990988293989832	0.989966271216902
10190	0.997083920477278	0.99721734789195	0.996706819262364	0.997039470392983
GO_NEGATIVE_REGULATION_OF_ACTIN_FILAMENT_BUNDLE_ASSEMBLY	0.989055378322116	0.991438715169358	0.989949413205581	0.988927869039216
GO_POSITIVE_REGULATION_OF_CELL_JUNCTION_ASSEMBLY	0.990874263011222	0.989991276967639	0.992234807874018	0.990942327754052
GO_NONRIBOSOMAL_PEPTIDE_BIOSYNTHETIC_PROCESS	0.99119402128095	0.990014530323536	0.991558364737351	0.989996808959067
GO_NEGATIVE_REGULATION_OF_DENDRITE_DEVELOPMENT	0.995240678686227	0.995051009276103	0.994830750871573	0.994910149088408
GO_POSITIVE_REGULATION_OF_OSTEOCLAST_DIFFERENTIATION	0.986012517344765	0.986654215797333	0.985814162325727	0.985550643451526
GO_LYSOSOME_LOCALIZATION	0.990342055869823	0.989119421434986	0.987512271041698	0.988995927485727
GO_VITAMIN_D_METABOLIC_PROCESS	0.996085049974979	0.995876801682867	0.99561189745364	0.994789790962618
GO_CELL_AGGREGATION	0.976028199656191	0.977255058158788	0.971927769720711	0.973689977089173
1176	0.988684262416724	0.989301506745825	0.989738325136212	0.989774145895295
GO_REGULATION_OF_SYNCYTIUM_FORMATION_BY_PLASMA_MEMBRANE_FUSION	0.983474686472544	0.982398461255185	0.990058434852579	0.98001531713205
GO_REGULATION_OF_HEXOKINASE_ACTIVITY	0.994318840561409	0.994974453428281	0.994651827564229	0.994251419808776
GO_POSITIVE_REGULATION_OF_EXTRINSIC_APOPTOTIC_SIGNALING_PATHWAY_IN_ABSENCE_OF_LIGAND	0.994389769672262	0.994307376457031	0.994006947500966	0.994819416915242
GO_CATECHOLAMINE_BIOSYNTHETIC_PROCESS	0.985923761657618	0.981521573457168	0.985709132428603	0.984827838617834
GO_POSITIVE_REGULATION_OF_MUSCLE_HYPERTROPHY	0.986690332243304	0.987541815671699	0.986337679138575	0.987841717006783
GO_RESPONSE_TO_PROTOZOAN	0.989135677867697	0.990767281648458	0.988001839199009	0.989175562969021
GO_PROTEIN_CARBOXYLATION	0.974474434024974	0.982179294737686	0.978886520538927	0.978370802215882
GO_NEGATIVE_REGULATION_OF_TELOMERE_MAINTENANCE_VIA_TELOMERE_LENGTHENING	0.994619753629839	0.994498602761574	0.994434793094375	0.994874310659382
GO_DEOXYRIBONUCLEOSIDE_TRIPHOSPHATE_METABOLIC_PROCESS	0.992812436830886	0.988464249421502	0.991443737314801	0.988389233782653
GO_NUCLEOTIDE_EXCISION_REPAIR_PREINCISION_COMPLEX_ASSEMBLY	0.995044491158799	0.994072141833856	0.995184176316408	0.994407034335895
GO_POSITIVE_REGULATION_OF_EXTRACELLULAR_MATRIX_ORGANIZATION	0.989303471323505	0.989104294676946	0.988770473965865	0.989854577954626
GO_REGULATION_OF_RESPONSE_TO_FOOD	0.994554041548938	0.99208518353581	0.994850989687695	0.9927674255719
GO_ADRENERGIC_RECEPTOR_SIGNALING_PATHWAY	0.965373423893892	0.965766056445971	0.967366011895664	0.966547585239949
GO_OVULATION	0.992093264315929	0.994129504706661	0.992438878480562	0.993289432562352
GO_NEGATIVE_REGULATION_OF_TOR_SIGNALING	0.992346173833189	0.992816070498243	0.991431758720725	0.992454593742045
GO_PRODUCTION_OF_MOLECULAR_MEDIATOR_INVOLVED_IN_INFLAMMATORY_RESPONSE	0.99102311340189	0.991501355474896	0.991429680843728	0.990705956373865
GO_PREPULSE_INHIBITION	0.975055768473014	0.98291179902694	0.983884188756385	0.9836434897895
GO_REGULATION_OF_EARLY_ENDOSOME_TO_LATE_ENDOSOME_TRANSPORT	0.9853979134821	0.986321371456607	0.984972564316023	0.986064888848152
GO_MIDDLE_EAR_MORPHOGENESIS	0.962025819812223	0.971402129317717	0.968087567475821	0.967023105824743
GO_REGULATION_OF_RECEPTOR_BIOSYNTHETIC_PROCESS	0.990418823237209	0.991359516025028	0.990493300071589	0.991262488678693
GO_RESPONSE_TO_SALT_STRESS	0.973199937771496	0.977273699911123	0.98160884212691	0.971618724626589
GO_NEGATIVE_REGULATION_OF_PROTEIN_ACTIVATION_CASCADE	0.996596224523676	0.997149745275637	0.99595386301192	0.997174137094608
GO_REGULATION_OF_TRIGLYCERIDE_CATABOLIC_PROCESS	0.991006170348642	0.989696115414045	0.992631298532218	0.989954757621142
GO_HEMATOPOIETIC_STEM_CELL_PROLIFERATION	0.996979022327257	0.997373756250671	0.996909659546048	0.997377618475562
GO_REGULATION_OF_THE_FORCE_OF_HEART_CONTRACTION	0.977835581342899	0.979813423885586	0.974109847352583	0.979346408003115
GO_POSITIVE_REGULATION_OF_EPITHELIAL_CELL_APOPTOTIC_PROCESS	0.988517330024384	0.989147818261551	0.988250298466457	0.987428909251475
GO_POSITIVE_REGULATION_OF_INTERLEUKIN_6_SECRETION	0.985944378672835	0.987468894862597	0.989244438030897	0.986831202900748
GO_ASPARTATE_FAMILY_AMINO_ACID_CATABOLIC_PROCESS	0.992847742575472	0.992512452438403	0.992954805863448	0.992768718172635
GO_NEGATIVE_REGULATION_OF_LIPASE_ACTIVITY	0.994556794565506	0.994762211792417	0.994607487744261	0.993846444902273
9370	0.987798093636605	0.985311011857038	0.988185230965241	0.98757343321948
GO_MATURATION_OF_LSU_RRNA	0.994606464949696	0.994115717749039	0.994705764528442	0.994879427332905
GO_RNA_SPLICING_VIA_ENDONUCLEOLYTIC_CLEAVAGE_AND_LIGATION	0.995330201555417	0.995848003021566	0.996395027897653	0.996344075531928
GO_MUSCLE_ADAPTATION	0.989590164377212	0.988177576708402	0.988300236524704	0.987332342379514
GO_INTERFERON_GAMMA_PRODUCTION	0.993890974075881	0.993827369411782	0.996141685268547	0.994032846855483
GO_OPTIC_NERVE_DEVELOPMENT	0.991085679199903	0.993572249577172	0.990295983916753	0.992810786721716
GO_REGULATION_OF_KERATINOCYTE_PROLIFERATION	0.986281650525808	0.987672438735176	0.986162767867515	0.988261910451573
GO_GAS_TRANSPORT	0.986160380022124	0.983983570887496	0.98638847313776	0.98381208473033
GO_REGULATION_OF_FIBROBLAST_GROWTH_FACTOR_RECEPTOR_SIGNALING_PATHWAY	0.990614887829015	0.989447960429258	0.989355547660392	0.989861329531423
GO_REPRODUCTIVE_BEHAVIOR	0.987138924180171	0.98500980840941	0.987505189795288	0.986789195109805
GO_ESTABLISHMENT_OF_TISSUE_POLARITY	0.995472039040005	0.994852581097335	0.995831063798419	0.99546270822128
GO_CELL_SEPARATION_AFTER_CYTOKINESIS	0.985044853600374	0.982778047591426	0.983247503836665	0.981530345837971
GO_REGULATION_OF_GLUCOSE_IMPORT_IN_RESPONSE_TO_INSULIN_STIMULUS	0.99449165517075	0.996250109912294	0.994591411897138	0.996197587772366
GO_CHEMOSENSORY_BEHAVIOR	0.986993841467676	0.98882439919932	0.986297607072437	0.989149592441021
GO_PROTEIN_KINASE_C_SIGNALING	0.991523847415059	0.991848109965904	0.991551010504406	0.992676393921244
GO_GLUCOSE_IMPORT	0.984273953458018	0.988144061541963	0.976295220133763	0.987367897258763
GO_REGULATION_OF_PROTEIN_KINASE_A_SIGNALING	0.990233677495798	0.988321205044481	0.990293543190856	0.986892021056065
GO_HEPATOCYTE_APOPTOTIC_PROCESS	0.995273530780324	0.995479800928449	0.992508466202151	0.994743400055641
GO_TETRAHYDROFOLATE_METABOLIC_PROCESS	0.995428528227372	0.992703186087824	0.995892042299205	0.993168407172669
GO_REGULATION_OF_NECROTIC_CELL_DEATH	0.992881221943374	0.992086955466555	0.991421369233625	0.992769383750787
GO_POSTSYNAPTIC_MEMBRANE_ORGANIZATION	0.992470649519129	0.992793548823108	0.992869692590527	0.992900795678409
GO_CARNITINE_METABOLIC_PROCESS	0.995064769661279	0.99419999514567	0.994389197349903	0.994883133142377
GO_CYTOPLASMIC_TRANSLATIONAL_INITIATION	0.994776716708954	0.994813988513847	0.996449169694974	0.994438380686989
GO_COMPLEMENT_ACTIVATION_ALTERNATIVE_PATHWAY	0.99195794896154	0.989989508847758	0.993283543853507	0.988811863355399
GO_VASCULAR_SMOOTH_MUSCLE_CONTRACTION	0.981372187609944	0.972421135644672	0.98004986056767	0.97426812490899
GO_POSITIVE_T_CELL_SELECTION	0.989984932540387	0.988307180777831	0.989143708471273	0.988678053256126
GO_CELLULAR_RESPONSE_TO_ARSENIC_CONTAINING_SUBSTANCE	0.993131430067521	0.994574831715583	0.993260987606811	0.994955348990289
GO_POSITIVE_REGULATION_OF_RECEPTOR_BIOSYNTHETIC_PROCESS	0.993116250895549	0.994176757770357	0.99154716100887	0.99425123771497
GO_RESPONSE_TO_PLATELET_DERIVED_GROWTH_FACTOR	0.993725544273714	0.992208146603089	0.993410607621447	0.992233840610329
GO_PYRIMIDINE_RIBONUCLEOTIDE_METABOLIC_PROCESS	0.995011862266715	0.99527463843493	0.994594417999955	0.994574596253813
GO_REGULATION_OF_B_CELL_DIFFERENTIATION	0.983164144964398	0.986383118293962	0.982233803190369	0.985336892233195
GO_TRANSCRIPTION_FROM_MITOCHONDRIAL_PROMOTER	0.98384946074328	0.981303243952845	0.980346649772636	0.982910419202211
GO_MAINTENANCE_OF_PROTEIN_LOCALIZATION_IN_ORGANELLE	0.991136728726085	0.992417996324681	0.993268136190329	0.991687697365059
GO_POSITIVE_REGULATION_OF_TRANSCRIPTION_FROM_RNA_POLYMERASE_II_PROMOTER_IN_RESPONSE_TO_STRESS	0.9908009246518	0.991673362836566	0.989642793823384	0.991629466210904
GO_REGULATION_OF_CERAMIDE_BIOSYNTHETIC_PROCESS	0.995505974258431	0.993663685726941	0.994837863621411	0.994765596692942
GO_POLARIZED_EPITHELIAL_CELL_DIFFERENTIATION	0.990835032407519	0.993198553333346	0.99245037039201	0.991188760189584
GO_CARDIAC_RIGHT_VENTRICLE_MORPHOGENESIS	0.971316707047279	0.977484223136255	0.971731736248848	0.97224361391531
140	0.982150408283917	0.981144780096564	0.98001234157914	0.979805983775653
GO_GALACTOSE_METABOLIC_PROCESS	0.99409460411168	0.994342799203235	0.99400772891728	0.99480064388641
GO_REGULATION_OF_ACYL_COA_BIOSYNTHETIC_PROCESS	0.992854702441151	0.993144176628748	0.991967024194355	0.993477642914431
GO_REGULATION_OF_VASCULAR_ENDOTHELIAL_GROWTH_FACTOR_RECEPTOR_SIGNALING_PATHWAY	0.990578201593746	0.988882870099474	0.99014966442534	0.988238479747733
GO_REGULATION_OF_TRANSCRIPTION_FROM_RNA_POLYMERASE_I_PROMOTER	0.98954496119041	0.989882719238934	0.991659045360197	0.987325503227482
GO_GLYOXYLATE_METABOLIC_PROCESS	0.990351828110032	0.989013588978297	0.990428407966614	0.989773962144014
GO_RELAXATION_OF_MUSCLE	0.98935180115809	0.988085384064663	0.99096770318029	0.989507668484125
GO_CELLULAR_ANION_HOMEOSTASIS	0.992772476357803	0.992438921422162	0.992576410443908	0.992317179762838
GO_TOXIN_METABOLIC_PROCESS	0.984777372027139	0.985597644773106	0.980047419201291	0.986903362424462
GO_REGULATION_OF_N_METHYL_D_ASPARTATE_SELECTIVE_GLUTAMATE_RECEPTOR_ACTIVITY	0.990966111514835	0.993543616172253	0.989106941935637	0.993844905834117
GO_NEGATIVE_REGULATION_OF_CELL_CYCLE_ARREST	0.991893708130222	0.992231276864204	0.994841650290144	0.993083763978241
GO_DNA_DEMETHYLATION	0.986921757491913	0.979565686133931	0.988390293235634	0.983276512632455
GO_POST_EMBRYONIC_MORPHOGENESIS	0.993104771862446	0.992424436992787	0.9922550955968	0.992794623262161
22943	0.992243089331545	0.992043413193104	0.991375199634622	0.992077153417442
GO_REGULATION_OF_MITOCHONDRIAL_FISSION	0.989146271648692	0.990679888135762	0.989080777266864	0.989194484540326
GO_NEUTRAL_LIPID_CATABOLIC_PROCESS	0.974556182805175	0.971709323169747	0.977078899798651	0.976247131895645
GO_POSITIVE_REGULATION_OF_CATECHOLAMINE_SECRETION	0.986653121114941	0.987402043676369	0.983074123819655	0.986446735962805
GO_NEGATIVE_REGULATION_OF_PEPTIDYL_THREONINE_PHOSPHORYLATION	0.98816050182126	0.987920730049848	0.987405080006951	0.988997763253177
GO_PORE_COMPLEX_ASSEMBLY	0.99430989137838	0.995036710327979	0.995582944997313	0.995258669031713
GO_NEGATIVE_REGULATION_OF_T_CELL_APOPTOTIC_PROCESS	0.987705453190799	0.986817821160971	0.985710043452114	0.986736219660302
GO_4_HYDROXYPROLINE_METABOLIC_PROCESS	0.991402737050977	0.992514229293765	0.991574974231262	0.991788304119674
GO_RESPONSE_TO_FOLLICLE_STIMULATING_HORMONE	0.983666928108958	0.98544986864256	0.984175758568835	0.986928953784945
GO_CELLULAR_POTASSIUM_ION_HOMEOSTASIS	0.994821948721735	0.994301046907737	0.995054190615149	0.994386059084933
GO_PROTEIN_MANNOSYLATION	0.993530700418375	0.993117055725898	0.993563550014307	0.992417443710735
GO_REGULATION_OF_FATTY_ACID_TRANSPORT	0.988778415649927	0.98839980469288	0.987423179943524	0.987893116365914
GO_REGULATION_OF_CIRCADIAN_SLEEP_WAKE_CYCLE_NON_REM_SLEEP	0.991386066725132	0.991431517988995	0.987775850498648	0.991561566733043
GO_EXTRACELLULAR_REGULATION_OF_SIGNAL_TRANSDUCTION	0.990776535590521	0.988851136999696	0.99093546475424	0.986848781361034
GO_NUCLEOTIDE_EXCISION_REPAIR_DNA_GAP_FILLING	0.996737998840277	0.997367489879792	0.996509716007062	0.99720385844263
GO_GLYCOSPHINGOLIPID_BIOSYNTHETIC_PROCESS	0.990589747458502	0.989891708509772	0.991761434637192	0.989693495991822
GO_CELL_COMMUNICATION_BY_ELECTRICAL_COUPLING	0.995520308140949	0.995311221085183	0.995738052297842	0.995291998830808
GO_TRANSEPITHELIAL_TRANSPORT	0.992458730357587	0.992265872759854	0.98992839444944	0.992065725425934
GO_VACUOLAR_ACIDIFICATION	0.991786404869869	0.993410379661219	0.9922294583858	0.993020090299068
GO_CELL_DIFFERENTIATION_IN_HINDBRAIN	0.98803671289331	0.989359592105345	0.98824907658081	0.98790509899014
GO_POSITIVE_REGULATION_OF_ANTIGEN_PROCESSING_AND_PRESENTATION	0.995555080742682	0.994462754609413	0.995828251862536	0.995362828761184
GO_REGULATION_OF_PEROXISOME_PROLIFERATOR_ACTIVATED_RECEPTOR_SIGNALING_PATHWAY	0.993929060238032	0.993444319575434	0.993524567589818	0.993556225010296
GO_POSITIVE_REGULATION_OF_CD4_POSITIVE_ALPHA_BETA_T_CELL_ACTIVATION	0.983628768344725	0.986320832551145	0.98356590127381	0.984087980814122
GO_GLYCOPROTEIN_CATABOLIC_PROCESS	0.995479897337994	0.993774127226346	0.996110064135239	0.993464248487582
GO_REGULATION_OF_LYMPHOCYTE_CHEMOTAXIS	0.987550810081555	0.9803222708894	0.987214738902353	0.981335412140528
GO_REGULATION_OF_DNA_METHYLATION	0.991187577611496	0.990895600168739	0.992313256577789	0.991798356236744
GO_HEART_VALVE_FORMATION	0.988515500709223	0.985539415677268	0.988648144704078	0.986741148810068
GO_NUCLEOTIDE_TRANSMEMBRANE_TRANSPORT	0.984214221187182	0.982766822884279	0.982911829106414	0.986261841124136
GO_REGULATION_OF_PSEUDOPODIUM_ASSEMBLY	0.985586722313424	0.983689982346561	0.988097527348672	0.986004885547117
GO_CARDIAC_CELL_FATE_COMMITMENT	0.98597525669733	0.986449419121824	0.987150481270384	0.983726243408972
GO_BLOOD_COAGULATION_INTRINSIC_PATHWAY	0.985186064330468	0.982089743932068	0.989241831950163	0.98214232186152
GO_CELL_CELL_SIGNALING_INVOLVED_IN_CARDIAC_CONDUCTION	0.985757132214455	0.987925798693909	0.987167046185787	0.987979129629451
GO_CELLULAR_RESPONSE_TO_THYROID_HORMONE_STIMULUS	0.990213131335807	0.988695385863108	0.989972574524812	0.988689937839282
GO_MITOCHONDRIAL_RNA_PROCESSING	0.991668116503791	0.991519376714097	0.993585946105669	0.991186058334923
GO_REGULATION_OF_CARDIAC_MUSCLE_CELL_ACTION_POTENTIAL	0.993662478205586	0.99369076682538	0.996232277844287	0.992791347288607
GO_POSITIVE_REGULATION_OF_HAIR_CYCLE	0.989020125711791	0.9876001020429	0.98919490890416	0.988171904627497
GO_SYMPATHETIC_NERVOUS_SYSTEM_DEVELOPMENT	0.976273749031325	0.973992569083109	0.975435384683794	0.976513992250149
GO_POSITIVE_REGULATION_OF_ANTIGEN_RECEPTOR_MEDIATED_SIGNALING_PATHWAY	0.993282344173144	0.993484778426438	0.992011588679266	0.993511855779332
GO_PHOSPHATE_ION_TRANSPORT	0.992246090002255	0.994416726006176	0.993415716319691	0.994848865989632
GO_REGULATION_OF_CELLULAR_EXTRAVASATION	0.988578571879581	0.987413008449491	0.988013764028356	0.987790177790203
GO_GRANULOCYTE_ACTIVATION	0.989785352939857	0.988294970630798	0.990960191646785	0.987406384822627
GO_REGULATION_OF_MACROPHAGE_CYTOKINE_PRODUCTION	0.990350642535186	0.992059358119398	0.991186932224915	0.992556554533873
GO_PURINE_NUCLEOBASE_BIOSYNTHETIC_PROCESS	0.983505461962144	0.979495936762976	0.982949661222702	0.982190007761206
GO_MITOTIC_G2_DNA_DAMAGE_CHECKPOINT	0.99375425569996	0.994279592088425	0.994707865220722	0.994999807831327
GO_POSITIVE_REGULATION_OF_PROTEIN_AUTOPHOSPHORYLATION	0.992938663790602	0.993313281063657	0.993085937212235	0.99279489958845
100423062	0.994828494565746	0.995187729172419	0.993971764276601	0.995568587220836
GO_POSITIVE_REGULATION_OF_NUCLEOTIDE_CATABOLIC_PROCESS	0.990154119751069	0.989224531446755	0.992180293039558	0.990430984050541
GO_VITAMIN_BIOSYNTHETIC_PROCESS	0.991676454953146	0.991027348645464	0.991163951659828	0.990164295936374
GO_POSITIVE_REGULATION_OF_NON_CANONICAL_WNT_SIGNALING_PATHWAY	0.988103217064763	0.983698814768507	0.990783633007557	0.98431517675232
GO_CELLULAR_RESPONSE_TO_EPINEPHRINE_STIMULUS	0.992103161173101	0.993656778645889	0.994444241567317	0.993127073059344
GO_POSITIVE_REGULATION_OF_CELL_ADHESION_MEDIATED_BY_INTEGRIN	0.989540973859439	0.992566432865459	0.989867877382556	0.991347706556055
GO_REGULATION_OF_MICROTUBULE_BASED_MOVEMENT	0.992262092531484	0.990832297168586	0.991171691864527	0.992349378058343
284	0.978312811537788	0.982734139280432	0.978830964785227	0.979690068440897
GO_NEGATIVE_REGULATION_OF_MYOBLAST_DIFFERENTIATION	0.985416900312635	0.978552051727135	0.986211155828729	0.978019213282773
GO_REGULATION_OF_FEVER_GENERATION	0.99512075874707	0.994398670913563	0.994065746132175	0.994173311791713
GO_DNA_TEMPLATED_TRANSCRIPTIONAL_PREINITIATION_COMPLEX_ASSEMBLY	0.99165997143369	0.991742934616564	0.991452797048521	0.99331419120219
GO_CARDIOBLAST_DIFFERENTIATION	0.981656979072865	0.979901417368402	0.979769530236198	0.981629676377995
GO_REGULATION_OF_URINE_VOLUME	0.956053893068714	0.965265690973676	0.946880100382533	0.966481096327336
GO_SYNAPTIC_TRANSMISSION_DOPAMINERGIC	0.958540981642798	0.978799513074364	0.96266881243752	0.974700752168313
85442	0.99071982860305	0.9888381733035	0.992242038786938	0.990860653232231
GO_MAINTENANCE_OF_GASTROINTESTINAL_EPITHELIUM	0.991711601169544	0.986251706357946	0.991749641853734	0.9890444111211
4683	0.993655933076479	0.993367606435264	0.994751749379427	0.993603831667314
GO_REGULATION_OF_NEURON_MIGRATION	0.992318610559295	0.993573626563155	0.994112362214932	0.993188258461542
GO_METHIONINE_BIOSYNTHETIC_PROCESS	0.99312176168763	0.993103837323121	0.994919371188476	0.99346215132769
GO_MULTI_ORGANISM_ORGANELLE_ORGANIZATION	0.986119978413795	0.98688228906847	0.98663288261307	0.985301638703507
GO_RELEASE_OF_CYTOCHROME_C_FROM_MITOCHONDRIA	0.990031948761819	0.991435995898757	0.991670292352239	0.990278637832299
GO_REGULATION_OF_CYTOKINE_SECRETION_INVOLVED_IN_IMMUNE_RESPONSE	0.993716561677104	0.993930665208447	0.99489072010705	0.993701856313603
GO_EMBRYONIC_HINDLIMB_MORPHOGENESIS	0.991356976446272	0.991144499926061	0.992050484867581	0.990217478260871
GO_LIVER_REGENERATION	0.986721579734377	0.991208687244853	0.986298695316471	0.990403085663248
GO_REGULATION_OF_RENAL_SODIUM_EXCRETION	0.96694915388048	0.969020163624326	0.961519400072133	0.971008508774619
GO_SPINAL_CORD_PATTERNING	0.97934294114592	0.983564386769323	0.982926061304245	0.981635635196159
GO_DNA_REPLICATION_INITIATION	0.98955746227661	0.988035607631738	0.990658703183125	0.988210595456698
GO_ERYTHROCYTE_MATURATION	0.979450297934599	0.984504049250455	0.98703498040935	0.979501782795585
GO_MEMBRANE_DEPOLARIZATION_DURING_CARDIAC_MUSCLE_CELL_ACTION_POTENTIAL	0.996360142783908	0.995860090541952	0.996465505615312	0.995527980572412
GO_BASIC_AMINO_ACID_TRANSPORT	0.995370206872086	0.996387352361235	0.995678117411322	0.996312985305631
GO_REGULATION_OF_CAMP_MEDIATED_SIGNALING	0.983891246501164	0.978082682394539	0.984545406186622	0.97970848125118
GO_CELL_MIGRATION_INVOLVED_IN_GASTRULATION	0.988486581645395	0.988446041568425	0.988569733412198	0.988937895701656
GO_POSITIVE_REGULATION_OF_ALPHA_BETA_T_CELL_PROLIFERATION	0.983579712576989	0.986789273594467	0.983817445013147	0.983365496394153
GO_RNA_DESTABILIZATION	0.981446960082845	0.986354098829985	0.97674060622166	0.981829592719447
GO_REGULATION_OF_OSTEOBLAST_PROLIFERATION	0.9908676487817	0.99294040281758	0.990316099389661	0.991295998156393
GO_CILIUM_OR_FLAGELLUM_DEPENDENT_CELL_MOTILITY	0.969716808866242	0.968219684987681	0.969798946575091	0.967568915643028
GO_VERY_LONG_CHAIN_FATTY_ACID_METABOLIC_PROCESS	0.985364958718178	0.984751603509211	0.985227045930673	0.983531997165927
GO_BROWN_FAT_CELL_DIFFERENTIATION	0.979431348844863	0.983711305817114	0.976877110407909	0.983593815312519
GO_LIPID_TRANSLOCATION	0.990170342326147	0.989720866509987	0.99102247058727	0.990247346123007
GO_INOSITOL_METABOLIC_PROCESS	0.983592209617603	0.987197242109748	0.980125243492834	0.98732642053732
GO_PROTEIN_ADP_RIBOSYLATION	0.989312008445449	0.992209009507541	0.987006666397474	0.992763903622114
GO_CELLULAR_SODIUM_ION_HOMEOSTASIS	0.993090553842493	0.992727605988275	0.992766867121963	0.993049122595282
GO_NEGATIVE_REGULATION_OF_CARTILAGE_DEVELOPMENT	0.968262815898135	0.973312915498223	0.968785548669445	0.971139233225332
GO_CHONDROITIN_SULFATE_BIOSYNTHETIC_PROCESS	0.982662121700211	0.984234640027515	0.981268456220505	0.985506382765823
GO_MEGAKARYOCYTE_DEVELOPMENT	0.992759024210293	0.993896234544151	0.993953529646355	0.993124290723474
GO_REGULATION_OF_HISTONE_H3_K9_METHYLATION	0.990454850980048	0.990959424205288	0.989556884395356	0.992027473818194
GO_VASODILATION	0.977077595412875	0.97289602136524	0.97302298260144	0.975098266833501
GO_NEURONAL_ION_CHANNEL_CLUSTERING	0.997118127786137	0.996406413875159	0.997180703148144	0.996850253424326
GO_PIGMENT_CELL_DIFFERENTIATION	0.99144323011541	0.993136504005191	0.991341233652216	0.992660895568885
GO_GLUCOCORTICOID_BIOSYNTHETIC_PROCESS	0.974705417752557	0.977102000945397	0.967620544647406	0.971816166548343
GO_REGULATION_OF_NEUROBLAST_PROLIFERATION	0.992881199728155	0.992231548395242	0.992498969767295	0.992771221277194
GO_DETECTION_OF_MOLECULE_OF_BACTERIAL_ORIGIN	0.990270102857036	0.992725966650557	0.990665834084767	0.992981939568375
GO_PHAGOSOME_ACIDIFICATION	0.989047714564612	0.985907259759436	0.985119965673784	0.986477529960789
6539	0.994926844227096	0.994763792446509	0.994638898531331	0.993951830626471
GO_VENTRAL_SPINAL_CORD_INTERNEURON_DIFFERENTIATION	0.970283936159148	0.976636575418359	0.972807512058817	0.975268073449121
GO_POSITIVE_REGULATION_OF_CARDIAC_MUSCLE_TISSUE_DEVELOPMENT	0.992873973416245	0.992100839318317	0.9928731081894	0.992135291621637
GO_KERATAN_SULFATE_CATABOLIC_PROCESS	0.978097483181986	0.980822310152601	0.974993874241975	0.980612375787498
GO_POSITIVE_REGULATION_OF_EXCITATORY_POSTSYNAPTIC_POTENTIAL	0.995177636319776	0.994947622419096	0.995401697506209	0.994882264709065
GO_NEGATIVE_REGULATION_OF_PATHWAY_RESTRICTED_SMAD_PROTEIN_PHOSPHORYLATION	0.993140910071159	0.993123650637805	0.99342207163829	0.993519332791757
GO_POSITIVE_REGULATION_OF_T_CELL_CYTOKINE_PRODUCTION	0.986047515540343	0.990308324992413	0.988104271514253	0.988404730995047
GO_PYRIMIDINE_CONTAINING_COMPOUND_SALVAGE	0.99171922767962	0.991912690876695	0.995390691870155	0.992665424582446
GO_REGULATION_OF_OLIGODENDROCYTE_DIFFERENTIATION	0.970708632798934	0.977274611847644	0.972470715444679	0.974835248094167
GO_TRNA_METHYLATION	0.993039415581871	0.992517713429085	0.993440821617572	0.99274778396115
GO_VIRAL_GENOME_REPLICATION	0.99277900691496	0.99300295644073	0.991695375755647	0.992557199915801
GO_NEGATIVE_REGULATION_OF_RELEASE_OF_CYTOCHROME_C_FROM_MITOCHONDRIA	0.99052606370606	0.990280310669625	0.990602824968391	0.990191333123869
GO_GOLGI_TO_ENDOSOME_TRANSPORT	0.989769151448064	0.992631774563813	0.989828369463262	0.991730851194885
GO_CARBOHYDRATE_TRANSMEMBRANE_TRANSPORT	0.989542010225636	0.989703575304015	0.98789505834925	0.989476423294527
GO_HEART_FORMATION	0.992717123153218	0.992101881588888	0.992849965503016	0.992691590420384
GO_POSITIVE_REGULATION_OF_MAST_CELL_ACTIVATION	0.986886611795006	0.986045759720598	0.985544084902092	0.986941923179232
GO_REGULATION_OF_ODONTOGENESIS	0.980710228026304	0.983658496026765	0.982858813384483	0.980663808076878
GO_PARTURITION	0.987537477414054	0.984394145560842	0.985214728227594	0.984683686180926
GO_NEGATIVE_REGULATION_OF_ANDROGEN_RECEPTOR_SIGNALING_PATHWAY	0.993024881250004	0.992250154871627	0.992366492470636	0.993113988262559
GO_ALPHA_LINOLENIC_ACID_METABOLIC_PROCESS	0.989702382502773	0.988339973616712	0.98392467957597	0.986527063665129
GO_REGULATION_OF_ARP2_3_COMPLEX_MEDIATED_ACTIN_NUCLEATION	0.994036025331402	0.992112209062339	0.992927286707283	0.993289893112566
124976	0.992719722260503	0.991221199810351	0.993093827104707	0.991862274218934
GO_MEIOTIC_CHROMOSOME_SEPARATION	0.988890208700195	0.991849753299584	0.989188782206469	0.991479453241698
GO_REGULATION_OF_CALCINEURIN_NFAT_SIGNALING_CASCADE	0.991287985626587	0.991151412780276	0.99070991849338	0.989028458794408
GO_DIOL_METABOLIC_PROCESS	0.988752284483812	0.987678332197219	0.989300475881755	0.986819822282299
GO_REGULATION_OF_RYANODINE_SENSITIVE_CALCIUM_RELEASE_CHANNEL_ACTIVITY	0.98600042194526	0.983597668711188	0.986802934049221	0.983872143695581
GO_OXYGEN_TRANSPORT	0.983599554385765	0.981818510521039	0.984800387067418	0.982947717362415
GO_POSITIVE_REGULATION_OF_TRIGLYCERIDE_BIOSYNTHETIC_PROCESS	0.996309735796161	0.995950810208264	0.996197388505356	0.995959399539906
GO_REGULATION_OF_MEMBRANE_PROTEIN_ECTODOMAIN_PROTEOLYSIS	0.983581883387154	0.986585315867873	0.98043438233554	0.987151091819449
GO_ORGAN_INDUCTION	0.990669259002878	0.989484480603886	0.992008837715172	0.990808199185893
GO_DNA_STRAND_ELONGATION	0.994762950867695	0.994425523133749	0.994117679907966	0.994747388006859
GO_MULTIVESICULAR_BODY_SORTING_PATHWAY	0.992631539161267	0.99220217152938	0.994106761814211	0.99214701754811
GO_OUTER_DYNEIN_ARM_ASSEMBLY	0.995680944686874	0.995121436163743	0.996200398248639	0.995194649599151
GO_POSITIVE_REGULATION_OF_CELLULAR_RESPONSE_TO_INSULIN_STIMULUS	0.994211186599111	0.994169767022093	0.992973235122595	0.99423198969181
2997	0.986797521145689	0.986396802728714	0.987018196621493	0.984312937913622
GO_NEGATIVE_REGULATION_OF_SMOOTHENED_SIGNALING_PATHWAY	0.992559581099985	0.988424224678108	0.992014491466716	0.988899778385024
GO_NUCLEOSIDE_SALVAGE	0.990339226679794	0.990900512965626	0.993204769141213	0.991825202190063
6777	0.990845410960221	0.989744805469233	0.990454801638957	0.98971638633359
GO_NEGATIVE_REGULATION_OF_ANOIKIS	0.9867145578201	0.990098402583582	0.985426647252873	0.989574022759351
GO_LACTATE_TRANSMEMBRANE_TRANSPORT	0.992487959730441	0.99336963186905	0.993314876027196	0.993613599559334
GO_PIGMENT_GRANULE_ORGANIZATION	0.991604014138561	0.991638643419729	0.990899775470168	0.991464947609783
GO_REGULATION_OF_INTERLEUKIN_13_PRODUCTION	0.979236897068565	0.979380426468225	0.982552337881642	0.982496674408361
GO_ACROSOME_ASSEMBLY	0.986661024521119	0.987016194122383	0.983421322954618	0.986356931656603
GO_REGULATION_OF_INOSITOL_PHOSPHATE_BIOSYNTHETIC_PROCESS	0.975759170842605	0.97515121744095	0.980134763162939	0.97787465949972
GO_REGULATION_OF_INTRINSIC_APOPTOTIC_SIGNALING_PATHWAY_IN_RESPONSE_TO_DNA_DAMAGE_BY_P53_CLASS_MEDIATOR	0.994292230681192	0.994088541656736	0.992368803789396	0.994139540058619
GO_POSITIVE_REGULATION_OF_RECEPTOR_INTERNALIZATION	0.98858541160044	0.991671595713934	0.989517774362732	0.990941033799847
GO_CARDIAC_MUSCLE_CELL_CONTRACTION	0.988590774763442	0.989062166600013	0.98782079610477	0.987302752041552
GO_AMINO_SUGAR_CATABOLIC_PROCESS	0.994282427550969	0.995081808945131	0.993723561234573	0.994141736880702
GO_POSITIVE_REGULATION_OF_MACROPHAGE_CHEMOTAXIS	0.988158809945355	0.988344993204862	0.986446657848885	0.987272405586358
GO_REGULATION_OF_B_CELL_APOPTOTIC_PROCESS	0.988223488364544	0.98810868888175	0.989466516031598	0.988959794906302
GO_MITOCHONDRIAL_RNA_METABOLIC_PROCESS	0.986092718884961	0.983816651824063	0.986003446569855	0.983709730708764
GO_MODULATION_OF_EXCITATORY_POSTSYNAPTIC_POTENTIAL	0.994326464251719	0.99504557056819	0.994048201378915	0.99479347724792
GO_NUCLEUS_LOCALIZATION	0.994331905191736	0.994189426176491	0.995861876629851	0.994643039240439
GO_RESPONSE_TO_HEPATOCYTE_GROWTH_FACTOR	0.995323831694346	0.995321816494695	0.996561122558606	0.995090527453942
GO_REGULATION_OF_SYNAPTIC_VESICLE_EXOCYTOSIS	0.992316552745868	0.992392680740277	0.991586163802529	0.992054057760312
GO_FATTY_ACID_DERIVATIVE_TRANSPORT	0.981848717838526	0.985436306972391	0.978821211144499	0.982501781035763
GO_NATURAL_KILLER_CELL_ACTIVATION_INVOLVED_IN_IMMUNE_RESPONSE	0.941329422126359	0.942014782071098	0.941995513287389	0.938057668165964
GO_MALE_MEIOSIS_I	0.994145660740485	0.995442295874702	0.993744789105017	0.994406973589304
GO_POSITIVE_REGULATION_OF_SODIUM_ION_TRANSMEMBRANE_TRANSPORT	0.99525537567386	0.995901951179445	0.994963606630704	0.99621095898079
GO_CELLULAR_RESPONSE_TO_PROSTAGLANDIN_E_STIMULUS	0.992457899354688	0.993022687720359	0.991960067930223	0.993271492952641
GO_POSITIVE_REGULATION_OF_CIRCADIAN_RHYTHM	0.990195669235474	0.989268762304678	0.987684576525564	0.989022902528969
GO_ECTODERMAL_PLACODE_DEVELOPMENT	0.992682396791752	0.991679522009347	0.992236915910874	0.992860379336295
GO_CELLULAR_RESPONSE_TO_ETHANOL	0.990954970496503	0.99225027410059	0.993370268009446	0.992323357975119
GO_RESPIRATORY_BURST	0.989266800970782	0.989779216379786	0.989221143059759	0.988440020026784
GO_CEREBRAL_CORTEX_GABAERGIC_INTERNEURON_DIFFERENTIATION	0.995957862597141	0.99573769119055	0.995965207631915	0.995376354808301
GO_MAINTENANCE_OF_CELL_POLARITY	0.993615187930031	0.99437717011795	0.991442510228843	0.994286243781145
GO_MRNA_CLEAVAGE	0.993802372917684	0.995374998950611	0.995099952289566	0.994513341034851
GO_POSITIVE_REGULATION_OF_URINE_VOLUME	0.959472525962018	0.973004910212685	0.94399616751771	0.971544648715882
GO_GLYCINE_METABOLIC_PROCESS	0.994125054141133	0.993327648072372	0.994191821760909	0.993819771916423
GO_ESTABLISHMENT_OF_NUCLEUS_LOCALIZATION	0.996686068965673	0.995746812533534	0.997234736298476	0.995851485283958
GO_CYTOPLASMIC_SEQUESTERING_OF_TRANSCRIPTION_FACTOR	0.990771711518846	0.99065557808812	0.989327488478043	0.990089983249179
GO_PROTEIN_TRANSPORT_ALONG_MICROTUBULE	0.98617872699648	0.983247896357191	0.986604403497735	0.983623492273727
GO_AUDITORY_RECEPTOR_CELL_DIFFERENTIATION	0.990185852135613	0.990955102997684	0.991868575716615	0.991209697224426
GO_REGULATION_OF_LIPOPOLYSACCHARIDE_MEDIATED_SIGNALING_PATHWAY	0.986881673518719	0.988917733570488	0.984987941102821	0.988053261552441
GO_CAMERA_TYPE_EYE_PHOTORECEPTOR_CELL_DIFFERENTIATION	0.966770676463844	0.97145095057678	0.965299343743126	0.967167644223769
GO_REGULATION_OF_GROWTH_HORMONE_SECRETION	0.996516072359426	0.996279701824501	0.995895551720829	0.997057535181841
GO_MICROGLIAL_CELL_ACTIVATION	0.993013905910529	0.993297783136948	0.993158304425863	0.993526411872372
10797	0.990710995262662	0.992428712140174	0.990851977581203	0.991769087630962
GO_RESPONSE_TO_ATP	0.992897914296526	0.992395022083367	0.993299481447727	0.992209845608967
GO_VOCALIZATION_BEHAVIOR	0.996478338403692	0.996231772641443	0.996725890073121	0.996650438461559
GO_GOLGI_TO_PLASMA_MEMBRANE_PROTEIN_TRANSPORT	0.990846333785706	0.993419282395035	0.989514333617627	0.993038047955655
GO_LONG_TERM_MEMORY	0.989820256324058	0.990518026446735	0.986962708846049	0.988799097232294
GO_ADRENAL_GLAND_DEVELOPMENT	0.973428526005675	0.967757937740929	0.971331907088646	0.969676600251668
GO_CELLULAR_RESPONSE_TO_CHOLESTEROL	0.993559607853172	0.994807421948051	0.994116243019288	0.995415845606865
GO_POSITIVE_REGULATION_OF_POTASSIUM_ION_TRANSMEMBRANE_TRANSPORTER_ACTIVITY	0.994899341820122	0.995196633089909	0.995354502241377	0.99509739677055
GO_ENTRAINMENT_OF_CIRCADIAN_CLOCK	0.985844167970111	0.989355914996917	0.988173969844125	0.988608290283143
GO_REGULATION_OF_CGMP_METABOLIC_PROCESS	0.96504732405967	0.972218627881348	0.963472821096884	0.968156019357459
GO_CELLULAR_RESPONSE_TO_AMINO_ACID_STARVATION	0.993100712662536	0.990722738949237	0.99315215314291	0.99052992588055
GO_REGULATION_OF_REGULATORY_T_CELL_DIFFERENTIATION	0.995452947996759	0.995576019824269	0.99480636390836	0.996187030052226
GO_CHONDROITIN_SULFATE_CATABOLIC_PROCESS	0.996106853037799	0.996311813915964	0.996117783897227	0.996310642217419
GO_RESPONSE_TO_AUDITORY_STIMULUS	0.988327228937928	0.984403552471542	0.987392307497461	0.986045931473696
GO_EPIBOLY	0.992923700039399	0.992155181959581	0.994283583564554	0.991783423931511
GO_CENTRAL_NERVOUS_SYSTEM_PROJECTION_NEURON_AXONOGENESIS	0.993883042425366	0.995252769217393	0.993313541200093	0.995666544521113
GO_INFLAMMATORY_RESPONSE_TO_ANTIGENIC_STIMULUS	0.988518500753973	0.987051663756432	0.989458654238606	0.986122614276569
GO_INTESTINAL_EPITHELIAL_CELL_DIFFERENTIATION	0.97311507673943	0.982459803359966	0.963071151626755	0.977282467101312
GO_NEGATIVE_REGULATION_OF_BEHAVIOR	0.965483677133822	0.975452580411924	0.96331458133848	0.973142421048023
GO_POSITIVE_REGULATION_OF_P38MAPK_CASCADE	0.974932766763513	0.977950193716935	0.977160551153413	0.978830221728602
GO_MEMBRANE_PROTEIN_INTRACELLULAR_DOMAIN_PROTEOLYSIS	0.991292782088112	0.989615142511437	0.991897924555395	0.990108330252751
GO_RESPONSE_TO_CAFFEINE	0.994771594946612	0.994707043864176	0.996600245077466	0.994259514627826
GO_DISTAL_TUBULE_DEVELOPMENT	0.989504667773589	0.985126497853537	0.9884750204972	0.985815795004798
GO_REGULATION_OF_HORMONE_BIOSYNTHETIC_PROCESS	0.978081476084249	0.977325709013889	0.974334489621613	0.974968700946069
GO_POSITIVE_REGULATION_OF_NEUROTRANSMITTER_SECRETION	0.9959740291988	0.995944346077491	0.996582131643261	0.996043605869072
GO_GENETIC_IMPRINTING	0.993677098976236	0.994388219206933	0.995351072113299	0.99395973298021
5481	0.994510212069897	0.993763429209137	0.993984120709327	0.993637646599607
GO_TROPHOBLAST_GIANT_CELL_DIFFERENTIATION	0.952730900745702	0.960330452948143	0.9518107053708	0.950711011044182
GO_ISOTYPE_SWITCHING	0.987276695314103	0.988009320840916	0.982867125881636	0.987360732971462
5663	0.979421449196026	0.98322610529055	0.984592253379241	0.975966998706837
GO_REGULATION_OF_EXOSOMAL_SECRETION	0.99114687500577	0.992600655240202	0.993111770983819	0.991886807021143
GO_REGULATION_OF_INCLUSION_BODY_ASSEMBLY	0.99363581299786	0.994658233096808	0.99445996127979	0.994101984220279
GO_REGULATION_OF_CHRONIC_INFLAMMATORY_RESPONSE	0.992011101360173	0.994175798232331	0.991935903571546	0.993647159798083
GO_REGULATION_OF_GLOMERULUS_DEVELOPMENT	0.983813653646387	0.985631905190534	0.985614622930513	0.986549906343221
GO_METHIONINE_METABOLIC_PROCESS	0.989229217075292	0.988066121396592	0.989462171899534	0.988082060664741
GO_NEGATIVE_REGULATION_OF_SKELETAL_MUSCLE_TISSUE_DEVELOPMENT	0.992094859661086	0.992536060311482	0.992589480842201	0.993625007226922
GO_REGULATION_OF_MRNA_POLYADENYLATION	0.993956091514991	0.994463601039027	0.992693125852945	0.992287732099773
GO_REGULATION_OF_ATTACHMENT_OF_SPINDLE_MICROTUBULES_TO_KINETOCHORE	0.99582770391715	0.995173890694593	0.995216925148275	0.994961760577259
GO_POSITIVE_REGULATION_OF_RESPONSE_TO_TUMOR_CELL	0.985528164254185	0.986798833415675	0.986134514871597	0.988674990920721
GO_POSITIVE_REGULATION_OF_TISSUE_REMODELING	0.983367025283856	0.986953551386864	0.981195588582133	0.987086905186059
GO_DORSAL_VENTRAL_NEURAL_TUBE_PATTERNING	0.9959351119577	0.995414322854853	0.99537078344534	0.995718559914117
GO_TOLL_LIKE_RECEPTOR_4_SIGNALING_PATHWAY	0.989473101354663	0.988394979472293	0.990364890398055	0.98913919596095
GO_RETINAL_METABOLIC_PROCESS	0.995052255371521	0.996306178283364	0.994599189453788	0.995684478482411
GO_POSITIVE_REGULATION_OF_PEPTIDYL_THREONINE_PHOSPHORYLATION	0.991051430556743	0.993007270923109	0.990765774178042	0.992509588223618
GO_OOCYTE_MATURATION	0.992054527486905	0.992744481596772	0.99164276568341	0.993544878993597
GO_SPERMATID_NUCLEUS_DIFFERENTIATION	0.988355534861011	0.989753195479332	0.989080366521206	0.989467672695442
28514	0.993073634453468	0.993267427674436	0.994261297886609	0.992552360607415
GO_POSITIVE_REGULATION_OF_NEUROLOGICAL_SYSTEM_PROCESS	0.987410505514937	0.98551113368267	0.988854646074128	0.986321188434946
GO_TRACHEA_DEVELOPMENT	0.984507389635744	0.985398924860845	0.982248362489621	0.986619649830386
GO_POSITIVE_REGULATION_OF_T_HELPER_CELL_DIFFERENTIATION	0.984451299818383	0.986673054377854	0.983498295611376	0.986051629381548
GO_NEGATIVE_REGULATION_OF_HUMORAL_IMMUNE_RESPONSE	0.994742785727237	0.994899524488837	0.995726210338595	0.99475325110637
1263	0.987932345966438	0.990696160881332	0.986668411931083	0.989412736515617
GO_APOPTOTIC_PROCESS_INVOLVED_IN_DEVELOPMENT	0.991762740162084	0.991683152494305	0.99174634341746	0.99139075105736
GO_RESPONSE_TO_LOW_DENSITY_LIPOPROTEIN_PARTICLE	0.987519655827358	0.990159522658109	0.987083676965052	0.990778299727573
GO_RETINOIC_ACID_METABOLIC_PROCESS	0.991327707533375	0.990805807865431	0.991748541687098	0.990457617788116
GO_SODIUM_ION_HOMEOSTASIS	0.989738411057442	0.989386520424182	0.988685782475424	0.990444953663852
GO_POSITIVE_REGULATION_OF_LAMELLIPODIUM_ASSEMBLY	0.994038106349161	0.995020642826266	0.994986754554199	0.995400614781524
GO_PURINE_NUCLEOTIDE_TRANSPORT	0.989198226285341	0.989339394144396	0.988113364160377	0.987814332039924
GO_NATURAL_KILLER_CELL_MEDIATED_IMMUNITY	0.979599673877709	0.98528838678257	0.981877030621211	0.978032749385615
GO_TELOMERE_MAINTENANCE_VIA_TELOMERASE	0.992979215360996	0.990281374343986	0.992470752025373	0.991895365746892
GO_REGULATION_OF_GRANULOCYTE_MACROPHAGE_COLONY_STIMULATING_FACTOR_PRODUCTION	0.966782038172654	0.973487658247282	0.966743361739656	0.967643813472005
GO_LIPID_PARTICLE_ORGANIZATION	0.993605327819629	0.992156090291839	0.994534212974549	0.992172945165078
GO_NEGATIVE_REGULATION_OF_MULTICELLULAR_ORGANISM_GROWTH	0.980558882059973	0.986043712623526	0.977839301465802	0.986202276594539
GO_NEGATIVE_REGULATION_OF_LYMPHOCYTE_APOPTOTIC_PROCESS	0.989229583307775	0.989006391519256	0.988552392629842	0.989701026975597
GO_JAK_STAT_CASCADE_INVOLVED_IN_GROWTH_HORMONE_SIGNALING_PATHWAY	0.982041372040082	0.981803305014966	0.980738905877204	0.983331394959162
GO_REGULATION_OF_STEM_CELL_POPULATION_MAINTENANCE	0.994437578598045	0.993680461559867	0.995193077794923	0.993461024592835
GO_GANGLIOSIDE_BIOSYNTHETIC_PROCESS	0.990214120495748	0.989761134455959	0.99244139223274	0.991183237574683
GO_POSITIVE_REGULATION_OF_ENDOPLASMIC_RETICULUM_UNFOLDED_PROTEIN_RESPONSE	0.991234997491672	0.990520110945717	0.989914411994004	0.991229463556105
GO_ANDROGEN_METABOLIC_PROCESS	0.991538365254432	0.991128827206078	0.992013131662212	0.991006606236474
GO_NEGATIVE_REGULATION_OF_EPIDERMIS_DEVELOPMENT	0.985023210905671	0.988312651864921	0.988096050647318	0.986811659763116
GO_INDOLE_CONTAINING_COMPOUND_METABOLIC_PROCESS	0.99336273488117	0.99098436487402	0.994436394864994	0.991145746835837
GO_REGULATION_OF_T_CELL_CYTOKINE_PRODUCTION	0.982459627586817	0.983041697783389	0.986153146164031	0.98276466115431
GO_REGULATION_OF_CHEMOKINE_BIOSYNTHETIC_PROCESS	0.994945356282205	0.993764193876198	0.994470573536883	0.995108103668193
GO_POSITIVE_REGULATION_OF_CARTILAGE_DEVELOPMENT	0.988851343622383	0.984601465190897	0.988187868851913	0.986171953827295
GO_MUSCLE_ATROPHY	0.993930593366096	0.990139678253786	0.991977531186052	0.99116556049561
5696	0.98874302508979	0.984316519510878	0.991746634175831	0.984535852924915
GO_PHOSPHATIDYLINOSITOL_DEPHOSPHORYLATION	0.989018156631873	0.990000221012938	0.991516691592174	0.989827175689625
GO_PYRIMIDINE_NUCLEOSIDE_TRIPHOSPHATE_METABOLIC_PROCESS	0.994929785255585	0.994498786392694	0.994363554593118	0.993779207632408
GO_LEUKOCYTE_APOPTOTIC_PROCESS	0.977958484850777	0.976857037460667	0.980144842536659	0.974287640564011
GO_NEGATIVE_REGULATION_OF_EMBRYONIC_DEVELOPMENT	0.991007053081802	0.989591419538863	0.991909031510247	0.990109864631999
GO_PEPTIDYL_GLUTAMIC_ACID_MODIFICATION	0.985297060406914	0.987739803833581	0.987866767381063	0.986941510516041
GO_NEGATIVE_REGULATION_OF_MAST_CELL_ACTIVATION	0.984309275605923	0.987381692694209	0.983721756273503	0.985399530504528
GO_EMBRYONIC_SKELETAL_JOINT_DEVELOPMENT	0.988129976351841	0.985372572329585	0.987621061061164	0.986866510415845
6198	0.991620971976524	0.992240553805195	0.992638128237298	0.99247529135568
GO_REGULATION_OF_TUMOR_NECROSIS_FACTOR_BIOSYNTHETIC_PROCESS	0.982317274523858	0.982600637122011	0.98218569714439	0.981964224018955
10826	0.992928671240323	0.992034366135794	0.991632435589608	0.992799034799174
GO_POSITIVE_REGULATION_OF_VASCULAR_PERMEABILITY	0.992594595725287	0.994672427611772	0.990835650356827	0.994539869283612
GO_NEURON_CELL_CELL_ADHESION	0.992317509986617	0.992593688005341	0.990960472179853	0.991766700971274
GO_CELLULAR_RESPONSE_TO_NITROGEN_LEVELS	0.993008185213683	0.991025009941107	0.990116020137659	0.988811505440034
898	0.989342550450286	0.990897471708969	0.987324585793543	0.991257261806129
GO_NEGATIVE_REGULATION_OF_MACROAUTOPHAGY	0.992775948934953	0.991541738251896	0.992585841877928	0.991642044989018
GO_POSITIVE_REGULATION_OF_GLYCOPROTEIN_METABOLIC_PROCESS	0.984102039499558	0.987102811090795	0.980131157039744	0.988425228951682
GO_REGULATION_OF_CYSTEINE_TYPE_ENDOPEPTIDASE_ACTIVITY_INVOLVED_IN_APOPTOTIC_SIGNALING_PATHWAY	0.988919244567426	0.98984394245286	0.987807315649918	0.989260486601287
GO_BLASTODERM_SEGMENTATION	0.987068968154866	0.986225249323303	0.983691268939402	0.986547821628519
GO_POSITIVE_REGULATION_BY_HOST_OF_VIRAL_PROCESS	0.991122898656721	0.991814092692377	0.99014692059984	0.991616425606457
GO_RETINA_LAYER_FORMATION	0.982906605545454	0.98485510114363	0.983483506334159	0.985580707353645
GO_CELLULAR_RESPONSE_TO_ZINC_ION	0.981940746713217	0.979195033718924	0.983993932354706	0.976917324013084
GO_POSITIVE_REGULATION_OF_NEUROTRANSMITTER_TRANSPORT	0.986924091462038	0.986996838295676	0.985568894937019	0.987996219367815
GO_NEUTRAL_LIPID_BIOSYNTHETIC_PROCESS	0.991494152055992	0.992432417040827	0.990858245408756	0.991595469037675
GO_ADENYLATE_CYCLASE_ACTIVATING_DOPAMINE_RECEPTOR_SIGNALING_PATHWAY	0.982211332540049	0.99149529082585	0.984762753089448	0.987702883041771
GO_DETECTION_OF_BIOTIC_STIMULUS	0.986333588123335	0.985246329806559	0.984334294583807	0.986416897004833
GO_RESPONSE_TO_VITAMIN_A	0.98900351002276	0.989053086547241	0.993957376312602	0.984042942244762
GO_POSITIVE_REGULATION_OF_IMMUNOGLOBULIN_SECRETION	0.988187423215112	0.988987172716706	0.988689503644714	0.989019554283798
GO_SARCOPLASMIC_RETICULUM_CALCIUM_ION_TRANSPORT	0.992557969689777	0.992822193016237	0.994373443515966	0.992989976086163
GO_POSITIVE_REGULATION_OF_LONG_TERM_SYNAPTIC_POTENTIATION	0.993890341773682	0.99567560959954	0.994324229710493	0.995491318447278
GO_GLYCEROPHOSPHOLIPID_CATABOLIC_PROCESS	0.996482746214925	0.995799445108785	0.996063534068226	0.995560277775976
GO_KERATAN_SULFATE_BIOSYNTHETIC_PROCESS	0.978388073772209	0.971603257066561	0.978435654383637	0.974175662903666
GO_NEGATIVE_REGULATION_OF_CIRCADIAN_RHYTHM	0.985781881774931	0.981628387173913	0.982953385055683	0.982807195805538
GO_POSITIVE_REGULATION_OF_LIPID_CATABOLIC_PROCESS	0.983343113410402	0.985711428954975	0.985251621319229	0.985386984453273
GO_TRIGLYCERIDE_CATABOLIC_PROCESS	0.975223121920935	0.973624833861884	0.980955940318605	0.979816890938867
GO_REGULATION_OF_SKELETAL_MUSCLE_ADAPTATION	0.985912340760917	0.98815952612356	0.983574484049397	0.986252182634419
GO_PROTEIN_K48_LINKED_DEUBIQUITINATION	0.99286783903462	0.992580991062958	0.992804867122875	0.992542854951814
GO_ENDOPLASMIC_RETICULUM_CALCIUM_ION_HOMEOSTASIS	0.995573677868345	0.994779923397782	0.995748619141739	0.994317018837498
8723	0.989336599206083	0.988705732896295	0.989487272517166	0.988326623923358
GO_REGULATION_OF_ANION_TRANSMEMBRANE_TRANSPORT	0.994369922058765	0.994038677531595	0.995552269379507	0.995084704622984
GO_NEGATIVE_REGULATION_OF_GLYCOPROTEIN_METABOLIC_PROCESS	0.984316290599328	0.984061086408204	0.980298593741997	0.985885680125978
GO_REGULATION_OF_HISTONE_PHOSPHORYLATION	0.993438340455377	0.992105236484217	0.993534150007961	0.993200157159792
GO_NEUROLOGICAL_SYSTEM_PROCESS_INVOLVED_IN_REGULATION_OF_SYSTEMIC_ARTERIAL_BLOOD_PRESSURE	0.992343581653314	0.993489840733687	0.99273363487848	0.992416724682526
84957	0.988246593612843	0.985873499219984	0.990463879003292	0.986331775932723
GO_AMELOGENESIS	0.992735312979253	0.993771674266452	0.993555562912298	0.993226773671206
7018	0.9943326795136	0.996122652646568	0.994697802399371	0.996613831488069
GO_REGULATION_OF_PROTON_TRANSPORT	0.986546571937276	0.992531551456214	0.984995917970447	0.989808216597371
GO_REGULATION_OF_NEURON_PROJECTION_REGENERATION	0.984550197596665	0.986669907529021	0.983081143285375	0.987147740128508
GO_NEGATIVE_REGULATION_OF_INTERLEUKIN_8_PRODUCTION	0.984367256658846	0.988499523746328	0.983326402026471	0.988156851550808
GO_POSITIVE_REGULATION_OF_SMAD_PROTEIN_IMPORT_INTO_NUCLEUS	0.994960712471141	0.995858918438223	0.99400671886573	0.995832623146781
GO_NEGATIVE_REGULATION_OF_SMOOTH_MUSCLE_CONTRACTION	0.984855976403081	0.988199729792206	0.984067398598129	0.98764890955901
GO_LEUKOCYTE_ADHESION_TO_VASCULAR_ENDOTHELIAL_CELL	0.983337746855142	0.985381286561348	0.985581471936616	0.987097264437348
GO_ZINC_II_ION_TRANSPORT	0.988672583334003	0.990165685140334	0.988925540583833	0.989374099891759
GO_INTERLEUKIN_1_MEDIATED_SIGNALING_PATHWAY	0.991956786537185	0.991568466019886	0.994134215245306	0.992061054711695
GO_POSITIVE_REGULATION_OF_SMOOTH_MUSCLE_CELL_MIGRATION	0.990889513014971	0.992355819646319	0.991202057072968	0.990471743723858
GO_VENTRICULAR_CARDIAC_MUSCLE_CELL_ACTION_POTENTIAL	0.989788187562237	0.989329582719992	0.99173230497711	0.989714490783009
GO_DNA_METHYLATION_INVOLVED_IN_GAMETE_GENERATION	0.993683544828538	0.994539934351449	0.993987178321147	0.994112602874091
GO_EPITHELIAL_CELL_APOPTOTIC_PROCESS	0.980585371491576	0.9843248885872	0.984325321140933	0.984259135851506
GO_RETROGRADE_TRANSPORT_ENDOSOME_TO_PLASMA_MEMBRANE	0.991151253672246	0.992853165310723	0.988033596257314	0.991568190935528
GO_DRUG_TRANSPORT	0.993127098775692	0.992178593108212	0.994521312469165	0.992852122370847
GO_CD4_POSITIVE_OR_CD8_POSITIVE_ALPHA_BETA_T_CELL_LINEAGE_COMMITMENT	0.991555258977799	0.993211331531276	0.993230978356483	0.993243476220282
GO_SEGMENT_SPECIFICATION	0.987602024407556	0.987085567964572	0.987324794081031	0.987101249216482
GO_CELLULAR_RESPONSE_TO_STEROL	0.993415412145408	0.993988473685031	0.994304708960541	0.994499885128576
GO_T_CELL_MIGRATION	0.973581437925587	0.959299849902445	0.970147780104874	0.964165891184539
GO_GOLGI_TO_VACUOLE_TRANSPORT	0.991735329426693	0.992958744949464	0.992184847487509	0.992282336271282
GO_IMMUNOGLOBULIN_PRODUCTION_INVOLVED_IN_IMMUNOGLOBULIN_MEDIATED_IMMUNE_RESPONSE	0.98927604313116	0.989613844464702	0.985326382200445	0.989146939695562
GO_NEGATIVE_T_CELL_SELECTION	0.991907619128226	0.994136994891942	0.993800116977121	0.991546145147267
GO_LIPOPROTEIN_LOCALIZATION	0.993352807534578	0.993544580774939	0.992583321099396	0.99373043603445
GO_REGULATION_OF_PROTEIN_LOCALIZATION_TO_CHROMOSOME_TELOMERIC_REGION	0.996203469648346	0.99765611362205	0.996781960981382	0.99675697293696
GO_NEGATIVE_REGULATION_OF_INTERLEUKIN_12_PRODUCTION	0.991581029192772	0.992280661910603	0.993494137228704	0.992057275936123
GO_REGULATION_OF_CELLULAR_RESPONSE_TO_VASCULAR_ENDOTHELIAL_GROWTH_FACTOR_STIMULUS	0.985538418532276	0.985991238531853	0.985924094496765	0.987959380386635
GO_NEGATIVE_REGULATION_OF_MACROPHAGE_DERIVED_FOAM_CELL_DIFFERENTIATION	0.994721040363157	0.996263313774651	0.995462319320052	0.995192007976918
GO_IMIDAZOLE_CONTAINING_COMPOUND_METABOLIC_PROCESS	0.979127627901755	0.986536696111206	0.974586724757959	0.98423367505035
GO_OXALATE_TRANSPORT	0.994061933266036	0.992778743430989	0.993109763682251	0.993229680624802
GO_CELLULAR_RESPONSE_TO_EXOGENOUS_DSRNA	0.986285286473993	0.989575901591386	0.987372934653419	0.992457625660253
GO_DNA_REPLICATION_CHECKPOINT	0.991609663657199	0.992653025507293	0.990578124454106	0.992940099756032
GO_RESPONSE_TO_ACETYLCHOLINE	0.979234992074761	0.980445366439838	0.976860463620854	0.981701449596413
GO_REGULATION_OF_ISOTYPE_SWITCHING	0.992299123945857	0.992845016878228	0.991297963950518	0.992581247125641
GO_REGULATION_OF_APPETITE	0.990884487902421	0.988893810910692	0.99203316647729	0.989045744302836
GO_PROTEIN_DEGLYCOSYLATION	0.992481937177355	0.993731973879509	0.992688597489651	0.993424218171161
GO_POSITIVE_REGULATION_OF_TRANSFORMING_GROWTH_FACTOR_BETA_PRODUCTION	0.992532187065811	0.991669147402632	0.992261340194685	0.99198391941075
GO_REGULATION_OF_PHOSPHOLIPASE_A2_ACTIVITY	0.993477023333316	0.99318068815195	0.993442697589924	0.993044207517567
5800	0.986325197963771	0.985284552769233	0.985295791322708	0.984434565225597
GO_MESODERMAL_CELL_DIFFERENTIATION	0.989290615653636	0.989980630356835	0.988451354590306	0.989863355305878
GO_METANEPHRIC_MESENCHYME_DEVELOPMENT	0.981597977583018	0.976425891903793	0.979611134370107	0.979689546011416
GO_BENZENE_CONTAINING_COMPOUND_METABOLIC_PROCESS	0.987995222895771	0.989605580653403	0.987703183017968	0.989693974743281
GO_AUDITORY_RECEPTOR_CELL_DEVELOPMENT	0.991422773643001	0.993470220289009	0.992446624679649	0.992655231103527
GO_REGULATION_OF_ACROSOME_REACTION	0.982784340640259	0.983461593267512	0.982749962728449	0.985546634011718
GO_NEURONAL_STEM_CELL_POPULATION_MAINTENANCE	0.987256163600167	0.988355097611197	0.991130503751682	0.988099030183734
GO_ACTIN_FILAMENT_POLYMERIZATION	0.994816237248334	0.993155279743527	0.99422698136125	0.99324751576983
GO_MACROPHAGE_CHEMOTAXIS	0.994182943982505	0.990476820921107	0.994266012354734	0.991055259080442
GO_POSITIVE_REGULATION_OF_INTERLEUKIN_4_PRODUCTION	0.986885827999771	0.987666025845057	0.986842118268764	0.987521901429068
GO_RESPONSE_TO_LIPOPROTEIN_PARTICLE	0.987528747357025	0.990026425188244	0.987870613029601	0.989359848427318
GO_AMINO_ACID_BETAINE_METABOLIC_PROCESS	0.994125782233039	0.992751950808292	0.993585122190222	0.993320777561062
GO_RIBONUCLEOPROTEIN_COMPLEX_DISASSEMBLY	0.997497074750847	0.997799168220247	0.998240151235744	0.997646003098693
GO_CELL_SUBSTRATE_ADHERENS_JUNCTION_ASSEMBLY	0.996142900993847	0.995295057724522	0.996616687812864	0.994952942055828
GO_ENTEROENDOCRINE_CELL_DIFFERENTIATION	0.971881843038587	0.965001733527134	0.966068879025345	0.963846667471344
5770	0.997028217016576	0.997752919948941	0.997002415427961	0.997560133005901
GO_RHYTHMIC_BEHAVIOR	0.984130212431914	0.984253034917769	0.984070635768404	0.985252401402667
GO_ARGININE_METABOLIC_PROCESS	0.989633179890626	0.987797583739086	0.985768129302554	0.989337009527266
GO_ACIDIC_AMINO_ACID_TRANSPORT	0.995534687866181	0.994701994215134	0.995487545633729	0.994839078818479
GO_RESPONSE_TO_INTERLEUKIN_6	0.993605128401541	0.991845595168863	0.993052479400883	0.992160726120463
GO_BRANCHING_INVOLVED_IN_LABYRINTHINE_LAYER_MORPHOGENESIS	0.979875193054543	0.983409171579253	0.976863696410263	0.982472527293676
GO_CELLULAR_RESPONSE_TO_ANTIBIOTIC	0.992221330270139	0.993555650740521	0.991559604514685	0.992436999230543
GO_NEGATIVE_REGULATION_OF_LYASE_ACTIVITY	0.987193332730401	0.9902402675809	0.988225278092686	0.989245400238607
GO_MONOVALENT_INORGANIC_ANION_HOMEOSTASIS	0.990772479000187	0.98721235527048	0.99041530838761	0.989221115007874
GO_CYCLOOXYGENASE_PATHWAY	0.993929689472691	0.990708814158651	0.993484537424618	0.989051767416201
GO_GRANULOCYTE_DIFFERENTIATION	0.974925345093893	0.974111886571401	0.960454970411236	0.966462632893527
GO_GOLGI_RIBBON_FORMATION	0.996335978608077	0.997320208713166	0.996853223028344	0.996497561940411
GO_NEGATIVE_REGULATION_OF_ENDOPLASMIC_RETICULUM_UNFOLDED_PROTEIN_RESPONSE	0.991130874624699	0.982349518447937	0.99227847702366	0.986049352235313
GO_DEOXYRIBONUCLEOTIDE_BIOSYNTHETIC_PROCESS	0.99533215945467	0.994474230864999	0.995036900807866	0.994627285368812
GO__DE_NOVO_POSTTRANSLATIONAL_PROTEIN_FOLDING	0.995567169061005	0.995866687769996	0.996019563793316	0.995651277362106
GO_PERK_MEDIATED_UNFOLDED_PROTEIN_RESPONSE	0.993355223373844	0.99400243146622	0.99190929560663	0.993899109485245
GO_RESPONSE_TO_CORTICOSTERONE	0.982510377756046	0.981648908520849	0.977323731882886	0.98076397048725
50853	0.987536043024487	0.992253998122422	0.990084942154596	0.993340942625186
GO_POSITIVE_REGULATION_OF_CYSTEINE_TYPE_ENDOPEPTIDASE_ACTIVITY_INVOLVED_IN_APOPTOTIC_SIGNALING_PATHWAY	0.990393370576938	0.989942199833348	0.988940342135869	0.988606111636488
GO_POSITIVE_REGULATION_OF_RENAL_SODIUM_EXCRETION	0.920745792767526	0.937765102857528	0.913657744097424	0.939449180159869
GO_RESPONSE_TO_STIMULUS_INVOLVED_IN_REGULATION_OF_MUSCLE_ADAPTATION	0.990410497192151	0.990425125980899	0.990175423701041	0.989959847464813
GO_DETECTION_OF_MECHANICAL_STIMULUS_INVOLVED_IN_SENSORY_PERCEPTION_OF_SOUND	0.988917250531021	0.990438969863994	0.991040203563033	0.988934716610214
GO_POSITIVE_REGULATION_OF_EPIDERMAL_GROWTH_FACTOR_ACTIVATED_RECEPTOR_ACTIVITY	0.98705815800216	0.986626909598634	0.987743189055364	0.98355057565998
GO_MRNA_TRANSCRIPTION	0.991393996238162	0.991812512785343	0.992883754361404	0.992038720142711
GO_GDP_METABOLIC_PROCESS	0.996752022866834	0.997407394661686	0.997551549596766	0.996849226739523
GO_REGULATION_OF_PROTEIN_HOMOOLIGOMERIZATION	0.994467021779411	0.99487291173292	0.994288433015526	0.995498473279494
GO_POTASSIUM_ION_IMPORT	0.986864375240464	0.987569299728072	0.987979927361955	0.98728346141611
GO_POSITIVE_REGULATION_OF_INTERFERON_GAMMA_BIOSYNTHETIC_PROCESS	0.973509460586741	0.970681024988379	0.975719465620201	0.971437456726878
GO_PROTEIN_TARGETING_TO_PLASMA_MEMBRANE	0.994665652889573	0.995964464991059	0.994773797395403	0.995668345918514
GO_REGULATION_OF_DNA_DAMAGE_CHECKPOINT	0.995164638226567	0.992655309024006	0.996858599782214	0.992868842080614
GO_NEGATIVE_REGULATION_OF_LIPID_TRANSPORT	0.992959895966705	0.99370427719598	0.994661968142824	0.992974536393311
GO_REGULATION_OF_HEART_RATE_BY_CARDIAC_CONDUCTION	0.991549437520099	0.99197915168523	0.992839556288039	0.991405500219626
GO_KETONE_BIOSYNTHETIC_PROCESS	0.995706559403961	0.994813063371698	0.996522664173396	0.995686259846787
GO_I_KAPPAB_PHOSPHORYLATION	0.989369176474207	0.989364566929363	0.988068844916627	0.99034782070224
GO_POSITIVE_REGULATION_OF_MRNA_3_END_PROCESSING	0.97832895403775	0.980727626265473	0.976653089923683	0.981514351869233
GO_GROOMING_BEHAVIOR	0.986971563381532	0.985055971608283	0.979986474167779	0.983817024932645
GO_REGULATION_OF_HISTONE_H3_K4_METHYLATION	0.993386466375609	0.993651697899067	0.992803177808801	0.993776546221204
GO_REGULATION_OF_ANOIKIS	0.984893681260684	0.987473524522692	0.983676437034985	0.987932292811791
GO_POSITIVE_REGULATION_OF_CARDIAC_MUSCLE_CELL_PROLIFERATION	0.992486916778559	0.99130108358923	0.993526781458987	0.991108095562832
GO_NEGATIVE_REGULATION_OF_VIRAL_ENTRY_INTO_HOST_CELL	0.984647741966295	0.987385617071721	0.98390995841264	0.987158883121889
GO_NEGATIVE_REGULATION_OF_B_CELL_PROLIFERATION	0.971478992756258	0.971299696747346	0.973480951237227	0.971153462683004
GO_PURINE_NUCLEOBASE_METABOLIC_PROCESS	0.985279299474025	0.981812221016281	0.982694579429032	0.983364068575666
GO_MITOCHONDRIAL_CALCIUM_ION_TRANSPORT	0.988959694348118	0.990869695939301	0.988125577512565	0.991220672505904
GO_NUCLEOBASE_CONTAINING_SMALL_MOLECULE_INTERCONVERSION	0.99676926966686	0.995736842730239	0.996576120795073	0.995746650385413
GO_MITOCHONDRIAL_FUSION	0.990329620436987	0.99162660600813	0.990944151871553	0.989589676278156
55844	0.993901840278234	0.995815710402802	0.994568979191541	0.993524774747134
9370	0.99233067788871	0.993157262095068	0.994958940980985	0.992642835678678
GO_CARTILAGE_DEVELOPMENT_INVOLVED_IN_ENDOCHONDRAL_BONE_MORPHOGENESIS	0.983206997376078	0.983283855771363	0.983229946864641	0.984139693115942
GO_NEGATIVE_REGULATION_OF_EPIDERMAL_CELL_DIFFERENTIATION	0.985349364777801	0.989461081782857	0.988666971161377	0.987618335760235
GO_CELLULAR_RESPONSE_TO_PH	0.991497769790448	0.991707931899733	0.991517355455314	0.991430736642239
GO_DSRNA_FRAGMENTATION	0.99187695470989	0.993352030865893	0.992075099866683	0.992029663439243
GO_NEGATIVE_REGULATION_OF_CATECHOLAMINE_SECRETION	0.978319685097642	0.98131595537216	0.970534473175988	0.978097099824315
GO_RESPONSE_TO_VITAMIN_E	0.989641773785155	0.988315371539932	0.990779397297701	0.98654961276015
GO_LYMPH_VESSEL_MORPHOGENESIS	0.992701587177092	0.993578217362574	0.993861276039726	0.991881022053498
GO_OLIGOSACCHARIDE_BIOSYNTHETIC_PROCESS	0.986258087894701	0.988201553368225	0.985103128254858	0.989826843757928
GO_NEGATIVE_REGULATION_OF_CELL_CYCLE_G2_M_PHASE_TRANSITION	0.993129745932555	0.992317099283969	0.99245558031079	0.993486840465469
GO_PURINE_NUCLEOSIDE_CATABOLIC_PROCESS	0.989819461370474	0.990534020594086	0.991648703680593	0.989260952931456
GO_RESPONSE_TO_MUSCLE_ACTIVITY	0.990004611073523	0.989433525212668	0.988023792942515	0.988864369524558
GO_REGULATION_OF_CATENIN_IMPORT_INTO_NUCLEUS	0.986022536802047	0.98606532876643	0.984917575257506	0.986184092877332
GO_FUSION_OF_SPERM_TO_EGG_PLASMA_MEMBRANE	0.990783823957573	0.987970563384625	0.990426033062942	0.990045908853273
GO_TRACHEA_MORPHOGENESIS	0.984691272826204	0.988482719792669	0.983186584248511	0.987962079029641
GO_ENDOTHELIAL_CELL_PROLIFERATION	0.988162262401844	0.989236580276072	0.988366984815384	0.989252421148139
GO_VESICLE_MEDIATED_TRANSPORT_BETWEEN_ENDOSOMAL_COMPARTMENTS	0.986225841754663	0.990899460118478	0.988238509626975	0.990196457105388
GO_MEGAKARYOCYTE_DIFFERENTIATION	0.992174928278665	0.992098606268322	0.992021672017422	0.9904583936977
GO_PROTEIN_DEPOLYMERIZATION	0.989093613707762	0.987573717381118	0.990235281567518	0.988211261394344
GO_GLOMERULAR_EPITHELIUM_DEVELOPMENT	0.991125914253344	0.988750416697375	0.991708592943303	0.98947385005891
GO_STRAND_DISPLACEMENT	0.996825783313308	0.99693072961142	0.9974938672909	0.996745367301862
GO_PURINERGIC_NUCLEOTIDE_RECEPTOR_SIGNALING_PATHWAY	0.984968796152912	0.986910748009171	0.984339380319649	0.987256389049794
GO_PIRNA_METABOLIC_PROCESS	0.992651476282006	0.994416526132161	0.993199583238133	0.994497586128682
GO_NEGATIVE_REGULATION_OF_GLUCOSE_TRANSPORT	0.995650719158623	0.993864191553667	0.994671608685075	0.993652032106618
2548	0.993485987044506	0.992397483620557	0.993000109252309	0.991914336596936
10859	0.998081744635836	0.998081206535266	0.998768952843087	0.997999436310072
GO_NEGATIVE_REGULATION_OF_CELLULAR_SENESCENCE	0.993813694296639	0.992880646632299	0.991078966571429	0.993011654650718
GO_POSITIVE_REGULATION_OF_ACTIVATED_T_CELL_PROLIFERATION	0.972657050592719	0.974399072222009	0.978222631955269	0.970785024261143
GO_POSITIVE_REGULATION_OF_MYOBLAST_DIFFERENTIATION	0.989387665314806	0.989123250319513	0.991410536255567	0.987999987690311
80025	0.994839496377478	0.995749027081921	0.994598343295786	0.994242812575663
GO_MEMBRANE_PROTEIN_ECTODOMAIN_PROTEOLYSIS	0.991884525939395	0.991659659291383	0.992414409232386	0.991122793363995
GO_PERICARDIUM_DEVELOPMENT	0.990879037930312	0.991560682797063	0.99103683006765	0.991989863658773
GO_PEROXISOMAL_TRANSPORT	0.986785293012255	0.987939118753679	0.987875882807823	0.986112398131075
GO_POSITIVE_REGULATION_OF_ADHERENS_JUNCTION_ORGANIZATION	0.989347354463907	0.990279159551446	0.99129045326734	0.990266756131302
4038	0.97598560382557	0.97120203024835	0.985494205379352	0.964614240729559
GO_REGULATION_OF_MYOBLAST_FUSION	0.978825438918658	0.97508767663504	0.987559136470945	0.973211597925393
GO_REGULATION_OF_NEUROTRANSMITTER_UPTAKE	0.975561590378419	0.981384838744527	0.972584463084541	0.977341005261311
GO_ACTIVIN_RECEPTOR_SIGNALING_PATHWAY	0.985605736245714	0.977015990113059	0.987608575150791	0.979575652520103
2185	0.99132427463875	0.992871955272866	0.992335756299824	0.991242497854131
GO_RENAL_SYSTEM_VASCULATURE_DEVELOPMENT	0.980959824212823	0.982754375170754	0.983317283026814	0.981552219297721
GO_FUCOSE_METABOLIC_PROCESS	0.987249493320847	0.988800951724082	0.986719483215892	0.989697027064982
GO_REGULATION_OF_AMINO_ACID_TRANSPORT	0.98822973547349	0.991155314094771	0.987680840767576	0.991369755994893
GO_APOPTOTIC_DNA_FRAGMENTATION	0.978845362219501	0.982139269089615	0.977956792642384	0.982960077680364
GO_NEGATIVE_REGULATION_OF_LIPID_STORAGE	0.995527196228078	0.996791076177437	0.997139199468466	0.995543696358603
GO_REGULATION_OF_MICROVILLUS_ORGANIZATION	0.994511160244502	0.995870536423933	0.993225920261605	0.995641247641036
GO_SCF_DEPENDENT_PROTEASOMAL_UBIQUITIN_DEPENDENT_PROTEIN_CATABOLIC_PROCESS	0.992481637237871	0.991966113047847	0.991610913560095	0.992284580482895
GO_ENTERIC_NERVOUS_SYSTEM_DEVELOPMENT	0.991335271953467	0.988715057459465	0.991819153835404	0.98932475709752
GO_MUSCLE_CELL_FATE_COMMITMENT	0.986798145080666	0.985126302059891	0.98673630894979	0.986086024299375
GO_PERIPHERAL_NERVOUS_SYSTEM_AXON_ENSHEATHMENT	0.995598426298323	0.993601654503572	0.994395061788713	0.994140471604488
GO_IRON_ION_IMPORT	0.995837386803487	0.996708207519522	0.995250143357945	0.995866998807254
GO_REGULATION_OF_METANEPHROS_DEVELOPMENT	0.989329654738001	0.985569868686372	0.989305519579904	0.987488442232857
GO_NUCLEAR_TRANSCRIBED_MRNA_POLY_A_TAIL_SHORTENING	0.993231314285045	0.995689814353467	0.994155966276758	0.995512447026661
GO_REGULATION_OF_GUANYLATE_CYCLASE_ACTIVITY	0.97730282178148	0.969957019659876	0.976246082813541	0.975256260534042
GO_REGULATION_OF_MONOCYTE_DIFFERENTIATION	0.989985325022875	0.990980845132698	0.987022201947612	0.989788857953166
GO_REGULATION_OF_CELL_COMMUNICATION_BY_ELECTRICAL_COUPLING	0.994762876571842	0.994750296379161	0.996289655077127	0.993167209104602
GO_SPINAL_CORD_ASSOCIATION_NEURON_DIFFERENTIATION	0.980108775814631	0.988953508400097	0.978194792989889	0.987199171965114
GO_CYTOKINE_PRODUCTION_INVOLVED_IN_IMMUNE_RESPONSE	0.994803333819652	0.993933558593021	0.995282875940086	0.994555748703264
GO_DEOXYRIBOSE_PHOSPHATE_CATABOLIC_PROCESS	0.993246569294368	0.992859585472387	0.99252282394683	0.992079953832185
GO_NEGATIVE_REGULATION_OF_LEUKOCYTE_DEGRANULATION	0.992407001955808	0.993408776945349	0.992916809071059	0.992663110178758
GO_NUCLEAR_PORE_COMPLEX_ASSEMBLY	0.995636614712191	0.994855519333882	0.9959112491685	0.994665362558276
GO_PHOSPHATIDYLETHANOLAMINE_BIOSYNTHETIC_PROCESS	0.995741898254842	0.995260464360348	0.995940583940012	0.995706548065557
GO_ENDOCYTIC_RECYCLING	0.98859355757898	0.987863940613879	0.990459649950003	0.988909117692154
GO_POSITIVE_REGULATION_OF_TRANSCRIPTION_REGULATORY_REGION_DNA_BINDING	0.986355206878065	0.98678419233857	0.982832698802939	0.986757728569545
GO_REGULATION_OF_INTERLEUKIN_17_PRODUCTION	0.985054863212643	0.985770859023205	0.985197444614426	0.985402842253839
GO_SUPEROXIDE_ANION_GENERATION	0.989043173452551	0.991416221114017	0.988310911187513	0.991481802712312
GO_POSITIVE_REGULATION_OF_INTERLEUKIN_17_PRODUCTION	0.981847150578052	0.982983389600327	0.981523033107634	0.982204841726243
545	0.990320337405275	0.991612810443699	0.991078862073426	0.99147994898559
GO_URONIC_ACID_METABOLIC_PROCESS	0.975440153995379	0.976057422297648	0.974176184768772	0.975162856974465
GO_REGULATION_OF_DELAYED_RECTIFIER_POTASSIUM_CHANNEL_ACTIVITY	0.986320982222447	0.991212175897925	0.985682717139339	0.990617434899015
GO_RESPONSE_TO_YEAST	0.991064857479177	0.992019734291332	0.992444732877724	0.991249345263865
3074	0.953559442269311	0.962164454156352	0.960352418291283	0.96589407088778
GO_KIDNEY_MESENCHYME_DEVELOPMENT	0.981249317212256	0.977164612557538	0.980189174430627	0.978958692276236
GO_REPLICATIVE_SENESCENCE	0.996750221508973	0.996519409433574	0.996456522772595	0.996533940755107
GO_DENDRITIC_SPINE_ORGANIZATION	0.995640188716346	0.995688651689449	0.995171097366701	0.996210793501005
GO_HISTONE_H2A_ACETYLATION	0.993028997077154	0.994412446272706	0.991182805679322	0.994745467717019
1630	0.986842695125726	0.985429166120618	0.984715290386842	0.985390392593103
GO_NEGATIVE_REGULATION_OF_MEGAKARYOCYTE_DIFFERENTIATION	0.952790554558039	0.946075501561009	0.960754339633398	0.954228073904585
GO_ACTIVATION_OF_MAPKKK_ACTIVITY	0.990672505948513	0.988394575241409	0.989154429718003	0.989638143018234
GO_RRNA_3_END_PROCESSING	0.994204502483726	0.99549843656932	0.995185963733203	0.995240803878406
GO_POSITIVE_REGULATION_OF_MICROTUBULE_POLYMERIZATION	0.994134390863078	0.993171654322434	0.995718884093405	0.993051899341844
GO_PYRIMIDINE_CONTAINING_COMPOUND_TRANSMEMBRANE_TRANSPORT	0.98656517216577	0.985144038746861	0.986423531604213	0.987582887326353
GO_BRANCHED_CHAIN_AMINO_ACID_METABOLIC_PROCESS	0.990286913829144	0.991493702263616	0.990182026444213	0.992464748232279
GO_ENERGY_HOMEOSTASIS	0.981648778899968	0.983815052417319	0.983003914222556	0.983252838907648
GO_NEGATIVE_REGULATION_OF_T_CELL_MEDIATED_IMMUNITY	0.99600556426017	0.995377043770986	0.996258994105589	0.994636375455562
GO_REGULATION_OF_CELL_PROLIFERATION_INVOLVED_IN_HEART_MORPHOGENESIS	0.985121805750702	0.986071919343824	0.986031515748484	0.985773565856605
GO_UBIQUINONE_METABOLIC_PROCESS	0.995098427365051	0.995601214717107	0.99623558623966	0.995575840143134
GO_EARLY_ENDOSOME_TO_GOLGI_TRANSPORT	0.993672844146173	0.995407388421082	0.99377342298374	0.99435677998558
4323	0.992519479243411	0.989473364117736	0.992450225633303	0.990072404468345
83737	0.995164163576497	0.994210714360256	0.995320455530457	0.993896751878529
GO_BEHAVIORAL_RESPONSE_TO_COCAINE	0.979465359944089	0.985639773999774	0.975945035213731	0.982404420971517
GO_HISTONE_MRNA_METABOLIC_PROCESS	0.993360226141736	0.993954799315613	0.993353911843039	0.993753504764012
GO_PYRIMIDINE_DEOXYRIBONUCLEOTIDE_METABOLIC_PROCESS	0.995801980624241	0.995062242019939	0.995527269186024	0.995709592829112
GO_RESPONSE_TO_PARATHYROID_HORMONE	0.989190672465323	0.990781954955868	0.989035899541791	0.992504460469846
GO_HIGH_DENSITY_LIPOPROTEIN_PARTICLE_REMODELING	0.993262802215662	0.9917802625939	0.993984858402011	0.992037172852823
GO_POSITIVE_REGULATION_OF_PROTEIN_DEPOLYMERIZATION	0.990661772117638	0.98718528945729	0.991721547153434	0.986867645972963
GO_MUSCLE_HYPERTROPHY	0.987318883748339	0.986930761102187	0.988012722110581	0.984965938079123
GO_NEGATIVE_REGULATION_OF_PROTEIN_LOCALIZATION_TO_CELL_PERIPHERY	0.99321406258938	0.994780595724017	0.993016794192601	0.995055142440744
GO_REGULATION_OF_PHOSPHOLIPID_BIOSYNTHETIC_PROCESS	0.989953558501252	0.991302984479383	0.987761942865335	0.992498202360113
2885	0.991169950075191	0.988265584521237	0.990766883333715	0.989266169580298
51706	0.991171339281707	0.993471335666211	0.990812234169394	0.991870324219973
GO_CDP_DIACYLGLYCEROL_METABOLIC_PROCESS	0.99484773473974	0.994706022241213	0.994979795400825	0.995045781890916
GO_FUCOSYLATION	0.982005605171324	0.982913719005066	0.980142191732786	0.98257957586801
GO_NEUROMUSCULAR_PROCESS_CONTROLLING_POSTURE	0.988170635477007	0.984575970956868	0.987855654407619	0.985297095252579
GO_POSITIVE_REGULATION_OF_CELL_SIZE	0.98484234462917	0.986994839657762	0.983440480335799	0.986316776590471
GO_DETECTION_OF_LIGHT_STIMULUS_INVOLVED_IN_SENSORY_PERCEPTION	0.984166486279638	0.989186753410212	0.983448817471953	0.9870093168343
GO_PROTEIN_LOCALIZATION_TO_CELL_SURFACE	0.982530432190007	0.977534030751712	0.983952913998813	0.981312162548498
GO_REGULATION_OF_INTERLEUKIN_8_SECRETION	0.981611890907384	0.981310019235789	0.983099750483398	0.98002644948116
GO_REGULATION_OF_SUPEROXIDE_METABOLIC_PROCESS	0.99024635493091	0.99283627730334	0.989552536582289	0.992440227234172
GO_POSITIVE_REGULATION_OF_NEURON_MIGRATION	0.993112874365869	0.992855122050299	0.991982497271888	0.994041505109559
GO_REGULATION_OF_LONG_TERM_NEURONAL_SYNAPTIC_PLASTICITY	0.994867987239429	0.991612117247003	0.995251295137654	0.993267611633675
GO_ACROSOME_REACTION	0.987484824790785	0.983352428131177	0.989399801998713	0.987160535558834
GO_SOMATIC_STEM_CELL_DIVISION	0.986879012402258	0.991155034482936	0.985188343230065	0.987393257591559
GO_HISTONE_MRNA_CATABOLIC_PROCESS	0.993954806310407	0.994855027945273	0.993752640415683	0.994875513019981
GO_ACETYL_COA_BIOSYNTHETIC_PROCESS	0.992563922500486	0.993859051654232	0.993459557945167	0.993973408265485
GO_RESPONSE_TO_ARSENIC_CONTAINING_SUBSTANCE	0.99371888980153	0.993152031333537	0.993736173363569	0.992465243884963
GO_CARDIOLIPIN_METABOLIC_PROCESS	0.990821757000069	0.992621519829677	0.989837796303159	0.991686294787678
GO_PLASMA_MEMBRANE_FUSION	0.990712018007522	0.989237738552845	0.990780752927971	0.988301148805171
GO_NONMOTILE_PRIMARY_CILIUM_ASSEMBLY	0.995587717272971	0.995276814825951	0.995666896772351	0.99505562844708
GO_HEART_TRABECULA_FORMATION	0.990125076911853	0.990759727903242	0.990711787493665	0.991726319635124
GO_TOR_SIGNALING	0.99485570399796	0.994037787286092	0.993923125797185	0.992917925832319
GO_MEMBRANE_HYPERPOLARIZATION	0.990698547098457	0.989440579640397	0.991953377873068	0.990675000324373
GO_CELLULAR_WATER_HOMEOSTASIS	0.989445465911498	0.99065774633165	0.990338113751742	0.989697439205834
GO_STRIATED_MUSCLE_CELL_PROLIFERATION	0.991655866369715	0.991059145843204	0.991478576348324	0.991352852569958
GO_THALAMUS_DEVELOPMENT	0.975493112712463	0.981092594650676	0.97256880682409	0.980017547047683
GO_STEROL_CATABOLIC_PROCESS	0.989946722397464	0.986225921061848	0.988559520043261	0.987222878734573
GO_NEGATIVE_REGULATION_OF_CHEMOKINE_PRODUCTION	0.982785384949229	0.986219210901584	0.983092228722634	0.987009602610814
GO_DETERMINATION_OF_ADULT_LIFESPAN	0.996154306901463	0.995419482979714	0.996431022785516	0.995554512507289
GO_REGULATION_OF_PROTEIN_KINASE_C_SIGNALING	0.995374694137792	0.995244197487989	0.996192768152787	0.995687823970733
GO_MACROPHAGE_DIFFERENTIATION	0.98931215721333	0.98928938186212	0.987709153762558	0.985681280925678
GO_PHARYNGEAL_SYSTEM_DEVELOPMENT	0.988768248100067	0.990112909477396	0.990503317729815	0.988577938920515
GO_REGULATION_OF_ESTABLISHMENT_OR_MAINTENANCE_OF_CELL_POLARITY	0.995988553270088	0.99531386785125	0.996611878932843	0.995306381811697
GO_MYELIN_ASSEMBLY	0.993874913861328	0.995003827862691	0.993962112960074	0.995121345470079
GO_ERROR_PRONE_TRANSLESION_SYNTHESIS	0.995111910067123	0.996302897344932	0.995560501360588	0.996057796471582
GO_MAST_CELL_MEDIATED_IMMUNITY	0.988230205431266	0.986541383603341	0.984736639066894	0.987133826570959
GO_POSITIVE_REGULATION_OF_PROTEIN_DEACETYLATION	0.993335743226216	0.993761842377268	0.992620824039197	0.994006463210968
7535	0.996268162871127	0.994827044988145	0.996752903111512	0.994494794826643
282618	0.993724258826419	0.994561816645865	0.992452573479288	0.99418948405665
GO_NEGATIVE_REGULATION_OF_MONOOXYGENASE_ACTIVITY	0.990397844913967	0.99237105372308	0.990956511578472	0.991812580147044
GO_LATERAL_VENTRICLE_DEVELOPMENT	0.991037024953212	0.990321974696137	0.991957851601178	0.99028866731089
GO_CELL_MIGRATION_IN_HINDBRAIN	0.994262894383587	0.993279704081998	0.994748187120962	0.993626411685323
GO_TRIPARTITE_REGIONAL_SUBDIVISION	0.981518774393514	0.983075979990104	0.979297949708266	0.983050042484086
GO_ORGANIC_CATION_TRANSPORT	0.992905719638337	0.98859667732522	0.991115161234554	0.989460887982723
GO_SLEEP	0.986678948061304	0.986235777067045	0.989315544882841	0.987168626221628
1515	0.974422759933082	0.970632592410638	0.968551397454152	0.968231107712685
GO_URATE_METABOLIC_PROCESS	0.992406569932755	0.993990523795992	0.991674788360404	0.994492486572261
GO_TETRAHYDROFOLATE_INTERCONVERSION	0.995209513171139	0.992276239813688	0.995615009412603	0.99386898034765
4830	0.993357306721204	0.992164421865779	0.992091193497959	0.992440048817297
GO_REGULATION_OF_RHODOPSIN_MEDIATED_SIGNALING_PATHWAY	0.982917567956693	0.985746021923135	0.982284238160317	0.986555145316618
GO_NEGATIVE_REGULATION_OF_STRESS_FIBER_ASSEMBLY	0.992911240783748	0.993219562617549	0.991527138768608	0.992584110245503
GO_NEGATIVE_REGULATION_OF_NF_KAPPAB_IMPORT_INTO_NUCLEUS	0.989848552989522	0.987077154597649	0.990000092532639	0.98897064899062
GO_REGULATION_OF_KERATINOCYTE_DIFFERENTIATION	0.98916160847336	0.98889208724791	0.990460889979446	0.98895443500596
GO_GLIAL_CELL_FATE_COMMITMENT	0.993165437070567	0.990992166086655	0.993798399261576	0.991757703750073
GO_ACTIVATION_OF_PROTEIN_KINASE_B_ACTIVITY	0.992456600975471	0.992596063817427	0.992055027504651	0.992297745015233
GO_REGULATION_OF_TRANSLATIONAL_INITIATION_IN_RESPONSE_TO_STRESS	0.993761229314227	0.989457159024038	0.995695945205913	0.992748313959004
GO_REGULATION_OF_LONG_TERM_SYNAPTIC_POTENTIATION	0.993947154826604	0.995142741739408	0.994427477062953	0.995319992456314
GO_MUSCLE_CELL_CELLULAR_HOMEOSTASIS	0.991095019781873	0.990603801245017	0.991761776205309	0.991144970756899
GO_T_CELL_LINEAGE_COMMITMENT	0.991775644250839	0.991939992609475	0.992469938779132	0.992105813839465
GO_NUCLEOSIDE_BISPHOSPHATE_BIOSYNTHETIC_PROCESS	0.987381940484943	0.985084741544716	0.986396266444547	0.985752126199625
GO_RESPONSE_TO_LITHIUM_ION	0.988034789061909	0.991784434837277	0.986480271116938	0.991069270071618
GO_PROTEIN_FOLDING_IN_ENDOPLASMIC_RETICULUM	0.997220657141573	0.997120868781287	0.997419362053434	0.997070708449468
GO_REGULATION_OF_FATTY_ACID_OXIDATION	0.989737842932694	0.990639954660825	0.988597780714279	0.991422436169008
GO_MORPHOGENESIS_OF_A_POLARIZED_EPITHELIUM	0.993284588281231	0.992574957209776	0.993936854547245	0.992082495153851
GO_POSITIVE_REGULATION_OF_SPROUTING_ANGIOGENESIS	0.991854634479175	0.994980829876396	0.993749123615682	0.992806342348728
GO_REGULATION_OF_DEVELOPMENT_HETEROCHRONIC	0.991505283639068	0.990848649681233	0.992750059882712	0.992030981003337
GO_ESTABLISHMENT_OF_ENDOTHELIAL_BARRIER	0.99355575037088	0.99415907442617	0.993854750427073	0.994271167194831
4342	0.99175161485482	0.990022466949032	0.991748292088159	0.990098941844757
GO_NEGATIVE_REGULATION_OF_INTERLEUKIN_1_BETA_PRODUCTION	0.990866610197752	0.989144336424736	0.991633385351531	0.990986100811797
GO_FEMALE_MEIOTIC_DIVISION	0.994957144298416	0.9947905871048	0.995069068794763	0.99504661023835
GO_REGULATION_OF_GLUTAMATE_SECRETION	0.988082694077237	0.989517777959147	0.986756513935098	0.988767848994056
GO_NLS_BEARING_PROTEIN_IMPORT_INTO_NUCLEUS	0.992848213019487	0.991356704142051	0.992685791355721	0.992013485663921
GO_VACUOLE_FUSION	0.981381923960231	0.983191272449703	0.981433027840792	0.978695264671404
GO_SEMAPHORIN_PLEXIN_SIGNALING_PATHWAY_INVOLVED_IN_NEURON_PROJECTION_GUIDANCE	0.996194952644044	0.996313856130496	0.995756536832256	0.996576926869383
GO_POSITIVE_REGULATION_OF_BONE_REMODELING	0.988863268655428	0.988893289659449	0.983494476351398	0.989352708196318
GO_HISTONE_H3_K4_TRIMETHYLATION	0.990607874375681	0.992548787928369	0.989851304699398	0.992620484303805
GO_PRE_MIRNA_PROCESSING	0.989960283663412	0.993980559035357	0.989055605610887	0.991819032420785
GO_NEGATIVE_REGULATION_OF_ANTIGEN_RECEPTOR_MEDIATED_SIGNALING_PATHWAY	0.991801019351575	0.99049604010966	0.99077957251574	0.990928199319373
GO_CONVERGENT_EXTENSION	0.990468037902924	0.983864988696525	0.99130805545927	0.985191022494343
GO_REGULATION_OF_TRANSLATIONAL_FIDELITY	0.995461410217182	0.994072241107856	0.994706286243927	0.994820410730853
GO_ASYMMETRIC_PROTEIN_LOCALIZATION	0.992904503800349	0.994074681250328	0.993241390729136	0.99348153372877
GO_SCHWANN_CELL_DEVELOPMENT	0.995873825707008	0.994013492400589	0.995526337417638	0.994693925993959
GO_POSITIVE_REGULATION_OF_B_CELL_DIFFERENTIATION	0.990403644752447	0.992918528116292	0.989038667442099	0.992659697746796
GO_RNA_POLYADENYLATION	0.991461345382283	0.990768577884434	0.993083075067153	0.99170039063475
GO_NEUROTRANSMITTER_METABOLIC_PROCESS	0.989693702709097	0.991411345901437	0.989134614669516	0.99013375016399
GO_ORGANELLE_INHERITANCE	0.995798661772036	0.996268474470364	0.994469816868673	0.995111684663572
GO_EXPLORATION_BEHAVIOR	0.990045228502904	0.987050628294762	0.989724840138183	0.986213671632323
5093	0.991376990429724	0.988547588497199	0.993172134693687	0.989285289544565
GO_RESPONSE_TO_THYROID_HORMONE	0.994352555975622	0.993075293635369	0.994272422590157	0.99371638503148
GO_MAMMARY_GLAND_LOBULE_DEVELOPMENT	0.987412660738554	0.990935844233854	0.99086806993075	0.989381414945839
GO_PARAXIAL_MESODERM_DEVELOPMENT	0.989132123159683	0.989685900477584	0.989053027491988	0.989521802806341
GO_DIACYLGLYCEROL_METABOLIC_PROCESS	0.983334830487092	0.987050903927044	0.980366646900949	0.984864391215438
GO_COCHLEA_MORPHOGENESIS	0.987419195905021	0.984301296345717	0.986951275253992	0.986788862881362
GO_NEGATIVE_REGULATION_OF_LIPID_CATABOLIC_PROCESS	0.990269169717871	0.989742857221063	0.988621435171976	0.990710911073307
GO_MOTILE_CILIUM_ASSEMBLY	0.989374905807157	0.990151563576715	0.989990404972636	0.98931742664463
GO_POSITIVE_REGULATION_OF_FATTY_ACID_OXIDATION	0.992318044771022	0.990029093991803	0.992099705833804	0.991064945698689
GO_NEGATIVE_REGULATION_OF_ALPHA_BETA_T_CELL_ACTIVATION	0.986513124666996	0.986719264910263	0.987396780496792	0.987522711441711
GO_REGULATION_OF_RETROGRADE_PROTEIN_TRANSPORT_ER_TO_CYTOSOL	0.994577682673652	0.993101394123937	0.994963989813904	0.993836661750046
GO_NEGATIVE_REGULATION_OF_ENDOPLASMIC_RETICULUM_STRESS_INDUCED_INTRINSIC_APOPTOTIC_SIGNALING_PATHWAY	0.984970061300468	0.98446855306894	0.985525597985239	0.984937232521332
GO_MESENCHYMAL_CELL_PROLIFERATION	0.985879100262931	0.986934951302996	0.985482495828356	0.986037625666438
GO_REVERSE_CHOLESTEROL_TRANSPORT	0.99285237228133	0.991848669215375	0.993596472586283	0.992434301356348
GO_REGULATION_OF_CHOLESTEROL_STORAGE	0.995877754765531	0.995788797210857	0.995438467398275	0.996043580540784
GO_PROTEIN_LOCALIZATION_TO_SYNAPSE	0.996614820666532	0.995944222637482	0.996793324900821	0.996327264246441
GO_PROSTATE_GLAND_GROWTH	0.992410435925171	0.993829169258239	0.989756452670671	0.993027214696066
GO_NEGATIVE_REGULATION_OF_CARDIAC_MUSCLE_CELL_APOPTOTIC_PROCESS	0.995009805397162	0.993106190507462	0.993791625210606	0.993224920899077
GO_REGULATION_OF_INSULIN_LIKE_GROWTH_FACTOR_RECEPTOR_SIGNALING_PATHWAY	0.98231264213127	0.976775100651742	0.98165815911593	0.974045061645209
GO_EPITHELIAL_TO_MESENCHYMAL_TRANSITION_INVOLVED_IN_ENDOCARDIAL_CUSHION_FORMATION	0.982118703407837	0.985054709239514	0.981006095040251	0.98298849009399
GO_REGULATION_OF_SYNAPTIC_TRANSMISSION_GABAERGIC	0.993257071842105	0.992600537701324	0.993700247097822	0.992832984612024
GO_NUCLEOSIDE_TRIPHOSPHATE_CATABOLIC_PROCESS	0.986211235596893	0.983412279468975	0.98586161819065	0.984171812351009
GO_MATURE_B_CELL_DIFFERENTIATION_INVOLVED_IN_IMMUNE_RESPONSE	0.987700556206751	0.991484498627205	0.992036642235461	0.98623094039026
GO_CATECHOLAMINE_TRANSPORT	0.993535222512309	0.992793245969004	0.993332862275735	0.993588045917795
GO_NEGATIVE_REGULATION_OF_MYELOID_CELL_APOPTOTIC_PROCESS	0.986360472646335	0.984755106816456	0.99219706776906	0.977883289969829
GO_OSTEOBLAST_DEVELOPMENT	0.991466188863395	0.99090640563637	0.991869064783752	0.99066001035895
GO_MYD88_INDEPENDENT_TOLL_LIKE_RECEPTOR_SIGNALING_PATHWAY	0.993834209295715	0.992799296784542	0.993298471392116	0.993369567546238
GO_NEGATIVE_REGULATION_OF_SIGNAL_TRANSDUCTION_BY_P53_CLASS_MEDIATOR	0.984913916149824	0.988929120606268	0.983313396364773	0.989549706955003
GO_POSITIVE_REGULATION_OF_DNA_RECOMBINATION	0.992690825561002	0.993456221120612	0.993380362398634	0.992041320200366
GO_REGULATION_OF_PEPTIDYL_SERINE_PHOSPHORYLATION_OF_STAT_PROTEIN	0.929940991673749	0.93535717060235	0.935333256694404	0.930433982112338
GO_HISTONE_H4_K16_ACETYLATION	0.995278041724567	0.996381094602	0.994832209553487	0.995993394957449
GO_POSITIVE_REGULATION_OF_NATURAL_KILLER_CELL_ACTIVATION	0.984971260914153	0.986832538210725	0.986792979506943	0.984624487449405
GO_POSITIVE_REGULATION_OF_MESENCHYMAL_CELL_PROLIFERATION	0.992012836517121	0.990454631377632	0.992112419251942	0.990446159938445
GO_CHRONIC_INFLAMMATORY_RESPONSE	0.986199010468944	0.985715342604665	0.987043920099247	0.985542833349499
260434	0.987316046767284	0.986440897325346	0.990942518016979	0.982149660974054
8626	0.992049866651364	0.992050666027763	0.99232812099908	0.992627324950759
GO_MITOCHONDRIAL_ATP_SYNTHESIS_COUPLED_PROTON_TRANSPORT	0.978551377520735	0.980666157673133	0.972348528221079	0.9837486493754
GO_CELLULAR_RESPONSE_TO_OXYGEN_RADICAL	0.980861602106661	0.983401286830345	0.980536913686391	0.982605674586407
GO_REGULATION_OF_CILIUM_MOVEMENT	0.992734666488759	0.99282868701643	0.991851345540626	0.99348082038309
GO_SOMATIC_DIVERSIFICATION_OF_IMMUNE_RECEPTORS_VIA_SOMATIC_MUTATION	0.994896364984799	0.994471913357279	0.995245562683008	0.993348149720571
GO_BLASTOCYST_GROWTH	0.994906511570284	0.994581240938903	0.9942872035309	0.994333975410008
GO_ESTROGEN_BIOSYNTHETIC_PROCESS	0.993480997150521	0.991716756530543	0.992823111452069	0.989757407442235
GO_INTRACELLULAR_LIPID_TRANSPORT	0.990517226394342	0.989625936333974	0.990952939029197	0.989879829691861
GO_POSITIVE_REGULATION_OF_INTERFERON_ALPHA_PRODUCTION	0.988473482330408	0.991408351388963	0.986579405209371	0.991678401855042
GO_NEGATIVE_REGULATION_OF_FATTY_ACID_BIOSYNTHETIC_PROCESS	0.994748462124559	0.992262386915308	0.993639445367472	0.991946167981121
GO_NEGATIVE_REGULATION_OF_TELOMERE_MAINTENANCE	0.993865847587646	0.994174213370553	0.993659923522117	0.994370349834522
GO_HYDROGEN_PEROXIDE_METABOLIC_PROCESS	0.987633498987947	0.990917853087975	0.988734433343892	0.989930607057164
GO_REGULATION_OF_INTRINSIC_APOPTOTIC_SIGNALING_PATHWAY_BY_P53_CLASS_MEDIATOR	0.98846249337946	0.990128999211015	0.987882720247019	0.990008345607377
GO_AMINE_CATABOLIC_PROCESS	0.993359099935449	0.992569398561051	0.993422651410813	0.993006063484318
GO_MATURE_B_CELL_DIFFERENTIATION	0.989361802035685	0.992310729818278	0.992017254234064	0.98811214532668
GO_C21_STEROID_HORMONE_BIOSYNTHETIC_PROCESS	0.99574755589692	0.994907413038674	0.995504452424902	0.994686163844835
GO_EPITHELIAL_CELL_DIFFERENTIATION_INVOLVED_IN_KIDNEY_DEVELOPMENT	0.986759698377262	0.987364878967416	0.986548088696811	0.984957255501031
GO__DE_NOVO_PROTEIN_FOLDING	0.994230851279285	0.994585066651985	0.99471276539814	0.995093851182055
GO_POSITIVE_REGULATION_OF_OSTEOBLAST_PROLIFERATION	0.985998472728284	0.990749870712457	0.985907438067819	0.986427678792155
GO_TRNA_THREONYLCARBAMOYLADENOSINE_METABOLIC_PROCESS	0.992095106179324	0.988990096830654	0.993445432104943	0.9900711834855
GO_ARP2_3_COMPLEX_MEDIATED_ACTIN_NUCLEATION	0.994246093658634	0.995113921093052	0.993565844376441	0.994926905289834
GO_REGULATION_OF_HYDROGEN_PEROXIDE_METABOLIC_PROCESS	0.982346400235265	0.980408843755849	0.979475046097665	0.982427053792083
GO_RETINA_VASCULATURE_DEVELOPMENT_IN_CAMERA_TYPE_EYE	0.989496135846824	0.985943473299759	0.988839738466844	0.987223503577737
133	0.991049169286835	0.988581981270138	0.991031785732083	0.990231091907222
GO_REGULATION_OF_MEMBRANE_INVAGINATION	0.991001463771057	0.991334217576794	0.988799992839294	0.991872063697505
GO_ISOPRENOID_BIOSYNTHETIC_PROCESS	0.991534535718346	0.990640835567215	0.992739491396709	0.990810131077861
GO_NEGATIVE_REGULATION_OF_NUCLEOTIDE_CATABOLIC_PROCESS	0.993882946344326	0.993773690352698	0.992795985785518	0.993491528673828
GO_MITOCHONDRIAL_GENOME_MAINTENANCE	0.990722811860456	0.988647309836111	0.989395483979849	0.990026626133626
GO_COENZYME_CATABOLIC_PROCESS	0.990086608562767	0.992616560946517	0.99209234278941	0.989304195061364
GO_POSITIVE_REGULATION_OF_MYELOID_LEUKOCYTE_CYTOKINE_PRODUCTION_INVOLVED_IN_IMMUNE_RESPONSE	0.994718418580706	0.994962966053259	0.994752844352393	0.995551384157798
GO_NEGATIVE_REGULATION_OF_NEURAL_PRECURSOR_CELL_PROLIFERATION	0.986376170779384	0.989642213032112	0.982014071267684	0.989611032283794
GO_GLUCAN_BIOSYNTHETIC_PROCESS	0.994890028595771	0.994851611069176	0.994063263310738	0.995027892571693
GO_LINOLEIC_ACID_METABOLIC_PROCESS	0.981968199937258	0.984170906140973	0.978412855441689	0.982168164253792
GO_NEGATIVE_REGULATION_OF_COFACTOR_METABOLIC_PROCESS	0.992198035999618	0.991860619041276	0.990748200981589	0.992132957390623
GO_MRNA_CIS_SPLICING_VIA_SPLICEOSOME	0.983514246404532	0.980470479222239	0.987821681805456	0.981726504798738
GO_VIRAL_LATENCY	0.991539859733067	0.991656101553244	0.986458733575688	0.990425836388489
GO_REGULATION_OF_SPINDLE_ASSEMBLY	0.986804735047322	0.986585912603705	0.985482135581995	0.985726288845306
GO_NEGATIVE_REGULATION_OF_STEROL_TRANSPORT	0.991117984528081	0.989532868406016	0.993406088460244	0.990368232432122
GO_CARDIAC_EPITHELIAL_TO_MESENCHYMAL_TRANSITION	0.988097857938951	0.986842600797583	0.988940115291676	0.986118946782598
GO_NEGATIVE_REGULATION_OF_MULTICELLULAR_ORGANISMAL_METABOLIC_PROCESS	0.994567953786766	0.993627692475071	0.99495950167197	0.993989614466673
GO_RESPONSE_TO_HYDROPEROXIDE	0.991580020492461	0.990820046407171	0.991230399132237	0.990816014425664
GO_MAINTENANCE_OF_PROTEIN_LOCATION_IN_NUCLEUS	0.989637737268287	0.992948027625353	0.991031230463108	0.99292466397898
GO_CELLULAR_RESPONSE_TO_ESTRADIOL_STIMULUS	0.987222110837795	0.986330754747189	0.986236497311516	0.987765103690375
GO_RESPONSE_TO_EPINEPHRINE	0.992127091447767	0.992701509596063	0.993829937429114	0.991731604262084
GO_REGULATION_OF_MACROPHAGE_DIFFERENTIATION	0.978246857773408	0.981472930367536	0.974267602929547	0.978944675048687
GO_TRABECULA_FORMATION	0.991458089596816	0.99059172206079	0.992387505375045	0.991431337687796
GO_SUBSTRATE_DEPENDENT_CELL_MIGRATION	0.99382927399419	0.992087863905546	0.992687687747848	0.992089249227171
GO_SYNAPTIC_TRANSMISSION_GLUTAMATERGIC	0.988284488520579	0.98995805718692	0.986182833966258	0.990545259577882
GO_POSITIVE_REGULATION_OF_HUMORAL_IMMUNE_RESPONSE	0.976869563388932	0.98039591813124	0.98290715065172	0.983801966699972
GO_MITOCHONDRION_MORPHOGENESIS	0.992397803504934	0.991819619889029	0.992146450935709	0.991196682924209
GO_COPPER_ION_HOMEOSTASIS	0.987012107085056	0.986189582955428	0.987595750059642	0.987402018953242
GO_DOPAMINERGIC_NEURON_DIFFERENTIATION	0.988940011980917	0.990350744946507	0.988234377774651	0.990668035090497
GO_MAGNESIUM_ION_TRANSMEMBRANE_TRANSPORT	0.988213277554239	0.990417180463422	0.988783524848014	0.990023286260451
GO_REGULATION_OF_CHOLESTEROL_METABOLIC_PROCESS	0.995464376114718	0.995432298825513	0.995596400971077	0.995558596976587
GO_DIVALENT_INORGANIC_ANION_HOMEOSTASIS	0.989214440902062	0.987179028890926	0.986515725084127	0.986054879986233
GO_PROTEIN_HOMOTRIMERIZATION	0.993757440756907	0.990472152170645	0.99347544215014	0.991294930233798
GO_REGULATION_OF_TYROSINE_PHOSPHORYLATION_OF_STAT5_PROTEIN	0.978108792807084	0.97823456986918	0.98425182181763	0.975572053588561
GO_NEGATIVE_REGULATION_OF_LEUKOCYTE_CHEMOTAXIS	0.985111959728232	0.989338623352299	0.984631009236931	0.989313162848582
GO_COENZYME_A_BIOSYNTHETIC_PROCESS	0.99357207290089	0.99287675113499	0.993153845900368	0.99236399488505
GO_NEGATIVE_REGULATION_OF_DIGESTIVE_SYSTEM_PROCESS	0.984944795841345	0.984908189354998	0.987704441923791	0.984481572508505
GO_NUCLEOSIDE_TRANSPORT	0.988081894112672	0.98454696248649	0.98581039651001	0.984878138664581
GO_FLAVONOID_METABOLIC_PROCESS	0.975037779300592	0.971432792368432	0.971810309936165	0.974022232173574
GO_UDP_N_ACETYLGLUCOSAMINE_METABOLIC_PROCESS	0.982807365658645	0.986518633584905	0.981832950842277	0.986953248281572
GO_GOLGI_LOCALIZATION	0.998378681806167	0.99851192993366	0.998062944731746	0.998395792368254
GO_IONOTROPIC_GLUTAMATE_RECEPTOR_SIGNALING_PATHWAY	0.992018487728393	0.990676847919631	0.991168360913536	0.991214861877352
GO_REGULATION_OF_CELLULAR_RESPIRATION	0.985707633248635	0.986976623988094	0.982914036414805	0.98741003357859
GO_REGULATION_OF_TELOMERE_CAPPING	0.993240239275201	0.995135377534893	0.992475582561006	0.994873957236179
GO_TROPHECTODERMAL_CELL_DIFFERENTIATION	0.976173691680852	0.982404463130279	0.969207308956019	0.971171743485247
9554	0.994643077823625	0.993577305434573	0.995260961043022	0.993177199680858
GO_RESPONSE_TO_X_RAY	0.991208512326023	0.992783945507252	0.99170925768886	0.992550663038235
GO_NUCLEOPHAGY	0.996104633586458	0.996029259360361	0.994516830111597	0.995999009180215
GO_APOPTOTIC_PROCESS_INVOLVED_IN_MORPHOGENESIS	0.991078558420012	0.991728719954267	0.991632552437919	0.991577531313747
GO_PHOSPHATIDYLSERINE_METABOLIC_PROCESS	0.982552585040371	0.980728906650287	0.985633850940293	0.980054388262261
5709	0.990240387587579	0.991415900933037	0.989072643798765	0.992101368679532
GO_PROTEIN_K63_LINKED_DEUBIQUITINATION	0.987320648078792	0.983248401512877	0.990382799917108	0.983880400213971
GO_REGULATION_OF_NEUROTRANSMITTER_RECEPTOR_ACTIVITY	0.985760474156148	0.982857627846613	0.984806393652394	0.983401555477972
GO_CEREBELLAR_CORTEX_FORMATION	0.98656858517321	0.986289535220241	0.987897626081815	0.986331946109092
GO_PYRIMIDINE_NUCLEOSIDE_CATABOLIC_PROCESS	0.981911280690057	0.97652653576842	0.984692552192773	0.975729582719795
GO_NEGATIVE_REGULATION_OF_ORGANIC_ACID_TRANSPORT	0.993163732973751	0.992549101901811	0.990029109672452	0.991244133326445
GO_KETONE_BODY_METABOLIC_PROCESS	0.990877876690273	0.992050387320536	0.991108092744316	0.992336421758443
GO_POSITIVE_REGULATION_OF_INTERLEUKIN_13_PRODUCTION	0.9937682287589	0.992413841402241	0.993656414297011	0.993331387795682
GO_HEART_GROWTH	0.987487516486242	0.988986014592115	0.988333734064674	0.98950295089383
GO_LOW_DENSITY_LIPOPROTEIN_PARTICLE_REMODELING	0.987766871560325	0.989269051838644	0.988172454926928	0.990636451461437
GO_POSITIVE_REGULATION_OF_PROTEIN_SUMOYLATION	0.993722480195508	0.994180701998056	0.991751015716323	0.994392519025833
GO_ADULT_HEART_DEVELOPMENT	0.970438591748661	0.981688385411848	0.961142415124916	0.97352734076504
GO_NEGATIVE_REGULATION_OF_PROTEIN_ACETYLATION	0.995631858278469	0.99567882232048	0.996966415062395	0.995471265338554
54541	0.993516811335893	0.994842838221314	0.992718304727659	0.995385936934743
GO_NEGATIVE_REGULATION_OF_ERAD_PATHWAY	0.995725962636317	0.994279793477713	0.994998216623205	0.994551972299318
GO_AROMATIC_AMINO_ACID_FAMILY_CATABOLIC_PROCESS	0.995740976377623	0.995539275188362	0.996177106340471	0.995434930061204
GO_REGULATION_OF_OXIDATIVE_STRESS_INDUCED_NEURON_DEATH	0.9828604477563	0.98628325316232	0.983217565361605	0.984003273651126
11258	0.994184863215614	0.995224819028356	0.993771575573451	0.994791005551582
GO_CELLULAR_RESPONSE_TO_INTERLEUKIN_6	0.995350661309159	0.992991420617362	0.994780417511673	0.993507199112232
GO_POSITIVE_REGULATION_OF_TRANSCRIPTION_FROM_RNA_POLYMERASE_I_PROMOTER	0.994774357488196	0.994570614988405	0.994526732452436	0.994557936550504
GO_STRIATUM_DEVELOPMENT	0.991691076810755	0.992021624902519	0.991927770177697	0.991992747030569
GO_NEUTROPHIL_MEDIATED_IMMUNITY	0.978121256312085	0.977650403006747	0.967429785477389	0.974538403788663
GO_CELLULAR_RESPONSE_TO_LEPTIN_STIMULUS	0.988670068572304	0.986075428401422	0.988771060079731	0.989736331786146
GO_NEGATIVE_REGULATION_OF_PEPTIDYL_SERINE_PHOSPHORYLATION	0.995179940232326	0.993941039902501	0.995154247343113	0.994190639086934
GO_REGULATION_OF_LIPOPROTEIN_METABOLIC_PROCESS	0.990019208660539	0.988233921694239	0.988668859932148	0.988221731603841
GO_MYOTUBE_CELL_DEVELOPMENT	0.991210433613694	0.98993419352239	0.992536894239696	0.990220494915263
GO_PHOSPHATIDYLGLYCEROL_ACYL_CHAIN_REMODELING	0.968339604123163	0.970398799339008	0.966846143318981	0.962142227180821
GO_FIBRINOLYSIS	0.991977228288303	0.990906473781163	0.992888716920789	0.990393586090976
GO_REGULATION_OF_CELL_FATE_SPECIFICATION	0.991913221572244	0.992522882706185	0.991744950234491	0.992530215055737
GO_REGULATION_OF_INTERLEUKIN_6_BIOSYNTHETIC_PROCESS	0.974547319339584	0.969599762014172	0.978491358204409	0.964066672486175
GO_NEGATIVE_REGULATION_OF_MUSCLE_HYPERTROPHY	0.99027888123006	0.990715656618326	0.992421530834782	0.991204386216408
GO_POSITIVE_REGULATION_OF_CATENIN_IMPORT_INTO_NUCLEUS	0.997311449404742	0.995439793673322	0.996489875673325	0.995790802274931
GO_POSITIVE_REGULATION_OF_NUCLEASE_ACTIVITY	0.987525040817453	0.987903552428893	0.982627415783721	0.98990482362891
GO_REGULATION_OF_SKELETAL_MUSCLE_CONTRACTION	0.977290842817224	0.979629147549848	0.976728857191873	0.978656506021546
3265	0.988332319268334	0.989484256974621	0.994728162521081	0.986829013877034
GO_C_TERMINAL_PROTEIN_AMINO_ACID_MODIFICATION	0.992768686905489	0.995078634188333	0.993837641203761	0.99484529813278
GO_NEGATIVE_REGULATION_OF_ALPHA_BETA_T_CELL_DIFFERENTIATION	0.982924720202648	0.984698838360925	0.984315653716494	0.98704193737033
GO_REGULATION_OF_SYSTEMIC_ARTERIAL_BLOOD_PRESSURE_BY_RENIN_ANGIOTENSIN	0.989112222164051	0.990377555874464	0.98744082032893	0.987193920002128
GO_CELL_ADHESION_MEDIATED_BY_INTEGRIN	0.997086087213189	0.995882222945353	0.997053520964091	0.995253824954717
GO_REGULATION_OF_ENDOPLASMIC_RETICULUM_UNFOLDED_PROTEIN_RESPONSE	0.992692616517206	0.990261344929097	0.992962005674389	0.990596244209827
GO_WOUND_HEALING_SPREADING_OF_EPIDERMAL_CELLS	0.990597491429947	0.989202173421146	0.991024850750717	0.989100026780268
GO_FOLIC_ACID_CONTAINING_COMPOUND_METABOLIC_PROCESS	0.99499127792746	0.993633443144462	0.99606990260167	0.993574683834388
GO_TELENCEPHALON_REGIONALIZATION	0.994822542768576	0.995860836707639	0.995849684866781	0.995846268585665
GO_CELLULAR_RESPONSE_TO_OSMOTIC_STRESS	0.987057809385509	0.987767186175042	0.991831497682014	0.98701992896832
GO_REGULATION_OF_INTERFERON_GAMMA_SECRETION	0.987435377462223	0.983675507735458	0.987408962779262	0.985528934325992
GO_REGULATION_OF_RESPONSE_TO_INTERFERON_GAMMA	0.993537770834221	0.991208155222803	0.993720950030437	0.992402375649754
GO_REGULATION_OF_DENDRITIC_SPINE_MORPHOGENESIS	0.993382605708524	0.994021694547033	0.993463533923826	0.994357997983505
GO_CELLULAR_COPPER_ION_HOMEOSTASIS	0.990322216370656	0.988562148936358	0.988559167443763	0.988696421039158
GO_RESPONSE_TO_ACIDIC_PH	0.988967417941568	0.989604574041966	0.988890985615554	0.987843805877186
GO_CARDIAC_CHAMBER_FORMATION	0.953506025768851	0.968282375630118	0.945839398542825	0.950152059284608
GO_LENS_MORPHOGENESIS_IN_CAMERA_TYPE_EYE	0.988893165611809	0.98645868823197	0.990751132297709	0.98693476810952
GO_MYELIN_MAINTENANCE	0.995043939091588	0.995452032868323	0.995046659498774	0.995371794334872
GO_LIPID_STORAGE	0.991575172071045	0.990667782008451	0.992770199685203	0.99132570022128
23075	0.992754027475517	0.994425668848872	0.992509274426848	0.993158684064619
GO_REGULATION_OF_INTERLEUKIN_8_BIOSYNTHETIC_PROCESS	0.982990001401594	0.98721631161644	0.981168149569244	0.987135851154678
GO_CELL_VOLUME_HOMEOSTASIS	0.993438397893368	0.993648720196828	0.993270675091508	0.992972749865355
GO_GMP_METABOLIC_PROCESS	0.994179655525131	0.993400941955039	0.994102388441992	0.993156338128652
GO_RENAL_ABSORPTION	0.995712044613813	0.995559888074465	0.995802043384452	0.995616460093685
GO_REGULATION_OF_ENDOTHELIAL_CELL_CHEMOTAXIS	0.993579625572748	0.99117399478073	0.992563490188646	0.990868121455925
GO_EPITHELIAL_STRUCTURE_MAINTENANCE	0.990780894277649	0.988691289898237	0.990806258508769	0.989525300939943
GO_PEPTIDYL_LYSINE_TRIMETHYLATION	0.991592104629742	0.99202784507344	0.990885435371592	0.992165734696712
GO_PROTEIN_REFOLDING	0.994999626504391	0.993521386725426	0.995259231133242	0.994095565141239
GO_RRNA_CATABOLIC_PROCESS	0.993433145831452	0.993655559011014	0.993175499604785	0.99401244580849
GO_RESPONSE_TO_SALT	0.987843661552827	0.984593444889048	0.988253606402773	0.985267942895497
GO_REGULATION_OF_CYTOPLASMIC_TRANSLATION	0.994444753484391	0.995352491117467	0.991963464634696	0.993601555790129
GO_DETECTION_OF_TEMPERATURE_STIMULUS_INVOLVED_IN_SENSORY_PERCEPTION	0.987955710952647	0.985245460347368	0.992371853040868	0.98594027736497
GO_POSITIVE_REGULATION_OF_ENDOTHELIAL_CELL_APOPTOTIC_PROCESS	0.984407916970548	0.987273066656761	0.982812725196901	0.985051890335666
GO_RESPONSE_TO_OXYGEN_RADICAL	0.986277659005048	0.988784797329536	0.986686995988598	0.988394595067345
GO_ACTIVATION_OF_CYSTEINE_TYPE_ENDOPEPTIDASE_ACTIVITY_INVOLVED_IN_APOPTOTIC_SIGNALING_PATHWAY	0.98661953641014	0.985938165578311	0.984667553245474	0.985210856748547
GO_POSITIVE_REGULATION_OF_T_CELL_APOPTOTIC_PROCESS	0.992108834863136	0.990657383460467	0.990603150475098	0.991232061067504
GO_REGULATION_OF_HORMONE_METABOLIC_PROCESS	0.984786963799704	0.98356133811281	0.983653408544923	0.98368709129122
23326	0.992891010738701	0.995318436696873	0.99361524714068	0.99534897642805
GO_CRANIOFACIAL_SUTURE_MORPHOGENESIS	0.991505368195346	0.988516681453722	0.991209081825244	0.987936395320421
GO_REGULATION_OF_PROTEIN_EXIT_FROM_ENDOPLASMIC_RETICULUM	0.991619439531105	0.983865463364745	0.992629780777978	0.986878069237392
GO_HEME_BIOSYNTHETIC_PROCESS	0.993751842287166	0.992134705122774	0.993757112730512	0.991553896246166
GO_POSITIVE_REGULATION_OF_MEMBRANE_PROTEIN_ECTODOMAIN_PROTEOLYSIS	0.987660723550662	0.990199936040084	0.988540302920456	0.990680383222113
GO_EPITHELIAL_CELL_DIFFERENTIATION_INVOLVED_IN_PROSTATE_GLAND_DEVELOPMENT	0.984949943833807	0.983622649357883	0.985101007842706	0.98493207191509
GO_PROTEIN_PALMITOYLATION	0.989166570659253	0.988956573546353	0.987787459323769	0.990240412776115
GO_DORSAL_VENTRAL_AXIS_SPECIFICATION	0.990162612655886	0.984209802158971	0.990845197628679	0.986936388101671
GO_PROTEIN_CHROMOPHORE_LINKAGE	0.988411971091081	0.983905050458834	0.988458300591823	0.985357371359819
GO_REGULATION_OF_P38MAPK_CASCADE	0.983653985785684	0.983609666568639	0.985835316408706	0.984853558177186
GO_FOREBRAIN_NEURON_FATE_COMMITMENT	0.994124572128729	0.9949171888021	0.994038466207751	0.99472285407169
GO_SULFUR_AMINO_ACID_BIOSYNTHETIC_PROCESS	0.993735838864405	0.993499322561495	0.995249902529572	0.993311533129569
GO_CELLULAR_RESPONSE_TO_VITAMIN	0.988407797148894	0.988001798084482	0.986476019533744	0.987816493101727
GO_CELLULAR_RESPONSE_TO_VITAMIN_D	0.979992275691957	0.980914770140808	0.975533224946826	0.980515688419427
GO_POSITIVE_REGULATION_OF_PROTEIN_EXPORT_FROM_NUCLEUS	0.996568307408142	0.996128788759777	0.9971388842709	0.995640849488748
GO_GTP_METABOLIC_PROCESS	0.993473035776605	0.993253798686444	0.992624378538232	0.993005877239899
GO_NUCLEOTIDE_EXCISION_REPAIR_DNA_DUPLEX_UNWINDING	0.995504764744595	0.994550440823876	0.996438705360852	0.9949510202158
GO_T_CELL_MEDIATED_IMMUNITY	0.996479372544609	0.995339637500128	0.996087315444646	0.995086050729973
GO_MATURATION_OF_5_8S_RRNA	0.993353419196566	0.99326315544862	0.993859253055231	0.993640194141856
GO_ASPARTATE_METABOLIC_PROCESS	0.991251113023342	0.991659359431499	0.991408782995496	0.992041735788443
GO_REGULATION_OF_DENDRITE_EXTENSION	0.993392530453092	0.994832590087396	0.994894927399061	0.993722252610565
GO_MECHANOSENSORY_BEHAVIOR	0.992460296840795	0.99421999658434	0.992240563499123	0.994687571268262
GO_BONE_RESORPTION	0.982962375702731	0.9827381588652	0.981242608169688	0.984700925117541
GO_GANGLION_DEVELOPMENT	0.981843921588802	0.9698832198615	0.979282865825757	0.975353097069197
GO_REGULATION_OF_SECONDARY_METABOLIC_PROCESS	0.991992512886908	0.990310774768687	0.990724269638043	0.990937595512189
116444	0.988673499609009	0.986223226665881	0.99049246105475	0.986836564032402
GO_REGULATION_OF_TRANSCRIPTION_INVOLVED_IN_CELL_FATE_COMMITMENT	0.985758811560155	0.986030530398051	0.990408154019026	0.985015385260055
8673	0.994831540275635	0.99566345602636	0.99464283147629	0.995728449474161
GO_REGULATION_OF_HISTONE_H4_ACETYLATION	0.99864779629279	0.997635108646692	0.998737224351067	0.997863715850298
GO_POSITIVE_REGULATION_OF_LIPID_STORAGE	0.981312009414863	0.982938697490441	0.97977333431436	0.982893850786346
GO_REGULATION_OF_SISTER_CHROMATID_COHESION	0.993851497936107	0.995209990321245	0.994978896875545	0.994679003603363
GO_HEPARAN_SULFATE_PROTEOGLYCAN_BIOSYNTHETIC_PROCESS	0.987515837976868	0.987166317391514	0.987620284132334	0.987720017132582
GO_ZINC_ION_HOMEOSTASIS	0.987430051842411	0.989080711865698	0.986390046601094	0.988322016244257
GO_REGULATION_OF_VIRAL_INDUCED_CYTOPLASMIC_PATTERN_RECOGNITION_RECEPTOR_SIGNALING_PATHWAY	0.995751489264705	0.993999269878699	0.995996856266507	0.993658710659689
GO_ANGIOGENESIS_INVOLVED_IN_WOUND_HEALING	0.985084424935272	0.987119459167214	0.984547828542335	0.983295836797783
GO_REGULATION_OF_RECEPTOR_RECYCLING	0.984102167659509	0.987346217777308	0.98626391322751	0.985758750280921
GO_POSITIVE_REGULATION_OF_SMOOTHENED_SIGNALING_PATHWAY	0.985677667392346	0.985001299233148	0.985840028793064	0.982953396573791
GO_NEUTROPHIL_ACTIVATION_INVOLVED_IN_IMMUNE_RESPONSE	0.986269958593532	0.986601427994706	0.986299328504407	0.986306727633734
GO_ARACHIDONATE_TRANSPORT	0.979231237968103	0.985838916248126	0.980236784885666	0.982972293246441
GO_ACTIN_NUCLEATION	0.994329770758906	0.993903365644984	0.994337214058174	0.994237371466459
GO_CALCIUM_INDEPENDENT_CELL_CELL_ADHESION_VIA_PLASMA_MEMBRANE_CELL_ADHESION_MOLECULES	0.977817292766663	0.974075606197395	0.9812922176703	0.977452573100596
GO_PHOSPHOLIPID_CATABOLIC_PROCESS	0.99286862328813	0.992009991260547	0.992425254915849	0.992171874925275
GO_REGULATION_OF_EXTRACELLULAR_MATRIX_DISASSEMBLY	0.995157038423687	0.994404057402166	0.995052026301462	0.994589221956388
GO_REGULATION_OF_PRI_MIRNA_TRANSCRIPTION_FROM_RNA_POLYMERASE_II_PROMOTER	0.992809246423589	0.99477654777571	0.993084100439662	0.994683862078216
GO_COLLECTING_DUCT_DEVELOPMENT	0.985082294669454	0.989009879366431	0.988007688231621	0.989845696364419
390637	0.996907499597019	0.99666634813401	0.996867264458916	0.99686172329533
GO_REGULATION_OF_TRIGLYCERIDE_BIOSYNTHETIC_PROCESS	0.989664269206591	0.990166227778616	0.988025795402945	0.991132700697375
GO_NEGATIVE_REGULATION_OF_CD4_POSITIVE_ALPHA_BETA_T_CELL_ACTIVATION	0.987300932856138	0.99034517033748	0.987868738782954	0.989913352641003
GO_HETEROCHROMATIN_ORGANIZATION	0.993738250781811	0.993614804290969	0.993703137956115	0.993811750996408
GO_RESPONSE_TO_MERCURY_ION	0.991259237712505	0.990356392298049	0.990197147423112	0.990864004093018
GO_REGULATION_OF_UBIQUITIN_PROTEIN_LIGASE_ACTIVITY	0.995817009619403	0.995656924909275	0.99537808519864	0.995562777419531
GO_NEUROMUSCULAR_SYNAPTIC_TRANSMISSION	0.988616454849452	0.989849571747596	0.987991230109866	0.990235117786892
GO_NEPHRON_TUBULE_FORMATION	0.984476866593984	0.982260630659075	0.983530292718961	0.982867183728882
GO_NEGATIVE_REGULATION_OF_CARDIAC_MUSCLE_TISSUE_DEVELOPMENT	0.985232134626733	0.985214079261996	0.986181259618642	0.988534564612617
GO_CEREBRAL_CORTEX_RADIALLY_ORIENTED_CELL_MIGRATION	0.991801792330174	0.992461552585959	0.991889606048209	0.992494768919623
GO_LYMPH_VESSEL_DEVELOPMENT	0.990387301574183	0.991499459623507	0.99194216054009	0.991055759498814
GO_POSITIVE_REGULATION_OF_EXTRINSIC_APOPTOTIC_SIGNALING_PATHWAY_VIA_DEATH_DOMAIN_RECEPTORS	0.98675942652256	0.984238883165933	0.98597387265109	0.985751192028086
GO_SNRNA_PROCESSING	0.995823408462599	0.994880106439085	0.995276675993057	0.994753449018634
GO_ATRIOVENTRICULAR_VALVE_DEVELOPMENT	0.991573394401881	0.990924752477617	0.992979370401487	0.990189810790964
GO_RRNA_MODIFICATION	0.991816744567874	0.989469712667779	0.991812275489216	0.990140690763666
GO_POSITIVE_REGULATION_OF_MONOOXYGENASE_ACTIVITY	0.993977446064922	0.993227964753798	0.994361615322319	0.993292381955547
GO_POSITIVE_REGULATION_OF_DENDRITIC_SPINE_MORPHOGENESIS	0.992877265941119	0.994499532309555	0.992200287857254	0.994830658593399
GO_MICROVILLUS_ORGANIZATION	0.98915304468538	0.993633992022745	0.98949765152924	0.993621538285706
GO_ADENOHYPOPHYSIS_DEVELOPMENT	0.982325350290662	0.988020886748551	0.984353546632709	0.986332198114206
GO_REGULATION_OF_T_HELPER_1_TYPE_IMMUNE_RESPONSE	0.974916004331397	0.980664767959758	0.975015527091515	0.980473314514925
GO_NEGATIVE_REGULATION_OF_GLUCONEOGENESIS	0.97949929222559	0.984593509066169	0.98163561462643	0.982886499558154
GO_REGULATION_OF_TRANSMISSION_OF_NERVE_IMPULSE	0.980855332333876	0.979830516588475	0.983873397378098	0.982159733908889
GO_NITRIC_OXIDE_MEDIATED_SIGNAL_TRANSDUCTION	0.984334813805208	0.984793649801641	0.986601373015265	0.985103001850817
GO_POSITIVE_REGULATION_OF_TYROSINE_PHOSPHORYLATION_OF_STAT5_PROTEIN	0.969881889239069	0.970042256139686	0.977376213715785	0.962954441849294
GO_NEGATIVE_REGULATION_OF_ENDOTHELIAL_CELL_APOPTOTIC_PROCESS	0.987904823387946	0.989093695515769	0.987196839444276	0.987476775780907
GO_ESTABLISHMENT_OF_MITOTIC_SPINDLE_LOCALIZATION	0.994657659334176	0.993454578757438	0.994556982124601	0.994413909858868
GO_REGULATION_OF_POSTTRANSCRIPTIONAL_GENE_SILENCING	0.98183625784602	0.988757831196987	0.983058368322422	0.987163949576616
GO_POST_ANAL_TAIL_MORPHOGENESIS	0.985963096349192	0.984636929256064	0.986436283094501	0.984319908188059
GO_CYTOLYSIS	0.993121538946335	0.993140474745618	0.995225260864163	0.992758939045572
GO_MAMMARY_GLAND_EPITHELIAL_CELL_PROLIFERATION	0.983226959471864	0.989887430942126	0.982930026651519	0.988582289941109
GO_DORSAL_SPINAL_CORD_DEVELOPMENT	0.979019655112328	0.986473206043518	0.977517244594931	0.985051790132624
GO_2_OXOGLUTARATE_METABOLIC_PROCESS	0.994873393308146	0.995249985807559	0.994586120290954	0.995232217556026
GO_TRYPTOPHAN_METABOLIC_PROCESS	0.992514384993358	0.989058857941281	0.995446607991319	0.989892467626094
GO_INOSITOL_PHOSPHATE_MEDIATED_SIGNALING	0.993358834094247	0.989748974232922	0.992550962741694	0.989152064692605
GO_NEGATIVE_REGULATION_OF_DNA_TEMPLATED_TRANSCRIPTION_ELONGATION	0.995679328419726	0.99506128377104	0.996452040283397	0.995055200657463
GO_NEGATIVE_REGULATION_OF_RECEPTOR_MEDIATED_ENDOCYTOSIS	0.993320919206661	0.994582857963389	0.993641115516426	0.994420357458166
GO_DNA_LIGATION	0.992992384971921	0.995701015506052	0.993118419755157	0.995081649425305
GO_REGULATION_OF_SPROUTING_ANGIOGENESIS	0.989752038098002	0.989760916264928	0.988545585908505	0.990989788693838
GO_REGULATION_OF_LIPOPROTEIN_PARTICLE_CLEARANCE	0.990479458668768	0.988562625987996	0.991297735508908	0.987471799192396
GO_NOTOCHORD_DEVELOPMENT	0.988578751553738	0.986656569512526	0.988545153279547	0.987831167468527
GO_DICARBOXYLIC_ACID_CATABOLIC_PROCESS	0.988111483930946	0.99005523770391	0.987472109524602	0.99002540174199
GO_NAD_BIOSYNTHETIC_PROCESS	0.995289082700832	0.993909466488418	0.995825938549438	0.993788015977554
GO_REGULATION_OF_SULFUR_METABOLIC_PROCESS	0.992802530633208	0.992602369982784	0.99329355513558	0.992555826950464
GO_NEGATIVE_REGULATION_OF_CALCIUM_MEDIATED_SIGNALING	0.989886879035709	0.985742512633245	0.991480453735065	0.987744670915339
GO_REGULATION_OF_TYROSINE_PHOSPHORYLATION_OF_STAT1_PROTEIN	0.987392024271203	0.987853380791377	0.988748972167658	0.986194433587565
GO_LYMPHOID_PROGENITOR_CELL_DIFFERENTIATION	0.985543985954865	0.990280868396264	0.988251200148434	0.988504779966217
GO_CELL_SURFACE_RECEPTOR_SIGNALING_PATHWAY_INVOLVED_IN_HEART_DEVELOPMENT	0.98775621655248	0.985347881470731	0.990610514747407	0.986274255693773
GO_PROTEIN_IMPORT_INTO_MITOCHONDRIAL_MATRIX	0.986354204699254	0.986113469928444	0.987742019040572	0.985600729642017
GO_CELLULAR_RESPONSE_TO_REACTIVE_NITROGEN_SPECIES	0.990242418100669	0.990105329390538	0.98774303908898	0.990456792912482
GO_POSITIVE_REGULATION_OF_VASCULAR_ENDOTHELIAL_GROWTH_FACTOR_RECEPTOR_SIGNALING_PATHWAY	0.994399682345239	0.993670966020196	0.995233468737752	0.99431513537055
GO_REGULATION_OF_CATECHOLAMINE_METABOLIC_PROCESS	0.988108764972083	0.989660604378477	0.986246463852568	0.989366958918071
GO_MELANOCYTE_DIFFERENTIATION	0.993047708643548	0.994505739083904	0.991833583148649	0.99399961488751
GO_DNA_DOUBLE_STRAND_BREAK_PROCESSING	0.997538909912903	0.995814193026056	0.997670315349129	0.996404053979843
GO_ESTABLISHMENT_OF_MITOCHONDRION_LOCALIZATION	0.995919368859396	0.993750348198903	0.994999674149498	0.993360811052252
GO_UBIQUITIN_DEPENDENT_PROTEIN_CATABOLIC_PROCESS_VIA_THE_MULTIVESICULAR_BODY_SORTING_PATHWAY	0.991591332970466	0.993867992107311	0.992085078532398	0.990908351467605
GO_VENTRICULAR_TRABECULA_MYOCARDIUM_MORPHOGENESIS	0.992731586366871	0.990466294503984	0.992644621238446	0.991344228473381
GO_RESPONSE_TO_ETHER	0.979555843516741	0.982385591318859	0.975574548610756	0.98459225087898
GO_POSITIVE_REGULATION_OF_TRANSCRIPTION_FROM_RNA_POLYMERASE_II_PROMOTER_INVOLVED_IN_CELLULAR_RESPONSE_TO_CHEMICAL_STIMULUS	0.99195634009351	0.993263707186624	0.991201054008312	0.99297439682467
GO_POSITIVE_REGULATION_OF_LAMELLIPODIUM_ORGANIZATION	0.994765546880356	0.995505505335354	0.995715510275739	0.995815215971348
GO_REGULATION_OF_BLOOD_VOLUME_BY_RENIN_ANGIOTENSIN	0.984077108253012	0.987917336432173	0.983165636534825	0.982136004678801
GO_VENOUS_BLOOD_VESSEL_DEVELOPMENT	0.990233982499216	0.989645262233238	0.991284898980198	0.988136552012575
GO_PROSTANOID_METABOLIC_PROCESS	0.994058603618595	0.991427186124331	0.993512902029771	0.991870519325787
GO_MEMBRANE_REPOLARIZATION	0.994128086196168	0.9945140305764	0.993643099691877	0.994350738616143
GO_CEREBELLAR_PURKINJE_CELL_LAYER_MORPHOGENESIS	0.98550005436085	0.988522570579018	0.984669416162024	0.988561993033798
GO_PHOSPHATIDYLETHANOLAMINE_ACYL_CHAIN_REMODELING	0.975016615040856	0.977746574136162	0.971105402160618	0.974455338873751
GO_RESPONSE_TO_GONADOTROPIN	0.985879548248027	0.983040620033506	0.982612835541818	0.982364050081234
GO_RESPONSE_TO_COBALT_ION	0.995633561391392	0.996102560528596	0.99620880040705	0.994986044658164
GO_NEUROTROPHIN_TRK_RECEPTOR_SIGNALING_PATHWAY	0.994107437596883	0.993815715669622	0.995779838324134	0.99288706617796
GO_REGULATION_OF_PLATELET_DERIVED_GROWTH_FACTOR_RECEPTOR_SIGNALING_PATHWAY	0.99046976990833	0.991620799450646	0.990107629895443	0.990746480645101
GO_RESPONSE_TO_FOLIC_ACID	0.988829127619493	0.986142748397745	0.987622600483252	0.988318333839315
GO_GROWTH_PLATE_CARTILAGE_DEVELOPMENT	0.98051798726754	0.980312957641753	0.97821932067006	0.980455563818128
5139	0.992051070798266	0.993882575718143	0.990463181728563	0.994408932117594
GO_NEGATIVE_REGULATION_OF_REACTIVE_OXYGEN_SPECIES_BIOSYNTHETIC_PROCESS	0.991201881664014	0.991044933071417	0.992843657671218	0.991738934719723
GO_REGULATION_OF_ARF_PROTEIN_SIGNAL_TRANSDUCTION	0.988845141796026	0.991040047105208	0.990967281010847	0.990313703462598
GO_POSITIVE_REGULATION_OF_ORGANIC_ACID_TRANSPORT	0.984533050052306	0.986521796399753	0.980772385491958	0.984425967674547
GO_ACTIVATION_OF_TRANSMEMBRANE_RECEPTOR_PROTEIN_TYROSINE_KINASE_ACTIVITY	0.980150705293295	0.98299373411395	0.978506501859612	0.985743242103733
GO_PHOSPHATIDYLCHOLINE_ACYL_CHAIN_REMODELING	0.980383768761178	0.980709880503595	0.974858197532828	0.976732845648728
GO_MATING_BEHAVIOR	0.985302749580215	0.983718716801592	0.984781764796048	0.985655631057841
GO_REGULATION_OF_PROTEIN_POLYUBIQUITINATION	0.994166263711682	0.993921273954013	0.993996904337928	0.993042133699302
GO_INACTIVATION_OF_MAPK_ACTIVITY	0.984445449184213	0.986012669516048	0.98386356886063	0.988056983822548
GO_PEPTIDYL_ARGININE_METHYLATION	0.993325539434019	0.994959211589651	0.993575044076146	0.995160220241078
GO_NEGATIVE_REGULATION_OF_OXIDATIVE_STRESS_INDUCED_INTRINSIC_APOPTOTIC_SIGNALING_PATHWAY	0.991589378338312	0.993615171157392	0.991501345882804	0.992713891458302
GO_HISTONE_PHOSPHORYLATION	0.990985565677134	0.991395280528928	0.992510758112909	0.991591882047902
GO_NEGATIVE_REGULATION_OF_NECROTIC_CELL_DEATH	0.993522056401054	0.993244851317025	0.993520038096822	0.992592495965895
55022	0.988194281198138	0.993077063775281	0.990163464840655	0.99094643694951
GO_REGULATION_OF_STRIATED_MUSCLE_CELL_APOPTOTIC_PROCESS	0.991178030848446	0.990330106086259	0.991402640322475	0.988332780098912
GO_STRIATED_MUSCLE_ADAPTATION	0.985769474264711	0.982923066184028	0.983309216707624	0.982710121264856
GO_PROSTATE_GLANDULAR_ACINUS_DEVELOPMENT	0.985538996554917	0.984963277489349	0.985397099217646	0.9873456035209
754	0.991956779077324	0.992875047857114	0.993868376086835	0.99168505198321
GO_PEPTIDE_CATABOLIC_PROCESS	0.996548129733644	0.995459087810017	0.996737501607744	0.995890783842519
GO_REGULATION_OF_MHC_CLASS_II_BIOSYNTHETIC_PROCESS	0.990186007311157	0.988708954362149	0.991172546508376	0.988784914894168
GO_RAC_PROTEIN_SIGNAL_TRANSDUCTION	0.993323888648661	0.993641398000325	0.99335633262369	0.993495721653955
GO_NEGATIVE_REGULATION_OF_POTASSIUM_ION_TRANSMEMBRANE_TRANSPORT	0.98154397832956	0.986514557902026	0.982237146922106	0.9856783988982
GO_REGULATION_OF_VIRAL_ENTRY_INTO_HOST_CELL	0.983778560551387	0.988604826485319	0.984315942896168	0.987427620662941
GO_NEURONAL_ACTION_POTENTIAL	0.99059389481007	0.991019835473706	0.990949905190128	0.99150771534303
GO_RETROGRADE_TRANSPORT_VESICLE_RECYCLING_WITHIN_GOLGI	0.993632776857628	0.99321209691204	0.994519910592348	0.992189345792816
GO_POSITIVE_REGULATION_OF_INTERLEUKIN_10_PRODUCTION	0.986443050780843	0.98819677695286	0.985974774763565	0.986280308870836
GO_PARASYMPATHETIC_NERVOUS_SYSTEM_DEVELOPMENT	0.98626706575729	0.988073926501767	0.98654902923651	0.988336549667622
GO_BASEMENT_MEMBRANE_ORGANIZATION	0.996324684449628	0.996409488258139	0.996876036311213	0.996471877155407
GO_NEGATIVE_REGULATION_OF_VIRAL_RELEASE_FROM_HOST_CELL	0.989605623192603	0.989977743531401	0.984636193812388	0.988826413285466
GO_SERTOLI_CELL_DIFFERENTIATION	0.991339705895975	0.990428331431988	0.991498094494115	0.991017204340001
GO_NEGATIVE_REGULATION_OF_CALCIUM_ION_TRANSMEMBRANE_TRANSPORT	0.989649704017761	0.988288671765166	0.989611547048932	0.988706909716256
GO_VENTRICULAR_CARDIAC_MUSCLE_CELL_DEVELOPMENT	0.992459451006782	0.993912140876659	0.993324667761062	0.993493061350096
27342	0.978165722985231	0.980811501836064	0.981893099244218	0.976006620270113
GO_OLFACTORY_BULB_INTERNEURON_DEVELOPMENT	0.996340209476036	0.995656460570456	0.996365267725057	0.995719650705791
GO_FEMALE_GENITALIA_DEVELOPMENT	0.989665767564331	0.988365431524816	0.99287577673949	0.989218513641783
GO_NEUROBLAST_PROLIFERATION	0.989398862108268	0.990232918288614	0.991135469194606	0.987830023304514
GO_ERYTHROSE_4_PHOSPHATE_PHOSPHOENOLPYRUVATE_FAMILY_AMINO_ACID_METABOLIC_PROCESS	0.997620739597701	0.998009531401319	0.997702176066437	0.998087019433879
GO_MIDGUT_DEVELOPMENT	0.987678555348037	0.985780980832382	0.985170284634563	0.985664523947092
GO_MITOCHONDRION_DISTRIBUTION	0.990593810476773	0.986518037402404	0.991790082024154	0.988301257861297
GO_PEPTIDYL_METHIONINE_MODIFICATION	0.996419408560089	0.99456885034714	0.996940611768628	0.995110340976632
GO_IMMUNOLOGICAL_SYNAPSE_FORMATION	0.992301975732596	0.991471913363906	0.992188900287203	0.990639086378111
GO_NUCLEOTIDE_SUGAR_BIOSYNTHETIC_PROCESS	0.989515405485781	0.99265021184229	0.988912870137289	0.992549869620622
GO_LEUKOCYTE_MIGRATION_INVOLVED_IN_INFLAMMATORY_RESPONSE	0.975082839881782	0.971714654869922	0.975268564975338	0.971652975321675
GO_OSTEOCLAST_DIFFERENTIATION	0.992200068409588	0.992714144898388	0.992565973085515	0.99168268735305
GO_DEFINITIVE_HEMOPOIESIS	0.987838154475783	0.99602402781596	0.988843944792174	0.990114711714268
GO_RENAL_FILTRATION	0.998195712250801	0.996668050577559	0.998292346734647	0.99700015343787
GO_ATRIOVENTRICULAR_VALVE_MORPHOGENESIS	0.992517563254053	0.990815801681076	0.99251613760017	0.99132226111976
GO_AORTA_MORPHOGENESIS	0.985006471175336	0.986092130396078	0.987897839184925	0.986425629160706
GO_PROTEIN_INSERTION_INTO_MEMBRANE	0.987776106045424	0.986459030248789	0.98961242162108	0.986144734542835
GO_POSITIVE_REGULATION_OF_NATURAL_KILLER_CELL_MEDIATED_IMMUNITY	0.991656770716675	0.990840353904407	0.993919890848874	0.988902250556501
GO_EPOXYGENASE_P450_PATHWAY	0.983554215365278	0.988666822443881	0.988422082881918	0.988512218676
GO_MAMMARY_GLAND_DUCT_MORPHOGENESIS	0.99200542433693	0.99199653733534	0.992621290130638	0.992177084749408
GO_NEGATIVE_REGULATION_OF_ESTABLISHMENT_OF_PROTEIN_LOCALIZATION_TO_PLASMA_MEMBRANE	0.993267214110777	0.99475708465494	0.99273738404371	0.995049483718841
GO_AMINO_ACID_IMPORT	0.994941291573301	0.994332926490019	0.994325641884779	0.994899440850753
GO_IMP_BIOSYNTHETIC_PROCESS	0.989744990698096	0.989879642531034	0.988961072922644	0.989760471251647
GO_POSITIVE_REGULATION_OF_CELL_CYCLE_G1_S_PHASE_TRANSITION	0.992294157280763	0.994212937745856	0.99019074285098	0.993233470657198
GO_LYMPHOCYTE_APOPTOTIC_PROCESS	0.977917238867217	0.975532051275604	0.979470501518499	0.97234539960166
GO_REGULATION_OF_INTERFERON_ALPHA_PRODUCTION	0.986809097910235	0.990458438236562	0.983922395031472	0.99093474850092
GO_NEGATIVE_REGULATION_OF_INTERLEUKIN_17_PRODUCTION	0.980602207758608	0.985187543872119	0.983371688885358	0.985308349481812
GO_PROTEIN_HYDROXYLATION	0.994848540902048	0.996557245802212	0.994971282856695	0.996018016035513
GO_REGULATION_OF_RESPONSE_TO_TUMOR_CELL	0.985448758754734	0.988606069435604	0.987349366871636	0.989537047767535
GO_RESPONSE_TO_ISOQUINOLINE_ALKALOID	0.98653248906431	0.99045246210912	0.99004162773908	0.989081594933513
GO_ENDOTHELIAL_TUBE_MORPHOGENESIS	0.996356920485884	0.993329658039635	0.996660327012023	0.993871562337915
GO_CELLULAR_RESPONSE_TO_DEXAMETHASONE_STIMULUS	0.988465176554748	0.988200097706788	0.988411631436712	0.986602190423793
GO_RUFFLE_ORGANIZATION	0.995938458152311	0.995172414896578	0.996866159844881	0.995978134921298
GO_MUSCLE_CELL_MIGRATION	0.99314160008885	0.993647885486929	0.992618149587702	0.993808162813224
GO_BRANCHING_INVOLVED_IN_SALIVARY_GLAND_MORPHOGENESIS	0.990874125812139	0.989978241330433	0.991816715199238	0.990784416324582
3166	0.95509375239725	0.967902182307398	0.95150106168522	0.968542143338099
GO_ADAPTATION_OF_SIGNALING_PATHWAY	0.985466945480928	0.990318915374933	0.985299176060608	0.988146480497106
GO_TRANSCYTOSIS	0.990150910380046	0.991347513671915	0.990132475142927	0.990457778882397
GO_EPITHELIAL_CELL_MATURATION	0.985529246519428	0.978472085156824	0.98864564150256	0.980867380786756
GO_NEGATIVE_REGULATION_OF_GENE_SILENCING	0.982829448882847	0.978912039600054	0.981177861017321	0.97854412548272
GO_REGULATION_OF_MEMBRANE_REPOLARIZATION	0.991025524623001	0.990688153107872	0.988839108525709	0.990241446440043
121504	0.986346509190098	0.988472268011319	0.986988943394982	0.987260741316132
GO_PEPTIDYL_LYSINE_DIMETHYLATION	0.995682079609804	0.994558859732769	0.995839416874973	0.994956491122677
GO_PROTEIN_IMPORT_INTO_PEROXISOME_MATRIX	0.990875713121305	0.991219007371573	0.992078684512679	0.991672742630033
GO_ESTABLISHMENT_OF_PROTEIN_LOCALIZATION_TO_GOLGI	0.989606340033919	0.990789238734319	0.988471730063539	0.989842066849831
GO_POSITIVE_REGULATION_OF_POTASSIUM_ION_TRANSMEMBRANE_TRANSPORT	0.99251269164832	0.993524508446504	0.994255572664987	0.992939513152482
GO_NEGATIVE_REGULATION_OF_CELL_KILLING	0.997090331656506	0.996586282917803	0.996472297102648	0.99641490072373
GO_POSITIVE_REGULATION_OF_MONOCYTE_CHEMOTAXIS	0.976625744878747	0.969267587751263	0.973902509625305	0.974320747495301
GO_AXIS_ELONGATION	0.991174930662547	0.989075310874683	0.992740770827583	0.990107199243407
5691	0.994265483993729	0.992937807175065	0.993963461064073	0.993321629483898
55626	0.991179543672753	0.991590218964911	0.9922488105764	0.991289354972525
GO_POSITIVE_REGULATION_OF_RECEPTOR_RECYCLING	0.990116589296036	0.991767048529028	0.991926992807726	0.993024394429058
GO_RESPONSE_TO_MISFOLDED_PROTEIN	0.996901528254093	0.995630551836636	0.996723128910514	0.995882197938962
2100	0.981810430699059	0.986100003497523	0.980038518661448	0.985020227437497
GO_RIBONUCLEOSIDE_CATABOLIC_PROCESS	0.982735494837032	0.979493551507615	0.989035141309413	0.981918548125214
GO_POSITIVE_REGULATION_OF_CHONDROCYTE_DIFFERENTIATION	0.989189156653658	0.984173993422371	0.987899629491087	0.98655988426054
GO_REGULATION_OF_CELL_PROJECTION_SIZE	0.995235912186162	0.992634738346534	0.996899261420068	0.993301013833762
GO_NEGATIVE_REGULATION_OF_RYANODINE_SENSITIVE_CALCIUM_RELEASE_CHANNEL_ACTIVITY	0.994844552874971	0.993946631611089	0.995405346259853	0.994112554060161
GO_POSITIVE_REGULATION_OF_NITRIC_OXIDE_SYNTHASE_ACTIVITY	0.993873943390085	0.993273639660682	0.994284713690052	0.993859023540256
GO_MYELOID_DENDRITIC_CELL_ACTIVATION	0.984049126630399	0.984159840731191	0.979596954138405	0.98389249418795
GO_MESODERMAL_CELL_FATE_COMMITMENT	0.988674508518519	0.990590296989813	0.987755083613666	0.990943087373682
GO_UTP_METABOLIC_PROCESS	0.995227725287819	0.994917937282395	0.996022581163602	0.99585094440012
23011	0.99319873213077	0.989031717902903	0.992001565414753	0.988676971429294
GO_RIBOSOMAL_SMALL_SUBUNIT_ASSEMBLY	0.987640651614265	0.989262692115965	0.989169736980974	0.989939887758622
GO_REGULATION_OF_ACTIVIN_RECEPTOR_SIGNALING_PATHWAY	0.985770134396093	0.978461070684702	0.986669618034337	0.980583838717569
GO_PENTOSE_METABOLIC_PROCESS	0.991609293988131	0.992717551417453	0.993850390843714	0.992998338982307
GO_BRANCHING_INVOLVED_IN_MAMMARY_GLAND_DUCT_MORPHOGENESIS	0.992980818886144	0.993283404954229	0.992954812935384	0.993417813094493
GO_ALKALOID_METABOLIC_PROCESS	0.988517714600407	0.992473505927756	0.990205655981663	0.989641033770737
GO_POSITIVE_REGULATION_OF_OXIDATIVE_STRESS_INDUCED_CELL_DEATH	0.982473011355924	0.979337187136909	0.975817509505202	0.980882973550924
GO_POSITIVE_REGULATION_OF_MYELOID_LEUKOCYTE_MEDIATED_IMMUNITY	0.984917004904398	0.986392945261618	0.988402029329093	0.98574815360973
GO_RRNA_CONTAINING_RIBONUCLEOPROTEIN_COMPLEX_EXPORT_FROM_NUCLEUS	0.996248600233196	0.996706338650497	0.996888870572855	0.996633875834971
GO_MITOTIC_SISTER_CHROMATID_COHESION	0.993317519766502	0.990602447322678	0.992481820631844	0.992640347800118
[truncated: 965 more rows]
