# Supplementary material for: Pathway-Based Drug Response Prediction Using Similarity Identification in Gene Expression
Source: Front Genet. 2020 Sep 9;11:1016. doi: 10.3389/fgene.2020.01016 (PMC7509171; doi:10.3389/fgene.2020.01016)
Supplement: Supplementary file 2 [file Data_Sheet_2.ZIP › TSCs_PathwaySetGO_10To30_LAPATINIBINCOMBINATIONWITHTRASTUZUMAB_ERNEGATIVE_Bootstrap.csv]

	sensitive-to-resistant	resistant-to-resistant	sensitive-to-sensitive	resistant-to-sensitive
GO_DNA_DEPENDENT_DNA_REPLICATION_MAINTENANCE_OF_FIDELITY	0.995583473442091	0.996003976470523	0.995607463600572	0.995812882301554
GO_PHOSPHATIDYLSERINE_ACYL_CHAIN_REMODELING	0.976448806785972	0.972886054964333	0.97601483270683	0.974494877489388
GO_CELLULAR_RESPONSE_TO_LIPOPROTEIN_PARTICLE_STIMULUS	0.994266211229823	0.993861024723406	0.992904332367333	0.99452895358989
GO_REGULATION_OF_NLRP3_INFLAMMASOME_COMPLEX_ASSEMBLY	0.996117761460976	0.996669864835114	0.995011298877004	0.99621214263296
GO_REGULATION_OF_T_CELL_RECEPTOR_SIGNALING_PATHWAY	0.992616403737515	0.994288216896199	0.992007191756596	0.993835870564953
GO_CARDIAC_MUSCLE_ADAPTATION	0.986300778260412	0.987361157564728	0.985288292114258	0.987217423747106
GO_APICAL_PROTEIN_LOCALIZATION	0.994712699371252	0.994664849629313	0.994908209375036	0.994728782982834
GO_POSITIVE_REGULATION_OF_PROTEIN_MATURATION	0.995639038608828	0.994708531232373	0.996075067252499	0.995102403160181
GO_RNA_DEPENDENT_DNA_BIOSYNTHETIC_PROCESS	0.991090780076285	0.992853572817161	0.990594463052951	0.992343010014464
GO_REGULATION_OF_B_CELL_RECEPTOR_SIGNALING_PATHWAY	0.987162420007624	0.991123302168922	0.986294991657895	0.988829528115935
GO_REGULATION_OF_RESPIRATORY_BURST	0.988067257952346	0.985232137448029	0.988064969674181	0.985803962522801
GO_G_PROTEIN_COUPLED_RECEPTOR_INTERNALIZATION	0.990631592281201	0.988059198848156	0.988726726326017	0.989194610242732
GO_REGULATION_OF_GOLGI_ORGANIZATION	0.984195702113572	0.981259412744489	0.980881130189557	0.981461459484825
GO_POSITIVE_REGULATION_OF_MYOTUBE_DIFFERENTIATION	0.985793421322554	0.984655662203322	0.983407890024067	0.985939519131726
GO_NEGATIVE_REGULATION_OF_KIDNEY_DEVELOPMENT	0.987601140488281	0.989349050621157	0.9878111079161	0.989981803015448
GO_REGULATION_OF_HEPATOCYTE_PROLIFERATION	0.991957334061719	0.991778225593248	0.992254843037888	0.992937077759526
GO_ACYLGLYCEROL_HOMEOSTASIS	0.991177663723181	0.991470086461671	0.991779490137224	0.991373853429395
GO_NEGATIVE_REGULATION_OF_PHOSPHOPROTEIN_PHOSPHATASE_ACTIVITY	0.99562106223819	0.995051067938547	0.995662692048921	0.995076162148021
GO_HEMOGLOBIN_METABOLIC_PROCESS	0.979611335729752	0.973537184858491	0.980479454227483	0.977044669461086
GO_REGULATION_OF_MITOCHONDRIAL_DEPOLARIZATION	0.991451085669934	0.990890237158646	0.991902024587378	0.989901449325768
GO_ESTABLISHMENT_OF_SPINDLE_ORIENTATION	0.994573730645532	0.995107169883653	0.994343713109294	0.9949152158669
GO_METANEPHRIC_NEPHRON_MORPHOGENESIS	0.98472689557269	0.985872661105244	0.984926642492626	0.986420745633714
GO_GLYCERALDEHYDE_3_PHOSPHATE_METABOLIC_PROCESS	0.995890459233064	0.994126999174319	0.995613269469084	0.994477122225445
GO_RESPONSE_TO_UV_C	0.989746059076005	0.990882390968488	0.988028915427081	0.990099863849049
GO_DENTATE_GYRUS_DEVELOPMENT	0.985905652724773	0.987637986869951	0.983992046806979	0.98601308532539
GO_ESTABLISHMENT_OR_MAINTENANCE_OF_TRANSMEMBRANE_ELECTROCHEMICAL_GRADIENT	0.99592473393972	0.995577699748499	0.995976416835977	0.996101626981489
GO_N_TERMINAL_PROTEIN_AMINO_ACID_ACETYLATION	0.984056426203477	0.985093370351768	0.98484640878842	0.984563390702345
GO_NEURONAL_STEM_CELL_DIVISION	0.996387456246016	0.996039340431854	0.996419187753344	0.996499998500657
GO_CERAMIDE_CATABOLIC_PROCESS	0.99682320057498	0.997616425056707	0.995946453402971	0.99681528066133
GO_POSITIVE_REGULATION_OF_SYNAPTIC_TRANSMISSION_GLUTAMATERGIC	0.994549125989409	0.9936642900199	0.994046043226239	0.994049658702169
GO_NEGATIVE_REGULATION_OF_DENDRITIC_SPINE_DEVELOPMENT	0.994742835207995	0.994183955799734	0.99520465081696	0.993755103341684
GO_MODULATION_OF_GROWTH_OF_SYMBIONT_INVOLVED_IN_INTERACTION_WITH_HOST	0.982094065364042	0.978425876390127	0.983917545243115	0.980391912406957
GO_ETHER_METABOLIC_PROCESS	0.988462826044448	0.991924735535045	0.987293818847219	0.990033324822532
GO_CYTOKINE_METABOLIC_PROCESS	0.987141167102496	0.985282663553903	0.984388471142469	0.984292904431923
GO_ANTEROGRADE_AXONAL_TRANSPORT	0.993256283060108	0.989704958501339	0.992783138928409	0.9914614298328
GO_SODIUM_INDEPENDENT_ORGANIC_ANION_TRANSPORT	0.983482424814744	0.979996145002327	0.985093926327251	0.984266722027374
GO_N_GLYCAN_PROCESSING	0.988590984876615	0.989995203028581	0.989046803477033	0.990695296795409
GO_INORGANIC_ION_IMPORT_INTO_CELL	0.992385646828552	0.993794139446556	0.993289014596709	0.993674110508001
GO_ENDOPLASMIC_RETICULUM_TO_CYTOSOL_TRANSPORT	0.994304077804427	0.993780030949975	0.994125814101845	0.994372836929625
GO_G_PROTEIN_COUPLED_PURINERGIC_RECEPTOR_SIGNALING_PATHWAY	0.98059425390417	0.981380073047587	0.97992506756409	0.984092175985681
GO_OLFACTORY_BULB_INTERNEURON_DIFFERENTIATION	0.992016734867392	0.993124599423531	0.992718051999663	0.993639366446911
GO_POSITIVE_REGULATION_OF_G_PROTEIN_COUPLED_RECEPTOR_PROTEIN_SIGNALING_PATHWAY	0.985984908032305	0.985049374804971	0.986541255919112	0.986581579836115
GO_ATTACHMENT_OF_SPINDLE_MICROTUBULES_TO_KINETOCHORE	0.990715005421762	0.991847683625722	0.989527634927229	0.991179029793534
GO_POSITIVE_REGULATION_OF_TYROSINE_PHOSPHORYLATION_OF_STAT1_PROTEIN	0.994569975675015	0.994249506647349	0.993969050681258	0.993759454217361
GO_REGULATION_OF_CELL_CYCLE_CHECKPOINT	0.993606660304465	0.993541217985688	0.993786512947481	0.993260588641343
GO_NEGATIVE_REGULATION_OF_TRANSCRIPTION_REGULATORY_REGION_DNA_BINDING	0.957819583620504	0.961899801096753	0.958553716366025	0.960057287438439
GO_POSITIVE_REGULATION_OF_METANEPHROS_DEVELOPMENT	0.985034031803762	0.986442871467748	0.985245259282968	0.986403057644749
GO_POSITIVE_REGULATION_OF_LYMPHOCYTE_APOPTOTIC_PROCESS	0.991980442289559	0.992632750678364	0.993693345140439	0.991957837092571
GO_GLUTAMATE_SECRETION	0.992021519936708	0.992890038062453	0.991391100085377	0.99274766976353
GO_REGULATION_OF_NFAT_PROTEIN_IMPORT_INTO_NUCLEUS	0.992791730512742	0.992003238893655	0.993426335085366	0.990736223166729
GO_REGULATION_OF_VASCULOGENESIS	0.988996532440865	0.986618485761206	0.985424335143562	0.987428879488645
GO_LENS_FIBER_CELL_DIFFERENTIATION	0.989132082336111	0.988933400279461	0.989062793515932	0.98960724714982
GO_EMBRYONIC_HEMOPOIESIS	0.993669916448222	0.99301312519776	0.993477776905404	0.993593864533736
GO_PROTEIN_EXPORT_FROM_NUCLEUS	0.995395272181032	0.995228391867798	0.995359303365931	0.995043154978316
GO_POSITIVE_REGULATION_OF_SEQUESTERING_OF_CALCIUM_ION	0.99448007540684	0.993571481314371	0.994191559899001	0.99389255121823
GO_SECONDARY_METABOLITE_BIOSYNTHETIC_PROCESS	0.992660128838919	0.994465691161444	0.992345104323354	0.992485480744544
GO_CELL_MIGRATION_INVOLVED_IN_HEART_DEVELOPMENT	0.97578367266302	0.974073720485306	0.977368262755487	0.975462764169845
GO_PROTEIN_LOCALIZATION_TO_CYTOSKELETON	0.9941411181207	0.994338280999844	0.99440928513784	0.994502496186795
GO_NUCLEAR_ENVELOPE_REASSEMBLY	0.996078362754858	0.995305484834156	0.99573119841942	0.995478260132224
GO_INTRINSIC_APOPTOTIC_SIGNALING_PATHWAY_IN_RESPONSE_TO_DNA_DAMAGE_BY_P53_CLASS_MEDIATOR	0.992474552780967	0.99091381412169	0.992438269580035	0.989748171234659
116519	0.988620912670642	0.986621480002395	0.986366025686845	0.985964544944464
GO_NCRNA_CATABOLIC_PROCESS	0.991742679439099	0.993052646353067	0.991162633559782	0.992651066212462
GO_GLUTAMINE_FAMILY_AMINO_ACID_BIOSYNTHETIC_PROCESS	0.991071471981827	0.992443210577222	0.990538157745405	0.991324854087221
GO_REGULATION_OF_TELOMERASE_RNA_LOCALIZATION_TO_CAJAL_BODY	0.995898481584921	0.994635746245138	0.99707506619383	0.994927489870784
GO_BUNDLE_OF_HIS_CELL_TO_PURKINJE_MYOCYTE_COMMUNICATION	0.983268942024718	0.988416374942622	0.9800068084642	0.987166684989588
GO_REGULATION_OF_CELL_MATURATION	0.990452221586471	0.986307722966586	0.990453878892831	0.988078781736101
55558	0.98817867816605	0.984671636353408	0.989413630581821	0.987235056116151
GO_REGULATION_OF_CYTOKINE_PRODUCTION_INVOLVED_IN_INFLAMMATORY_RESPONSE	0.976154887296775	0.98288129011534	0.980390672011044	0.980249614578983
GO_URETER_DEVELOPMENT	0.990796556909231	0.990573411948163	0.99007419248974	0.99035915262934
GO_POSITIVE_REGULATION_OF_DNA_DAMAGE_RESPONSE_SIGNAL_TRANSDUCTION_BY_P53_CLASS_MEDIATOR	0.987532664720979	0.98789734974796	0.988709293348353	0.988815915775793
GO_REGULATION_OF_COLLATERAL_SPROUTING	0.988485906582304	0.988608964806007	0.98820248249825	0.986728242617297
GO_ESTABLISHMENT_OR_MAINTENANCE_OF_MONOPOLAR_CELL_POLARITY	0.992027556481372	0.990918470349739	0.991080331032519	0.992136690409208
GO_REGULATION_OF_INTERLEUKIN_5_PRODUCTION	0.981348614364714	0.97681162651093	0.979627756622311	0.980381235998034
GO_PINOCYTOSIS	0.981543232733216	0.981959804443591	0.982573634832208	0.978862350359458
GO_PHOSPHATIDYLETHANOLAMINE_METABOLIC_PROCESS	0.995285994633528	0.994777737060819	0.995708843781742	0.994372757159717
GO_G_PROTEIN_COUPLED_PURINERGIC_NUCLEOTIDE_RECEPTOR_SIGNALING_PATHWAY	0.974404803175888	0.976841984735503	0.974367140177555	0.978967253718363
GO_CELLULAR_RESPONSE_TO_VIRUS	0.986359287099516	0.990966159389085	0.986261490278677	0.989015544691245
GO_CYTOPLASMIC_MRNA_PROCESSING_BODY_ASSEMBLY	0.994955085188656	0.995465901636226	0.995720486152232	0.994334599849131
GO_NATURAL_KILLER_CELL_DIFFERENTIATION	0.990364901562197	0.988534079532532	0.991107849910223	0.987520555598709
GO_BONE_TRABECULA_MORPHOGENESIS	0.994246432563513	0.990352373559567	0.993481542558074	0.992901287289537
GO_REGULATION_OF_INFLAMMATORY_RESPONSE_TO_ANTIGENIC_STIMULUS	0.984373844807085	0.986873235015335	0.986515574927071	0.986465740426909
GO_NEGATIVE_REGULATION_OF_PROTEIN_AUTOPHOSPHORYLATION	0.983968238598912	0.987881245453614	0.985446998377673	0.9834800464466
53339	0.993839223679176	0.992257761772786	0.994297742096384	0.992520599846979
GO_REGULATION_OF_ICOSANOID_SECRETION	0.987524066260785	0.988066659232429	0.990170670307713	0.98789250246654
GO_POSITIVE_REGULATION_OF_MITOCHONDRIAL_FISSION	0.987955832058739	0.990025539457562	0.987057229376464	0.988789318600702
GO_EPIDERMIS_MORPHOGENESIS	0.973056475631183	0.976975787906396	0.971771656928197	0.977109114383722
GO_PURINE_DEOXYRIBONUCLEOTIDE_METABOLIC_PROCESS	0.991244253011405	0.98869716252524	0.990154784952153	0.988509501769453
GO_DISRUPTION_OF_CELLS_OF_OTHER_ORGANISM	0.986703551749763	0.987169610592024	0.986689118222736	0.987378524878056
GO_PIGMENT_GRANULE_LOCALIZATION	0.993381171746579	0.994500435489822	0.993179161772	0.994644579095979
GO_VASCULAR_ENDOTHELIAL_GROWTH_FACTOR_SIGNALING_PATHWAY	0.994051755275831	0.991105899962649	0.993916962810313	0.991056320218461
GO_SKELETAL_MUSCLE_TISSUE_REGENERATION	0.988214672953826	0.9896954608622	0.989534057145356	0.989415462380592
GO_REGULATION_OF_SYSTEMIC_ARTERIAL_BLOOD_PRESSURE_BY_CIRCULATORY_RENIN_ANGIOTENSIN	0.99043985960448	0.989628338881626	0.990726480749481	0.98994593937071
23076	0.994283231236316	0.995432420549676	0.994281040400509	0.995671203649237
GO_B_CELL_HOMEOSTASIS	0.99185483825828	0.990745435411223	0.992091429946496	0.990191368770006
GO_POSITIVE_REGULATION_OF_CALCIUM_ION_DEPENDENT_EXOCYTOSIS	0.990698826934541	0.988721933239477	0.990588810630147	0.98980805160558
GO_MRNA_SPLICE_SITE_SELECTION	0.994388991136957	0.993959255152682	0.994482447416481	0.993566203060524
GO_REGULATION_OF_TRANSLATION_IN_RESPONSE_TO_STRESS	0.992585276920197	0.991537585298442	0.992945967165125	0.992806537003541
GO_POSITIVE_REGULATION_OF_ERYTHROCYTE_DIFFERENTIATION	0.983278411704422	0.979323882271485	0.982367557777071	0.977994955427471
GO_DENDRITIC_CELL_MIGRATION	0.98571226357576	0.983337317452037	0.984682999557646	0.983474248305673
GO_SENSORY_PERCEPTION_OF_TEMPERATURE_STIMULUS	0.990303450215789	0.990339988360392	0.990310093836047	0.989790425564092
GO_POSITIVE_REGULATION_OF_MACROPHAGE_ACTIVATION	0.990215854276448	0.991020512871364	0.990498502060967	0.98768589485671
1435	0.99079955257176	0.988008726460983	0.993246277682449	0.987517705680162
GO_OUTFLOW_TRACT_SEPTUM_MORPHOGENESIS	0.989407873542789	0.987077060986835	0.989138254826074	0.987765626257306
GO_REGULATION_OF_MAMMARY_GLAND_EPITHELIAL_CELL_PROLIFERATION	0.993293543361106	0.992261451235017	0.993095924026403	0.993170070417615
GO_CELLULAR_RESPONSE_TO_EPIDERMAL_GROWTH_FACTOR_STIMULUS	0.992811408916006	0.990619949309041	0.993034469925256	0.989503575789372
GO_LEUKOCYTE_DEGRANULATION	0.984983528565776	0.980409618550329	0.984252217126176	0.983365225119692
796	0.979678929366322	0.978478587420329	0.979781810232777	0.979619489669965
GO_NEGATIVE_REGULATION_OF_TELOMERE_MAINTENANCE_VIA_TELOMERASE	0.996263152719218	0.995960555844477	0.996047004673123	0.996280339185945
GO_REGULATION_OF_T_CELL_CHEMOTAXIS	0.979954240543178	0.970620264741388	0.977784663311158	0.972749515670399
GO_REGULATION_OF_ESTABLISHMENT_OF_PLANAR_POLARITY_INVOLVED_IN_NEURAL_TUBE_CLOSURE	0.989026912769081	0.986083332876967	0.98515948763805	0.987759200990036
GO_REGULATION_OF_CHOLESTEROL_HOMEOSTASIS	0.994834736510055	0.995067513943342	0.993128663059301	0.993877308106369
GO_VENTRICULAR_SEPTUM_MORPHOGENESIS	0.982551555549961	0.982840705171004	0.982899013974397	0.982758744876594
GO_POSITIVE_REGULATION_OF_ENDOTHELIAL_CELL_CHEMOTAXIS	0.995152215119704	0.995733926276621	0.993864528161249	0.994816275625694
GO_POSITIVE_REGULATION_OF_ENDOTHELIAL_CELL_DIFFERENTIATION	0.988276907829725	0.988614118672983	0.988328285090813	0.988707174723558
GO_TOLERANCE_INDUCTION	0.982381502512106	0.970668595520862	0.979178550689994	0.97399744893907
GO_DEVELOPMENTAL_PROGRAMMED_CELL_DEATH	0.991761316402652	0.990872024149359	0.991923018955991	0.991181226678501
GO_POSITIVE_REGULATION_OF_SKELETAL_MUSCLE_TISSUE_DEVELOPMENT	0.981282435903731	0.978003624332665	0.980746304563566	0.980896373827608
GO_RESPONSE_TO_MUSCLE_STRETCH	0.988374360029871	0.988373339383993	0.987266004112832	0.985530067363802
GO_NEGATIVE_REGULATION_OF_OLIGODENDROCYTE_DIFFERENTIATION	0.973474841242826	0.972855053675133	0.972600838905091	0.96979172314675
GO_NEGATIVE_REGULATION_OF_SODIUM_ION_TRANSPORT	0.985472940016016	0.984009629347603	0.982397869940894	0.986246216095503
GO_NEGATIVE_REGULATION_OF_GLYCOPROTEIN_BIOSYNTHETIC_PROCESS	0.990011950288125	0.989878991304562	0.99055092525532	0.990338219931425
3579	0.987123068715677	0.987934488540424	0.985722986310478	0.986912254534719
GO_NEGATIVE_REGULATION_OF_INTRINSIC_APOPTOTIC_SIGNALING_PATHWAY_BY_P53_CLASS_MEDIATOR	0.985903039396983	0.986598162249964	0.983949762799172	0.987286404050467
GO_RIBONUCLEOTIDE_CATABOLIC_PROCESS	0.993672918621495	0.993440763313171	0.993532706637726	0.99349853072372
GO_POSITIVE_REGULATION_OF_MITOTIC_SISTER_CHROMATID_SEPARATION	0.996135758612442	0.996643730281507	0.996775805689547	0.99597899299549
GO_NEGATIVE_REGULATION_OF_INTERLEUKIN_1_PRODUCTION	0.984036837658028	0.987300109676774	0.983593149727568	0.984741745263102
GO_REGULATION_OF_PROSTAGLANDIN_SECRETION	0.986761281860798	0.988881896908051	0.988321959931438	0.985030088453556
GO_REGULATION_OF_PODOSOME_ASSEMBLY	0.992066126631959	0.99245440175972	0.992545913721013	0.991578829038924
GO_REGULATION_OF_CELLULAR_SENESCENCE	0.990520841398243	0.988275977126607	0.990761418145281	0.98996236658119
GO_CARDIAC_LEFT_VENTRICLE_MORPHOGENESIS	0.963659000175682	0.966272349202048	0.953451704164604	0.963481819049542
GO_NEGATIVE_REGULATION_OF_STRIATED_MUSCLE_CELL_DIFFERENTIATION	0.983065496319172	0.978112888563319	0.982810118221285	0.980634880742247
GO_NEGATIVE_REGULATION_OF_POTASSIUM_ION_TRANSMEMBRANE_TRANSPORTER_ACTIVITY	0.984781390063762	0.980633480401131	0.983952007653617	0.980660323424829
GO_HEART_TRABECULA_MORPHOGENESIS	0.989730365440883	0.989984950667174	0.98989987816111	0.990413776812733
GO_RESPIRATORY_CHAIN_COMPLEX_IV_ASSEMBLY	0.993858312843199	0.993054091475909	0.994196035615061	0.993186177068404
GO_NITRIC_OXIDE_METABOLIC_PROCESS	0.9935851267366	0.991583951019923	0.99223890107158	0.992361500954881
GO_POSITIVE_REGULATION_OF_LEUKOCYTE_APOPTOTIC_PROCESS	0.991348787861595	0.991581639221425	0.991850312095752	0.991152101596027
GO_POSITIVE_REGULATION_OF_CELL_FATE_COMMITMENT	0.966243796783319	0.952190047198245	0.956788497833328	0.95183819899699
GO_FOREBRAIN_MORPHOGENESIS	0.988659263547604	0.991772413172225	0.991468617046655	0.989715813658406
GO_TELOMERE_CAPPING	0.961871307597591	0.954765908936406	0.962567419593041	0.957477377937472
GO_PROSTATE_GLAND_MORPHOGENESIS	0.989436798831427	0.98862833321813	0.987302351174322	0.988398660701488
GO_REGULATION_OF_MITOCHONDRIAL_MEMBRANE_PERMEABILITY_INVOLVED_IN_APOPTOTIC_PROCESS	0.994299696786764	0.992810849504747	0.994701470568246	0.994005641028341
GO_REGULATION_OF_HISTONE_DEACETYLATION	0.992044142017982	0.990596891980228	0.992178226351736	0.990194271835587
GO_NEUROTRANSMITTER_UPTAKE	0.99359187031001	0.994280296267841	0.993682760992729	0.995057024334253
GO_MICROTUBULE_ANCHORING	0.992249329774652	0.989312596996768	0.995219747142651	0.992871480560805
10300	0.993740108002484	0.993309276544536	0.993671592089956	0.992488455279456
GO_REGULATION_OF_MRNA_CATABOLIC_PROCESS	0.984791430306295	0.987236377649987	0.983039718421157	0.984542276574462
GO_INTERMEDIATE_FILAMENT_ORGANIZATION	0.983870710550111	0.981671334681316	0.980971266629181	0.982049446042854
GO_SODIUM_ION_EXPORT	0.994147307945086	0.994547547812379	0.994841033769409	0.99459067495614
339345	0.986247810008418	0.984694307769927	0.985470333802959	0.985953657862257
5165	0.985783349597882	0.984076724469907	0.985714689379124	0.985177374664862
GO_RESPONSE_TO_PROSTAGLANDIN_E	0.990499883465048	0.989849976350816	0.989871622259537	0.989959063432445
GO_NEGATIVE_REGULATION_OF_RESPONSE_TO_REACTIVE_OXYGEN_SPECIES	0.992483105212398	0.991923195304095	0.992212182981918	0.991799918954636
GO_POSITIVE_REGULATION_OF_RNA_SPLICING	0.994307215118995	0.995551043711556	0.994455143474911	0.995634023156163
GO_RESPONSE_TO_IMMOBILIZATION_STRESS	0.985600429349956	0.986881120412865	0.98588854676234	0.986224290395598
GO_POSITIVE_REGULATION_OF_KERATINOCYTE_DIFFERENTIATION	0.989752675806638	0.992489742561887	0.990043985620329	0.99126145667315
GO_SEROTONIN_METABOLIC_PROCESS	0.994204445653099	0.99224983654735	0.994909346492081	0.991197665754786
GO_REGULATION_OF_SKELETAL_MUSCLE_CELL_DIFFERENTIATION	0.991368174517608	0.99155059773904	0.99089735979916	0.992497559615728
GO_POSITIVE_REGULATION_OF_INTERLEUKIN_1_BETA_PRODUCTION	0.992438241248025	0.991965772578741	0.992774398717075	0.990859227348727
284254	0.982983225948894	0.981559509081278	0.981836821280038	0.979882301010977
GO_DISRUPTION_OF_CELLS_OF_OTHER_ORGANISM_INVOLVED_IN_SYMBIOTIC_INTERACTION	0.99420225300578	0.994826470870082	0.993831654955252	0.994309867420501
GO_IRON_COORDINATION_ENTITY_TRANSPORT	0.994479492574732	0.994800802573914	0.99398504097009	0.994629243041127
GO_PHOSPHATIDYLCHOLINE_BIOSYNTHETIC_PROCESS	0.99327209097207	0.991537967925527	0.993238074046461	0.991715807797281
GO_MEMBRANE_BIOGENESIS	0.992952525187313	0.993509229687711	0.993084954702991	0.993170431854125
GO_REGULATION_OF_ACTIN_NUCLEATION	0.992691390107148	0.993077626469108	0.992109330556621	0.993154759776587
GO_REGULATION_OF_DENDRITIC_CELL_DIFFERENTIATION	0.993764603452838	0.993580433496041	0.993961135216131	0.990895775570156
GO_PROTEIN_LOCALIZATION_TO_KINETOCHORE	0.991079447285355	0.992861254356649	0.990536782771444	0.993531886751463
GO_PHOTOPERIODISM	0.985743801798021	0.989796513971088	0.986254958628324	0.988173020341758
GO_MESENCHYMAL_TO_EPITHELIAL_TRANSITION	0.98311360819055	0.979578828393183	0.981403339097119	0.980616063069533
GO_ESTABLISHMENT_OF_ENDOTHELIAL_INTESTINAL_BARRIER	0.994283481820878	0.991366935716999	0.994244134717831	0.992749152148937
GO_CELL_CYCLE_DNA_REPLICATION	0.993498224983016	0.993582712427529	0.994192235010871	0.993086457727883
GO_NEGATIVE_REGULATION_OF_TRANSCRIPTION_ELONGATION_FROM_RNA_POLYMERASE_II_PROMOTER	0.995840603320311	0.995305771812162	0.995620949231452	0.995095925767129
GO_ESTABLISHMENT_OF_EPITHELIAL_CELL_POLARITY	0.991406404023453	0.992690670026311	0.991487150597267	0.993289459148458
GO_TOLL_LIKE_RECEPTOR_9_SIGNALING_PATHWAY	0.987712173808794	0.984476837344444	0.987874789900213	0.986883159742537
GO_NITROGEN_CYCLE_METABOLIC_PROCESS	0.98609125264378	0.987175604790687	0.985065693229255	0.985227903217569
GO_NECROPTOTIC_PROCESS	0.993087095324706	0.991561559767617	0.993097141053409	0.992317676948382
GO_DENDRITIC_CELL_CHEMOTAXIS	0.98307044307308	0.980740376537533	0.983614278557601	0.98125014901416
GO_REGULATION_OF_ANTIGEN_PROCESSING_AND_PRESENTATION_OF_PEPTIDE_ANTIGEN	0.994567140337664	0.99586855742342	0.995769120670898	0.996547568221403
GO_ACTIVATION_OF_PHOSPHOLIPASE_C_ACTIVITY	0.986768855350244	0.990553389468506	0.98802426797315	0.989970109204384
GO_NEGATIVE_REGULATION_OF_BIOMINERAL_TISSUE_DEVELOPMENT	0.986875713984001	0.985553619958593	0.985567621879296	0.986139260152116
GO_NEGATIVE_REGULATION_OF_BONE_RESORPTION	0.996994096654496	0.996128123347857	0.9969403729303	0.996553793579309
GO_NADP_METABOLIC_PROCESS	0.991886132529681	0.993680428260419	0.993610382373896	0.993839311460001
GO_EPITHELIAL_TUBE_BRANCHING_INVOLVED_IN_LUNG_MORPHOGENESIS	0.990800648437409	0.992548581998835	0.989887934337382	0.990591946188377
GO_DETECTION_OF_MECHANICAL_STIMULUS_INVOLVED_IN_SENSORY_PERCEPTION	0.991622544821833	0.991098262645777	0.99098824494193	0.991172544121051
GO_REGULATION_OF_CELL_CELL_ADHESION_MEDIATED_BY_CADHERIN	0.994330975254211	0.994432812253104	0.994817919023966	0.995371581744905
GO_METANEPHRIC_EPITHELIUM_DEVELOPMENT	0.977940511026674	0.976534837998833	0.978709587961835	0.978375881117787
GO_REGULATION_OF_SMOOTH_MUSCLE_CELL_DIFFERENTIATION	0.985279761965877	0.988552475585298	0.985796679952588	0.988178499058746
133746	0.990720184378277	0.992316523563158	0.989645401557174	0.99288193242068
GO_NEGATIVE_REGULATION_OF_MUSCLE_CONTRACTION	0.986563118965531	0.985337745764984	0.985939228221058	0.987335489014887
6256	0.990874135887843	0.989952943481593	0.991490153555098	0.989311625169601
GO_POSITIVE_REGULATION_OF_LEUKOCYTE_DEGRANULATION	0.986820974881231	0.989806514754494	0.98818140592055	0.990048922421439
GO_NEGATIVE_REGULATION_OF_BLOOD_VESSEL_ENDOTHELIAL_CELL_MIGRATION	0.983100849367597	0.981395260590123	0.982017443087086	0.982489458323815
GO_REGULATION_OF_PROTEIN_IMPORT_INTO_NUCLEUS_TRANSLOCATION	0.992487435523084	0.990268948977425	0.992453628806678	0.990670478048681
GO_GLUCOCORTICOID_METABOLIC_PROCESS	0.977982471378055	0.978071931114488	0.977049324243068	0.979642260058353
GO_SKELETAL_MUSCLE_ADAPTATION	0.976192699226571	0.980786097963411	0.981254908894139	0.979768200751967
GO_ESTABLISHMENT_OR_MAINTENANCE_OF_EPITHELIAL_CELL_APICAL_BASAL_POLARITY	0.99402698328985	0.992555232886198	0.993855262610247	0.993435365366475
GO_LOOP_OF_HENLE_DEVELOPMENT	0.982247125606282	0.981526097310188	0.981862200155434	0.981577852678902
GO_KERATINOCYTE_PROLIFERATION	0.987265373119401	0.987188722478521	0.986894433038691	0.987148983834268
GO_MACROPHAGE_ACTIVATION_INVOLVED_IN_IMMUNE_RESPONSE	0.992368796167903	0.994769171105623	0.992864274878122	0.994033694493863
GO_INDOLALKYLAMINE_METABOLIC_PROCESS	0.992832120526585	0.992615245937609	0.992350017987782	0.992672359630007
GO_SMOOTH_MUSCLE_CELL_DIFFERENTIATION	0.986593220542146	0.989014271366934	0.985265904295716	0.988590984197921
GO_MALE_GENITALIA_DEVELOPMENT	0.933807300991585	0.94845783222666	0.949215704503141	0.946140241757148
4255	0.994128236040605	0.994075355801675	0.99373648970124	0.995367982934299
GO_RESPONSE_TO_DIETARY_EXCESS	0.973008058792626	0.972015477639171	0.972689781487466	0.971775726909601
GO_REGULATION_OF_MEIOTIC_NUCLEAR_DIVISION	0.992648503569637	0.992399458586746	0.992784466092193	0.99243428126877
GO_BRANCH_ELONGATION_OF_AN_EPITHELIUM	0.994252819175909	0.990626709924884	0.993756610239312	0.991716855879894
GO_POSITIVE_REGULATION_OF_VACUOLE_ORGANIZATION	0.987314534124264	0.987154189621929	0.983694065118733	0.987087288476798
GO_NEGATIVE_REGULATION_OF_PLATELET_ACTIVATION	0.987748093136574	0.98547528942632	0.988193248716672	0.985863628031314
GO_GLUTAMINE_FAMILY_AMINO_ACID_CATABOLIC_PROCESS	0.990318000840242	0.991808010915648	0.990593540931694	0.990608544666669
GO_NEURON_MATURATION	0.993704415882327	0.994424397369962	0.993638432560571	0.994573270038608
GO_THYMIC_T_CELL_SELECTION	0.98857024454121	0.980045540960822	0.987712720935068	0.981968819148944
5581	0.988832664519148	0.985667743981016	0.987904650399132	0.985834298565178
GO_COENZYME_A_METABOLIC_PROCESS	0.991595394093036	0.990337691103419	0.991934917795145	0.991309480377944
GO_PROTEIN_LOCALIZATION_TO_CILIUM	0.996976852931936	0.997215560092558	0.996904083319523	0.997354513555745
GO_REGULATION_OF_PROTEIN_HOMODIMERIZATION_ACTIVITY	0.993543834489921	0.99146593155862	0.993921687030568	0.992074137063009
GO_REGULATION_OF_HETEROTYPIC_CELL_CELL_ADHESION	0.991661799079004	0.992261809422328	0.992152173571671	0.992290384409639
GO_MITOCHONDRIAL_DNA_METABOLIC_PROCESS	0.985578483290155	0.987256027744435	0.99070272982933	0.986312918934351
GO_CGMP_METABOLIC_PROCESS	0.979662590169025	0.973269737933906	0.982943838220164	0.97502053888399
GO_RETINAL_GANGLION_CELL_AXON_GUIDANCE	0.988184281491484	0.986843207238536	0.987058316753028	0.986885844884194
GO_POSITIVE_REGULATION_OF_MEMBRANE_INVAGINATION	0.991127076643269	0.992480979594206	0.989614252458161	0.990257990572726
GO_HYDROGEN_PEROXIDE_CATABOLIC_PROCESS	0.985540247093242	0.982834998189546	0.984626158073722	0.984336345768931
53829	0.993765177406804	0.992237139467367	0.992973277330988	0.992192159604027
GO_POSITIVE_REGULATION_OF_CYTOKINE_PRODUCTION_INVOLVED_IN_IMMUNE_RESPONSE	0.99212281683025	0.993383234833732	0.990782179091328	0.992387334266442
GO_REGULATION_OF_PROTEIN_SUMOYLATION	0.994328556644686	0.994044871908485	0.994546204910827	0.994027767377202
GO_POSITIVE_REGULATION_BY_HOST_OF_VIRAL_TRANSCRIPTION	0.995046334512324	0.994014717411158	0.994680736660633	0.994522896945615
GO_NEGATIVE_REGULATION_OF_PRODUCTION_OF_MOLECULAR_MEDIATOR_OF_IMMUNE_RESPONSE	0.988630487140444	0.989378438680804	0.989251375930603	0.989306470980049
GO_SPHINGOLIPID_MEDIATED_SIGNALING_PATHWAY	0.979820847332895	0.977070608399711	0.97832314737552	0.978280552484723
GO_SYNAPTIC_VESICLE_CYTOSKELETAL_TRANSPORT	0.994353473086737	0.991651548196207	0.994613834446276	0.992310647615913
GO_LUNG_CELL_DIFFERENTIATION	0.988881593511511	0.990556942054845	0.989809963917524	0.990663117435519
GO_NUCLEOTIDE_BINDING_DOMAIN_LEUCINE_RICH_REPEAT_CONTAINING_RECEPTOR_SIGNALING_PATHWAY	0.994897076544123	0.994794282089943	0.99457794245711	0.994673953330126
GO_BETA_AMYLOID_METABOLIC_PROCESS	0.994886001466853	0.995144393993103	0.994689769740041	0.995016376328783
GO_RENAL_SYSTEM_PROCESS_INVOLVED_IN_REGULATION_OF_BLOOD_VOLUME	0.986422648396425	0.986840678120886	0.986539175767904	0.989185490247582
GO_POSITIVE_REGULATION_OF_CREB_TRANSCRIPTION_FACTOR_ACTIVITY	0.993033250056638	0.990080027110264	0.99437581915272	0.992068694813472
79594	0.987032273870065	0.985646692033242	0.987767164752966	0.984543328343362
GO_MODIFIED_AMINO_ACID_TRANSPORT	0.989262229545095	0.987639728660324	0.988978679336261	0.98863934331254
GO_CGMP_BIOSYNTHETIC_PROCESS	0.9639838555876	0.954502675619245	0.968572634510864	0.957086314662696
GO_ALTERNATIVE_MRNA_SPLICING_VIA_SPLICEOSOME	0.998047703653598	0.997680369310114	0.998000394048994	0.997975848997797
GO_SNORNA_METABOLIC_PROCESS	0.986534683659823	0.975518634377495	0.986234621139707	0.980552293049714
51548	0.985960460472999	0.986164538294145	0.984598290905074	0.98650104220748
8767	0.991774791564417	0.990277250769792	0.9909382872666	0.991482109091456
GO_COFACTOR_TRANSPORT	0.992468962054043	0.99205338888562	0.993234450591543	0.992471351418878
GO_EXOGENOUS_DRUG_CATABOLIC_PROCESS	0.992489744836756	0.992630645045095	0.990222107706494	0.992101783427166
GO_OTIC_VESICLE_DEVELOPMENT	0.987372704097901	0.989129809409946	0.986715500026699	0.987911592294782
GO_POSITIVE_REGULATION_OF_DNA_TEMPLATED_TRANSCRIPTION_INITIATION	0.994707957708665	0.99395287711623	0.994917321217811	0.99390100807267
GO_NEURON_PROJECTION_EXTENSION_INVOLVED_IN_NEURON_PROJECTION_GUIDANCE	0.988936211112945	0.992670805345358	0.986679635673183	0.992566307471898
GO_NEGATIVE_REGULATION_OF_DNA_REPAIR	0.979005578371582	0.989072599916236	0.982228595253379	0.972192275377012
GO_PREASSEMBLY_OF_GPI_ANCHOR_IN_ER_MEMBRANE	0.995173098232544	0.996118006845595	0.995525485478623	0.995841530244069
GO_NECROTIC_CELL_DEATH	0.992989193469248	0.991275782991097	0.992988548975325	0.992298217611308
GO_POSITIVE_REGULATION_OF_CELLULAR_AMINE_METABOLIC_PROCESS	0.993773396166041	0.994954912205219	0.993431047509018	0.993800010173098
GO_REGULATION_BY_VIRUS_OF_VIRAL_PROTEIN_LEVELS_IN_HOST_CELL	0.991120544052621	0.991308778922738	0.989678580697877	0.991798241341335
GO_REGULATION_OF_RESPIRATORY_SYSTEM_PROCESS	0.989603372450685	0.988205728342167	0.990928824058057	0.988368932546476
9798	0.991281732105346	0.988907355564433	0.989857304907264	0.989485805562802
GO_CELLULAR_RESPONSE_TO_FLUID_SHEAR_STRESS	0.993390876120471	0.994140974364591	0.993446264562489	0.994452315749495
GO_ESTABLISHMENT_OF_PROTEIN_LOCALIZATION_TO_CHROMOSOME	0.989601703160038	0.991025986996889	0.991320281946655	0.991521702037738
GO_ROUNDABOUT_SIGNALING_PATHWAY	0.989094125895602	0.991167380702956	0.986730213383526	0.991373121875118
GO_GLUTAMATE_METABOLIC_PROCESS	0.98997186865845	0.988970243842548	0.99000276150955	0.990046922196465
GO_SPHINGOMYELIN_METABOLIC_PROCESS	0.992160552350877	0.990934511263686	0.990616079746987	0.99058989209967
126789	0.990673253976274	0.990238963415034	0.990131942063129	0.990259747034132
GO_NEGATIVE_REGULATION_OF_ATPASE_ACTIVITY	0.988070811030579	0.98757363154542	0.987527724214642	0.986941279117153
GO_CELLULAR_RESPONSE_TO_LITHIUM_ION	0.991229522487828	0.988911470232288	0.990922778229279	0.989742339340298
GO_CELLULAR_RESPONSE_TO_PROSTAGLANDIN_STIMULUS	0.991877748948458	0.990191314718224	0.991272361460823	0.991614476298376
GO_REGULATION_OF_MYELOID_CELL_APOPTOTIC_PROCESS	0.985999184191276	0.984840681137131	0.986971191534595	0.984097114251507
GO_NOTCH_RECEPTOR_PROCESSING	0.989871705140639	0.988652878380869	0.989195462364608	0.988777939292244
GO_CELLULAR_RESPONSE_TO_CADMIUM_ION	0.987503205791636	0.988561026052966	0.989371522947097	0.988502267255515
GO_SUCKLING_BEHAVIOR	0.99267844993802	0.991743575456719	0.992412055104165	0.991609169276361
GO_REGULATION_OF_MITOTIC_SPINDLE_CHECKPOINT	0.994167344450856	0.995517347428262	0.99421773638524	0.993558718198346
GO_REGULATION_OF_NON_CANONICAL_WNT_SIGNALING_PATHWAY	0.988525647107803	0.990236534350333	0.988143717048741	0.990288849560487
GO_CHROMOSOME_LOCALIZATION_TO_NUCLEAR_ENVELOPE_INVOLVED_IN_HOMOLOGOUS_CHROMOSOME_SEGREGATION	0.992385151728272	0.993532242532861	0.992429811328651	0.995107122428818
GO_NEGATIVE_REGULATION_OF_DNA_RECOMBINATION	0.99451487077967	0.994955839823545	0.994431165676035	0.995045240184495
GO_POSITIVE_REGULATION_OF_LYMPHOCYTE_MIGRATION	0.98436493526902	0.983462040358054	0.985416383565221	0.984842602030365
GO_POSITIVE_REGULATION_OF_CELLULAR_EXTRAVASATION	0.989370743910479	0.987159114571753	0.989809463430462	0.988198107649426
GO_DNA_STRAND_ELONGATION_INVOLVED_IN_DNA_REPLICATION	0.994145060375596	0.992871147509285	0.995818404198707	0.993905327633538
GO_CELLULAR_MODIFIED_AMINO_ACID_CATABOLIC_PROCESS	0.99133495240876	0.991228036231461	0.990864731911404	0.991549176225888
10627	0.990907637370606	0.99155377435006	0.990278532740967	0.991245522111395
GO_POSITIVE_REGULATION_OF_TRANSCRIPTION_INITIATION_FROM_RNA_POLYMERASE_II_PROMOTER	0.994243141960091	0.993306895797894	0.994954680960037	0.993520979953425
GO_PYRIMIDINE_RIBONUCLEOSIDE_TRIPHOSPHATE_METABOLIC_PROCESS	0.995801497405433	0.995362516200968	0.996043576297411	0.994485857905363
GO_SERTOLI_CELL_DEVELOPMENT	0.994695315143569	0.99115524236835	0.994569560844721	0.992444772605828
GO_NEGATIVE_REGULATION_OF_RNA_SPLICING	0.993635815564793	0.992689695861994	0.994123746072966	0.993375492676526
GO_RESPONSE_TO_ANGIOTENSIN	0.991187832394643	0.993809670712911	0.989959046718947	0.993200236181147
GO_DENDRITIC_SPINE_DEVELOPMENT	0.993081364782514	0.994384470320447	0.994439432231524	0.994371518889219
GO_HEME_METABOLIC_PROCESS	0.991857219857349	0.991233647673779	0.991532541713281	0.991869962441338
GO_SERINE_FAMILY_AMINO_ACID_BIOSYNTHETIC_PROCESS	0.991839066046839	0.991570931230761	0.992546251320917	0.992506838950953
GO_CEREBELLAR_PURKINJE_CELL_LAYER_FORMATION	0.988530713141819	0.988926361309887	0.989376422656674	0.987175747072611
GO_INOSITOL_PHOSPHATE_CATABOLIC_PROCESS	0.992397728401851	0.992814242916567	0.993257566613627	0.992848656881654
GO_C21_STEROID_HORMONE_METABOLIC_PROCESS	0.994331499850927	0.994464017483494	0.994716153226329	0.994530508573902
GO_NEGATIVE_REGULATION_OF_GLIAL_CELL_DIFFERENTIATION	0.97815140687014	0.977946525384758	0.980162006201576	0.979032514393173
GO_POSITIVE_REGULATION_OF_EPIDERMAL_CELL_DIFFERENTIATION	0.989771169907291	0.990312924703194	0.990384876572166	0.989742513428133
26276	0.983929446699429	0.989086003732226	0.982608738948842	0.986746534815383
GO_POSITIVE_REGULATION_OF_TOR_SIGNALING	0.991977033524064	0.990340162040724	0.992753476195549	0.991023354548967
GO_MALE_SEX_DETERMINATION	0.980884325216905	0.976870019404791	0.978805091754144	0.974529872493543
GO_TYPE_B_PANCREATIC_CELL_DEVELOPMENT	0.951564767924316	0.967034816936504	0.965656298679789	0.95987274025
GO_REGULATION_OF_SUPEROXIDE_ANION_GENERATION	0.990322747223473	0.993904582174879	0.98972843622809	0.992290797203008
GO_REGULATION_OF_SERINE_TYPE_PEPTIDASE_ACTIVITY	0.98026612861749	0.984018926448779	0.982924732227468	0.982206032661778
GO_NEGATIVE_REGULATION_OF_STEROID_METABOLIC_PROCESS	0.970060383303956	0.982923732669207	0.97937581335156	0.977200047349934
GO_BARBED_END_ACTIN_FILAMENT_CAPPING	0.989670883995168	0.99281046424397	0.981839326730989	0.986618691128549
GO_CELL_MIGRATION_INVOLVED_IN_SPROUTING_ANGIOGENESIS	0.993320821800136	0.992693703450084	0.992222670013571	0.992162687218599
GO_NEGATIVE_REGULATION_OF_INTRACELLULAR_ESTROGEN_RECEPTOR_SIGNALING_PATHWAY	0.993062058548801	0.990985978910699	0.992148793545144	0.991242295150409
GO_REGULATION_OF_TYPE_2_IMMUNE_RESPONSE	0.990816954059605	0.989494512629226	0.989455051297944	0.990244878548719
GO_3_UTR_MEDIATED_MRNA_STABILIZATION	0.982548356632802	0.982059313220486	0.979591846585074	0.977236870899817
GO_DRUG_CATABOLIC_PROCESS	0.991186517518591	0.99105217105094	0.98968316461214	0.992142819076507
GO_POSITIVE_REGULATION_OF_RHO_PROTEIN_SIGNAL_TRANSDUCTION	0.993495455529753	0.993534476160155	0.993576926030989	0.993821331074944
GO_PRIMITIVE_STREAK_FORMATION	0.988188831079744	0.983934097330483	0.989832601619376	0.98579183827713
GO_RESPONSE_TO_PHENYLPROPANOID	0.986609293649015	0.983282215332116	0.986493125049089	0.983635396716364
9314	0.992265564227247	0.992659908883479	0.991578265194034	0.992043567394381
GO_CONTRACTILE_ACTIN_FILAMENT_BUNDLE_ASSEMBLY	0.99551262384411	0.995845592006618	0.995477517271463	0.995368063855226
GO_ACTIVATION_OF_NF_KAPPAB_INDUCING_KINASE_ACTIVITY	0.985590919385909	0.978856067900438	0.987021415862563	0.984004811914328
GO_NEGATIVE_REGULATION_OF_CYTOKINE_PRODUCTION_INVOLVED_IN_IMMUNE_RESPONSE	0.988420552191711	0.990345398633976	0.989518143798452	0.988966123596287
GO_REGULATION_OF_TOLL_LIKE_RECEPTOR_4_SIGNALING_PATHWAY	0.98711180564397	0.983425115586678	0.986180067450144	0.983850247763552
GO_WHITE_FAT_CELL_DIFFERENTIATION	0.98773995756714	0.987276696257986	0.990995891744421	0.986676979362411
GO_REGULATION_OF_SHORT_TERM_NEURONAL_SYNAPTIC_PLASTICITY	0.993707735172541	0.994377363420187	0.992835068930263	0.994333253309053
GO_ALDEHYDE_CATABOLIC_PROCESS	0.994057553940669	0.992703028504858	0.993542658742476	0.992566240599405
GO_HYALURONAN_CATABOLIC_PROCESS	0.991947452661436	0.993010164937502	0.99164399960674	0.99296198860245
GO_NEUROTRANSMITTER_BIOSYNTHETIC_PROCESS	0.986367777990674	0.9880302156486	0.985076423080542	0.988713074726302
GO_PENTOSE_PHOSPHATE_SHUNT	0.997004583787463	0.996369659034408	0.997309145513733	0.99586687200482
23411	0.990329728105442	0.986519142834483	0.990208013756396	0.988551049967868
GO_IMP_METABOLIC_PROCESS	0.989582575186685	0.990345742485303	0.989179806558213	0.989464561103672
GO_NCRNA_3_END_PROCESSING	0.993858260508665	0.993722196544948	0.993844807992811	0.993216991339856
GO_LYMPH_NODE_DEVELOPMENT	0.989580556625296	0.989575412896661	0.989580174011192	0.989032858814452
GO_REGULATION_OF_RESPIRATORY_GASEOUS_EXCHANGE_BY_NEUROLOGICAL_SYSTEM_PROCESS	0.988558092058765	0.987128305108288	0.989859903462783	0.988416614860834
GO_POSITIVE_REGULATION_OF_CHOLESTEROL_EFFLUX	0.992210574172313	0.990654841551608	0.991028270554208	0.99081722769108
5224	0.995241905399521	0.994586343290719	0.995628067242175	0.995282117459705
GO_POSITIVE_REGULATION_OF_VIRAL_GENOME_REPLICATION	0.993750363434681	0.994227749148638	0.99298878920547	0.993680785485585
GO_REGULATION_OF_ALPHA_AMINO_3_HYDROXY_5_METHYL_4_ISOXAZOLE_PROPIONATE_SELECTIVE_GLUTAMATE_RECEPTOR_ACTIVITY	0.984403725160317	0.985549557248687	0.987959229058968	0.987428822344361
GO_REGULATION_OF_ENDOTHELIAL_CELL_DIFFERENTIATION	0.99071009065296	0.989375945051352	0.99051864786289	0.988877048584857
GO_REGULATION_OF_NOREPINEPHRINE_SECRETION	0.956154760250066	0.956734088087194	0.950264675925847	0.956665376162086
824	0.99337802178645	0.991770574007161	0.993232633503064	0.992509299758619
GO_POLYOL_CATABOLIC_PROCESS	0.991906608728791	0.992224717007583	0.992268027342936	0.992662366054792
4842	0.995724654497294	0.995372163025308	0.99609846312966	0.995686039578203
GO_NEGATIVE_REGULATION_OF_B_CELL_ACTIVATION	0.976175100436683	0.974507171498952	0.975686954905024	0.974899540993639
GO_POSITIVE_REGULATION_OF_COAGULATION	0.985018965563047	0.982918259975413	0.985090585769728	0.982272517916547
GO_NEGATIVE_REGULATION_OF_PROTEIN_TYROSINE_KINASE_ACTIVITY	0.993349317790548	0.992075024433822	0.993709972844192	0.993015712899218
GO_VENTRICULAR_CARDIAC_MUSCLE_CELL_DIFFERENTIATION	0.992191063983587	0.993518109826946	0.991229297512405	0.993955457991759
GO_OXIDATIVE_DEMETHYLATION	0.985122441916504	0.986057430384533	0.985334256494358	0.984811557734596
GO_REGULATION_OF_MACROPHAGE_ACTIVATION	0.990494668960128	0.992139927508528	0.990913603831874	0.989031580027709
100	0.993478369100251	0.993264490113408	0.993722942561916	0.994044931619999
GO_POSITIVE_REGULATION_OF_ACTION_POTENTIAL	0.994509297569313	0.995705949975347	0.995049435195605	0.994481704368841
GO_REGULATION_OF_CHOLESTEROL_EFFLUX	0.992595407682848	0.990846582812953	0.991577309047003	0.99189650896331
GO_NEGATIVE_REGULATION_OF_TOLL_LIKE_RECEPTOR_SIGNALING_PATHWAY	0.98598554208201	0.984089226287223	0.98610130631932	0.984711621802401
GO_POSITIVE_REGULATION_OF_PROTEIN_LOCALIZATION_TO_CELL_SURFACE	0.990501975564895	0.987905714595174	0.991092833870891	0.989922884992969
GO_RENAL_VESICLE_DEVELOPMENT	0.9854642686456	0.987576293754681	0.985969729644143	0.988408686779058
GO_BONE_CELL_DEVELOPMENT	0.995122635624216	0.994265257531633	0.995119800234615	0.994896534230513
5058	0.992268926427065	0.993446224650194	0.992529136771782	0.99278810213554
GO_NEGATIVE_REGULATION_OF_NEUROLOGICAL_SYSTEM_PROCESS	0.968645838550502	0.969163024356931	0.967782828118284	0.969913863269377
GO_PYRIMIDINE_NUCLEOSIDE_MONOPHOSPHATE_METABOLIC_PROCESS	0.994329888223042	0.993289312610048	0.994262741186819	0.994496996779581
GO_POSITIVE_REGULATION_OF_HEART_GROWTH	0.988746175506068	0.987096818430517	0.987987803061768	0.987207220429515
GO_LAYER_FORMATION_IN_CEREBRAL_CORTEX	0.993410933642104	0.992494062009242	0.993183683926296	0.992167980513199
GO_POSITIVE_REGULATION_OF_ACTIN_CYTOSKELETON_REORGANIZATION	0.994225519951164	0.996139239453552	0.99396875303582	0.994114443314109
GO_SEX_DETERMINATION	0.969577206974388	0.9638767210173	0.965661402162728	0.965824162304907
GO_OLIGOSACCHARIDE_CATABOLIC_PROCESS	0.995738182314264	0.996413854790987	0.995546144782091	0.996503577599531
GO_PROTEASOME_ASSEMBLY	0.994009727165717	0.994692118662917	0.993876573689894	0.994103614917687
GO_PYRIMIDINE_NUCLEOSIDE_TRIPHOSPHATE_BIOSYNTHETIC_PROCESS	0.996336392967963	0.995063717465995	0.995413211238168	0.995213200423617
GO_RESPONSE_TO_POTASSIUM_ION	0.994408153525137	0.995245063144221	0.995182545290886	0.995420285456721
27294	0.991628586808151	0.988856943584486	0.990878961850645	0.989690809574177
GO_NEGATIVE_REGULATION_OF_ADHERENS_JUNCTION_ORGANIZATION	0.99594450898688	0.995592576111252	0.996408890001613	0.995840845891326
23530	0.989424962513342	0.989732840881786	0.989116954235199	0.989475578519522
GO_CEREBELLAR_CORTEX_MORPHOGENESIS	0.985047537274431	0.985798965826503	0.985287549554853	0.986080063286281
3449	0.986286340516462	0.981671066963731	0.985251266002036	0.983282590387666
GO_REGULATION_OF_RUFFLE_ASSEMBLY	0.994724476891803	0.99569082497231	0.993865528015427	0.994464388677922
GO_NEGATIVE_REGULATION_OF_CALCIUM_ION_DEPENDENT_EXOCYTOSIS	0.979910878639165	0.977824125805997	0.985573425638974	0.984016563035646
GO_POSITIVE_REGULATION_OF_VIRAL_RELEASE_FROM_HOST_CELL	0.993295310452536	0.993916078932108	0.995156197270576	0.993749011326388
GO_POSITIVE_REGULATION_OF_VACUOLAR_TRANSPORT	0.98662560155235	0.985539279363682	0.984761774627512	0.984451647226043
GO_ENTRAINMENT_OF_CIRCADIAN_CLOCK_BY_PHOTOPERIOD	0.989047857532702	0.990756563818788	0.991642295706582	0.990252657049202
GO_TELOMERE_MAINTENANCE_VIA_TELOMERE_LENGTHENING	0.991071184369696	0.992975947865118	0.990636372154055	0.991632636071887
GO_SULFATE_TRANSPORT	0.993909006310814	0.992714908202691	0.993064729639961	0.993245790247698
GO_RESPONSE_TO_FOOD	0.987348570099893	0.987745810556701	0.987686882537647	0.987539632216308
GO_REGULATION_OF_PROTEIN_INSERTION_INTO_MITOCHONDRIAL_MEMBRANE_INVOLVED_IN_APOPTOTIC_SIGNALING_PATHWAY	0.988838951516972	0.986524489080026	0.989185084338732	0.986982898486156
GO_CAMP_BIOSYNTHETIC_PROCESS	0.993550271250728	0.99383296609274	0.994394324517535	0.993114830895084
GO_CELLULAR_COMPONENT_MAINTENANCE	0.988480159467196	0.992141207952173	0.987646021225015	0.991830985044535
GO_REGULATION_OF_CARDIAC_MUSCLE_CELL_CONTRACTION	0.991954880614514	0.993437722635508	0.990841331604357	0.991756696117882
GO_RESPIRATORY_SYSTEM_PROCESS	0.982006405417519	0.984593965495244	0.982515344321621	0.986166051619552
GO_REGULATION_OF_T_HELPER_CELL_DIFFERENTIATION	0.9861254232746	0.983659907817336	0.986361033644261	0.984722671565461
GO_REGULATION_OF_VOLTAGE_GATED_CALCIUM_CHANNEL_ACTIVITY	0.996030319164849	0.995331290724262	0.995783626051933	0.995935842907525
GO_POSITIVE_REGULATION_OF_TRIGLYCERIDE_LIPASE_ACTIVITY	0.989365994604888	0.986779254375921	0.991000732917101	0.987614622422151
GO_RESPONSE_TO_FUNGICIDE	0.992830940563308	0.992778911536071	0.993591272331132	0.992462843848483
GO_NEGATIVE_REGULATION_BY_HOST_OF_VIRAL_TRANSCRIPTION	0.997319520300485	0.996286948905898	0.997112201801893	0.996840688638565
GO_REGULATION_OF_EPIDERMAL_GROWTH_FACTOR_ACTIVATED_RECEPTOR_ACTIVITY	0.986071688700406	0.983951279218224	0.98633619858834	0.986843073529843
GO_PROTEIN_NEDDYLATION	0.993313942215212	0.993508140081405	0.991384913241959	0.991717368806206
GO_POTASSIUM_ION_HOMEOSTASIS	0.99155597270978	0.990815912245061	0.991439181822623	0.992301757750771
GO_POSITIVE_REGULATION_OF_INTRACELLULAR_STEROID_HORMONE_RECEPTOR_SIGNALING_PATHWAY	0.996518412990602	0.99666116299341	0.995844838815353	0.996650445260214
GO_NEGATIVE_REGULATION_OF_MYOTUBE_DIFFERENTIATION	0.983470070436896	0.979501993137665	0.983157043839023	0.978413192114943
GO_CARBOHYDRATE_PHOSPHORYLATION	0.992969654068825	0.992031697415003	0.993175553554602	0.992358177014307
GO_MAMMARY_GLAND_EPITHELIAL_CELL_DIFFERENTIATION	0.989347966758319	0.992030659998912	0.987540831861412	0.990566046208661
GO_CELLULAR_RESPONSE_TO_GAMMA_RADIATION	0.984301675709984	0.984746631983388	0.984798205509507	0.983707288977262
GO_REGULATION_OF_HEAT_GENERATION	0.992663576222859	0.993407863107638	0.993164585070075	0.993257225633022
GO_REGULATION_OF_FIBROBLAST_MIGRATION	0.995934059810035	0.996166499574838	0.996603827067057	0.99608103736814
GO_INDUCTION_OF_POSITIVE_CHEMOTAXIS	0.99147930272204	0.989904892300863	0.990982556152793	0.99017474807291
55959	0.986363780307801	0.984207224726497	0.98811383297034	0.982666109948249
GO_REGULATION_OF_TRANSLATIONAL_ELONGATION	0.9902491569954	0.992178972105667	0.990959155656659	0.99168012168701
GO_DEVELOPMENTAL_INDUCTION	0.987537531171123	0.98778656741011	0.986334404251705	0.98812880955797
GO_NEGATIVE_REGULATION_OF_ALCOHOL_BIOSYNTHETIC_PROCESS	0.96300783325688	0.97958043521186	0.971311375370121	0.969836593496526
GO_CHROMOSOME_SEPARATION	0.99442480930716	0.995544622715318	0.994007932834424	0.995239921956073
GO_GANGLIOSIDE_METABOLIC_PROCESS	0.991254280802827	0.992358435085623	0.990945914860437	0.991080104680789
7099	0.992007349160983	0.992748325553157	0.992340422871838	0.992913437565526
GO_ANTIGEN_PROCESSING_AND_PRESENTATION_VIA_MHC_CLASS_IB	0.989733441912806	0.989658568746484	0.990073582005304	0.991163477497187
GO_GAMMA_AMINOBUTYRIC_ACID_SIGNALING_PATHWAY	0.991071397817013	0.98975381306165	0.993659637743624	0.989881406508791
GO_POSITIVE_REGULATION_OF_STEROL_TRANSPORT	0.993066181247794	0.991931188386379	0.992499847248745	0.992479917551747
GO_THYROID_HORMONE_METABOLIC_PROCESS	0.990181006525045	0.992400101041942	0.989236286071128	0.993184986983159
GO_APOPTOTIC_CELL_CLEARANCE	0.989272074710687	0.990959989891224	0.989754611039061	0.989913279692821
GO_DNA_LIGATION_INVOLVED_IN_DNA_REPAIR	0.994871535607229	0.994974028148106	0.994658940903163	0.994405352948068
GO_HYPEROSMOTIC_RESPONSE	0.978478483204646	0.976124863504008	0.978422942500991	0.977971305813321
GO_REGULATION_OF_SMAD_PROTEIN_IMPORT_INTO_NUCLEUS	0.994844560713883	0.993755844980887	0.995243084502467	0.994490320265019
GO_NEGATIVE_REGULATION_OF_NATURAL_KILLER_CELL_MEDIATED_IMMUNITY	0.996426962280409	0.996243528494698	0.995970103791246	0.996580466663642
GO_PROTEIN_DEALKYLATION	0.982976742630562	0.983514590624257	0.982033041095026	0.98291644119988
GO_NEGATIVE_REGULATION_OF_DENDRITE_MORPHOGENESIS	0.994161864867833	0.994423276020256	0.995295052237767	0.994260872496837
GO_EXTRACELLULAR_MATRIX_ASSEMBLY	0.989946990700097	0.99163533321117	0.990399896065408	0.990718702287376
1746	0.983586404696139	0.977113633542259	0.98160396025573	0.979594523574116
GO_CARDIAC_MYOFIBRIL_ASSEMBLY	0.988747199808367	0.986410282266885	0.989342409711348	0.987033377960264
GO_CRANIAL_NERVE_MORPHOGENESIS	0.991717839881592	0.989806029803134	0.992287218602567	0.990048941754885
GO_REGULATION_OF_BROWN_FAT_CELL_DIFFERENTIATION	0.990293796191533	0.991823296402963	0.990006781247258	0.990904942789286
GO_FIBRIL_ORGANIZATION	0.991199593560958	0.992203150805835	0.99052649009954	0.989967981616182
GO_RELAXATION_OF_CARDIAC_MUSCLE	0.991493029519058	0.992403854857297	0.990345024322973	0.991890574797335
GO_POSITIVE_REGULATION_OF_BEHAVIOR	0.976902262181981	0.982573348176144	0.97858468333573	0.978937475701217
GO_CALCIUM_MEDIATED_SIGNALING_USING_INTRACELLULAR_CALCIUM_SOURCE	0.992015692570872	0.992764016623228	0.992616882119977	0.993398345430935
GO_CLATHRIN_COAT_ASSEMBLY	0.996121982546727	0.996201248978893	0.995558471262688	0.995989734983743
GO_NEGATIVE_REGULATION_OF_MEIOTIC_NUCLEAR_DIVISION	0.99348494782328	0.99319575306861	0.993347953593211	0.993034355526747
GO_VASCULAR_SMOOTH_MUSCLE_CELL_DIFFERENTIATION	0.979520337648441	0.98211095519052	0.976911282224413	0.978784030314601
GO_DNA_INTEGRATION	0.990708531812548	0.990421073548284	0.99129811094252	0.989767146454817
GO_NEGATIVE_REGULATION_OF_JUN_KINASE_ACTIVITY	0.981648184324965	0.981193021696801	0.978711085878945	0.98314911859851
GO_REGULATION_OF_DOPAMINE_SECRETION	0.976471675735688	0.974420513708096	0.976100378975319	0.971296154169503
GO_RESPONSE_TO_COPPER_ION	0.986939723533531	0.984578345331629	0.98793733753652	0.984165795466109
GO_REGULATION_OF_CIRCADIAN_SLEEP_WAKE_CYCLE	0.97557815929523	0.977702406615049	0.974588777715831	0.974170128762845
GO_REGULATION_OF_DOUBLE_STRAND_BREAK_REPAIR_VIA_HOMOLOGOUS_RECOMBINATION	0.990030911400542	0.990478837343496	0.989649800242102	0.990688881474334
GO_RETINOL_METABOLIC_PROCESS	0.992053049391762	0.992485937163988	0.992259038552778	0.9924181513782
GO_OXALOACETATE_METABOLIC_PROCESS	0.995898264329488	0.995190829658331	0.995746528219008	0.995775458522762
GO_NEGATIVE_REGULATION_OF_TUMOR_NECROSIS_FACTOR_MEDIATED_SIGNALING_PATHWAY	0.993811279440903	0.994975180023417	0.992787025353312	0.994715484240607
GO_NEGATIVE_REGULATION_OF_EXOCYTOSIS	0.98783114531858	0.987927546868835	0.989114057513527	0.990578904171651
7471	0.990651353507584	0.989422312310187	0.989520058605155	0.990275902238815
GO_NEGATIVE_REGULATION_OF_CELL_JUNCTION_ASSEMBLY	0.995609909071485	0.995770872582913	0.996094064724502	0.995456355034487
GO_HIPPO_SIGNALING	0.99148140043765	0.989781762356654	0.99007349556826	0.989841687533659
GO_NEGATIVE_REGULATION_OF_EPITHELIAL_TO_MESENCHYMAL_TRANSITION	0.972781775668708	0.984050800316038	0.977050115508464	0.978315282323394
GO_AMINO_SUGAR_BIOSYNTHETIC_PROCESS	0.979155593844944	0.977487616211081	0.979119396282398	0.973437482467389
2146	0.986602995366482	0.987212655113263	0.98548912504525	0.984680245102677
GO_REGULATION_OF_ESTABLISHMENT_OF_PROTEIN_LOCALIZATION_TO_CHROMOSOME	0.997983958612164	0.996931691372911	0.998112283586712	0.997250270849351
GO_REGULATION_OF_CARDIAC_MUSCLE_CELL_DIFFERENTIATION	0.994464017288256	0.99375363921137	0.994669810646265	0.99481958605975
GO_POSITIVE_REGULATION_OF_DIGESTIVE_SYSTEM_PROCESS	0.979522169452874	0.97680053489527	0.97629318100576	0.977922684359638
GO_TETRAPYRROLE_BIOSYNTHETIC_PROCESS	0.992906873667775	0.991637651086991	0.993174458240296	0.992615401134702
GO_PROTEIN_LIPID_COMPLEX_ASSEMBLY	0.985511129533713	0.980178597151222	0.985981285645005	0.983038768312327
GO_DETECTION_OF_OTHER_ORGANISM	0.98231196423266	0.988588859727354	0.981427528310563	0.984731872968817
GO_G_PROTEIN_COUPLED_GLUTAMATE_RECEPTOR_SIGNALING_PATHWAY	0.994782651671225	0.994013885613882	0.994975104681886	0.995182880712863
GO_CLEAVAGE_INVOLVED_IN_RRNA_PROCESSING	0.992889170878918	0.993722587826749	0.9923602274252	0.992977506393015
GO_REGULATION_OF_EXIT_FROM_MITOSIS	0.992931382943051	0.993123523940605	0.992221339208014	0.99359683062344
GO_ASPARTATE_FAMILY_AMINO_ACID_BIOSYNTHETIC_PROCESS	0.992077266247487	0.992654222645188	0.992298962088043	0.99298456728677
GO_MANGANESE_ION_TRANSPORT	0.995180943198782	0.995604911061425	0.993695101660042	0.993961398642763
GO_POSITIVE_REGULATION_OF_HISTONE_H3_K4_METHYLATION	0.997415218497006	0.997678502876145	0.997552737428094	0.997695506882222
GO_POSITIVE_REGULATION_OF_FIBROBLAST_MIGRATION	0.996562706401667	0.997192122694534	0.997013185655117	0.997234505090381
GO_CHAPERONE_MEDIATED_PROTEIN_COMPLEX_ASSEMBLY	0.989474888854472	0.988154509497699	0.989969930871866	0.987814322359263
GO_CHONDROCYTE_DEVELOPMENT	0.982089031558728	0.984456211114072	0.980075057902943	0.983875590569532
GO_MEMBRANE_RAFT_ORGANIZATION	0.995400239690246	0.993556732775427	0.994878109597466	0.994301178476026
GO_MICROTUBULE_NUCLEATION	0.996090399642038	0.996397302944211	0.99577060080324	0.996284083887988
GO_NEGATIVE_REGULATION_OF_ACUTE_INFLAMMATORY_RESPONSE	0.991433391121691	0.989418029754862	0.98981106745106	0.989582717622431
GO_REGULATION_OF_MEMBRANE_LIPID_METABOLIC_PROCESS	0.991675932260257	0.990893697372675	0.99273271611144	0.991208641750166
GO_DRUG_TRANSMEMBRANE_TRANSPORT	0.995215216814792	0.995169965550644	0.995500211291951	0.995254037155425
GO_POSITIVE_REGULATION_OF_MEMBRANE_DEPOLARIZATION	0.992977600372131	0.992232882010225	0.993273600666623	0.992391544631684
2885	0.98908960725873	0.99093549136383	0.98757096150787	0.987325932901143
GO_HISTONE_H2A_UBIQUITINATION	0.993974758314366	0.994633667841127	0.994466549186298	0.994845630420045
GO_TOOTH_MINERALIZATION	0.993465742552859	0.994019072478357	0.992593034339959	0.993147780533097
GO_REGULATION_OF_HAIR_CYCLE	0.989525448867042	0.990069749029621	0.990232390174361	0.990192452572165
GO_NEGATIVE_REGULATION_OF_BONE_REMODELING	0.993313590726334	0.992561746580866	0.992548070189244	0.993167114828248
GO_ESTABLISHMENT_OF_MITOTIC_SPINDLE_ORIENTATION	0.993390045605935	0.99481144873586	0.993499060368988	0.994646497126347
GO_POSITIVE_REGULATION_OF_PROTEIN_OLIGOMERIZATION	0.982034319158859	0.981663184148844	0.981085945859158	0.983866671778881
GO_SPINDLE_CHECKPOINT	0.991414324365767	0.992857579556561	0.992386949655768	0.992264299247697
GO_LEUKOTRIENE_BIOSYNTHETIC_PROCESS	0.992977729837388	0.992932903784211	0.99287215665898	0.992268630654542
GO_POSITIVE_REGULATION_OF_SUBSTRATE_ADHESION_DEPENDENT_CELL_SPREADING	0.99305734401211	0.994576035810539	0.993620732819604	0.994661861861221
GO_POSITIVE_REGULATION_OF_THYMOCYTE_AGGREGATION	0.990527985906021	0.990354590170657	0.986261056874475	0.98468182680541
GO_POSITIVE_REGULATION_OF_PROTEIN_COMPLEX_DISASSEMBLY	0.988531625213542	0.989563425623979	0.986843413446244	0.988125615557355
GO_BLASTOCYST_FORMATION	0.981404851488495	0.981762839394061	0.979699291133101	0.982876655138998
GO_REGULATION_OF_WATER_LOSS_VIA_SKIN	0.982835890310569	0.980863761245485	0.983919381869899	0.983465569487163
GO_NEGATIVE_REGULATION_OF_REGULATED_SECRETORY_PATHWAY	0.986919252065672	0.98738302507856	0.989139316445396	0.990298397807538
GO_CELL_DIFFERENTIATION_INVOLVED_IN_METANEPHROS_DEVELOPMENT	0.961737800965356	0.954647054681715	0.956269796433284	0.960447210960685
GO_POSITIVE_REGULATION_OF_ALCOHOL_BIOSYNTHETIC_PROCESS	0.98526745629442	0.987568339672399	0.984251316646371	0.987737026198355
GO_REGULATION_OF_EPITHELIAL_CELL_DIFFERENTIATION_INVOLVED_IN_KIDNEY_DEVELOPMENT	0.986251880906311	0.981446745485691	0.988772082551325	0.984959646535401
GO_MAGNESIUM_ION_TRANSPORT	0.987477044606931	0.988768460854876	0.989310091945386	0.990492770931289
GO_PROTEIN_LOCALIZATION_TO_CENTROSOME	0.997859728734964	0.997568991921291	0.997650450879817	0.997561470771453
GO_MUSCLE_CELL_PROLIFERATION	0.984311147416415	0.981236861210905	0.988100749017891	0.984230841148289
GO_VENTRAL_SPINAL_CORD_INTERNEURON_SPECIFICATION	0.97487570935821	0.96827145684747	0.973226589862727	0.968723707661992
54331	0.990045484285953	0.986399647308804	0.988819324590615	0.987383837975238
GO_REGULATION_OF_TOLERANCE_INDUCTION	0.986219545098439	0.985998876088751	0.98612295255341	0.982976695174706
GO_REGULATION_OF_CORTICOSTEROID_HORMONE_SECRETION	0.980914177137716	0.980130806046542	0.979959886256567	0.980258498627485
GO_SULFATION	0.985610252543979	0.988187876815987	0.984837708533957	0.988727150982743
GO_DNA_DEALKYLATION	0.990316745759132	0.986435116704816	0.990752941123805	0.98783262802837
GO_SARCOMERE_ORGANIZATION	0.989578270153114	0.98827527041437	0.9877716223415	0.987724714505089
GO_POSITIVE_REGULATION_OF_B_CELL_MEDIATED_IMMUNITY	0.989924384234687	0.993271571682509	0.99010009411919	0.99196450168321
GO_NEGATIVE_REGULATION_OF_NITRIC_OXIDE_METABOLIC_PROCESS	0.989219776429043	0.992892077139202	0.98955138944842	0.990730143825403
GO_VENTRICULAR_SYSTEM_DEVELOPMENT	0.992409132591101	0.994186948948227	0.993220595533565	0.993214040506693
GO_RESPONSE_TO_GRAVITY	0.986814808335295	0.986451242054266	0.98525092670322	0.987768545090018
GO_REGULATION_OF_IMMUNOGLOBULIN_SECRETION	0.987797061422348	0.987797962212815	0.988933567141779	0.985774908699246
GO_ACETYL_COA_METABOLIC_PROCESS	0.99038961747905	0.989273305176936	0.989586803096766	0.989460936210751
GO_CREATINE_METABOLIC_PROCESS	0.995833067332416	0.994153736947864	0.995538663898804	0.994495414593314
GO_POSITIVE_REGULATION_OF_MACROPHAGE_DERIVED_FOAM_CELL_DIFFERENTIATION	0.993671459711657	0.994763140201664	0.991171068835737	0.993428041059205
GO_REGULATION_OF_RECEPTOR_BINDING	0.989549693630619	0.991950804505932	0.98952594051418	0.990729730363689
GO_REGULATION_OF_CARDIAC_MUSCLE_CELL_PROLIFERATION	0.988882438437892	0.988929875827784	0.989468269786553	0.988682835856564
GO_REGULATION_OF_INTERLEUKIN_10_SECRETION	0.974188432222242	0.968298698051782	0.974449116185556	0.969904841680688
GO_REGULATION_OF_LAMELLIPODIUM_ASSEMBLY	0.995075245686023	0.994194241836342	0.995073558738395	0.993964000031939
GO_CELL_PROLIFERATION_IN_FOREBRAIN	0.984588220761863	0.982381173314582	0.983545140578168	0.984942698273902
GO_RESPONSE_TO_MURAMYL_DIPEPTIDE	0.993910059385586	0.993407641354938	0.994932862720553	0.993747376987455
GO_REGULATION_OF_POSITIVE_CHEMOTAXIS	0.987369609642933	0.985694403323394	0.988455507630961	0.986383257702654
GO_NEGATIVE_REGULATION_OF_NOTCH_SIGNALING_PATHWAY	0.988944815080598	0.990554247307331	0.988139736525948	0.990902932555404
GO_MEMBRANE_LIPID_CATABOLIC_PROCESS	0.994729199027653	0.993593823812482	0.993999090887568	0.994083956197541
GO_POSITIVE_REGULATION_OF_NEUROBLAST_PROLIFERATION	0.990966907017405	0.991139131902904	0.992110935178216	0.991617851306191
GO_CARTILAGE_MORPHOGENESIS	0.954492752846198	0.956483376718834	0.944325424149759	0.955528993253
GO_NEGATIVE_REGULATION_OF_INTRINSIC_APOPTOTIC_SIGNALING_PATHWAY_IN_RESPONSE_TO_DNA_DAMAGE	0.990582588989619	0.989059659222034	0.989336474835447	0.990077284707241
GO_REGULATION_OF_T_HELPER_2_CELL_DIFFERENTIATION	0.992946833965388	0.99200695968482	0.993144069198843	0.992751833629263
GO_PURINE_RIBONUCLEOSIDE_BISPHOSPHATE_METABOLIC_PROCESS	0.965939814628726	0.976218834906215	0.970310736638354	0.975437495153392
GO_PEPTIDYL_CYSTEINE_MODIFICATION	0.974385829118002	0.973805949503039	0.971756011134396	0.97568096175163
GO_POSITIVE_REGULATION_OF_HORMONE_METABOLIC_PROCESS	0.989330220432481	0.989174864814266	0.988335056443747	0.990020939556689
GO_TONGUE_DEVELOPMENT	0.983471861957659	0.98186302792278	0.981188717355804	0.981114046591271
GO_BONE_GROWTH	0.987530961614782	0.982713641298679	0.987470575184171	0.985622049530874
GO_UV_PROTECTION	0.989812396896884	0.99308797259719	0.989674583168266	0.991675810811711
GO_CYTOKINETIC_PROCESS	0.99280388867126	0.992510194015977	0.992906464490349	0.99332006115514
GO_ENDOCARDIAL_CUSHION_MORPHOGENESIS	0.978041660618496	0.979093726549518	0.979461145429476	0.979188610923925
GO_INTERLEUKIN_1_PRODUCTION	0.990708381835243	0.991186958912743	0.989919373700786	0.99117531466775
GO_MODULATION_BY_HOST_OF_VIRAL_PROCESS	0.982272871865406	0.984740214549437	0.982460994959668	0.984325918374134
GO_REFLEX	0.985323074071254	0.98174583187041	0.986292050466082	0.984492190950873
161247	0.979193669061515	0.977933822253675	0.979071470347518	0.981977058257436
GO_NEGATIVE_REGULATION_OF_SERINE_TYPE_PEPTIDASE_ACTIVITY	0.979782353379152	0.982790837795349	0.985903409761799	0.984252743143682
GO_REGULATION_OF_PROTEIN_GLYCOSYLATION	0.982384405154694	0.982534173502621	0.978444684870333	0.97786142626845
GO_NEGATIVE_REGULATION_OF_FIBROBLAST_PROLIFERATION	0.98868115119048	0.985636654679283	0.989488813202342	0.985761779513578
GO_NEGATIVE_REGULATION_OF_DNA_DEPENDENT_DNA_REPLICATION	0.996768768727234	0.996411541217096	0.996474065738471	0.996628854189952
GO_ORGAN_MATURATION	0.993354746691987	0.990977024477089	0.992746473637537	0.991020159126842
GO_POSITIVE_REGULATION_OF_ACUTE_INFLAMMATORY_RESPONSE	0.99139832002333	0.992203415863911	0.991078235606561	0.992836983968986
GO_GASTRULATION_WITH_MOUTH_FORMING_SECOND	0.99091310039355	0.990783362680692	0.991317790582698	0.990107318243924
GO_ENDOCARDIUM_DEVELOPMENT	0.992987121472731	0.993043315665834	0.99483161166979	0.991364800601917
GO_INSEMINATION	0.986375007385069	0.989845103453997	0.983846389220262	0.987730289289305
GO_REGULATION_OF_NUCLEOBASE_CONTAINING_COMPOUND_TRANSPORT	0.994682435297471	0.995079206727551	0.995216738411066	0.995389276538862
GO_CYCLIC_NUCLEOTIDE_CATABOLIC_PROCESS	0.996109141549978	0.994691087228189	0.995612376234665	0.995784906764169
GO_RESPONSE_TO_EPIDERMAL_GROWTH_FACTOR	0.992321638205939	0.990798518287112	0.992191880879471	0.990674187823341
GO_PEPTIDYL_ARGININE_MODIFICATION	0.99066061304828	0.98491273773796	0.991493579601692	0.985638257026829
GO_SPECIFICATION_OF_ORGAN_IDENTITY	0.992482498931574	0.991062036350086	0.991692477116539	0.992211465728714
GO_RRNA_TRANSCRIPTION	0.994003096788778	0.994724712643373	0.993103305333608	0.994986592496195
GO_ANATOMICAL_STRUCTURE_ARRANGEMENT	0.990448953141566	0.990427653354975	0.990522968903757	0.991426170597686
GO_PATHWAY_RESTRICTED_SMAD_PROTEIN_PHOSPHORYLATION	0.982030200526368	0.981808224992394	0.983437047820679	0.983417586939684
GO_SPONGIOTROPHOBLAST_LAYER_DEVELOPMENT	0.993152085975279	0.994578285265341	0.991648623257937	0.993420656363864
GO_HISTONE_H2A_MONOUBIQUITINATION	0.994007836059359	0.99424567428989	0.994000151668712	0.994497982855548
GO_REGULATION_OF_EXTRACELLULAR_MATRIX_ORGANIZATION	0.98746287030657	0.990835572634217	0.988539982650708	0.989457660958039
GO_MITOTIC_G2_M_TRANSITION_CHECKPOINT	0.993271137484867	0.992354107272606	0.992351195842759	0.993022812229828
GO_POSITIVE_REGULATION_OF_INTERLEUKIN_8_SECRETION	0.966158237560876	0.970969591040365	0.965366658970706	0.967699773484869
GO_PYRIMIDINE_NUCLEOBASE_METABOLIC_PROCESS	0.990275283663927	0.988921548282171	0.988519321785116	0.989731540196442
GO_PURINE_CONTAINING_COMPOUND_SALVAGE	0.991586653776566	0.993755941028399	0.992282383074427	0.993172517282062
GO_INNER_EAR_RECEPTOR_STEREOCILIUM_ORGANIZATION	0.98989073300278	0.989770408690518	0.990803251668223	0.990403712066025
GO_POSITIVE_REGULATION_OF_CELLULAR_RESPONSE_TO_TRANSFORMING_GROWTH_FACTOR_BETA_STIMULUS	0.993728526962719	0.992886881329329	0.993355178995373	0.993179544075731
GO_AXON_REGENERATION	0.992296169856718	0.990352095118804	0.991790615423478	0.990230800795868
GO_LOW_DENSITY_LIPOPROTEIN_PARTICLE_CLEARANCE	0.99516299815389	0.994763843196871	0.994419888058295	0.994044692218493
GO_NUCLEOTIDE_TRANSPORT	0.984032820589385	0.985885086980064	0.988392308171423	0.986813074830771
GO_REGULATION_OF_HAIR_FOLLICLE_DEVELOPMENT	0.988092568878853	0.989605609586791	0.989090133696054	0.987036915112225
GO_CRISTAE_FORMATION	0.990157727892763	0.991081187199463	0.987880021652682	0.991140645543575
GO_SYNAPTIC_VESICLE_RECYCLING	0.995224786824002	0.994455151929463	0.994479798507201	0.994280409892997
GO_POSITIVE_REGULATION_OF_NUCLEOSIDE_METABOLIC_PROCESS	0.987404386955491	0.98671343309397	0.989186451188956	0.986957818822234
GO_REGULATION_OF_VITAMIN_METABOLIC_PROCESS	0.986225826747609	0.985041389327145	0.987856138035465	0.98472366757948
GO_SEQUESTERING_OF_METAL_ION	0.989163268959203	0.990499727757735	0.989738910671783	0.990964744229004
GO_COPPER_ION_TRANSPORT	0.990630728730857	0.990371492027031	0.989807363582209	0.990965255320114
GO_MEMBRANE_ASSEMBLY	0.994353787630141	0.99332004459536	0.99510045902345	0.993708825660758
GO_REGULATION_OF_DNA_DAMAGE_RESPONSE_SIGNAL_TRANSDUCTION_BY_P53_CLASS_MEDIATOR	0.986920674653717	0.985385055567077	0.987341641932561	0.987062046115265
GO_LIPID_DIGESTION	0.973729472529474	0.969347082438661	0.97632975891136	0.970796760469643
GO_POSITIVE_REGULATION_OF_G1_S_TRANSITION_OF_MITOTIC_CELL_CYCLE	0.995276994527574	0.995310895236138	0.995138728106416	0.994983669380659
GO_REGULATION_OF_CARDIAC_MUSCLE_CONTRACTION_BY_REGULATION_OF_THE_RELEASE_OF_SEQUESTERED_CALCIUM_ION	0.992438516481382	0.99238210763919	0.991957872452164	0.992773048040992
GO_NEGATIVE_REGULATION_OF_ORGANELLE_ASSEMBLY	0.994940709612907	0.993979033269822	0.994603348385857	0.994722883135667
GO_RESPONSE_TO_INTERFERON_BETA	0.991351455189102	0.991501913754811	0.989172416507644	0.991551096895737
GO_RHODOPSIN_MEDIATED_SIGNALING_PATHWAY	0.986324822680255	0.987369643364019	0.984965322385315	0.986706006479765
GO_REGULATION_OF_MESONEPHROS_DEVELOPMENT	0.977543858792367	0.974098236581736	0.974167506626687	0.977345285287591
84061	0.98573215470138	0.982864802626422	0.985998101891704	0.982853529840182
GO_REGULATION_OF_CHROMATIN_BINDING	0.992846161708396	0.993443990463044	0.992893886597299	0.993234222532307
GO_REGULATION_OF_EXTRACELLULAR_MATRIX_ASSEMBLY	0.993069867466051	0.993746738424728	0.992206893792131	0.992179980946794
GO_PROTEIN_LOCALIZATION_TO_LYSOSOME	0.994295730787945	0.992562940262917	0.994583144260649	0.993632754756462
GO_MRNA_MODIFICATION	0.984014977820239	0.981594475718932	0.985013194825976	0.981670336730222
GO_SOMATIC_DIVERSIFICATION_OF_IMMUNOGLOBULINS	0.992428213589102	0.989319661212471	0.991423698753094	0.989908881941271
GO_HEMATOPOIETIC_STEM_CELL_DIFFERENTIATION	0.978880375688607	0.974315558354372	0.979140109850341	0.975780141263207
GO_NEGATIVE_REGULATION_OF_ASTROCYTE_DIFFERENTIATION	0.993413708872622	0.994357490037595	0.993803133809031	0.99458503847272
GO_REGULATION_OF_ENERGY_HOMEOSTASIS	0.990180645197358	0.991944428297227	0.989696073372132	0.991900929047785
GO_POSITIVE_REGULATION_OF_RELEASE_OF_CYTOCHROME_C_FROM_MITOCHONDRIA	0.986816934420664	0.984434894214582	0.987856172274713	0.984860396165042
GO_PEPTIDYL_PROLINE_HYDROXYLATION	0.996163689767087	0.995593847581133	0.996353516921351	0.995534340074824
GO_AMINO_ACID_BETAINE_TRANSPORT	0.989641735910252	0.985709055668206	0.989085326422607	0.986833441886951
GO_AMMONIUM_TRANSMEMBRANE_TRANSPORT	0.983714565521627	0.98611853351161	0.983682775662901	0.983040690517012
GO_GABAERGIC_NEURON_DIFFERENTIATION	0.994015242730056	0.993511626122518	0.994352810253814	0.994100165392767
GO_FATTY_ACID_BETA_OXIDATION_USING_ACYL_COA_DEHYDROGENASE	0.995543804694224	0.995683176591062	0.995634606159671	0.996494629258218
GO_EXCITATORY_POSTSYNAPTIC_POTENTIAL	0.989929039423177	0.987638874840426	0.989838809480834	0.987840938121965
GO_REGULATION_OF_NUCLEASE_ACTIVITY	0.990498374098896	0.989018167064645	0.991168782610894	0.990102350450564
GO_NEGATIVE_REGULATION_OF_HISTONE_ACETYLATION	0.997082631363817	0.996798848564304	0.996614639378829	0.997010040749896
GO_PHAGOLYSOSOME_ASSEMBLY	0.995810168276679	0.995120552544885	0.995583558395776	0.995455330975652
GO_MODULATION_BY_SYMBIONT_OF_HOST_CELLULAR_PROCESS	0.990187407790232	0.990171552534617	0.988698837488057	0.989581831740323
115827	0.99691712635601	0.996945515088433	0.997082934211008	0.996926769378796
GO_REGULATION_OF_ASTROCYTE_DIFFERENTIATION	0.990945871898908	0.991896217562743	0.990481068197975	0.991581463234712
GO_REGULATION_OF_HYDROGEN_PEROXIDE_INDUCED_CELL_DEATH	0.992290890094595	0.991976387128702	0.992202172831764	0.991022007168985
GO_HISTONE_DEUBIQUITINATION	0.995274460094704	0.995269174738695	0.995093119969522	0.995071177187981
GO_GLUCOSAMINE_CONTAINING_COMPOUND_METABOLIC_PROCESS	0.988235944804246	0.984367996692054	0.988150781547984	0.984183461992277
GO_FOREBRAIN_REGIONALIZATION	0.990731564371258	0.990350086184074	0.990803873750921	0.990130391307691
GO_CALCIUM_DEPENDENT_CELL_CELL_ADHESION_VIA_PLASMA_MEMBRANE_CELL_ADHESION_MOLECULES	0.986402896946804	0.987256774561915	0.98723278039076	0.98680492413185
GO_GLUCOSE_6_PHOSPHATE_METABOLIC_PROCESS	0.99562176830534	0.994880542919602	0.995254061775335	0.994860183418332
GO_NUCLEAR_PORE_ORGANIZATION	0.992529756503289	0.992776402456564	0.993100630720376	0.99266013548843
GO_CELLULAR_RESPONSE_TO_NITRIC_OXIDE	0.988307652044496	0.991361641700429	0.989457383273591	0.990633497759803
GO_INTRA_S_DNA_DAMAGE_CHECKPOINT	0.993805706386028	0.994474717675264	0.994585548613312	0.994073229551205
GO_HISTONE_H3_K9_MODIFICATION	0.994705149358705	0.995317594460377	0.994537658837682	0.99494185329487
GO_RESPONSE_TO_INTERFERON_ALPHA	0.994759872859142	0.993838059029208	0.994647046093453	0.9944390782823
GO_NEGATIVE_REGULATION_OF_TRANSLATIONAL_INITIATION	0.988973706351007	0.985607578024386	0.98842538919751	0.986380020361439
GO_CARDIAC_CONDUCTION_SYSTEM_DEVELOPMENT	0.979918486552903	0.979184179146883	0.982757586431977	0.977661153009934
GO_REGULATION_OF_GLOMERULAR_FILTRATION	0.984532717258817	0.983873143211376	0.985323139219931	0.986802874213207
GO_CYTOCHROME_COMPLEX_ASSEMBLY	0.988179561343921	0.989892259754909	0.992247058391877	0.989721387195178
1020	0.991201522863962	0.988788912972226	0.990488173929314	0.990418996534804
GO_ENDOCARDIAL_CUSHION_FORMATION	0.984148790011669	0.981708673474147	0.984126811936768	0.983974895427676
GO_REGULATION_OF_NUCLEAR_CELL_CYCLE_DNA_REPLICATION	0.995340167466022	0.994297651464999	0.995558234694781	0.994642083193659
GO_MITOCHONDRIAL_CALCIUM_ION_HOMEOSTASIS	0.994391313295636	0.993280228406849	0.994362750096628	0.993717489454735
GO_REPLACEMENT_OSSIFICATION	0.992682738908343	0.992423056129433	0.993006750022449	0.992842635126175
57026	0.988378008099537	0.989464102042921	0.987648728922092	0.989517586791181
GO_MITOTIC_CELL_CYCLE_ARREST	0.987302631633292	0.990892820537534	0.987192938180249	0.989118386112929
GO_GLUTAMINE_METABOLIC_PROCESS	0.993044329908937	0.9900419685264	0.991962319772433	0.991050849410358
GO_NEGATIVE_REGULATION_OF_TELOMERASE_ACTIVITY	0.99579349416612	0.995758351048196	0.995162172789756	0.9961703182509
GO_REGULATION_OF_IRE1_MEDIATED_UNFOLDED_PROTEIN_RESPONSE	0.992154460847076	0.98814429625239	0.994544232421916	0.990782826381865
GO_POSITIVE_REGULATION_OF_FATTY_ACID_BIOSYNTHETIC_PROCESS	0.989501131446057	0.990840990468652	0.988093880797304	0.989852169585544
GO_POSITIVE_REGULATION_OF_INTERLEUKIN_1_SECRETION	0.99286254056424	0.991799935980623	0.993929617592672	0.992270620660571
GO_PSEUDOURIDINE_SYNTHESIS	0.98530892755034	0.987344385686705	0.9883797415882	0.984770035510957
GO_POLY_A_MRNA_EXPORT_FROM_NUCLEUS	0.991054355245921	0.99229755922985	0.988765360535618	0.991746585714317
9779	0.993541766286375	0.993024709536917	0.9934403460136	0.991766504272817
GO_CELLULAR_RESPONSE_TO_INTERLEUKIN_4	0.991467730276003	0.98947397537137	0.991259183791215	0.990246631541584
GO_SPERM_CAPACITATION	0.988184234466361	0.990457650837253	0.988739002140713	0.990168483314993
GO_POSITIVE_REGULATION_OF_TELOMERASE_ACTIVITY	0.99265915968474	0.991680183097612	0.991660772452062	0.991159063516197
GO_RESPONSE_TO_METHYLMERCURY	0.986298068619189	0.984329334072265	0.988090299807519	0.986310803405201
GO_REGULATION_OF_CENTRIOLE_REPLICATION	0.996937856323426	0.997734854641352	0.996764877768762	0.997541310256445
GO_POSITIVE_REGULATION_OF_MULTICELLULAR_ORGANISMAL_METABOLIC_PROCESS	0.982663503939229	0.980707145234564	0.982223059035109	0.981376607458351
GO_DECIDUALIZATION	0.981443600838755	0.983882768359429	0.981244924889955	0.982886053053167
GO_REGULATION_OF_MONONUCLEAR_CELL_MIGRATION	0.956863359066712	0.981267476213167	0.972751753234704	0.971834071017723
GO_NEGATIVE_REGULATION_OF_ORGAN_GROWTH	0.99067841892741	0.988554561003819	0.99235921476118	0.989303083815101
GO_NEGATIVE_REGULATION_OF_RESPONSE_TO_BIOTIC_STIMULUS	0.992169235213576	0.991885919496935	0.991671234705561	0.990837921956809
GO_HISTONE_MONOUBIQUITINATION	0.991056427082795	0.989797941064845	0.990149953555695	0.990428849246289
GO_EMBRYONIC_VISCEROCRANIUM_MORPHOGENESIS	0.992266561416668	0.993666482121002	0.992127083042415	0.995095695654446
GO_POSITIVE_REGULATION_OF_TRANSLATIONAL_INITIATION	0.992007585694096	0.99285425760929	0.991088114779737	0.992750519395233
GO_NEGATIVE_REGULATION_OF_CELL_AGING	0.992068314782425	0.991090553593854	0.99212885877122	0.990177251498514
GO_CELL_DIFFERENTIATION_INVOLVED_IN_EMBRYONIC_PLACENTA_DEVELOPMENT	0.980589817850981	0.980410665515488	0.980230353661069	0.979896349759321
GO_ASYMMETRIC_CELL_DIVISION	0.993112078337371	0.99321590476166	0.992842937225644	0.994966534343457
GO_BILE_ACID_BIOSYNTHETIC_PROCESS	0.993802164215606	0.994012904771225	0.993582704829942	0.993555834984207
GO_NUCLEOTIDE_EXCISION_REPAIR_DNA_DAMAGE_RECOGNITION	0.996265218297555	0.996111424440215	0.996225503419396	0.996593023751098
GO_REGULATION_OF_ENDOTHELIAL_CELL_DEVELOPMENT	0.991642913640017	0.990418129782566	0.991393273253468	0.991504046112813
GO_REGULATION_OF_SEQUESTERING_OF_TRIGLYCERIDE	0.989424011645183	0.98948813431768	0.989041605162586	0.987984723776084
GO_NEGATIVE_REGULATION_OF_FIBROBLAST_GROWTH_FACTOR_RECEPTOR_SIGNALING_PATHWAY	0.992288933478035	0.992044555335406	0.991861913558278	0.992973667030393
GO_NEGATIVE_REGULATION_OF_PROTEIN_OLIGOMERIZATION	0.983656865964905	0.976780436800547	0.981827421293539	0.979482712715121
GO_HOMOCYSTEINE_METABOLIC_PROCESS	0.995319391413365	0.994177640418387	0.995520199394694	0.994893930283384
GO_COFACTOR_CATABOLIC_PROCESS	0.99143310972456	0.987245791613931	0.9913737726504	0.990141594179904
10318	0.988092814811011	0.986659942844141	0.987801144022414	0.986743341810869
GO_MORPHOGENESIS_OF_AN_ENDOTHELIUM	0.991100541623679	0.991131264683185	0.991631447600551	0.99107536289104
GO_CHONDROITIN_SULFATE_PROTEOGLYCAN_BIOSYNTHETIC_PROCESS	0.979074023374131	0.979386119981272	0.978534444215089	0.981412733801892
GO_GLANDULAR_EPITHELIAL_CELL_DEVELOPMENT	0.964781815679679	0.975625713161798	0.976580418935189	0.970919188442373
GO_RESPONSE_TO_MAGNESIUM_ION	0.995876466936884	0.995458746058307	0.996319265823338	0.995808791626297
GO_CELLULAR_RESPONSE_TO_ATP	0.993725539316795	0.993278027783503	0.99315375381569	0.992828423333007
GO_CHOLESTEROL_EFFLUX	0.985814165918161	0.982983771396967	0.984146679922692	0.981447098787598
GO_BETA_CATENIN_DESTRUCTION_COMPLEX_DISASSEMBLY	0.986031473016233	0.983359815656113	0.984434368386647	0.983023275367917
GO_INNER_DYNEIN_ARM_ASSEMBLY	0.992588452673256	0.990567224048511	0.991661493794941	0.990362066307507
GO_REGULATION_OF_ANDROGEN_RECEPTOR_SIGNALING_PATHWAY	0.992137064897706	0.993190635649455	0.993624204687789	0.992993235408512
GO_LEFT_RIGHT_PATTERN_FORMATION	0.988865785332459	0.988167263497096	0.990795843257701	0.98838545820832
GO_REGULATION_OF_MACROPHAGE_DERIVED_FOAM_CELL_DIFFERENTIATION	0.993306802893297	0.995097318610546	0.992947392259831	0.994215676929784
GO_EMBRYONIC_DIGESTIVE_TRACT_MORPHOGENESIS	0.981596308424195	0.977443928186134	0.981242440257701	0.980584944725862
GO_PLACENTA_BLOOD_VESSEL_DEVELOPMENT	0.986514343079532	0.986060984267615	0.984671585225824	0.984498048331264
GO_POSITIVE_REGULATION_OF_GUANYLATE_CYCLASE_ACTIVITY	0.968651765151498	0.962622729479226	0.964286740693365	0.965921250198457
GO_MELANIN_METABOLIC_PROCESS	0.995300636008861	0.995257740562248	0.995027772769002	0.995069531527069
GO_POSITIVE_REGULATION_OF_CELL_CYCLE_G2_M_PHASE_TRANSITION	0.9962027620399	0.995975777746962	0.995746617634144	0.995340895113404
GO_REGULATION_OF_REMOVAL_OF_SUPEROXIDE_RADICALS	0.996614038195467	0.995900367552722	0.996609368918398	0.996104768517699
GO_NEGATIVE_REGULATION_OF_STEM_CELL_PROLIFERATION	0.987500422458294	0.98840667839929	0.988914220484825	0.98868356389155
GO_REGULATION_OF_VACUOLAR_TRANSPORT	0.984130338436072	0.981966608124991	0.983811676895068	0.981369527537857
GO_CELLULAR_RESPONSE_TO_ELECTRICAL_STIMULUS	0.993219998385809	0.992814353053406	0.99401955757761	0.992891642988826
GO_REGULATION_OF_OXIDATIVE_PHOSPHORYLATION	0.973638579153934	0.975375740619618	0.985435097866303	0.976444002158924
GO_NEGATIVE_REGULATION_OF_CHROMOSOME_SEGREGATION	0.990802315187879	0.991437361669165	0.990954235275243	0.991869938384084
GO_REGULATION_OF_BONE_DEVELOPMENT	0.994873614925492	0.995387250148083	0.994194185120701	0.995425918733208
GO_POSITIVE_REGULATION_OF_T_CELL_MEDIATED_CYTOTOXICITY	0.981099248794285	0.977296517203418	0.979653143356595	0.979408234732538
GO_REGULATION_OF_CHOLESTEROL_BIOSYNTHETIC_PROCESS	0.996553038281862	0.994777270952755	0.996322284811276	0.995249970065142
GO_POLYSACCHARIDE_CATABOLIC_PROCESS	0.99447699236012	0.994426974951681	0.99416435812414	0.994413380237656
GO_INNER_CELL_MASS_CELL_PROLIFERATION	0.994851690736957	0.996474197085297	0.995382102223111	0.99636585867699
GO_POSITIVE_REGULATION_OF_MRNA_SPLICING_VIA_SPLICEOSOME	0.995334148433459	0.994843294717243	0.995235607425483	0.994864397080325
10131	0.996576903131791	0.996230228399652	0.997262107488192	0.995700673997382
GO_POSITIVE_REGULATION_OF_DNA_DEPENDENT_DNA_REPLICATION	0.958738778304137	0.97866270788818	0.974918841687921	0.971026969528558
GO_STARTLE_RESPONSE	0.97667147866215	0.980212591008672	0.976719836791036	0.977813767410084
GO_MOTOR_NEURON_AXON_GUIDANCE	0.988893814607216	0.988760655830384	0.987804525070997	0.987592033615139
GO_PYRIMIDINE_RIBONUCLEOSIDE_CATABOLIC_PROCESS	0.972814046761666	0.968925434900362	0.973841691656871	0.967431882026521
GO_HYPOTHALAMUS_DEVELOPMENT	0.974009488026728	0.974710666718839	0.974136977872846	0.975200793246365
GO_POSITIVE_REGULATION_OF_MEIOTIC_CELL_CYCLE	0.992136599450353	0.991381828344993	0.992046640413416	0.991528216127246
GO_LATERAL_MESODERM_DEVELOPMENT	0.977853037748184	0.976192003252638	0.977747589650842	0.977258620012596
5291	0.982641426684844	0.987952478415605	0.980950032313836	0.986041878427407
GO_REGULATION_OF_TRANSCRIPTION_ELONGATION_FROM_RNA_POLYMERASE_II_PROMOTER	0.993194912367296	0.991374598953224	0.993122929835197	0.992211579340629
GO_WATER_TRANSPORT	0.989675356296272	0.989157700283189	0.99023807118561	0.989833356541162
GO_BIOTIN_METABOLIC_PROCESS	0.986681527893255	0.983203415322107	0.986802840047134	0.985742688682246
GO_STEM_CELL_DIVISION	0.991664822380327	0.990589668228652	0.993195612163473	0.991006232413507
GO_REACTIVE_OXYGEN_SPECIES_BIOSYNTHETIC_PROCESS	0.991858327860563	0.992116489416967	0.991733700216739	0.992536020148793
GO_POSITIVE_REGULATION_OF_NITRIC_OXIDE_SYNTHASE_BIOSYNTHETIC_PROCESS	0.989715371305578	0.988701140702485	0.988949706396571	0.988808140964322
GO_POSITIVE_REGULATION_OF_STEROID_BIOSYNTHETIC_PROCESS	0.990234819885258	0.991801968546766	0.989982696890097	0.992222158587759
GO_SYNAPTONEMAL_COMPLEX_ORGANIZATION	0.995246300222408	0.993885854775583	0.994979879940617	0.9945799776263
GO_NEGATIVE_REGULATION_OF_TYPE_2_IMMUNE_RESPONSE	0.985606892188589	0.985534654592937	0.986118135562959	0.985583320492396
23765	0.977369575529837	0.978406850382618	0.979519253067767	0.979408579583286
GO_CITRULLINE_METABOLIC_PROCESS	0.981359289490306	0.982218100333026	0.97954704008815	0.983357095216192
GO_NEGATIVE_REGULATION_OF_AXON_GUIDANCE	0.996691372506199	0.996267666697171	0.996662584840499	0.996344933440213
GO_NEGATIVE_REGULATION_OF_CALCIUM_ION_TRANSPORT_INTO_CYTOSOL	0.988205180293758	0.988566567526276	0.98877401710442	0.988656487982237
GO_REGULATION_OF_CARDIAC_MUSCLE_CELL_MEMBRANE_REPOLARIZATION	0.988295700507751	0.987666813828876	0.990080796521051	0.988660912530776
GO_NEGATIVE_REGULATION_OF_TISSUE_REMODELING	0.990040403619682	0.992088394903125	0.989149757010981	0.991805347421167
GO_MEMBRANE_TUBULATION	0.987208105169899	0.988840549081614	0.985223043763329	0.986861722676223
GO_REGULATION_OF_AMYLOID_PRECURSOR_PROTEIN_CATABOLIC_PROCESS	0.995404615873999	0.993822051082197	0.994730010816587	0.994605336971708
GO_CELLULAR_EXTRAVASATION	0.987251722905849	0.98444815098607	0.988854476556797	0.984241242576082
GO_NEGATIVE_REGULATION_OF_MUSCLE_CELL_APOPTOTIC_PROCESS	0.985416841748089	0.990152630653288	0.988527141731964	0.989026954207675
GO_POSITIVE_REGULATION_OF_HISTONE_DEACETYLATION	0.995839550135929	0.995139009410614	0.995988963762657	0.995647712815416
GO_BLOOD_COAGULATION_FIBRIN_CLOT_FORMATION	0.983123450484165	0.983369623936824	0.984445498792681	0.984541501201909
GO_NEGATIVE_REGULATION_OF_NEUROTRANSMITTER_TRANSPORT	0.993418514443613	0.992936790782231	0.993049112538	0.992875493397716
GO_AMYLOID_PRECURSOR_PROTEIN_METABOLIC_PROCESS	0.99270932080504	0.993524791037327	0.991898297621022	0.994010187371236
GO_CHEMICAL_HOMEOSTASIS_WITHIN_A_TISSUE	0.99280850567538	0.993607695838323	0.992420226890231	0.992472710408519
GO_REGULATION_OF_RNA_POLYMERASE_II_TRANSCRIPTIONAL_PREINITIATION_COMPLEX_ASSEMBLY	0.993043475950459	0.99408154832097	0.994100447600031	0.992326573819011
GO_RETROGRADE_PROTEIN_TRANSPORT_ER_TO_CYTOSOL	0.994895134472973	0.995090488490337	0.994545120832918	0.995318225073499
GO_EPITHELIAL_CELL_CELL_ADHESION	0.98679329399758	0.984805853932142	0.987498101226687	0.986642490930584
GO_POLYAMINE_METABOLIC_PROCESS	0.994195541238124	0.991213341324122	0.994706463136889	0.99174902600424
GO_NEGATIVE_REGULATION_OF_T_CELL_RECEPTOR_SIGNALING_PATHWAY	0.992642160967474	0.994053268377255	0.99177884670919	0.99346373824169
GO_PTERIDINE_CONTAINING_COMPOUND_BIOSYNTHETIC_PROCESS	0.996098358726641	0.995201317958558	0.995984406268772	0.995547713670823
GO_BLOOD_VESSEL_ENDOTHELIAL_CELL_MIGRATION	0.992659551725949	0.991371496954959	0.992037326155482	0.991980954029049
GO_REGULATION_OF_INTERFERON_GAMMA_BIOSYNTHETIC_PROCESS	0.977114677015462	0.971155606834285	0.976591122585599	0.972803072921551
GO_NEGATIVE_REGULATION_OF_CD4_POSITIVE_ALPHA_BETA_T_CELL_DIFFERENTIATION	0.98776218220551	0.98866853222803	0.989416073129103	0.98957267356189
GO_ECTODERM_DEVELOPMENT	0.991577495972571	0.990772330352518	0.991895290292004	0.991140813893185
GO_ALDITOL_METABOLIC_PROCESS	0.986720491706904	0.98696507173296	0.985058862081293	0.986162406031492
GO_MITOCHONDRIAL_ELECTRON_TRANSPORT_UBIQUINOL_TO_CYTOCHROME_C	0.995239300707561	0.995201365492348	0.995956004447647	0.995007404512656
GO_REGULATION_OF_CELL_PROLIFERATION_INVOLVED_IN_KIDNEY_DEVELOPMENT	0.991143149770075	0.991375794898932	0.990257752411471	0.991646240356105
3002	0.991420714470374	0.99332064157627	0.99249500950996	0.993445282512821
GO_POSITIVE_REGULATION_OF_SIGNAL_TRANSDUCTION_BY_P53_CLASS_MEDIATOR	0.986229532417644	0.986200264711849	0.987760735273907	0.986889449537632
9027	0.991327851038108	0.991051734539919	0.991442207970076	0.991388243082718
GO_METHYLATION_DEPENDENT_CHROMATIN_SILENCING	0.98651185041048	0.987991047437616	0.982982997242164	0.988176863506305
GO_REGULATION_OF_LIPOPROTEIN_LIPASE_ACTIVITY	0.994488708489631	0.993265427535478	0.994331772939148	0.993704858737882
133522	0.990892392850038	0.990782854758088	0.990941388145032	0.991455438505181
GO_ANDROGEN_BIOSYNTHETIC_PROCESS	0.985938584542909	0.986499757753295	0.987645285513156	0.987079521093687
GO_POSITIVE_REGULATION_OF_OLIGODENDROCYTE_DIFFERENTIATION	0.989320882482849	0.984391548398853	0.990263069374555	0.987448565002298
GO_AXONEMAL_DYNEIN_COMPLEX_ASSEMBLY	0.982820020854647	0.981700178807595	0.982720110926362	0.985540328485356
GO_HEMIDESMOSOME_ASSEMBLY	0.997139030243388	0.997215005786354	0.997247416117592	0.997435375787222
GO_MAST_CELL_ACTIVATION	0.98507239040805	0.984131586254012	0.984722358708407	0.984865299952878
GO_PROTEIN_IMPORT_INTO_NUCLEUS_TRANSLOCATION	0.990601327289225	0.99113165655463	0.993137998659797	0.990887935359759
GO_POSITIVE_REGULATION_OF_NEUTROPHIL_MIGRATION	0.984765188330574	0.986637641279608	0.985051470907789	0.987342779702549
GO_REGULATION_OF_SPINDLE_CHECKPOINT	0.992503989075868	0.994594907095359	0.99339747615569	0.99285451997965
GO_POSITIVE_REGULATION_OF_STRIATED_MUSCLE_CONTRACTION	0.993067373948738	0.994069484302181	0.993138683141693	0.993963007655017
GO_ANATOMICAL_STRUCTURE_REGRESSION	0.995549641839971	0.994940450227246	0.995259252482805	0.994131252904894
GO_CEREBRAL_CORTEX_NEURON_DIFFERENTIATION	0.993495697261218	0.994395593144381	0.9935177145131	0.994272433919665
GO_REGULATION_OF_VENTRICULAR_CARDIAC_MUSCLE_CELL_ACTION_POTENTIAL	0.995241269870452	0.994805455575642	0.995033579498413	0.994201976456733
GO_FATTY_ACID_HOMEOSTASIS	0.991882007087031	0.98894451339043	0.991729027141135	0.991452446219035
GO_REGULATION_OF_PLATELET_AGGREGATION	0.983985890088906	0.981173959271021	0.985231129409856	0.981463083451313
GO_POSITIVE_REGULATION_OF_PROTEIN_IMPORT_INTO_NUCLEUS_TRANSLOCATION	0.988489422252419	0.984056905291031	0.988624715805627	0.984235959932585
GO_POSITIVE_REGULATION_OF_CARDIAC_MUSCLE_CONTRACTION	0.992653430075941	0.992900186331183	0.99249592257041	0.993660458878723
GO_NEPHRIC_DUCT_DEVELOPMENT	0.991168920759385	0.989909883819609	0.991162849033983	0.99158584732753
GO_ERROR_FREE_TRANSLESION_SYNTHESIS	0.995413271701014	0.996374536356369	0.995407589013827	0.996461076998292
GO_CENTRIOLE_ASSEMBLY	0.9921365391629	0.993745429763287	0.992181241143473	0.994146920064139
7189	0.990941692836904	0.989136237760326	0.993475654105979	0.98680907051461
GO_ATRIAL_SEPTUM_DEVELOPMENT	0.989174557822289	0.988666518108555	0.988974384035717	0.98751004235992
GO_DETECTION_OF_TEMPERATURE_STIMULUS	0.987896540038791	0.987163673854233	0.987824453288883	0.985948585201475
GO_ENAMEL_MINERALIZATION	0.992783841852343	0.993968549469263	0.992055748182368	0.993333784297358
GO_SPINAL_CORD_MOTOR_NEURON_CELL_FATE_SPECIFICATION	0.974443047438948	0.967466427184473	0.972260433625396	0.96954971771747
GO_GLYCOLIPID_CATABOLIC_PROCESS	0.995561558428683	0.995705404231908	0.99541273187408	0.996181197981483
GO_SYNAPTIC_VESICLE_ENDOCYTOSIS	0.995279271227483	0.994138942243405	0.994372488689514	0.994418462146955
GO_POSITIVE_REGULATION_OF_HEART_RATE	0.980941283863332	0.987894231299396	0.98049511151531	0.984352540033282
GO_FATTY_ACID_BETA_OXIDATION_USING_ACYL_COA_OXIDASE	0.996193887453822	0.997023231390653	0.996194690051895	0.997012912204307
6187	0.993615021634059	0.991290946463963	0.994544581985899	0.990418407594832
GO_REGULATION_OF_FEEDING_BEHAVIOR	0.968673167082167	0.978513466780619	0.971169625549235	0.968540600271868
GO_REGULATION_OF_THYMOCYTE_AGGREGATION	0.992206777207218	0.993375956679963	0.991204373692558	0.990365655699129
GO_POSITIVE_REGULATION_OF_MITOCHONDRIAL_MEMBRANE_PERMEABILITY	0.994884623950411	0.99384298472288	0.996148876467095	0.994785894996586
5781	0.992387254061276	0.995427391649795	0.992024703341265	0.99284024904919
GO_NEGATIVE_REGULATION_OF_INTRACELLULAR_STEROID_HORMONE_RECEPTOR_SIGNALING_PATHWAY	0.991321756970903	0.991601162731037	0.991269265258302	0.990511450721273
GO_DERMATAN_SULFATE_PROTEOGLYCAN_METABOLIC_PROCESS	0.989682972710379	0.99106356666047	0.990818394915418	0.991549910254061
GO_SMOOTH_MUSCLE_TISSUE_DEVELOPMENT	0.992608945585706	0.991573036096798	0.991624930810135	0.991031732950222
GO_NEGATIVE_REGULATION_OF_HEMATOPOIETIC_PROGENITOR_CELL_DIFFERENTIATION	0.954993300794378	0.941239314360592	0.957141445448097	0.943329123807655
GO_NEGATIVE_REGULATION_OF_NUCLEOSIDE_METABOLIC_PROCESS	0.991265977742095	0.990160859208665	0.992237928390857	0.991868169561137
5587	0.995577639937152	0.995864600019081	0.994956185435374	0.995728626813809
GO_LEYDIG_CELL_DIFFERENTIATION	0.992908244199419	0.993299768194043	0.992845049287688	0.993406829011554
GO_RNA_SURVEILLANCE	0.989378556325541	0.989909285508413	0.988967913532282	0.990056895293581
GO_REGULATION_OF_GRANULOCYTE_DIFFERENTIATION	0.991324004262752	0.991856539901256	0.991166345606107	0.991323219074728
GO_MORPHOGENESIS_OF_AN_EPITHELIAL_FOLD	0.993956616852692	0.994112297028942	0.991322448631951	0.993397503582102
55435	0.991525886015848	0.991655819230388	0.991526243203247	0.990139459112848
GO_EATING_BEHAVIOR	0.968696014138064	0.969006847673662	0.970467073440068	0.965964644734559
GO_GLUTATHIONE_DERIVATIVE_METABOLIC_PROCESS	0.993629476190067	0.991540986519439	0.993204297893123	0.992274738474214
GO_FOLIC_ACID_CONTAINING_COMPOUND_BIOSYNTHETIC_PROCESS	0.996764537451765	0.996193738540884	0.996181450136909	0.996762755762435
GO_SPHINGOID_METABOLIC_PROCESS	0.990676742025471	0.992294098992205	0.987138858660553	0.991967882153889
GO_NEGATIVE_REGULATION_OF_RESPONSE_TO_FOOD	0.992888195576322	0.992827780243535	0.992330839112783	0.992879312759661
GO_L_AMINO_ACID_IMPORT	0.995411814280456	0.995488439781534	0.995650142363261	0.995569248350411
GO_NEGATIVE_REGULATION_OF_CELL_MATRIX_ADHESION	0.993973437367548	0.994478566577432	0.994231717050065	0.993591661403786
GO_REGULATION_OF_MACROPHAGE_CHEMOTAXIS	0.987901265260938	0.990548685218298	0.987362215055107	0.986470402339583
GO_LAGGING_STRAND_ELONGATION	0.993675559223141	0.990618273459459	0.994574054486954	0.992508628582604
GO_LONG_TERM_SYNAPTIC_DEPRESSION	0.994350545929448	0.9932253492218	0.995138571938824	0.993258489217194
GO_GLYCOSYLCERAMIDE_METABOLIC_PROCESS	0.993913006467428	0.995570426872099	0.993634730083437	0.993133740104672
GO_NEGATIVE_REGULATION_OF_SMOOTH_MUSCLE_CELL_MIGRATION	0.992980462666127	0.995085458696168	0.99352815022492	0.99422885549607
GO_LIPOXYGENASE_PATHWAY	0.985679958049591	0.984435010958303	0.986511942536048	0.986779051213256
GO_NEGATIVE_REGULATION_OF_DEFENSE_RESPONSE_TO_VIRUS	0.991373711354192	0.990163446577762	0.99081982148039	0.99008474469343
GO_METALLO_SULFUR_CLUSTER_ASSEMBLY	0.993763984135847	0.993144022311496	0.993525570378254	0.99251670674849
GO_NEGATIVE_REGULATION_OF_RETINOIC_ACID_RECEPTOR_SIGNALING_PATHWAY	0.977623705496424	0.980934253287475	0.979272130889675	0.978898287391968
GO_SPLICEOSOMAL_TRI_SNRNP_COMPLEX_ASSEMBLY	0.989690749583948	0.989300551490175	0.988847659414703	0.989914399016293
GO_REGULATION_OF_T_CELL_TOLERANCE_INDUCTION	0.986205965557578	0.984824245300345	0.989419680989012	0.983988921160104
GO_POSITIVE_REGULATION_OF_RESPONSE_TO_OXIDATIVE_STRESS	0.984471620720659	0.985147345441524	0.983043743894777	0.984507171126027
GO_DOPAMINE_METABOLIC_PROCESS	0.978448166019988	0.978102781425388	0.978388048625861	0.980174747966544
GO_POSITIVE_REGULATION_OF_GLYCOGEN_METABOLIC_PROCESS	0.990317250828979	0.989805413074762	0.990282503004968	0.987968656369295
GO_POSITIVE_REGULATION_OF_MICROTUBULE_POLYMERIZATION_OR_DEPOLYMERIZATION	0.993087536392717	0.991585909468718	0.993966746319873	0.992320363657639
GO_L_ASCORBIC_ACID_METABOLIC_PROCESS	0.992550744250964	0.992408687153673	0.991732616231195	0.991936359786263
GO_CEREBELLAR_GRANULAR_LAYER_DEVELOPMENT	0.987816543960886	0.987577166546588	0.987585953183797	0.987960715905258
GO_REGULATION_OF_GENE_EXPRESSION_BY_GENETIC_IMPRINTING	0.99265750530802	0.992202520031745	0.993876913438263	0.993318867752545
GO_SECRETORY_GRANULE_ORGANIZATION	0.98578669023456	0.982123200701935	0.985248918764876	0.983810324145496
GO_VESICLE_FUSION_TO_PLASMA_MEMBRANE	0.991011213403453	0.990346451365588	0.991111719013112	0.991553921288079
GO_NEGATIVE_REGULATION_OF_HISTONE_METHYLATION	0.995970559111195	0.995793529080709	0.995584299617961	0.996131618811402
GO_REGULATION_OF_GLIAL_CELL_PROLIFERATION	0.98589135520808	0.985173855543965	0.98599407438708	0.984558670211732
100	0.986674806164135	0.984284103003709	0.987787910688981	0.985260243401929
GO_ETHANOL_METABOLIC_PROCESS	0.990695531301357	0.992876115555999	0.991409173216801	0.991159496927078
GO_DICARBOXYLIC_ACID_BIOSYNTHETIC_PROCESS	0.987582042306824	0.990545527070376	0.986644349425576	0.988183843986021
GO_PROTEIN_HETEROTRIMERIZATION	0.989958928369487	0.990936742836467	0.990304809593713	0.990318576012721
GO_EPITHELIAL_CILIUM_MOVEMENT	0.991691749145975	0.989593164292207	0.992460410207333	0.991420125528415
GO_NEGATIVE_REGULATION_OF_MEIOTIC_CELL_CYCLE	0.988543800241754	0.98900965927619	0.989066550622201	0.988668094753628
GO_SHORT_CHAIN_FATTY_ACID_METABOLIC_PROCESS	0.990625534089703	0.988740905597007	0.991179286734918	0.99049083055487
GO_ATRIAL_SEPTUM_MORPHOGENESIS	0.989188333205035	0.989762462981635	0.989338401753592	0.989911957104965
GO_CELLULAR_RESPONSE_TO_GROWTH_HORMONE_STIMULUS	0.988684999085205	0.984089616030004	0.987575981815635	0.985900287394839
GO_REGULATION_OF_INTERLEUKIN_2_BIOSYNTHETIC_PROCESS	0.994153372730216	0.993823644831278	0.993627235334684	0.993004030933358
GO_REGULATION_OF_FIBROBLAST_APOPTOTIC_PROCESS	0.987546805802445	0.986478760450978	0.989158722194851	0.987670258374056
GO_NOSE_DEVELOPMENT	0.987673298466339	0.987714161194104	0.985117729231724	0.987146696246264
GO_REGULATION_OF_TRANSCRIPTION_FROM_RNA_POLYMERASE_III_PROMOTER	0.994441056163923	0.992917582669821	0.994713116822937	0.993219181963494
GO_RESPONSE_TO_INCREASED_OXYGEN_LEVELS	0.99246405698281	0.991917656627537	0.991831595537327	0.992278169742447
GO_REGULATION_OF_CHROMATIN_SILENCING	0.994149152848226	0.993080542423862	0.994625081732152	0.992850819060785
GO_MACROMOLECULAR_COMPLEX_REMODELING	0.990339409909886	0.988763747102295	0.990249289732829	0.989190962887368
GO_RIBOSOMAL_LARGE_SUBUNIT_ASSEMBLY	0.989430019696337	0.987745766146571	0.988175124366203	0.988582517465972
GO_REGULATION_OF_MESODERM_DEVELOPMENT	0.991014653129055	0.988360312154667	0.99045544192773	0.989094400795745
GO_T_HELPER_1_TYPE_IMMUNE_RESPONSE	0.988511510605694	0.988179292601659	0.987857998484649	0.988026710024041
GO_POSITIVE_REGULATION_OF_TYPE_2_IMMUNE_RESPONSE	0.992590364314921	0.992074236752386	0.991495349957459	0.991780761011573
GO_PLASMA_LIPOPROTEIN_PARTICLE_CLEARANCE	0.993440622190711	0.992798758107453	0.993581438756352	0.992110804296386
GO_DNA_CATABOLIC_PROCESS	0.986878280036502	0.985454259450595	0.986872873277736	0.985825440827582
GO_REGULATION_OF_INTRACELLULAR_ESTROGEN_RECEPTOR_SIGNALING_PATHWAY	0.992935482033728	0.993034170262292	0.992122711596957	0.992587492903275
GO_CELL_FATE_COMMITMENT_INVOLVED_IN_FORMATION_OF_PRIMARY_GERM_LAYER	0.989924500847878	0.987173801962619	0.989560530977457	0.987892783902544
GO_T_CELL_DIFFERENTIATION_INVOLVED_IN_IMMUNE_RESPONSE	0.990465627044583	0.989338309762682	0.990250552516619	0.989424569844129
GO_INSULIN_LIKE_GROWTH_FACTOR_RECEPTOR_SIGNALING_PATHWAY	0.993654949594977	0.990836216887733	0.993806309112396	0.991890630030651
GO_NEGATIVE_REGULATION_OF_HEART_CONTRACTION	0.986075116655223	0.987641109678527	0.985334044186331	0.987210956358674
GO_SUBSTRATE_INDEPENDENT_TELENCEPHALIC_TANGENTIAL_MIGRATION	0.996099962231083	0.99598221237856	0.996036556394064	0.996281707898137
GO_MICROTUBULE_DEPOLYMERIZATION	0.979245235377771	0.975583078295428	0.98109875550431	0.978837369547568
GO_COBALAMIN_METABOLIC_PROCESS	0.992606735775456	0.99123906708456	0.991700275086175	0.992246327308248
GO_NEGATIVE_REGULATION_OF_SYSTEMIC_ARTERIAL_BLOOD_PRESSURE	0.976320440938039	0.970972700776276	0.970397938579645	0.974747675083401
GO_TELOMERE_LOCALIZATION	0.992820449992887	0.99417743280404	0.993243643114093	0.99488968852432
GO_PYRIMIDINE_NUCLEOTIDE_CATABOLIC_PROCESS	0.99709579142386	0.996898185214593	0.99734302128129	0.997016564840336
GO_REGULATION_OF_DEFENSE_RESPONSE_TO_VIRUS_BY_VIRUS	0.995075024933551	0.994764420288323	0.994778547124186	0.995042584050915
GO_PROTEIN_LOCALIZATION_TO_CHROMOSOME_CENTROMERIC_REGION	0.990308745742102	0.993613434339007	0.989858125439572	0.993342371569409
GO_REGULATION_OF_ANTIGEN_PROCESSING_AND_PRESENTATION	0.993828574832573	0.99435678164983	0.99453414127076	0.994221519748156
GO_VASOCONSTRICTION	0.980643771003495	0.987288303650409	0.982675529541993	0.984500107199254
GO_REGULATION_OF_MITOCHONDRIAL_TRANSLATION	0.99449026867547	0.993640454172834	0.994512668622687	0.994048720089201
GO_BEHAVIORAL_RESPONSE_TO_PAIN	0.992729236826363	0.992999895638112	0.992501284769625	0.99316999443124
GO_CELLULAR_RESPONSE_TO_TOXIC_SUBSTANCE	0.980181797652075	0.976303063500092	0.983190050664016	0.976916660616158
GO_MODULATION_OF_TRANSCRIPTION_IN_OTHER_ORGANISM_INVOLVED_IN_SYMBIOTIC_INTERACTION	0.995353185503186	0.995458088533421	0.995263010001618	0.995367894691243
GO_REGULATION_OF_HEART_MORPHOGENESIS	0.982157756327108	0.984233171387707	0.983283581585476	0.982945709514052
GO_S_ADENOSYLMETHIONINE_METABOLIC_PROCESS	0.992445438784616	0.989870613675252	0.990126212664032	0.989886163619728
GO_REGULATION_OF_PROTEIN_LOCALIZATION_TO_CELL_SURFACE	0.989863217960038	0.987039750604925	0.990120977710156	0.987856611872779
GO_PRIMARY_AMINO_COMPOUND_METABOLIC_PROCESS	0.993364596128314	0.988708662573929	0.993905517749945	0.988818974459457
GO_POSITIVE_REGULATION_OF_TELOMERE_CAPPING	0.991568922426172	0.990679764875631	0.993258352177154	0.989375750106395
GO_NEGATIVE_REGULATION_OF_AMINE_TRANSPORT	0.97785944784147	0.975545051108541	0.976002381240219	0.975499789913486
GO_POSITIVE_REGULATION_OF_INSULIN_RECEPTOR_SIGNALING_PATHWAY	0.994814902385481	0.991339836496959	0.994405657713741	0.993273569540305
GO_PONS_DEVELOPMENT	0.992972595531676	0.989285448941806	0.993914128237123	0.990557333682688
GO_PROTEIN_K11_LINKED_UBIQUITINATION	0.992458834327889	0.9917102109461	0.992254597689925	0.992227477927196
GO_REGULATION_OF_MESENCHYMAL_CELL_APOPTOTIC_PROCESS	0.990593901713703	0.99048118291328	0.989912573103795	0.990945634259462
GO_RESPONSE_TO_INACTIVITY	0.989059186030965	0.989726123646826	0.990306051469649	0.991416536182499
GO_RESPONSE_TO_PAIN	0.989536701071988	0.9884664887363	0.988634148499466	0.988564184235458
GO_POSITIVE_REGULATION_OF_TRANSCRIPTION_ELONGATION_FROM_RNA_POLYMERASE_II_PROMOTER	0.991701250129883	0.98959399001773	0.991169573339837	0.990194160247136
GO_NEGATIVE_REGULATION_OF_CALCIUM_ION_IMPORT	0.988156567060453	0.988978378053063	0.988563329888084	0.987602706394808
GO_EMBRYONIC_CAMERA_TYPE_EYE_MORPHOGENESIS	0.988741897983942	0.989646034908663	0.990035727993565	0.990735016407848
GO_FORMATION_OF_TRANSLATION_PREINITIATION_COMPLEX	0.992958243347328	0.992546168383031	0.992847392892537	0.992851156475566
GO_POSITIVE_REGULATION_OF_INTERFERON_BETA_PRODUCTION	0.991755358287197	0.992333922626092	0.991657813014599	0.99204083909509
GO_REGULATION_OF_NATURAL_KILLER_CELL_ACTIVATION	0.979627996445537	0.982214151259675	0.978049837155867	0.983055245493422
GO_POSITIVE_REGULATION_OF_FILOPODIUM_ASSEMBLY	0.99089594562753	0.992356326451429	0.991839195613952	0.992817641390819
GO_POSITIVE_REGULATION_OF_NIK_NF_KAPPAB_SIGNALING	0.98947115364277	0.987142747760645	0.989915593456331	0.988221384111362
9104	0.988435619810196	0.990685248144079	0.9884755635329	0.990513881055154
GO_NEGATIVE_REGULATION_OF_CYTOKINE_BIOSYNTHETIC_PROCESS	0.976955338799176	0.976275748402264	0.978142902196492	0.978435086910895
GO_ROSTROCAUDAL_NEURAL_TUBE_PATTERNING	0.989094145151417	0.988811081652919	0.989117366694664	0.98848091619529
GO_CELL_DEATH_IN_RESPONSE_TO_OXIDATIVE_STRESS	0.993073083371131	0.992430476067074	0.992587195479341	0.993433768875193
GO_REGULATION_OF_FIBRINOLYSIS	0.986545193262063	0.984598137998795	0.987831363397703	0.985894534542003
GO_REGULATION_OF_MRNA_3_END_PROCESSING	0.991577638326898	0.990550969644834	0.990367043361583	0.990267323979467
GO_NEGATIVE_REGULATION_OF_INTERLEUKIN_10_PRODUCTION	0.96874908626824	0.962292716364537	0.968819883354509	0.967771152123066
GO_REGULATION_OF_CELLULAR_RESPONSE_TO_HYPOXIA	0.994321979997456	0.994285793969644	0.993618851406485	0.993780803769501
GO_REGULATION_OF_FEMALE_GONAD_DEVELOPMENT	0.98674594274047	0.987832717660861	0.984244268036224	0.98693285977713
GO_REGULATION_OF_THYMOCYTE_APOPTOTIC_PROCESS	0.99423155016866	0.994611521315115	0.995067931837362	0.99444390261676
GO_REACTIVE_NITROGEN_SPECIES_METABOLIC_PROCESS	0.991989818740526	0.991824707098834	0.990962664326394	0.992541065034255
GO_EYELID_DEVELOPMENT_IN_CAMERA_TYPE_EYE	0.990838691079177	0.988430769551712	0.989175098802619	0.988085756570137
GO_REGULATION_OF_SPINDLE_ORGANIZATION	0.98807600094911	0.986013107075084	0.986975330817229	0.988032405641964
GO_PHOSPHOLIPID_SCRAMBLING	0.988047247069261	0.989414148123482	0.98766513288016	0.990572340726447
23513	0.991308171398834	0.992126879052004	0.992337819779871	0.992051541837728
GO_MITOCHONDRIAL_FISSION	0.991189966679409	0.992975296829817	0.992385136841838	0.992529880841566
GO_MATURATION_OF_5_8S_RRNA_FROM_TRICISTRONIC_RRNA_TRANSCRIPT_SSU_RRNA_5_8S_RRNA_LSU_RRNA_	0.993176744487501	0.993466676004363	0.993475516253259	0.993647554577332
GO_NEGATIVE_REGULATION_OF_SPROUTING_ANGIOGENESIS	0.985091144366058	0.984287070910497	0.985090688043179	0.985205368926307
GO_POLYOL_TRANSPORT	0.98345434774113	0.982345486141867	0.987566742180784	0.979158699596663
GO_REGULATION_OF_CARDIAC_MUSCLE_CONTRACTION_BY_CALCIUM_ION_SIGNALING	0.991506645648567	0.992785374542869	0.992031686715911	0.992789091475026
GO_TELENCEPHALON_GLIAL_CELL_MIGRATION	0.995566885181759	0.994090352989676	0.99504146659205	0.994796135035835
GO_NEGATIVE_REGULATION_OF_RECEPTOR_ACTIVITY	0.992289992805064	0.991312775372703	0.991433420683595	0.991968122882623
GO_REGULATION_OF_NITRIC_OXIDE_SYNTHASE_BIOSYNTHETIC_PROCESS	0.985964090897801	0.988722927137678	0.986180658177082	0.986012715894753
GO_POSITIVE_REGULATION_OF_SYNAPSE_MATURATION	0.99408450670113	0.990984196440258	0.994235073172657	0.992811566933349
GO_PERIPHERAL_NERVOUS_SYSTEM_NEURON_DIFFERENTIATION	0.98948069807861	0.988683547495477	0.989380548410172	0.989487377305785
GO_POSITIVE_REGULATION_OF_SMOOTH_MUSCLE_CONTRACTION	0.981436296390365	0.982570929603058	0.980006996484356	0.980090477906533
GO_NEGATIVE_REGULATION_OF_GLIAL_CELL_PROLIFERATION	0.976420160405054	0.975981241580412	0.978658830395023	0.973704050265607
673	0.982388715683288	0.985666645932153	0.982206089708169	0.983521723811201
GO_REGULATION_OF_STEROID_HORMONE_SECRETION	0.973725174026852	0.982314210963089	0.97346314068215	0.982291385426735
GO_LYMPHANGIOGENESIS	0.991100371555247	0.992506008059755	0.991400189620493	0.991500044240169
GO_POSITIVE_REGULATION_OF_TOLL_LIKE_RECEPTOR_SIGNALING_PATHWAY	0.989630472016118	0.987286867313542	0.989882759544134	0.988625423320431
GO_FEAR_RESPONSE	0.992354916281271	0.991730419583776	0.991104049265725	0.992557976191392
GO_REGULATION_OF_CLATHRIN_MEDIATED_ENDOCYTOSIS	0.99192238435377	0.993635472622112	0.991598701278806	0.993714391752565
GO_LABYRINTHINE_LAYER_BLOOD_VESSEL_DEVELOPMENT	0.986298691019222	0.991571251944675	0.984697379140373	0.988828553894926
GO_INNER_MITOCHONDRIAL_MEMBRANE_ORGANIZATION	0.989851822111205	0.991925078093093	0.989038223189336	0.991805429147519
GO_ENERGY_COUPLED_PROTON_TRANSPORT_DOWN_ELECTROCHEMICAL_GRADIENT	0.981012157625794	0.982982613005419	0.9793385945845	0.98207770600505
GO_POSITIVE_REGULATION_OF_PHOSPHOPROTEIN_PHOSPHATASE_ACTIVITY	0.992080470009433	0.98927674597101	0.992120558907327	0.991561896777676
GO_METANEPHRIC_RENAL_VESICLE_MORPHOGENESIS	0.989036104576771	0.98898819327468	0.989801797922622	0.990874627533644
GO_NEGATIVE_REGULATION_OF_RHO_PROTEIN_SIGNAL_TRANSDUCTION	0.993195613812063	0.993824312010436	0.993045348238977	0.993994846320807
GO_NEGATIVE_REGULATION_OF_NEUROTRANSMITTER_SECRETION	0.992205163400105	0.992863936559867	0.991708700084897	0.993044236672084
GO_NEGATIVE_REGULATION_OF_OXIDOREDUCTASE_ACTIVITY	0.991794515565207	0.990084456924068	0.991804670712364	0.991225297958862
GO_PROTEIN_O_LINKED_MANNOSYLATION	0.993706066851789	0.994300026250622	0.993328804879953	0.99311358746226
GO_GUANOSINE_CONTAINING_COMPOUND_BIOSYNTHETIC_PROCESS	0.995511373711719	0.995209667589185	0.995020701221012	0.99511531931748
GO_PROTEIN_LOCALIZATION_TO_CHROMATIN	0.990187904735747	0.990527917970746	0.990219056067937	0.99000624769383
GO_PROTEIN_O_LINKED_FUCOSYLATION	0.985268752004677	0.986734112037502	0.987747138109181	0.987957849502977
GO_REGULATION_OF_EXCRETION	0.964805132290013	0.971712971827931	0.969288876811788	0.970682317935313
GO_AROMATIC_AMINO_ACID_FAMILY_METABOLIC_PROCESS	0.992504027662729	0.992427422599267	0.991905604356532	0.993165405811071
GO_RESPONSE_TO_INSECTICIDE	0.98989855156162	0.992080477267396	0.992052466914683	0.991556463723417
GO_REGULATION_OF_NUCLEAR_TRANSCRIBED_MRNA_POLY_A_TAIL_SHORTENING	0.987885792154112	0.987835595102783	0.986080745310233	0.988672949849706
GO_QUATERNARY_AMMONIUM_GROUP_TRANSPORT	0.989297658205417	0.987182430303693	0.988537532282113	0.988474449873695
GO_EXIT_FROM_MITOSIS	0.996121862099846	0.996298399673246	0.9962923838668	0.996249484158681
GO_RESPONSE_TO_GROWTH_HORMONE	0.990554380205538	0.987659389386016	0.989505580565403	0.987957753200051
GO_PROTEIN_DEMANNOSYLATION	0.995516960799177	0.994233559546937	0.995523336842924	0.994099546617048
GO_POSITIVE_REGULATION_OF_PRI_MIRNA_TRANSCRIPTION_FROM_RNA_POLYMERASE_II_PROMOTER	0.991593737465117	0.992302287511512	0.990736655050232	0.992122598223061
7200	0.984879207519691	0.981884192826756	0.985604781732352	0.984186038354
GO_PHOTOTRANSDUCTION_VISIBLE_LIGHT	0.985710477996113	0.985981788869456	0.984948870434786	0.986319705831671
GO_PROTEIN_LOCALIZATION_TO_CHROMOSOME_TELOMERIC_REGION	0.994761029836919	0.995470968961333	0.994561197419689	0.994976756640952
GO_N_ACETYLGLUCOSAMINE_METABOLIC_PROCESS	0.991422822736927	0.990419306973208	0.988676071632287	0.988583389540259
GO_APOPTOTIC_NUCLEAR_CHANGES	0.989114690275528	0.988056898804231	0.989543771032809	0.989264807542708
GO_REGULATION_OF_RAC_PROTEIN_SIGNAL_TRANSDUCTION	0.994149942939182	0.996093352352376	0.993167653718485	0.995037742727251
GO_PARENTAL_BEHAVIOR	0.982111290223725	0.977931292474331	0.982380067330128	0.981059034430296
GO_REGULATION_OF_TRANSFORMING_GROWTH_FACTOR_BETA_PRODUCTION	0.98882091224455	0.990406260241685	0.990358707782217	0.988672342182775
GO_ONE_CARBON_COMPOUND_TRANSPORT	0.989368993380609	0.992249234553689	0.989232458994807	0.990608175642886
GO_LEFT_RIGHT_AXIS_SPECIFICATION	0.992865744131441	0.990117836586233	0.992804798175584	0.991209936467951
GO_RESPONSE_TO_ISCHEMIA	0.989947019715653	0.990321368308294	0.989375008426225	0.989886175916228
GO_POSITIVE_REGULATION_OF_MAST_CELL_ACTIVATION_INVOLVED_IN_IMMUNE_RESPONSE	0.986635507177365	0.988897417632879	0.988900291266656	0.989285020065193
10125	0.988052295456106	0.989626197392886	0.98919666847975	0.99065785497753
GO_CHROMATIN_DISASSEMBLY	0.995271332262157	0.995220191126837	0.995232233939038	0.994429169398669
GO_PLATELET_MORPHOGENESIS	0.989356058152668	0.987081952192193	0.988967050431393	0.98824732390398
GO_RESPONSE_TO_AMPHETAMINE	0.986551129398824	0.986116842784432	0.985207108820822	0.984937990938683
GO_POSITIVE_REGULATION_OF_ACTIN_NUCLEATION	0.990191064639926	0.991422441944948	0.98951732538607	0.991114305310506
GO_REGULATION_OF_MEGAKARYOCYTE_DIFFERENTIATION	0.972089140785768	0.968624261752367	0.973515546524022	0.964753638940207
GO_INNATE_IMMUNE_RESPONSE_IN_MUCOSA	0.973338018204878	0.970066252756132	0.968848264239773	0.971395214672518
GO_REGULATION_OF_CHEMOKINE_SECRETION	0.990497418946542	0.989704999855439	0.990927939219291	0.99130182972838
GO_RESPONSE_TO_STEROL	0.992228267035887	0.99166395144935	0.99309647615517	0.992092675623503
GO_REGULATION_OF_ENDOPLASMIC_RETICULUM_STRESS_INDUCED_INTRINSIC_APOPTOTIC_SIGNALING_PATHWAY	0.98774565143273	0.984859717716737	0.987276276502917	0.984510976201722
GO_HEPARAN_SULFATE_PROTEOGLYCAN_METABOLIC_PROCESS	0.987229121484205	0.987368545022166	0.988172566489283	0.987713120695148
GO_INTESTINAL_EPITHELIAL_CELL_DEVELOPMENT	0.97672203235467	0.9689249820463	0.981203151497327	0.97469257590926
GO_POSITIVE_REGULATION_OF_T_HELPER_1_TYPE_IMMUNE_RESPONSE	0.975329028408152	0.970947602110428	0.974146134202942	0.973436781198257
57082	0.989644396877308	0.990000301526549	0.98940648534789	0.990975962006966
GO_REGULATION_OF_CELL_MIGRATION_INVOLVED_IN_SPROUTING_ANGIOGENESIS	0.99009309127779	0.989571388666285	0.989200749456441	0.990094114445898
GO_PHASIC_SMOOTH_MUSCLE_CONTRACTION	0.986218571360284	0.990233735962701	0.984333030755972	0.986406789851455
GO_AXON_ENSHEATHMENT_IN_CENTRAL_NERVOUS_SYSTEM	0.990490874357089	0.99060147657573	0.990250057718432	0.989328164504897
GO_REGULATION_OF_T_CELL_MEDIATED_CYTOTOXICITY	0.98862999503355	0.987232825810113	0.987707107312688	0.987974152357352
10190	0.996453637667871	0.996303013152956	0.996337095725733	0.996194844768803
GO_NEGATIVE_REGULATION_OF_ACTIN_FILAMENT_BUNDLE_ASSEMBLY	0.98932274875343	0.992534529629027	0.986782780033693	0.992284391367219
GO_POSITIVE_REGULATION_OF_CELL_JUNCTION_ASSEMBLY	0.98939187969965	0.990670174747406	0.989423263249544	0.990087373865317
GO_NONRIBOSOMAL_PEPTIDE_BIOSYNTHETIC_PROCESS	0.990204272060605	0.989419171118041	0.989963050052035	0.9899329972796
GO_NEGATIVE_REGULATION_OF_DENDRITE_DEVELOPMENT	0.994152354774939	0.994386507929852	0.994328626688974	0.993787636675675
GO_POSITIVE_REGULATION_OF_OSTEOCLAST_DIFFERENTIATION	0.98526441799301	0.983987745067777	0.984217285877128	0.985529015342754
GO_LYSOSOME_LOCALIZATION	0.987939632457846	0.98595082614248	0.987776266803766	0.986557800014548
GO_VITAMIN_D_METABOLIC_PROCESS	0.995410741774537	0.99214717939894	0.995378293666274	0.993593815324201
GO_CELL_AGGREGATION	0.976986498238296	0.980406074295865	0.975708156554606	0.980084550392125
1176	0.987330261817021	0.986375511485594	0.988406769121092	0.988899197861352
GO_REGULATION_OF_SYNCYTIUM_FORMATION_BY_PLASMA_MEMBRANE_FUSION	0.983413989264808	0.981375770354253	0.981724699925932	0.982392106976796
GO_REGULATION_OF_HEXOKINASE_ACTIVITY	0.996025707196794	0.995583085448754	0.995074091839759	0.996253245457942
GO_POSITIVE_REGULATION_OF_EXTRINSIC_APOPTOTIC_SIGNALING_PATHWAY_IN_ABSENCE_OF_LIGAND	0.993991470099164	0.993049589201635	0.995685615554289	0.994581533711236
GO_CATECHOLAMINE_BIOSYNTHETIC_PROCESS	0.98362256642444	0.983006754419321	0.984304908825649	0.983673625497165
GO_POSITIVE_REGULATION_OF_MUSCLE_HYPERTROPHY	0.987485694696533	0.990783442782083	0.988293881074061	0.988377265738748
GO_RESPONSE_TO_PROTOZOAN	0.989711087113401	0.988196375236589	0.989392485122371	0.988278617600441
GO_PROTEIN_CARBOXYLATION	0.978302376567623	0.978560543263779	0.981634914481441	0.982222074542901
GO_NEGATIVE_REGULATION_OF_TELOMERE_MAINTENANCE_VIA_TELOMERE_LENGTHENING	0.995293744286924	0.993624143244798	0.995125831841093	0.994239497102806
GO_DEOXYRIBONUCLEOSIDE_TRIPHOSPHATE_METABOLIC_PROCESS	0.98903947882103	0.986465227233025	0.990272955764795	0.986757289587754
GO_NUCLEOTIDE_EXCISION_REPAIR_PREINCISION_COMPLEX_ASSEMBLY	0.993590407989071	0.993774075783404	0.994053075068871	0.993913192688829
GO_POSITIVE_REGULATION_OF_EXTRACELLULAR_MATRIX_ORGANIZATION	0.988698630349245	0.992334564786415	0.988925227622798	0.991771201126141
GO_REGULATION_OF_RESPONSE_TO_FOOD	0.992696013175997	0.993733947792045	0.992599255991824	0.993577797957799
GO_ADRENERGIC_RECEPTOR_SIGNALING_PATHWAY	0.961893827113124	0.967093986165966	0.96388988508956	0.966270368073012
GO_OVULATION	0.992894412993263	0.988659938862495	0.993282411790543	0.989863052638109
GO_NEGATIVE_REGULATION_OF_TOR_SIGNALING	0.992399194660392	0.990933007109402	0.992186451617033	0.990749217068296
GO_PRODUCTION_OF_MOLECULAR_MEDIATOR_INVOLVED_IN_INFLAMMATORY_RESPONSE	0.992550937707325	0.991797023205082	0.992244886458624	0.992603263142007
GO_PREPULSE_INHIBITION	0.979498333737084	0.979785704315695	0.976186490141214	0.977196947392122
GO_REGULATION_OF_EARLY_ENDOSOME_TO_LATE_ENDOSOME_TRANSPORT	0.987445762585617	0.985024220023683	0.987317341758404	0.982291601952012
GO_MIDDLE_EAR_MORPHOGENESIS	0.97015908408401	0.971718633322096	0.975258726216285	0.97062927359319
GO_REGULATION_OF_RECEPTOR_BIOSYNTHETIC_PROCESS	0.990151108690795	0.992621875633537	0.989492089856848	0.991322301752184
GO_RESPONSE_TO_SALT_STRESS	0.975578262477012	0.975093613166859	0.97649719971454	0.974225398116164
GO_NEGATIVE_REGULATION_OF_PROTEIN_ACTIVATION_CASCADE	0.996999537864127	0.997024305444612	0.997427428805726	0.996803438393597
GO_REGULATION_OF_TRIGLYCERIDE_CATABOLIC_PROCESS	0.992975182114168	0.991602904625258	0.992709227287636	0.991969358431576
GO_HEMATOPOIETIC_STEM_CELL_PROLIFERATION	0.996369730816813	0.996787393439451	0.996293423230498	0.996424010744309
GO_REGULATION_OF_THE_FORCE_OF_HEART_CONTRACTION	0.978355930444647	0.973872614852346	0.978655815114071	0.976810001183694
GO_POSITIVE_REGULATION_OF_EPITHELIAL_CELL_APOPTOTIC_PROCESS	0.992478107978117	0.992902189433522	0.992297879355581	0.99213190558038
GO_POSITIVE_REGULATION_OF_INTERLEUKIN_6_SECRETION	0.98649361525839	0.983722027708322	0.986631228687106	0.984632568879052
GO_ASPARTATE_FAMILY_AMINO_ACID_CATABOLIC_PROCESS	0.991575214326544	0.991714882469302	0.991883175554969	0.990719045286802
GO_NEGATIVE_REGULATION_OF_LIPASE_ACTIVITY	0.995600904709236	0.995286151488406	0.995876484362326	0.995754197723354
9370	0.989088295604762	0.985124073533937	0.989674526145352	0.985446609470979
GO_MATURATION_OF_LSU_RRNA	0.992721105472237	0.992960101221445	0.992992487072005	0.993265931358598
GO_RNA_SPLICING_VIA_ENDONUCLEOLYTIC_CLEAVAGE_AND_LIGATION	0.99599230412911	0.996562345294866	0.995753077808248	0.996082413184746
GO_MUSCLE_ADAPTATION	0.986654282388986	0.987458885030956	0.987054541020794	0.988389908806502
GO_INTERFERON_GAMMA_PRODUCTION	0.994594180257505	0.991703708819286	0.99487531900915	0.991666995004898
GO_OPTIC_NERVE_DEVELOPMENT	0.991872609699771	0.990395725457177	0.992207695807262	0.992223187400978
GO_REGULATION_OF_KERATINOCYTE_PROLIFERATION	0.990628047845546	0.990393316483798	0.989711463479112	0.989889307829483
GO_GAS_TRANSPORT	0.983234972728433	0.984673127454145	0.982697046687014	0.983404883307256
GO_REGULATION_OF_FIBROBLAST_GROWTH_FACTOR_RECEPTOR_SIGNALING_PATHWAY	0.988253766029715	0.988217670592179	0.987617609224295	0.988603575166266
GO_REPRODUCTIVE_BEHAVIOR	0.984781929764936	0.985081699823105	0.9824881215411	0.981927378848988
GO_ESTABLISHMENT_OF_TISSUE_POLARITY	0.995788442169619	0.995381699181985	0.995586963942421	0.995605269951367
GO_CELL_SEPARATION_AFTER_CYTOKINESIS	0.977632410832914	0.982029077847271	0.979704194198381	0.981573133054799
GO_REGULATION_OF_GLUCOSE_IMPORT_IN_RESPONSE_TO_INSULIN_STIMULUS	0.995837542417196	0.995958148719951	0.996250461469026	0.995784573491368
GO_CHEMOSENSORY_BEHAVIOR	0.986864082497376	0.986354647124613	0.986512919414305	0.98728223355545
GO_PROTEIN_KINASE_C_SIGNALING	0.992554545713551	0.993035004538051	0.990070662292134	0.991554129381992
GO_GLUCOSE_IMPORT	0.987733545181228	0.990068113967917	0.985978612411102	0.987701392631197
GO_REGULATION_OF_PROTEIN_KINASE_A_SIGNALING	0.986086205603969	0.989676221781886	0.986826819866388	0.989459984751017
GO_HEPATOCYTE_APOPTOTIC_PROCESS	0.996071614163019	0.995276779018347	0.995986193903521	0.995386486432364
GO_TETRAHYDROFOLATE_METABOLIC_PROCESS	0.992984409743735	0.991339856442669	0.99295389173171	0.991991048579722
GO_REGULATION_OF_NECROTIC_CELL_DEATH	0.991114716865145	0.991167604916305	0.99113077336015	0.990609807356457
GO_POSTSYNAPTIC_MEMBRANE_ORGANIZATION	0.991886780876471	0.989497202172823	0.991980358380937	0.99099833139094
GO_CARNITINE_METABOLIC_PROCESS	0.994943970602201	0.994238704642699	0.996013606837041	0.994079526622224
GO_CYTOPLASMIC_TRANSLATIONAL_INITIATION	0.995770406830429	0.994806945296332	0.995270821866815	0.995517843356433
GO_COMPLEMENT_ACTIVATION_ALTERNATIVE_PATHWAY	0.991572278304722	0.990891293105013	0.989991508614087	0.993088292860441
GO_VASCULAR_SMOOTH_MUSCLE_CONTRACTION	0.974164226588779	0.989185095962038	0.980579438673188	0.982266734211853
GO_POSITIVE_T_CELL_SELECTION	0.989802482389662	0.987289237872367	0.989550519286725	0.988644801187512
GO_CELLULAR_RESPONSE_TO_ARSENIC_CONTAINING_SUBSTANCE	0.993943721893856	0.994677263557098	0.995306407532015	0.992739289921569
GO_POSITIVE_REGULATION_OF_RECEPTOR_BIOSYNTHETIC_PROCESS	0.992277419317268	0.995133263549064	0.992237599210258	0.992371142031272
GO_RESPONSE_TO_PLATELET_DERIVED_GROWTH_FACTOR	0.994198936092717	0.993058101872243	0.993964324401283	0.993576463113397
GO_PYRIMIDINE_RIBONUCLEOTIDE_METABOLIC_PROCESS	0.995442543484435	0.995103074281023	0.995697094472597	0.994456437744494
GO_REGULATION_OF_B_CELL_DIFFERENTIATION	0.983597013359232	0.985164064916977	0.982830951921754	0.983909464624823
GO_TRANSCRIPTION_FROM_MITOCHONDRIAL_PROMOTER	0.974490416675441	0.976685277514919	0.988506801190173	0.973378310819301
GO_MAINTENANCE_OF_PROTEIN_LOCALIZATION_IN_ORGANELLE	0.990638703929612	0.993753338854114	0.991302015028157	0.992193261301574
GO_POSITIVE_REGULATION_OF_TRANSCRIPTION_FROM_RNA_POLYMERASE_II_PROMOTER_IN_RESPONSE_TO_STRESS	0.990969801251973	0.989958858424952	0.992149871377652	0.98932403211953
GO_REGULATION_OF_CERAMIDE_BIOSYNTHETIC_PROCESS	0.992127731886219	0.992265253881357	0.992696805981139	0.992190450421408
GO_POLARIZED_EPITHELIAL_CELL_DIFFERENTIATION	0.993601951252423	0.993360907854436	0.993286641545887	0.994076548418925
GO_CARDIAC_RIGHT_VENTRICLE_MORPHOGENESIS	0.976592282578665	0.976331193827021	0.974233016301113	0.974962300173596
140	0.978710689336371	0.978251991818786	0.975964933959057	0.97824774637933
GO_GALACTOSE_METABOLIC_PROCESS	0.993136580052285	0.994122874032555	0.993319864514361	0.994356062957892
GO_REGULATION_OF_ACYL_COA_BIOSYNTHETIC_PROCESS	0.992355175885049	0.991414934668993	0.990952491511868	0.991228824343755
GO_REGULATION_OF_VASCULAR_ENDOTHELIAL_GROWTH_FACTOR_RECEPTOR_SIGNALING_PATHWAY	0.989507640818208	0.988386807101761	0.990139195946476	0.989578529998741
GO_REGULATION_OF_TRANSCRIPTION_FROM_RNA_POLYMERASE_I_PROMOTER	0.990313917693268	0.988197221381547	0.990092126470719	0.988817669073136
GO_GLYOXYLATE_METABOLIC_PROCESS	0.990420183305504	0.989395994218082	0.990111978376476	0.989939051846231
GO_RELAXATION_OF_MUSCLE	0.989710962551088	0.98976070463331	0.988500587601544	0.988645435630378
GO_CELLULAR_ANION_HOMEOSTASIS	0.993690260923272	0.991605895111466	0.993903975776032	0.992743855460524
GO_TOXIN_METABOLIC_PROCESS	0.982564837993844	0.986077461036429	0.986299452131061	0.98810774335789
GO_REGULATION_OF_N_METHYL_D_ASPARTATE_SELECTIVE_GLUTAMATE_RECEPTOR_ACTIVITY	0.990818512837068	0.987000860072819	0.990748940509368	0.988977969874007
GO_NEGATIVE_REGULATION_OF_CELL_CYCLE_ARREST	0.993194944884216	0.99099491053759	0.993816450432894	0.99168026363692
GO_DNA_DEMETHYLATION	0.987904711109065	0.984371759394459	0.987624878624639	0.984663527478847
GO_POST_EMBRYONIC_MORPHOGENESIS	0.994172894168794	0.994295255969134	0.992526687760373	0.994894683278865
22943	0.98994175042089	0.988881918640368	0.989907857179781	0.985510780710329
GO_REGULATION_OF_MITOCHONDRIAL_FISSION	0.988387180884114	0.990966404302964	0.988344386003381	0.99037572310955
GO_NEUTRAL_LIPID_CATABOLIC_PROCESS	0.974305836699114	0.976352617622216	0.975190569846677	0.974938144950948
GO_POSITIVE_REGULATION_OF_CATECHOLAMINE_SECRETION	0.988139684493451	0.986265886445009	0.986931099332817	0.984422373341445
GO_NEGATIVE_REGULATION_OF_PEPTIDYL_THREONINE_PHOSPHORYLATION	0.990167383780342	0.986593489231675	0.990037680386211	0.987431011950659
GO_PORE_COMPLEX_ASSEMBLY	0.994907278567995	0.994889990748038	0.99495148097398	0.994714490515118
GO_NEGATIVE_REGULATION_OF_T_CELL_APOPTOTIC_PROCESS	0.98463519964101	0.982163241318928	0.986107272110142	0.98432576324888
GO_4_HYDROXYPROLINE_METABOLIC_PROCESS	0.99064454636784	0.990507634787666	0.991495518252036	0.991098710426378
GO_RESPONSE_TO_FOLLICLE_STIMULATING_HORMONE	0.983875427409159	0.986028438929863	0.986275798566777	0.983050613120289
GO_CELLULAR_POTASSIUM_ION_HOMEOSTASIS	0.994453990608529	0.994596266974875	0.994447289497332	0.995587822334524
GO_PROTEIN_MANNOSYLATION	0.99291467314263	0.9935457841602	0.992809119612351	0.993274388093024
GO_REGULATION_OF_FATTY_ACID_TRANSPORT	0.988471183509273	0.987677031013265	0.988392140301767	0.98674038029327
GO_REGULATION_OF_CIRCADIAN_SLEEP_WAKE_CYCLE_NON_REM_SLEEP	0.991178127920795	0.988966722860688	0.992127984441618	0.988542748694253
GO_EXTRACELLULAR_REGULATION_OF_SIGNAL_TRANSDUCTION	0.991897854099603	0.988818377268809	0.991330318379705	0.9896816782113
GO_NUCLEOTIDE_EXCISION_REPAIR_DNA_GAP_FILLING	0.996999418814992	0.996956756200821	0.996844770194436	0.996981766461522
GO_GLYCOSPHINGOLIPID_BIOSYNTHETIC_PROCESS	0.991133934863006	0.991288048583099	0.990517709195907	0.989488575951458
GO_CELL_COMMUNICATION_BY_ELECTRICAL_COUPLING	0.994761962489689	0.993115900499273	0.995561007059761	0.994386124564604
GO_TRANSEPITHELIAL_TRANSPORT	0.983751710886546	0.994073029535424	0.98369644461427	0.988720410153478
GO_VACUOLAR_ACIDIFICATION	0.991651912125404	0.992494896773334	0.991493500687425	0.992528652442221
GO_CELL_DIFFERENTIATION_IN_HINDBRAIN	0.987267268566339	0.988602740936634	0.987715622338812	0.987486191112873
GO_POSITIVE_REGULATION_OF_ANTIGEN_PROCESSING_AND_PRESENTATION	0.992587158248163	0.993832646931252	0.993343831338399	0.99353272482752
GO_REGULATION_OF_PEROXISOME_PROLIFERATOR_ACTIVATED_RECEPTOR_SIGNALING_PATHWAY	0.993030927966036	0.992923044199479	0.993364143540466	0.993347137395336
GO_POSITIVE_REGULATION_OF_CD4_POSITIVE_ALPHA_BETA_T_CELL_ACTIVATION	0.984890238354098	0.98319327440955	0.983207808468395	0.985194290803751
GO_GLYCOPROTEIN_CATABOLIC_PROCESS	0.993847819290523	0.993873949083114	0.993556612161622	0.99417501155922
GO_REGULATION_OF_LYMPHOCYTE_CHEMOTAXIS	0.983513909893962	0.97836690174879	0.981336593528408	0.981150497481953
GO_REGULATION_OF_DNA_METHYLATION	0.992991642317144	0.992639204479807	0.992738017220583	0.993890718514173
GO_HEART_VALVE_FORMATION	0.980145668276916	0.98392144092111	0.983070248634775	0.984697759914343
GO_NUCLEOTIDE_TRANSMEMBRANE_TRANSPORT	0.976826392553426	0.982865414560592	0.986393478398236	0.981226175212331
GO_REGULATION_OF_PSEUDOPODIUM_ASSEMBLY	0.980891814243426	0.980372998457543	0.981278471261929	0.982386373885695
GO_CARDIAC_CELL_FATE_COMMITMENT	0.985605134411537	0.985260710599352	0.986302564226672	0.985671043675025
GO_BLOOD_COAGULATION_INTRINSIC_PATHWAY	0.979180879006776	0.979576251441849	0.981850574009568	0.981334655493176
GO_CELL_CELL_SIGNALING_INVOLVED_IN_CARDIAC_CONDUCTION	0.987736056266329	0.987112035329079	0.987138100390299	0.988504500603588
GO_CELLULAR_RESPONSE_TO_THYROID_HORMONE_STIMULUS	0.990563774854656	0.988894430345421	0.991223897500336	0.98919390674245
GO_MITOCHONDRIAL_RNA_PROCESSING	0.990510322810886	0.987585684177743	0.98995899160875	0.988382850783395
GO_REGULATION_OF_CARDIAC_MUSCLE_CELL_ACTION_POTENTIAL	0.994522324196095	0.993303518555646	0.994478897911256	0.993310009523995
GO_POSITIVE_REGULATION_OF_HAIR_CYCLE	0.988493147993742	0.987116666099232	0.990230456015968	0.984507379698095
GO_SYMPATHETIC_NERVOUS_SYSTEM_DEVELOPMENT	0.979462980602464	0.980067287641614	0.979829798989623	0.980373677338889
GO_POSITIVE_REGULATION_OF_ANTIGEN_RECEPTOR_MEDIATED_SIGNALING_PATHWAY	0.992177280664301	0.992428752073084	0.99248174597895	0.990902042015307
GO_PHOSPHATE_ION_TRANSPORT	0.993935111564078	0.994883712612138	0.993869070309327	0.99439016393932
GO_REGULATION_OF_CELLULAR_EXTRAVASATION	0.988689639567199	0.989044223449107	0.989242684855294	0.988978378905432
GO_GRANULOCYTE_ACTIVATION	0.988631692937623	0.988726829163704	0.987768124809483	0.988758293692497
GO_REGULATION_OF_MACROPHAGE_CYTOKINE_PRODUCTION	0.992949391797864	0.993568695793378	0.993135829147335	0.99184481342094
GO_PURINE_NUCLEOBASE_BIOSYNTHETIC_PROCESS	0.981037054872181	0.980087147767381	0.982493499023208	0.981548485434307
GO_MITOTIC_G2_DNA_DAMAGE_CHECKPOINT	0.994684729311432	0.99396406818849	0.99569465142046	0.994778614910959
GO_POSITIVE_REGULATION_OF_PROTEIN_AUTOPHOSPHORYLATION	0.99312559949049	0.993657677728357	0.991969621310222	0.993780228580156
100423062	0.994859651366728	0.994906210712399	0.994783850466685	0.995038000589346
GO_POSITIVE_REGULATION_OF_NUCLEOTIDE_CATABOLIC_PROCESS	0.986541031776337	0.985688123708115	0.988852611157329	0.986749624735476
GO_VITAMIN_BIOSYNTHETIC_PROCESS	0.987620483110755	0.986638717887245	0.988143489878457	0.986674397112266
GO_POSITIVE_REGULATION_OF_NON_CANONICAL_WNT_SIGNALING_PATHWAY	0.984145678642899	0.987172827530262	0.985167939431474	0.987092839399077
GO_CELLULAR_RESPONSE_TO_EPINEPHRINE_STIMULUS	0.991641036450157	0.99255054795846	0.991492358789006	0.992856913364224
GO_POSITIVE_REGULATION_OF_CELL_ADHESION_MEDIATED_BY_INTEGRIN	0.991183456540015	0.992443493760446	0.990896036153819	0.991195454349008
GO_REGULATION_OF_MICROTUBULE_BASED_MOVEMENT	0.992026383849604	0.989800191778934	0.992069989332333	0.991098252732461
284	0.985578740734846	0.983726042255422	0.986098531290635	0.98361750839329
GO_NEGATIVE_REGULATION_OF_MYOBLAST_DIFFERENTIATION	0.977899362007612	0.979527928329665	0.979010671935185	0.979140320944472
GO_REGULATION_OF_FEVER_GENERATION	0.992733405624315	0.993605008936498	0.993137095752142	0.993590952766155
GO_DNA_TEMPLATED_TRANSCRIPTIONAL_PREINITIATION_COMPLEX_ASSEMBLY	0.988342122197055	0.989009342354278	0.987484995583809	0.989360282830859
GO_CARDIOBLAST_DIFFERENTIATION	0.979103159639228	0.973562971576426	0.983497648174277	0.9733106083796
GO_REGULATION_OF_URINE_VOLUME	0.965799956228908	0.967037179362914	0.964298420283511	0.963588828764528
GO_SYNAPTIC_TRANSMISSION_DOPAMINERGIC	0.972974833357197	0.968793597587104	0.96825656719869	0.967332521801702
85442	0.989846794011122	0.99153917781698	0.990624572751062	0.989384053685511
GO_MAINTENANCE_OF_GASTROINTESTINAL_EPITHELIUM	0.990174263072966	0.985902928589137	0.988341612406006	0.986055151656422
4683	0.99294259408126	0.993096318751565	0.993857535083068	0.993067838182255
GO_REGULATION_OF_NEURON_MIGRATION	0.992513594169518	0.992029988058016	0.993129629943535	0.992008678136965
GO_METHIONINE_BIOSYNTHETIC_PROCESS	0.993467606840912	0.992806117212955	0.992494791991779	0.993611730777108
GO_MULTI_ORGANISM_ORGANELLE_ORGANIZATION	0.984026674951578	0.983623511787692	0.98379770366366	0.982065170481167
GO_RELEASE_OF_CYTOCHROME_C_FROM_MITOCHONDRIA	0.99198244893679	0.992599660011694	0.99217697327613	0.991901427456193
GO_REGULATION_OF_CYTOKINE_SECRETION_INVOLVED_IN_IMMUNE_RESPONSE	0.992683618624415	0.99467679820153	0.993466530241562	0.993868394996436
GO_EMBRYONIC_HINDLIMB_MORPHOGENESIS	0.990084270073961	0.989870459110022	0.990650002477966	0.98953629854173
GO_LIVER_REGENERATION	0.989085967888321	0.990623509041474	0.988424861170817	0.989846733783825
GO_REGULATION_OF_RENAL_SODIUM_EXCRETION	0.958540200657313	0.965943471955572	0.965555009113016	0.967381586883695
GO_SPINAL_CORD_PATTERNING	0.983855569405371	0.980546988444244	0.984036172643677	0.980569413387234
GO_DNA_REPLICATION_INITIATION	0.989005192460837	0.987221741784228	0.989083888488947	0.987626048297535
GO_ERYTHROCYTE_MATURATION	0.981825495854223	0.983347535111904	0.981781597535295	0.985760398917774
GO_MEMBRANE_DEPOLARIZATION_DURING_CARDIAC_MUSCLE_CELL_ACTION_POTENTIAL	0.995669489270193	0.994202388698055	0.99562066276555	0.995378360370535
GO_BASIC_AMINO_ACID_TRANSPORT	0.995497942316746	0.995997406193614	0.995280491448802	0.995998514690538
GO_REGULATION_OF_CAMP_MEDIATED_SIGNALING	0.979471105961643	0.979146963936937	0.976111251146872	0.9792715419689
GO_CELL_MIGRATION_INVOLVED_IN_GASTRULATION	0.989635552348999	0.983992192747949	0.988328585106681	0.987139619793612
GO_POSITIVE_REGULATION_OF_ALPHA_BETA_T_CELL_PROLIFERATION	0.981580601980249	0.984244128440896	0.980330792909532	0.985167880496539
GO_RNA_DESTABILIZATION	0.981945623926828	0.985580951689212	0.983836905208757	0.982438243915936
GO_REGULATION_OF_OSTEOBLAST_PROLIFERATION	0.99212332692154	0.9911422907529	0.990846136438522	0.992768927257099
GO_CILIUM_OR_FLAGELLUM_DEPENDENT_CELL_MOTILITY	0.964096153997982	0.970920136738469	0.964087927203464	0.970620179871935
GO_VERY_LONG_CHAIN_FATTY_ACID_METABOLIC_PROCESS	0.981670460645546	0.982398598686373	0.982941561403182	0.984229427227889
GO_BROWN_FAT_CELL_DIFFERENTIATION	0.9798512138171	0.981391453497683	0.979642444814446	0.9816009881793
GO_LIPID_TRANSLOCATION	0.987214983951552	0.990046899784432	0.987574847223484	0.99024621161708
GO_INOSITOL_METABOLIC_PROCESS	0.979483660437781	0.977671897177564	0.985079527124519	0.975892357495673
GO_PROTEIN_ADP_RIBOSYLATION	0.992408497071402	0.991601380685593	0.993038204577829	0.991734938135713
GO_CELLULAR_SODIUM_ION_HOMEOSTASIS	0.993315869897226	0.992504507867717	0.992629059751722	0.991927815943008
GO_NEGATIVE_REGULATION_OF_CARTILAGE_DEVELOPMENT	0.971849280741014	0.972253390422378	0.971600939146005	0.973652822622909
GO_CHONDROITIN_SULFATE_BIOSYNTHETIC_PROCESS	0.98469415379555	0.98539913910317	0.984435497350748	0.986386770467575
GO_MEGAKARYOCYTE_DEVELOPMENT	0.994414698552988	0.99416053537627	0.993995780223779	0.994393323968615
GO_REGULATION_OF_HISTONE_H3_K9_METHYLATION	0.989769911599748	0.989671202291251	0.990319423638687	0.989765095372742
GO_VASODILATION	0.973106979626786	0.973134000141379	0.973366265435689	0.974363926366306
GO_NEURONAL_ION_CHANNEL_CLUSTERING	0.995719265461373	0.996648366348156	0.995867425667218	0.996197428254258
GO_PIGMENT_CELL_DIFFERENTIATION	0.993269831671733	0.992639943425907	0.992762512885193	0.993758234199485
GO_GLUCOCORTICOID_BIOSYNTHETIC_PROCESS	0.967856425417782	0.967837661504961	0.970611141784995	0.970870543143391
GO_REGULATION_OF_NEUROBLAST_PROLIFERATION	0.990909786942853	0.992093426259125	0.99163943594478	0.991286421349546
GO_DETECTION_OF_MOLECULE_OF_BACTERIAL_ORIGIN	0.992123608974723	0.994150236719308	0.993988797535327	0.992826781761992
GO_PHAGOSOME_ACIDIFICATION	0.987352531362921	0.985891434910764	0.987504114571174	0.987203517226121
6539	0.99433355575242	0.994247390602548	0.993924264997386	0.993812720370756
GO_VENTRAL_SPINAL_CORD_INTERNEURON_DIFFERENTIATION	0.975772327412755	0.973508269107748	0.977059684437204	0.972732461128339
GO_POSITIVE_REGULATION_OF_CARDIAC_MUSCLE_TISSUE_DEVELOPMENT	0.991139159149175	0.992222005918528	0.991541767230912	0.991821789491429
GO_KERATAN_SULFATE_CATABOLIC_PROCESS	0.983562436142623	0.982239789202211	0.982104586724935	0.983952099432389
GO_POSITIVE_REGULATION_OF_EXCITATORY_POSTSYNAPTIC_POTENTIAL	0.994352853362739	0.994873312047462	0.995185787980871	0.993727288503238
GO_NEGATIVE_REGULATION_OF_PATHWAY_RESTRICTED_SMAD_PROTEIN_PHOSPHORYLATION	0.992664609224197	0.991616884970023	0.99096652472722	0.991517316500102
GO_POSITIVE_REGULATION_OF_T_CELL_CYTOKINE_PRODUCTION	0.991466672404775	0.991228734691996	0.989795368877634	0.990473467710685
GO_PYRIMIDINE_CONTAINING_COMPOUND_SALVAGE	0.99113022524449	0.990114026714701	0.991025040269518	0.989458815674461
GO_REGULATION_OF_OLIGODENDROCYTE_DIFFERENTIATION	0.974361430714256	0.971309321399768	0.972971416600037	0.974577617724818
GO_TRNA_METHYLATION	0.992405042827833	0.990979333008879	0.992724097917091	0.991473031606887
GO_VIRAL_GENOME_REPLICATION	0.991245086110457	0.991270650061508	0.991817378032278	0.99189385424743
GO_NEGATIVE_REGULATION_OF_RELEASE_OF_CYTOCHROME_C_FROM_MITOCHONDRIA	0.989401008042893	0.988274159273177	0.989901242783206	0.988864018035684
GO_GOLGI_TO_ENDOSOME_TRANSPORT	0.992037341436753	0.994810214277745	0.9918846203641	0.994644966819889
GO_CARBOHYDRATE_TRANSMEMBRANE_TRANSPORT	0.98855440389157	0.991405701917275	0.988353004877418	0.989755324383911
GO_HEART_FORMATION	0.992695504385247	0.989495388276864	0.992574907631531	0.990472401376071
GO_POSITIVE_REGULATION_OF_MAST_CELL_ACTIVATION	0.986284398849012	0.990023328115537	0.988282181425359	0.988877827640762
GO_REGULATION_OF_ODONTOGENESIS	0.981731732553953	0.983587938894902	0.980458579119269	0.981914935311528
GO_PARTURITION	0.98044469130795	0.986777172937948	0.981462317091602	0.984291370413056
GO_NEGATIVE_REGULATION_OF_ANDROGEN_RECEPTOR_SIGNALING_PATHWAY	0.990314868807418	0.989556884241257	0.98927557128269	0.989875095195814
GO_ALPHA_LINOLENIC_ACID_METABOLIC_PROCESS	0.992116043305574	0.986660423013618	0.989867249753294	0.987839017803381
GO_REGULATION_OF_ARP2_3_COMPLEX_MEDIATED_ACTIN_NUCLEATION	0.992197540920564	0.994579884596902	0.991863093853342	0.993843161891347
124976	0.992887859418577	0.990817794067613	0.99209869224072	0.990426138820561
GO_MEIOTIC_CHROMOSOME_SEPARATION	0.992529783604711	0.993617113996581	0.991234372437038	0.993164296779665
GO_REGULATION_OF_CALCINEURIN_NFAT_SIGNALING_CASCADE	0.986596405583212	0.988436983281866	0.98875480334069	0.988308054777843
GO_DIOL_METABOLIC_PROCESS	0.988407533257398	0.991256068816027	0.984935972886432	0.990467979976757
GO_REGULATION_OF_RYANODINE_SENSITIVE_CALCIUM_RELEASE_CHANNEL_ACTIVITY	0.986914280903614	0.988174254833259	0.986364306825354	0.987104320882216
GO_OXYGEN_TRANSPORT	0.982559880584002	0.982940012837254	0.981462567241586	0.982291456306091
GO_POSITIVE_REGULATION_OF_TRIGLYCERIDE_BIOSYNTHETIC_PROCESS	0.99666378667602	0.996020872166417	0.996312397316438	0.995462799844161
GO_REGULATION_OF_MEMBRANE_PROTEIN_ECTODOMAIN_PROTEOLYSIS	0.989550637771434	0.989276078861846	0.988151862911591	0.989045263985749
GO_ORGAN_INDUCTION	0.992343094538003	0.99160644303862	0.991132099015105	0.992135945173533
GO_DNA_STRAND_ELONGATION	0.993756065550817	0.993009146337962	0.994062753447425	0.993310322918849
GO_MULTIVESICULAR_BODY_SORTING_PATHWAY	0.991413796908659	0.9924172654116	0.990038388469508	0.991190607840101
GO_OUTER_DYNEIN_ARM_ASSEMBLY	0.995689078772375	0.995824130180858	0.995450995833817	0.995268769404602
GO_POSITIVE_REGULATION_OF_CELLULAR_RESPONSE_TO_INSULIN_STIMULUS	0.994347012581293	0.992572726853456	0.994313764339717	0.993463006602146
2997	0.987461998417269	0.984773581567335	0.986441672291045	0.984808174680517
GO_NEGATIVE_REGULATION_OF_SMOOTHENED_SIGNALING_PATHWAY	0.988903621719174	0.987457255824166	0.989847418297066	0.985766869062762
GO_NUCLEOSIDE_SALVAGE	0.989069577780287	0.990474178542607	0.988496338395965	0.991307349978674
6777	0.991546725168378	0.99016764728366	0.991286893501116	0.992259602142521
GO_NEGATIVE_REGULATION_OF_ANOIKIS	0.989278107354459	0.988960018193305	0.991545747039892	0.988989125848738
GO_LACTATE_TRANSMEMBRANE_TRANSPORT	0.994260815656605	0.993295373509482	0.994372978340703	0.993997067693036
GO_PIGMENT_GRANULE_ORGANIZATION	0.991083953209153	0.990102907744675	0.990739595517468	0.990122767137285
GO_REGULATION_OF_INTERLEUKIN_13_PRODUCTION	0.981036689786289	0.977876409540555	0.98020342893536	0.980160770737081
GO_ACROSOME_ASSEMBLY	0.981006279744815	0.979220562552608	0.984153746195323	0.982797565818493
GO_REGULATION_OF_INOSITOL_PHOSPHATE_BIOSYNTHETIC_PROCESS	0.977441066539312	0.982988698828521	0.975163953763035	0.982990061702013
GO_REGULATION_OF_INTRINSIC_APOPTOTIC_SIGNALING_PATHWAY_IN_RESPONSE_TO_DNA_DAMAGE_BY_P53_CLASS_MEDIATOR	0.993184253911466	0.990911419781349	0.992238762449372	0.991432643357551
GO_POSITIVE_REGULATION_OF_RECEPTOR_INTERNALIZATION	0.991550433587016	0.992379316516664	0.991058223926694	0.992643522534408
GO_CARDIAC_MUSCLE_CELL_CONTRACTION	0.989594513483452	0.987108902799691	0.990425192327002	0.988551850220304
GO_AMINO_SUGAR_CATABOLIC_PROCESS	0.993283434646761	0.993287691768437	0.994706668309568	0.993955605989175
GO_POSITIVE_REGULATION_OF_MACROPHAGE_CHEMOTAXIS	0.989951401364944	0.988934549311103	0.990468412874408	0.989075410697323
GO_REGULATION_OF_B_CELL_APOPTOTIC_PROCESS	0.989751178764986	0.990386923293856	0.991151781243294	0.989351090695744
GO_MITOCHONDRIAL_RNA_METABOLIC_PROCESS	0.980051015333615	0.977566319563981	0.985273005018604	0.979601079266274
GO_MODULATION_OF_EXCITATORY_POSTSYNAPTIC_POTENTIAL	0.993704425789218	0.994562853654438	0.994359876252599	0.993712217399082
GO_NUCLEUS_LOCALIZATION	0.994578131110999	0.994394954845173	0.994972098584165	0.995311917710874
GO_RESPONSE_TO_HEPATOCYTE_GROWTH_FACTOR	0.996518652001354	0.997037011401669	0.99647446141151	0.997171595586543
GO_REGULATION_OF_SYNAPTIC_VESICLE_EXOCYTOSIS	0.994254377885883	0.993229628911674	0.994218062651876	0.99281507877541
GO_FATTY_ACID_DERIVATIVE_TRANSPORT	0.980046554672323	0.978525667154816	0.979013110505921	0.978586467474347
GO_NATURAL_KILLER_CELL_ACTIVATION_INVOLVED_IN_IMMUNE_RESPONSE	0.934421723778661	0.929773886933101	0.932761313691801	0.936018601017473
GO_MALE_MEIOSIS_I	0.995994947172788	0.995040141356435	0.995606736327109	0.995136737971125
GO_POSITIVE_REGULATION_OF_SODIUM_ION_TRANSMEMBRANE_TRANSPORT	0.995814167976447	0.995229190975349	0.996282455196394	0.994948464110049
GO_CELLULAR_RESPONSE_TO_PROSTAGLANDIN_E_STIMULUS	0.993164872972827	0.990557275444943	0.992743145763628	0.991659480808273
GO_POSITIVE_REGULATION_OF_CIRCADIAN_RHYTHM	0.985295659567246	0.986441184964294	0.984381973962403	0.98663893381937
GO_ECTODERMAL_PLACODE_DEVELOPMENT	0.988930551784409	0.986835992341002	0.989200135286598	0.986896643437817
GO_CELLULAR_RESPONSE_TO_ETHANOL	0.993793489582154	0.991410499347748	0.99252912080396	0.992834436799667
GO_RESPIRATORY_BURST	0.988639066821344	0.987901064640585	0.986066091385829	0.988590871475147
GO_CEREBRAL_CORTEX_GABAERGIC_INTERNEURON_DIFFERENTIATION	0.994025684316369	0.99477424095983	0.994137809488455	0.99457448159154
GO_MAINTENANCE_OF_CELL_POLARITY	0.991573825840198	0.990045008097757	0.991765066170506	0.989776492470804
GO_MRNA_CLEAVAGE	0.992836841267426	0.994877829483616	0.992175449019183	0.994157429859534
GO_POSITIVE_REGULATION_OF_URINE_VOLUME	0.968562223669028	0.974506058784427	0.973213749970911	0.966647007900534
GO_GLYCINE_METABOLIC_PROCESS	0.993269945713266	0.994887609341513	0.993266367490927	0.994509195633034
GO_ESTABLISHMENT_OF_NUCLEUS_LOCALIZATION	0.996167114763611	0.996238970842934	0.996223520552572	0.996123829131295
GO_CYTOPLASMIC_SEQUESTERING_OF_TRANSCRIPTION_FACTOR	0.990774999379174	0.988003359003785	0.992603402230121	0.989587889773319
GO_PROTEIN_TRANSPORT_ALONG_MICROTUBULE	0.985359122999749	0.977047049419083	0.986301476825064	0.981472866546118
GO_AUDITORY_RECEPTOR_CELL_DIFFERENTIATION	0.991219946830454	0.988870257515733	0.991409243896726	0.989057196654415
GO_REGULATION_OF_LIPOPOLYSACCHARIDE_MEDIATED_SIGNALING_PATHWAY	0.990390219844581	0.989846853300033	0.989250874959206	0.989720547588306
GO_CAMERA_TYPE_EYE_PHOTORECEPTOR_CELL_DIFFERENTIATION	0.971347907258887	0.976085629504629	0.968488704010539	0.97549397385746
GO_REGULATION_OF_GROWTH_HORMONE_SECRETION	0.995749611735998	0.996674133946413	0.995784880074159	0.996526705670413
GO_MICROGLIAL_CELL_ACTIVATION	0.992532116381692	0.992099819208693	0.993874121144119	0.992533926422235
10797	0.989494948008209	0.990916195930447	0.989602552714311	0.990494274159958
GO_RESPONSE_TO_ATP	0.992656318525892	0.991540406593896	0.99249264553231	0.992735750826563
GO_VOCALIZATION_BEHAVIOR	0.995974239780947	0.99517841736466	0.995485987750596	0.995381228208493
GO_GOLGI_TO_PLASMA_MEMBRANE_PROTEIN_TRANSPORT	0.993009256022529	0.993195258526794	0.994028108417105	0.993774211249248
GO_LONG_TERM_MEMORY	0.988982252426464	0.989113960918209	0.98993262032733	0.990487389977639
GO_ADRENAL_GLAND_DEVELOPMENT	0.975353968190477	0.967849016566899	0.972135691461994	0.968541516585654
GO_CELLULAR_RESPONSE_TO_CHOLESTEROL	0.994599886865581	0.991897967968728	0.995083723997296	0.99256864795644
GO_POSITIVE_REGULATION_OF_POTASSIUM_ION_TRANSMEMBRANE_TRANSPORTER_ACTIVITY	0.995221508599787	0.995187777518754	0.995372546993669	0.9953921359378
GO_ENTRAINMENT_OF_CIRCADIAN_CLOCK	0.988485609015665	0.98923169134881	0.989045194687496	0.987885529010371
GO_REGULATION_OF_CGMP_METABOLIC_PROCESS	0.973430571357975	0.9718791162	0.971626366356003	0.972210027790989
GO_CELLULAR_RESPONSE_TO_AMINO_ACID_STARVATION	0.991574265827611	0.988582490522957	0.992341603672283	0.990635178014178
GO_REGULATION_OF_REGULATORY_T_CELL_DIFFERENTIATION	0.995699526614246	0.995275075627553	0.995241652532946	0.995054601397979
GO_CHONDROITIN_SULFATE_CATABOLIC_PROCESS	0.995939930032111	0.995292587861481	0.995798477702093	0.995871892046186
GO_RESPONSE_TO_AUDITORY_STIMULUS	0.985257427635422	0.980864450389593	0.983602028671879	0.982535608493271
GO_EPIBOLY	0.991451620974944	0.9934654144302	0.992099114450421	0.99261976774867
GO_CENTRAL_NERVOUS_SYSTEM_PROJECTION_NEURON_AXONOGENESIS	0.995591560179646	0.995008431957606	0.995470963988096	0.995649148166176
GO_INFLAMMATORY_RESPONSE_TO_ANTIGENIC_STIMULUS	0.986523882535058	0.985772613941443	0.988189767705721	0.983929134507148
GO_INTESTINAL_EPITHELIAL_CELL_DIFFERENTIATION	0.982005093267271	0.977646962152195	0.983454341129832	0.981171694405603
GO_NEGATIVE_REGULATION_OF_BEHAVIOR	0.972268831541631	0.974126513271556	0.969629015720174	0.970710313797131
GO_POSITIVE_REGULATION_OF_P38MAPK_CASCADE	0.976448752473696	0.979500780737134	0.977397665836399	0.975348627453436
GO_MEMBRANE_PROTEIN_INTRACELLULAR_DOMAIN_PROTEOLYSIS	0.992972108157598	0.992158562371687	0.993123162145257	0.992876982735063
GO_RESPONSE_TO_CAFFEINE	0.994349736535557	0.994437388435753	0.99384166616724	0.993953043222311
GO_DISTAL_TUBULE_DEVELOPMENT	0.987232427295745	0.986997359967991	0.985989162781238	0.983807336446796
GO_REGULATION_OF_HORMONE_BIOSYNTHETIC_PROCESS	0.967616609973043	0.978411419125941	0.97486399427246	0.97260146880071
GO_POSITIVE_REGULATION_OF_NEUROTRANSMITTER_SECRETION	0.994917145272828	0.995038733564983	0.995011968775639	0.994869454199046
GO_GENETIC_IMPRINTING	0.993101661220329	0.9920912103106	0.993935524991231	0.993401799105696
5481	0.993803370674739	0.993871298545624	0.993872212943773	0.993759228320943
GO_TROPHOBLAST_GIANT_CELL_DIFFERENTIATION	0.963000124980009	0.954612811988527	0.961133927112499	0.960167707390662
GO_ISOTYPE_SWITCHING	0.990365272396278	0.989340572572983	0.989768826470856	0.988819575388378
5663	0.982626992031817	0.98231911352712	0.983092065835795	0.982219863918587
GO_REGULATION_OF_EXOSOMAL_SECRETION	0.990494564633752	0.991352997773955	0.991409210813758	0.988503949217407
GO_REGULATION_OF_INCLUSION_BODY_ASSEMBLY	0.994713982454102	0.995622066764643	0.994302532803156	0.995616744894145
GO_REGULATION_OF_CHRONIC_INFLAMMATORY_RESPONSE	0.993947944193953	0.995346126591907	0.993966671194754	0.995697349950373
GO_REGULATION_OF_GLOMERULUS_DEVELOPMENT	0.985839595956364	0.986049121100995	0.984679376578602	0.986272197632383
GO_METHIONINE_METABOLIC_PROCESS	0.991183847462173	0.985024941619435	0.989445234054198	0.987500472890381
GO_NEGATIVE_REGULATION_OF_SKELETAL_MUSCLE_TISSUE_DEVELOPMENT	0.991210151205858	0.990341142640291	0.991126166393549	0.990838698046817
GO_REGULATION_OF_MRNA_POLYADENYLATION	0.994528639038064	0.99297990642103	0.994264862242964	0.995046586073566
GO_REGULATION_OF_ATTACHMENT_OF_SPINDLE_MICROTUBULES_TO_KINETOCHORE	0.995555624499275	0.996368069175412	0.996146173223232	0.995232598512552
GO_POSITIVE_REGULATION_OF_RESPONSE_TO_TUMOR_CELL	0.985433202395694	0.981561611647688	0.982106774267798	0.98298781647252
GO_POSITIVE_REGULATION_OF_TISSUE_REMODELING	0.987557152789492	0.988093263764246	0.986450855929839	0.986650390655396
GO_DORSAL_VENTRAL_NEURAL_TUBE_PATTERNING	0.993356377443759	0.995938005468796	0.994122465649353	0.995606756859291
GO_TOLL_LIKE_RECEPTOR_4_SIGNALING_PATHWAY	0.990102202991413	0.989889210501035	0.990413810587363	0.990674048387744
GO_RETINAL_METABOLIC_PROCESS	0.994042265890174	0.995812054362994	0.993002877966748	0.994256190490742
GO_POSITIVE_REGULATION_OF_PEPTIDYL_THREONINE_PHOSPHORYLATION	0.992814671140795	0.993810422756287	0.991908337107085	0.993493139501908
GO_OOCYTE_MATURATION	0.992343142030648	0.99178601448973	0.993491282569385	0.991676655080824
GO_SPERMATID_NUCLEUS_DIFFERENTIATION	0.991896424832108	0.990841959554199	0.991479310990333	0.991017784000582
28514	0.989939149878494	0.991045796850212	0.992955691334608	0.99093579166451
GO_POSITIVE_REGULATION_OF_NEUROLOGICAL_SYSTEM_PROCESS	0.989008648677598	0.991041379276901	0.988580352209137	0.990138389812587
GO_TRACHEA_DEVELOPMENT	0.986193600115609	0.986019628505964	0.984545031600687	0.987289015153308
GO_POSITIVE_REGULATION_OF_T_HELPER_CELL_DIFFERENTIATION	0.985345265068607	0.981980208404333	0.984968729810697	0.984244189197288
GO_NEGATIVE_REGULATION_OF_HUMORAL_IMMUNE_RESPONSE	0.995430375059039	0.995148259442	0.995556361183812	0.995716688969217
1263	0.988918595289788	0.987395739094815	0.987754409035621	0.988241388365976
GO_APOPTOTIC_PROCESS_INVOLVED_IN_DEVELOPMENT	0.992697926005309	0.992896675831675	0.993247478321274	0.991403625900826
GO_RESPONSE_TO_LOW_DENSITY_LIPOPROTEIN_PARTICLE	0.991794985151023	0.992053261235091	0.993462432945311	0.992845847522461
GO_RETINOIC_ACID_METABOLIC_PROCESS	0.991853983970676	0.989724338814484	0.991371500168217	0.989061324592757
GO_SODIUM_ION_HOMEOSTASIS	0.990864713273768	0.991775270375115	0.990947585223517	0.99078290036908
GO_POSITIVE_REGULATION_OF_LAMELLIPODIUM_ASSEMBLY	0.994812343177552	0.995802481387974	0.995238099011611	0.995724228921291
GO_PURINE_NUCLEOTIDE_TRANSPORT	0.985067020589035	0.985872953719472	0.983379980116261	0.989276835346958
GO_NATURAL_KILLER_CELL_MEDIATED_IMMUNITY	0.984153884398504	0.983920332698283	0.983819294765165	0.985409204135957
GO_TELOMERE_MAINTENANCE_VIA_TELOMERASE	0.992495953192131	0.993269289273041	0.992258963581918	0.992131077647804
GO_REGULATION_OF_GRANULOCYTE_MACROPHAGE_COLONY_STIMULATING_FACTOR_PRODUCTION	0.973845258307682	0.967114683369375	0.970977022238386	0.969530825241283
GO_LIPID_PARTICLE_ORGANIZATION	0.992221307556446	0.991848237420672	0.993070910828819	0.992358178038136
GO_NEGATIVE_REGULATION_OF_MULTICELLULAR_ORGANISM_GROWTH	0.980244077217917	0.97873667146617	0.978710341138821	0.982186285591773
GO_NEGATIVE_REGULATION_OF_LYMPHOCYTE_APOPTOTIC_PROCESS	0.989349619317322	0.988138107695197	0.989562103184748	0.988969398624898
GO_JAK_STAT_CASCADE_INVOLVED_IN_GROWTH_HORMONE_SIGNALING_PATHWAY	0.985293680267124	0.979528332982957	0.983573713720288	0.978940794362867
GO_REGULATION_OF_STEM_CELL_POPULATION_MAINTENANCE	0.99385454482427	0.994925039343881	0.994254519779332	0.994646842281094
GO_GANGLIOSIDE_BIOSYNTHETIC_PROCESS	0.990868030598793	0.990549280691453	0.989558487963866	0.989382432337281
GO_POSITIVE_REGULATION_OF_ENDOPLASMIC_RETICULUM_UNFOLDED_PROTEIN_RESPONSE	0.992052606835	0.987658537382818	0.99302601843901	0.990820069223313
GO_ANDROGEN_METABOLIC_PROCESS	0.990149863422898	0.99105682081787	0.991025564661807	0.990972075648385
GO_NEGATIVE_REGULATION_OF_EPIDERMIS_DEVELOPMENT	0.986363739061354	0.989094707792578	0.988041471267389	0.987265263610021
GO_INDOLE_CONTAINING_COMPOUND_METABOLIC_PROCESS	0.991999402405645	0.992417806814697	0.992504924277451	0.992364734352855
GO_REGULATION_OF_T_CELL_CYTOKINE_PRODUCTION	0.985069502056787	0.983466997808145	0.983269751040315	0.980244363315022
GO_REGULATION_OF_CHEMOKINE_BIOSYNTHETIC_PROCESS	0.993776168390514	0.995454819233806	0.993949635448206	0.994516349411795
GO_POSITIVE_REGULATION_OF_CARTILAGE_DEVELOPMENT	0.98263400275361	0.984834593422438	0.980550603594425	0.983503042279405
GO_MUSCLE_ATROPHY	0.985949846401905	0.987486500804591	0.989730063671248	0.988910719368747
5696	0.985125623575797	0.986016287419419	0.984012948245691	0.985334825996349
GO_PHOSPHATIDYLINOSITOL_DEPHOSPHORYLATION	0.991387876416117	0.992375348939137	0.991305614188532	0.991327964492557
GO_PYRIMIDINE_NUCLEOSIDE_TRIPHOSPHATE_METABOLIC_PROCESS	0.994943593461017	0.993226463817573	0.995147422332926	0.99375805915072
GO_LEUKOCYTE_APOPTOTIC_PROCESS	0.977903336252493	0.976184216203968	0.976815196450669	0.97807543575437
GO_NEGATIVE_REGULATION_OF_EMBRYONIC_DEVELOPMENT	0.988848409758189	0.989346632864659	0.989460105060151	0.988968113549363
GO_PEPTIDYL_GLUTAMIC_ACID_MODIFICATION	0.985551796326174	0.986333191710495	0.985892027840404	0.987749455512024
GO_NEGATIVE_REGULATION_OF_MAST_CELL_ACTIVATION	0.990708354635173	0.992827086113619	0.990472599642798	0.992911350770897
GO_EMBRYONIC_SKELETAL_JOINT_DEVELOPMENT	0.987589326793034	0.986930369065151	0.987257257281649	0.987300029076528
6198	0.989970706214323	0.990665620050839	0.98964784534646	0.990565798838746
GO_REGULATION_OF_TUMOR_NECROSIS_FACTOR_BIOSYNTHETIC_PROCESS	0.98073042028296	0.98707600697851	0.982412488308811	0.979573977353479
10826	0.993176567947128	0.991260259223307	0.992955624881963	0.991702640204727
GO_POSITIVE_REGULATION_OF_VASCULAR_PERMEABILITY	0.992893010413301	0.993682253243993	0.992082576478665	0.993154013939989
GO_NEURON_CELL_CELL_ADHESION	0.993420199171789	0.992556104769087	0.993338022180184	0.993898362470754
GO_CELLULAR_RESPONSE_TO_NITROGEN_LEVELS	0.991209973357228	0.993012649367959	0.990844864124969	0.993756328211825
898	0.990126414956564	0.987386429323758	0.990177553639958	0.988790241122689
GO_NEGATIVE_REGULATION_OF_MACROAUTOPHAGY	0.994064909530455	0.994680710720308	0.99337383112591	0.994936088851507
GO_POSITIVE_REGULATION_OF_GLYCOPROTEIN_METABOLIC_PROCESS	0.98552296944328	0.984466903605493	0.983720471597514	0.98139943814915
GO_REGULATION_OF_CYSTEINE_TYPE_ENDOPEPTIDASE_ACTIVITY_INVOLVED_IN_APOPTOTIC_SIGNALING_PATHWAY	0.988209323309468	0.980011792701848	0.990478677788481	0.982843838803179
GO_BLASTODERM_SEGMENTATION	0.986595099522883	0.983399161976577	0.988679118748658	0.983620429331737
GO_POSITIVE_REGULATION_BY_HOST_OF_VIRAL_PROCESS	0.991785226046941	0.992818614483654	0.991362526935994	0.992736477613698
GO_RETINA_LAYER_FORMATION	0.98155028437618	0.983653263200944	0.980154830533248	0.985061977223106
GO_CELLULAR_RESPONSE_TO_ZINC_ION	0.981511815078242	0.977750237812973	0.983062704361124	0.978868248219166
GO_POSITIVE_REGULATION_OF_NEUROTRANSMITTER_TRANSPORT	0.98395851730928	0.98657761400875	0.985712241749875	0.987534138353967
GO_NEUTRAL_LIPID_BIOSYNTHETIC_PROCESS	0.991182749363694	0.99119722568232	0.99065388675384	0.990662502298928
GO_ADENYLATE_CYCLASE_ACTIVATING_DOPAMINE_RECEPTOR_SIGNALING_PATHWAY	0.986664318757903	0.983728078120717	0.985229623155647	0.985489008740542
GO_DETECTION_OF_BIOTIC_STIMULUS	0.983988224408492	0.98712843333438	0.983780429050273	0.986782587224398
GO_RESPONSE_TO_VITAMIN_A	0.989529218267198	0.986952724880031	0.988208939296332	0.987767520765702
GO_POSITIVE_REGULATION_OF_IMMUNOGLOBULIN_SECRETION	0.988880835891309	0.986916565368084	0.991753846641315	0.986592434919044
GO_SARCOPLASMIC_RETICULUM_CALCIUM_ION_TRANSPORT	0.994640339038849	0.992860119781914	0.994593235524302	0.992878248609818
GO_POSITIVE_REGULATION_OF_LONG_TERM_SYNAPTIC_POTENTIATION	0.994942271072744	0.994195048413103	0.995312904995328	0.994108663301738
GO_GLYCEROPHOSPHOLIPID_CATABOLIC_PROCESS	0.996136048802021	0.995725221474839	0.996024797153034	0.994955068206081
GO_KERATAN_SULFATE_BIOSYNTHETIC_PROCESS	0.977968685468649	0.982466343786285	0.975741032635089	0.982465745892725
GO_NEGATIVE_REGULATION_OF_CIRCADIAN_RHYTHM	0.982769398174959	0.981679285543452	0.983389925182546	0.98325885178422
GO_POSITIVE_REGULATION_OF_LIPID_CATABOLIC_PROCESS	0.987333920043979	0.983278507509295	0.986065563463125	0.985870496803777
GO_TRIGLYCERIDE_CATABOLIC_PROCESS	0.972485165558576	0.974814771020045	0.973553336535892	0.97683321547078
GO_REGULATION_OF_SKELETAL_MUSCLE_ADAPTATION	0.981429571483199	0.981545493368975	0.989707099960854	0.982768918124825
GO_PROTEIN_K48_LINKED_DEUBIQUITINATION	0.993358343691567	0.993721045671578	0.992191130815188	0.992830174196051
GO_ENDOPLASMIC_RETICULUM_CALCIUM_ION_HOMEOSTASIS	0.996666649973167	0.995897663361216	0.996435435637662	0.99633855878983
8723	0.990714723436905	0.989304097916343	0.988732563376403	0.989726382720606
GO_REGULATION_OF_ANION_TRANSMEMBRANE_TRANSPORT	0.9929610742446	0.991766721713573	0.994814446753717	0.995554302834385
GO_NEGATIVE_REGULATION_OF_GLYCOPROTEIN_METABOLIC_PROCESS	0.984671696049264	0.981526946641517	0.983784870699633	0.982470719093205
GO_REGULATION_OF_HISTONE_PHOSPHORYLATION	0.993703789341361	0.992839686496057	0.993541347324439	0.994028417822366
GO_NEUROLOGICAL_SYSTEM_PROCESS_INVOLVED_IN_REGULATION_OF_SYSTEMIC_ARTERIAL_BLOOD_PRESSURE	0.992933716118231	0.991710269531356	0.992231857733469	0.991702028442158
84957	0.986345825952019	0.984778139287986	0.986951118227039	0.987690091736374
GO_AMELOGENESIS	0.993140678536913	0.993649786858013	0.993384701819238	0.993315514870616
7018	0.996727325698146	0.99610210030534	0.996757794142403	0.995474625766833
GO_REGULATION_OF_PROTON_TRANSPORT	0.987886190178016	0.986506717305276	0.988628688216216	0.986603253160777
GO_REGULATION_OF_NEURON_PROJECTION_REGENERATION	0.986868183789401	0.986040103019566	0.986397234247184	0.984039038831129
GO_NEGATIVE_REGULATION_OF_INTERLEUKIN_8_PRODUCTION	0.988594033326564	0.989737264881675	0.988840636311055	0.988371310692485
GO_POSITIVE_REGULATION_OF_SMAD_PROTEIN_IMPORT_INTO_NUCLEUS	0.995632455510773	0.994501079681652	0.995585688130873	0.994462042806548
GO_NEGATIVE_REGULATION_OF_SMOOTH_MUSCLE_CONTRACTION	0.985629313773171	0.980532199312506	0.985567760601183	0.983584202701189
GO_LEUKOCYTE_ADHESION_TO_VASCULAR_ENDOTHELIAL_CELL	0.991306755490261	0.986896477746458	0.990615489645867	0.985924757910606
GO_ZINC_II_ION_TRANSPORT	0.991163322762266	0.989508419095451	0.989351853063065	0.987991662051053
GO_INTERLEUKIN_1_MEDIATED_SIGNALING_PATHWAY	0.992963847140315	0.994702381160757	0.991792597351076	0.994520179181311
GO_POSITIVE_REGULATION_OF_SMOOTH_MUSCLE_CELL_MIGRATION	0.99177802381831	0.990382946290561	0.992459791763943	0.990493953131782
GO_VENTRICULAR_CARDIAC_MUSCLE_CELL_ACTION_POTENTIAL	0.991532046580292	0.988612770019038	0.99160485476408	0.990750862273094
GO_DNA_METHYLATION_INVOLVED_IN_GAMETE_GENERATION	0.993185653719185	0.992786368817343	0.994010133125835	0.994721250907147
GO_EPITHELIAL_CELL_APOPTOTIC_PROCESS	0.984880366191853	0.983136211476833	0.985406258946802	0.981784983986203
GO_RETROGRADE_TRANSPORT_ENDOSOME_TO_PLASMA_MEMBRANE	0.990445928031136	0.989950996442639	0.987756843518269	0.988623103033569
GO_DRUG_TRANSPORT	0.992911190124191	0.99416149967259	0.993145258867609	0.993050106145825
GO_CD4_POSITIVE_OR_CD8_POSITIVE_ALPHA_BETA_T_CELL_LINEAGE_COMMITMENT	0.993279682135027	0.994957930353937	0.992395117410152	0.994948948549673
GO_SEGMENT_SPECIFICATION	0.986778092252391	0.987806717518322	0.984244346939349	0.987531437592915
GO_CELLULAR_RESPONSE_TO_STEROL	0.993961756888191	0.992303602104087	0.994066904119853	0.993473049743895
GO_T_CELL_MIGRATION	0.970387916718212	0.969963245608413	0.963145266107901	0.969411282874742
GO_GOLGI_TO_VACUOLE_TRANSPORT	0.992136585066597	0.994453363599918	0.992624108774291	0.994690549619892
GO_IMMUNOGLOBULIN_PRODUCTION_INVOLVED_IN_IMMUNOGLOBULIN_MEDIATED_IMMUNE_RESPONSE	0.990876573988533	0.990722560187266	0.991430361828177	0.990269277899593
GO_NEGATIVE_T_CELL_SELECTION	0.993539709937461	0.991436842695483	0.993752838415835	0.991208630778414
GO_LIPOPROTEIN_LOCALIZATION	0.995379991946097	0.991504836540288	0.995222391176508	0.993130911383914
GO_REGULATION_OF_PROTEIN_LOCALIZATION_TO_CHROMOSOME_TELOMERIC_REGION	0.997751822561101	0.99733292317401	0.997447708103257	0.99709779331635
GO_NEGATIVE_REGULATION_OF_INTERLEUKIN_12_PRODUCTION	0.993952906659325	0.992916769571394	0.993999675746304	0.992811974722976
GO_REGULATION_OF_CELLULAR_RESPONSE_TO_VASCULAR_ENDOTHELIAL_GROWTH_FACTOR_STIMULUS	0.988885654564749	0.989467579050379	0.989678170127413	0.987544038133407
GO_NEGATIVE_REGULATION_OF_MACROPHAGE_DERIVED_FOAM_CELL_DIFFERENTIATION	0.995827364771074	0.995878352318188	0.994803482678867	0.996258917039049
GO_IMIDAZOLE_CONTAINING_COMPOUND_METABOLIC_PROCESS	0.988591969355255	0.987374018973579	0.984943259975846	0.98477959104736
GO_OXALATE_TRANSPORT	0.993912798743672	0.993365720165112	0.993026451994001	0.992699951837699
GO_CELLULAR_RESPONSE_TO_EXOGENOUS_DSRNA	0.991782005374372	0.991825175044011	0.989728504756827	0.990476783971307
GO_DNA_REPLICATION_CHECKPOINT	0.992032887969872	0.991565712167205	0.990540638222047	0.991367646642385
GO_RESPONSE_TO_ACETYLCHOLINE	0.981460159974326	0.981020046078031	0.97917840334197	0.981098916162985
GO_REGULATION_OF_ISOTYPE_SWITCHING	0.99202243267131	0.994096619312747	0.991650283837284	0.993299435031652
GO_REGULATION_OF_APPETITE	0.990844961951552	0.990378652442524	0.989553563687932	0.990046941716605
GO_PROTEIN_DEGLYCOSYLATION	0.994011581778388	0.991983396689423	0.993912512487885	0.992129406127617
GO_POSITIVE_REGULATION_OF_TRANSFORMING_GROWTH_FACTOR_BETA_PRODUCTION	0.990739271616546	0.990895014934632	0.991380102004153	0.991515183052809
GO_REGULATION_OF_PHOSPHOLIPASE_A2_ACTIVITY	0.99519906080865	0.99346189657626	0.994767019630676	0.993613719914087
5800	0.989981503035467	0.985630544518614	0.989698093023765	0.986250929146521
GO_MESODERMAL_CELL_DIFFERENTIATION	0.99171970729666	0.992014643846336	0.990851683538107	0.99202778821864
GO_METANEPHRIC_MESENCHYME_DEVELOPMENT	0.977267581071106	0.968993603536495	0.976347376844541	0.974639062311832
GO_BENZENE_CONTAINING_COMPOUND_METABOLIC_PROCESS	0.987766645908414	0.987538493416079	0.98952269965544	0.989246336308813
GO_AUDITORY_RECEPTOR_CELL_DEVELOPMENT	0.993259478212613	0.991054898694695	0.994455806953152	0.991915344096704
GO_REGULATION_OF_ACROSOME_REACTION	0.983766930670155	0.982684448143639	0.985467336302517	0.983982553833492
GO_NEURONAL_STEM_CELL_POPULATION_MAINTENANCE	0.985256471858799	0.989391656301458	0.987280896545434	0.986559293895579
GO_ACTIN_FILAMENT_POLYMERIZATION	0.993187656351476	0.994877386454495	0.993059909174509	0.995177780708943
GO_MACROPHAGE_CHEMOTAXIS	0.992288227534948	0.991048571915213	0.991862575267066	0.991643587757842
GO_POSITIVE_REGULATION_OF_INTERLEUKIN_4_PRODUCTION	0.989111703816681	0.988356245031892	0.989552574236301	0.987102686651421
GO_RESPONSE_TO_LIPOPROTEIN_PARTICLE	0.990986464867649	0.991308023115866	0.992757726966707	0.99099672220599
GO_AMINO_ACID_BETAINE_METABOLIC_PROCESS	0.993717604509178	0.991918440868709	0.994867095595432	0.990485332752764
GO_RIBONUCLEOPROTEIN_COMPLEX_DISASSEMBLY	0.997774328260641	0.996983466356641	0.997689138073857	0.997274223456496
GO_CELL_SUBSTRATE_ADHERENS_JUNCTION_ASSEMBLY	0.993781291208363	0.992632441271675	0.994971485658211	0.994001403193731
GO_ENTEROENDOCRINE_CELL_DIFFERENTIATION	0.960826505307262	0.971362295580414	0.963304284504125	0.963303616169401
5770	0.996844249458199	0.996626929565086	0.997320262258685	0.996523649312115
GO_RHYTHMIC_BEHAVIOR	0.98476831555712	0.984545725340906	0.987642821057856	0.985463808477343
GO_ARGININE_METABOLIC_PROCESS	0.992363171220031	0.991049845846898	0.990993720463451	0.989907079601776
GO_ACIDIC_AMINO_ACID_TRANSPORT	0.994520876366835	0.994076747906133	0.99495159143828	0.993920694865472
GO_RESPONSE_TO_INTERLEUKIN_6	0.993244278270276	0.992067252024493	0.993140176372165	0.99265204104068
GO_BRANCHING_INVOLVED_IN_LABYRINTHINE_LAYER_MORPHOGENESIS	0.980530254805842	0.980424546651143	0.980957077945607	0.981990020695165
GO_CELLULAR_RESPONSE_TO_ANTIBIOTIC	0.992399855385545	0.991496791599435	0.992952303883122	0.993186655023595
GO_NEGATIVE_REGULATION_OF_LYASE_ACTIVITY	0.989437750407413	0.987443496268533	0.9877720683885	0.986626950871753
GO_MONOVALENT_INORGANIC_ANION_HOMEOSTASIS	0.990577969308914	0.989926504353233	0.991219234679156	0.990833487839701
GO_CYCLOOXYGENASE_PATHWAY	0.989340786861826	0.989386650466394	0.990077954515547	0.990074313035051
GO_GRANULOCYTE_DIFFERENTIATION	0.972544743511924	0.976431385497567	0.964773607618764	0.96861726163979
GO_GOLGI_RIBBON_FORMATION	0.997236115906652	0.996524054033541	0.997113402734127	0.99634831498315
GO_NEGATIVE_REGULATION_OF_ENDOPLASMIC_RETICULUM_UNFOLDED_PROTEIN_RESPONSE	0.989152907259475	0.984174560769388	0.989352477039267	0.984286934361936
GO_DEOXYRIBONUCLEOTIDE_BIOSYNTHETIC_PROCESS	0.99465418385964	0.992920465306654	0.994284453872465	0.993178762127587
GO__DE_NOVO_POSTTRANSLATIONAL_PROTEIN_FOLDING	0.996221869859477	0.996108103143669	0.995999871324871	0.995905332831397
GO_PERK_MEDIATED_UNFOLDED_PROTEIN_RESPONSE	0.99475833207769	0.994587605647987	0.995345086854319	0.99520173952674
GO_RESPONSE_TO_CORTICOSTERONE	0.978782264001892	0.976163892465786	0.979204993631842	0.9757000033526
50853	0.987020252671752	0.992898598687337	0.983586555302094	0.98842509112733
GO_POSITIVE_REGULATION_OF_CYSTEINE_TYPE_ENDOPEPTIDASE_ACTIVITY_INVOLVED_IN_APOPTOTIC_SIGNALING_PATHWAY	0.986604076605517	0.979162388877478	0.989752134768172	0.981435210934258
GO_POSITIVE_REGULATION_OF_RENAL_SODIUM_EXCRETION	0.906994530683733	0.925594952710186	0.930861298748144	0.925205140776711
GO_RESPONSE_TO_STIMULUS_INVOLVED_IN_REGULATION_OF_MUSCLE_ADAPTATION	0.990870212183883	0.986285731247053	0.99017120878942	0.989640228257748
GO_DETECTION_OF_MECHANICAL_STIMULUS_INVOLVED_IN_SENSORY_PERCEPTION_OF_SOUND	0.988178659738316	0.988415828616454	0.987055097242379	0.988729328186026
GO_POSITIVE_REGULATION_OF_EPIDERMAL_GROWTH_FACTOR_ACTIVATED_RECEPTOR_ACTIVITY	0.989104041110222	0.988594862365467	0.989040482700353	0.990162613502855
GO_MRNA_TRANSCRIPTION	0.991728284841573	0.990628047195536	0.991436273797116	0.990308269894104
GO_GDP_METABOLIC_PROCESS	0.997897519624379	0.99755543190831	0.997684379114639	0.997748217015218
GO_REGULATION_OF_PROTEIN_HOMOOLIGOMERIZATION	0.991881760197124	0.991862760808478	0.991270154705551	0.991398369214898
GO_POTASSIUM_ION_IMPORT	0.988416548669671	0.988561463530997	0.9887651683396	0.990828830900609
GO_POSITIVE_REGULATION_OF_INTERFERON_GAMMA_BIOSYNTHETIC_PROCESS	0.976116994384052	0.964914914404477	0.972133158021751	0.965021197525696
GO_PROTEIN_TARGETING_TO_PLASMA_MEMBRANE	0.994861821485613	0.994553909925507	0.995038228471748	0.995513783037619
GO_REGULATION_OF_DNA_DAMAGE_CHECKPOINT	0.994654703111389	0.994034804410561	0.994259423185621	0.994087892074893
GO_NEGATIVE_REGULATION_OF_LIPID_TRANSPORT	0.994549093259258	0.993284652529492	0.994315165981504	0.993006786475603
GO_REGULATION_OF_HEART_RATE_BY_CARDIAC_CONDUCTION	0.991961739486248	0.99188349734624	0.992183406290861	0.992677270391411
GO_KETONE_BIOSYNTHETIC_PROCESS	0.992937109558112	0.993003439117749	0.993398539966917	0.993422268216146
GO_I_KAPPAB_PHOSPHORYLATION	0.987458954161526	0.984131706752618	0.989329850885679	0.987337407216492
GO_POSITIVE_REGULATION_OF_MRNA_3_END_PROCESSING	0.98705112904622	0.98688539124454	0.986390716086097	0.985885246430231
GO_GROOMING_BEHAVIOR	0.977800810962979	0.975837078217339	0.974840007634356	0.974206281223653
GO_REGULATION_OF_HISTONE_H3_K4_METHYLATION	0.993887967144627	0.993663996079594	0.993478668002169	0.993844627615162
GO_REGULATION_OF_ANOIKIS	0.984807205089884	0.985207735470884	0.986707303921719	0.983774209979918
GO_POSITIVE_REGULATION_OF_CARDIAC_MUSCLE_CELL_PROLIFERATION	0.99041758409201	0.991170736525242	0.991160803946824	0.990489740945475
GO_NEGATIVE_REGULATION_OF_VIRAL_ENTRY_INTO_HOST_CELL	0.986131059704157	0.985826626722658	0.985924366659373	0.984817760246863
GO_NEGATIVE_REGULATION_OF_B_CELL_PROLIFERATION	0.970259026696311	0.970129859213344	0.970310935305719	0.970155649273126
GO_PURINE_NUCLEOBASE_METABOLIC_PROCESS	0.984568356303277	0.984487727480501	0.984674106814388	0.984598686338652
GO_MITOCHONDRIAL_CALCIUM_ION_TRANSPORT	0.991878712370652	0.988713829384587	0.988765443345463	0.989239499762143
GO_NUCLEOBASE_CONTAINING_SMALL_MOLECULE_INTERCONVERSION	0.996415455606834	0.996048615699483	0.996316545589698	0.995781029775569
GO_MITOCHONDRIAL_FUSION	0.993272483035302	0.99318397641262	0.99276109594541	0.991728640838775
55844	0.996101316707455	0.994854399637937	0.995612094905011	0.995210275301573
9370	0.991613514917276	0.992586539348888	0.991376133162601	0.992768649353438
GO_CARTILAGE_DEVELOPMENT_INVOLVED_IN_ENDOCHONDRAL_BONE_MORPHOGENESIS	0.988461155846352	0.987275405927279	0.988929200967648	0.987313579095497
GO_NEGATIVE_REGULATION_OF_EPIDERMAL_CELL_DIFFERENTIATION	0.987125431546775	0.990220027109111	0.989082420273047	0.989838130085001
GO_CELLULAR_RESPONSE_TO_PH	0.991177890454327	0.991119774122159	0.991475934881355	0.992022855770078
GO_DSRNA_FRAGMENTATION	0.993961336070942	0.994812691605953	0.994321857361724	0.9938443576035
GO_NEGATIVE_REGULATION_OF_CATECHOLAMINE_SECRETION	0.975310790685343	0.975496839401898	0.973314505104277	0.976151581535544
GO_RESPONSE_TO_VITAMIN_E	0.99045607907289	0.988764121596521	0.98982975029129	0.989915846769688
GO_LYMPH_VESSEL_MORPHOGENESIS	0.993150482425716	0.993774408463738	0.99344459646394	0.993010830321407
GO_OLIGOSACCHARIDE_BIOSYNTHETIC_PROCESS	0.986319235659422	0.98430982180274	0.984806250248962	0.98270256880003
GO_NEGATIVE_REGULATION_OF_CELL_CYCLE_G2_M_PHASE_TRANSITION	0.993109602289371	0.992776819717262	0.993442399572271	0.993561899975951
GO_PURINE_NUCLEOSIDE_CATABOLIC_PROCESS	0.988550732949691	0.988747574329964	0.989138550915281	0.988225886980256
GO_RESPONSE_TO_MUSCLE_ACTIVITY	0.988613407367854	0.988473796165821	0.987612626839836	0.989123040486117
GO_REGULATION_OF_CATENIN_IMPORT_INTO_NUCLEUS	0.988330891412492	0.987649463824596	0.987354478409726	0.986244623359815
GO_FUSION_OF_SPERM_TO_EGG_PLASMA_MEMBRANE	0.988524948748377	0.985899344731786	0.987508426110459	0.986365081128038
GO_TRACHEA_MORPHOGENESIS	0.985449796033938	0.982535066853712	0.983066772022236	0.984796381970861
GO_ENDOTHELIAL_CELL_PROLIFERATION	0.99150734521343	0.991877587473538	0.992309502644223	0.991419079981465
GO_VESICLE_MEDIATED_TRANSPORT_BETWEEN_ENDOSOMAL_COMPARTMENTS	0.990077970652044	0.992709670426753	0.989356009212852	0.99229710572764
GO_MEGAKARYOCYTE_DIFFERENTIATION	0.993563313090404	0.992281574589659	0.99362145670288	0.992965426987998
GO_PROTEIN_DEPOLYMERIZATION	0.988284293682646	0.986482837273052	0.988499298239217	0.985925891473127
GO_GLOMERULAR_EPITHELIUM_DEVELOPMENT	0.989308624767186	0.988958765084092	0.989030234299047	0.989641075642887
GO_STRAND_DISPLACEMENT	0.996948226911822	0.99687419433047	0.996524873379622	0.996841525095073
GO_PURINERGIC_NUCLEOTIDE_RECEPTOR_SIGNALING_PATHWAY	0.986328048632368	0.987412417051228	0.987018864200076	0.987779347624094
GO_PIRNA_METABOLIC_PROCESS	0.993982401853716	0.993326242693208	0.994054254524506	0.993820984723507
GO_NEGATIVE_REGULATION_OF_GLUCOSE_TRANSPORT	0.993314646280921	0.992308020561514	0.993939175974739	0.992909180211801
2548	0.99290160027868	0.990347946860621	0.993406264389905	0.991348414874013
10859	0.997544991122126	0.997797180570709	0.997622525723142	0.997583461026315
GO_NEGATIVE_REGULATION_OF_CELLULAR_SENESCENCE	0.992365802593855	0.993327637542061	0.992983490273784	0.99277338101062
GO_POSITIVE_REGULATION_OF_ACTIVATED_T_CELL_PROLIFERATION	0.974588228355447	0.971595083844345	0.975063656936665	0.97304601026068
GO_POSITIVE_REGULATION_OF_MYOBLAST_DIFFERENTIATION	0.988620133002076	0.988140735877486	0.987874534901769	0.988571389953861
80025	0.996294178714883	0.996051286195134	0.995872314211403	0.995385833978459
GO_MEMBRANE_PROTEIN_ECTODOMAIN_PROTEOLYSIS	0.993314188458558	0.991918890402966	0.993323930744919	0.992048261339137
GO_PERICARDIUM_DEVELOPMENT	0.990846443936637	0.99148853917912	0.991547866437263	0.990939379992419
GO_PEROXISOMAL_TRANSPORT	0.985848117473668	0.988082135499132	0.985281385638884	0.987741050159405
GO_POSITIVE_REGULATION_OF_ADHERENS_JUNCTION_ORGANIZATION	0.988157985435311	0.988404353359598	0.988137668407299	0.988140264454506
4038	0.973783749026386	0.973652884197296	0.974117010708768	0.974290848096586
GO_REGULATION_OF_MYOBLAST_FUSION	0.979450209556214	0.976456365041918	0.977029697115706	0.976061073251056
GO_REGULATION_OF_NEUROTRANSMITTER_UPTAKE	0.974230564472217	0.97318084939527	0.975488267800554	0.975059746309863
GO_ACTIVIN_RECEPTOR_SIGNALING_PATHWAY	0.980106781758138	0.981076451917234	0.981398250862285	0.982858312806387
2185	0.991998295344168	0.99206403934917	0.99163044723881	0.991094240021123
GO_RENAL_SYSTEM_VASCULATURE_DEVELOPMENT	0.980658836957413	0.981173023272546	0.980525771483486	0.980896134877098
GO_FUCOSE_METABOLIC_PROCESS	0.990439902292966	0.991427081800758	0.990073010881263	0.991846187673987
GO_REGULATION_OF_AMINO_ACID_TRANSPORT	0.99160158749558	0.989392802004189	0.990130349972052	0.988767380845188
GO_APOPTOTIC_DNA_FRAGMENTATION	0.982335427339497	0.980008133243644	0.981773819757154	0.982710152386054
GO_NEGATIVE_REGULATION_OF_LIPID_STORAGE	0.995875408656086	0.995637790551627	0.995567179264056	0.996261124684275
GO_REGULATION_OF_MICROVILLUS_ORGANIZATION	0.995289709473002	0.996591496508203	0.995048786044163	0.996742198825759
GO_SCF_DEPENDENT_PROTEASOMAL_UBIQUITIN_DEPENDENT_PROTEIN_CATABOLIC_PROCESS	0.992976224308265	0.991090303454841	0.992460614458985	0.992790119118292
GO_ENTERIC_NERVOUS_SYSTEM_DEVELOPMENT	0.989652195053284	0.989166941621099	0.991259673840869	0.989226306774418
GO_MUSCLE_CELL_FATE_COMMITMENT	0.984507748854828	0.982457300006125	0.983718161834388	0.9849402601763
GO_PERIPHERAL_NERVOUS_SYSTEM_AXON_ENSHEATHMENT	0.994568031365709	0.993724777185388	0.993359831754806	0.994003526721767
GO_IRON_ION_IMPORT	0.995968827501784	0.994540542965044	0.996554231693111	0.994802145524108
GO_REGULATION_OF_METANEPHROS_DEVELOPMENT	0.988730819710203	0.986462234452189	0.988758942129849	0.986994033702014
GO_NUCLEAR_TRANSCRIBED_MRNA_POLY_A_TAIL_SHORTENING	0.994944085793638	0.996446889268555	0.995672323721792	0.99567831528544
GO_REGULATION_OF_GUANYLATE_CYCLASE_ACTIVITY	0.979623068260006	0.973784851777651	0.975583240931373	0.975180273973179
GO_REGULATION_OF_MONOCYTE_DIFFERENTIATION	0.990545351216001	0.988270823857575	0.990575348924422	0.988756884885031
GO_REGULATION_OF_CELL_COMMUNICATION_BY_ELECTRICAL_COUPLING	0.994917949882809	0.996022171929718	0.994569247054203	0.996148644407005
GO_SPINAL_CORD_ASSOCIATION_NEURON_DIFFERENTIATION	0.982135633668461	0.978736825722915	0.982789353063332	0.981911172651271
GO_CYTOKINE_PRODUCTION_INVOLVED_IN_IMMUNE_RESPONSE	0.994134282048094	0.995433924779873	0.994364893583647	0.994921674366062
GO_DEOXYRIBOSE_PHOSPHATE_CATABOLIC_PROCESS	0.993685416800464	0.992565533112726	0.99344395023156	0.992990720479344
GO_NEGATIVE_REGULATION_OF_LEUKOCYTE_DEGRANULATION	0.994876934752063	0.996043957694765	0.99530453690099	0.996408536217089
GO_NUCLEAR_PORE_COMPLEX_ASSEMBLY	0.994105841487478	0.994402615999324	0.994323726710198	0.994473311529606
GO_PHOSPHATIDYLETHANOLAMINE_BIOSYNTHETIC_PROCESS	0.995466234667909	0.99402663046895	0.995557316346011	0.993906918158778
GO_ENDOCYTIC_RECYCLING	0.99007773470657	0.99185423825378	0.987748038298043	0.99163630989984
GO_POSITIVE_REGULATION_OF_TRANSCRIPTION_REGULATORY_REGION_DNA_BINDING	0.98495600006185	0.98499474886718	0.985167614190561	0.985373963660069
GO_REGULATION_OF_INTERLEUKIN_17_PRODUCTION	0.985102580284808	0.981761610930392	0.983891721855166	0.981650637590312
GO_SUPEROXIDE_ANION_GENERATION	0.990317941455553	0.993525670294571	0.989244926544341	0.990943402083659
GO_POSITIVE_REGULATION_OF_INTERLEUKIN_17_PRODUCTION	0.984985816924202	0.980456364399993	0.982782530135474	0.980988226549295
545	0.993019442589244	0.990260804584196	0.992422907456246	0.991020643149436
GO_URONIC_ACID_METABOLIC_PROCESS	0.978405180621048	0.970444203844485	0.976713818475883	0.974070975341499
GO_REGULATION_OF_DELAYED_RECTIFIER_POTASSIUM_CHANNEL_ACTIVITY	0.989477565038145	0.987283365826491	0.989526597471758	0.988119671985507
GO_RESPONSE_TO_YEAST	0.991151132793391	0.992082475495952	0.991763596559796	0.992655678815039
3074	0.961508735451653	0.955573545150509	0.944609601234717	0.947153460507744
GO_KIDNEY_MESENCHYME_DEVELOPMENT	0.975326789576147	0.968857265934178	0.973584559935766	0.972212710082075
GO_REPLICATIVE_SENESCENCE	0.996358279554758	0.996369896776941	0.996320370738353	0.99645608595936
GO_DENDRITIC_SPINE_ORGANIZATION	0.995123860668613	0.994687252052753	0.995713314856121	0.994012939080755
GO_HISTONE_H2A_ACETYLATION	0.995090377056634	0.993686227564044	0.994968679382727	0.994049860335078
1630	0.98656949810581	0.986446625979904	0.985040021328943	0.986539875772398
GO_NEGATIVE_REGULATION_OF_MEGAKARYOCYTE_DIFFERENTIATION	0.945486144241812	0.926675356611178	0.94463582826212	0.928358959461923
GO_ACTIVATION_OF_MAPKKK_ACTIVITY	0.99203851338204	0.990112511225474	0.99134030381846	0.991644499166445
GO_RRNA_3_END_PROCESSING	0.995161650949869	0.994737430990812	0.994375050011998	0.994409780832574
GO_POSITIVE_REGULATION_OF_MICROTUBULE_POLYMERIZATION	0.994186307999285	0.99124943162848	0.994572767459353	0.9932819229637
GO_PYRIMIDINE_CONTAINING_COMPOUND_TRANSMEMBRANE_TRANSPORT	0.979398794454084	0.985922466083312	0.987907222805416	0.983457741536457
GO_BRANCHED_CHAIN_AMINO_ACID_METABOLIC_PROCESS	0.9909568482935	0.991293049989291	0.990615823353545	0.992317954071105
GO_ENERGY_HOMEOSTASIS	0.984929130988198	0.984410325477055	0.984340579528233	0.985050868517454
GO_NEGATIVE_REGULATION_OF_T_CELL_MEDIATED_IMMUNITY	0.995457608171157	0.995404635475528	0.994971690816455	0.995428551102894
GO_REGULATION_OF_CELL_PROLIFERATION_INVOLVED_IN_HEART_MORPHOGENESIS	0.985860775222334	0.986873676143426	0.985458918409484	0.985515103146372
GO_UBIQUINONE_METABOLIC_PROCESS	0.992956812619763	0.992967169576626	0.99369224262776	0.992166547877277
GO_EARLY_ENDOSOME_TO_GOLGI_TRANSPORT	0.99430503592246	0.993570560088914	0.993659257826466	0.993768896245232
4323	0.991071304076379	0.990169850976958	0.990061503093194	0.990098093582519
83737	0.993809979798894	0.993698841170458	0.994457866691827	0.994506693833034
GO_BEHAVIORAL_RESPONSE_TO_COCAINE	0.981456422563096	0.976955539435584	0.981299392048545	0.980014780894959
GO_HISTONE_MRNA_METABOLIC_PROCESS	0.992398905719825	0.994426680198887	0.992456886776635	0.994684004401535
GO_PYRIMIDINE_DEOXYRIBONUCLEOTIDE_METABOLIC_PROCESS	0.995162769645867	0.994204534478521	0.995441051841038	0.993645265016704
GO_RESPONSE_TO_PARATHYROID_HORMONE	0.992337656850024	0.992795003248006	0.991816902592405	0.991378591660352
GO_HIGH_DENSITY_LIPOPROTEIN_PARTICLE_REMODELING	0.99250038511104	0.990459964776997	0.993273347928381	0.990915050275294
GO_POSITIVE_REGULATION_OF_PROTEIN_DEPOLYMERIZATION	0.988100041534162	0.989069973110545	0.987539019057324	0.987338781093897
GO_MUSCLE_HYPERTROPHY	0.98723449335393	0.987426409450019	0.985548654044789	0.987709337301538
GO_NEGATIVE_REGULATION_OF_PROTEIN_LOCALIZATION_TO_CELL_PERIPHERY	0.995393921119062	0.994849174066832	0.996481721120721	0.995981728253698
GO_REGULATION_OF_PHOSPHOLIPID_BIOSYNTHETIC_PROCESS	0.992708841043747	0.994971056693333	0.991578801923451	0.993803363321589
2885	0.989418456521325	0.989049099032605	0.988553187768445	0.990381400587255
51706	0.993895805632872	0.993137442730483	0.992921821483874	0.992446108890097
GO_CDP_DIACYLGLYCEROL_METABOLIC_PROCESS	0.995534102994857	0.993215780743257	0.994947596258016	0.993617748646021
GO_FUCOSYLATION	0.984976211105277	0.985335440324057	0.983761185261193	0.983270053409655
GO_NEUROMUSCULAR_PROCESS_CONTROLLING_POSTURE	0.985840595397068	0.984163427525179	0.986771412114268	0.979926825123029
GO_POSITIVE_REGULATION_OF_CELL_SIZE	0.987302715805427	0.989782615377007	0.987742745552459	0.986564553019983
GO_DETECTION_OF_LIGHT_STIMULUS_INVOLVED_IN_SENSORY_PERCEPTION	0.986564310970013	0.987005655176723	0.985892613308037	0.986565559247396
GO_PROTEIN_LOCALIZATION_TO_CELL_SURFACE	0.98258886813618	0.982343775811264	0.982767653200352	0.982611263025939
GO_REGULATION_OF_INTERLEUKIN_8_SECRETION	0.976936557738628	0.981467043681165	0.976417787036226	0.979345458161336
GO_REGULATION_OF_SUPEROXIDE_METABOLIC_PROCESS	0.993085554162885	0.994094138065728	0.992896963594443	0.993906150372408
GO_POSITIVE_REGULATION_OF_NEURON_MIGRATION	0.993836111114803	0.992372833575555	0.993848837283226	0.993102562586763
GO_REGULATION_OF_LONG_TERM_NEURONAL_SYNAPTIC_PLASTICITY	0.989541925978458	0.992228833955282	0.989739117158941	0.991323411117941
GO_ACROSOME_REACTION	0.987435566146578	0.98156154306493	0.988060825373788	0.983665656455713
GO_SOMATIC_STEM_CELL_DIVISION	0.990695016283708	0.99094173361785	0.992577511066262	0.990244090534871
GO_HISTONE_MRNA_CATABOLIC_PROCESS	0.995786298607015	0.995662851890112	0.995550117843551	0.995402020685311
GO_ACETYL_COA_BIOSYNTHETIC_PROCESS	0.991352120285717	0.9915396230167	0.989521358194186	0.990345500905035
GO_RESPONSE_TO_ARSENIC_CONTAINING_SUBSTANCE	0.993902405479292	0.994208406334695	0.993606861173153	0.992257819730531
GO_CARDIOLIPIN_METABOLIC_PROCESS	0.991871353732642	0.991986505536943	0.992188052710743	0.992194894530444
GO_PLASMA_MEMBRANE_FUSION	0.988225330704658	0.985901334510571	0.988275838150328	0.987041602230891
GO_NONMOTILE_PRIMARY_CILIUM_ASSEMBLY	0.995472032073123	0.995263799072085	0.994847534505439	0.995473953053846
GO_HEART_TRABECULA_FORMATION	0.98871395874464	0.98835817819223	0.988114529951738	0.990151527399904
GO_TOR_SIGNALING	0.994581158735959	0.994026143637305	0.993835919525498	0.994188843570847
GO_MEMBRANE_HYPERPOLARIZATION	0.988534630498131	0.9911076744687	0.988328792626174	0.991580872031978
GO_CELLULAR_WATER_HOMEOSTASIS	0.990613846534214	0.987686242860031	0.990536366237031	0.986866771642502
GO_STRIATED_MUSCLE_CELL_PROLIFERATION	0.988497041264437	0.988470038863835	0.992571172748052	0.98815959760899
GO_THALAMUS_DEVELOPMENT	0.983850664320646	0.979417770653458	0.984054220731977	0.979896364961411
GO_STEROL_CATABOLIC_PROCESS	0.989315358879829	0.985468075577229	0.988560115559979	0.98734196133299
GO_NEGATIVE_REGULATION_OF_CHEMOKINE_PRODUCTION	0.987044051555745	0.985585620053458	0.988946297561502	0.985268594037223
GO_DETERMINATION_OF_ADULT_LIFESPAN	0.994617991816042	0.995698452645981	0.994207863425443	0.995534592016891
GO_REGULATION_OF_PROTEIN_KINASE_C_SIGNALING	0.994682834090558	0.994725184314176	0.994114672141047	0.994331129766891
GO_MACROPHAGE_DIFFERENTIATION	0.990365539066826	0.988441329128145	0.990133216560075	0.98853952232503
GO_PHARYNGEAL_SYSTEM_DEVELOPMENT	0.987619394860248	0.9879095903471	0.98829027296827	0.986807350675518
GO_REGULATION_OF_ESTABLISHMENT_OR_MAINTENANCE_OF_CELL_POLARITY	0.995434485096561	0.996202110400913	0.995255462292553	0.996368835086894
GO_MYELIN_ASSEMBLY	0.995061284257379	0.996131193784249	0.995251205128017	0.995477246716354
GO_ERROR_PRONE_TRANSLESION_SYNTHESIS	0.995389175900949	0.995568648867372	0.995437006767019	0.995228176454685
GO_MAST_CELL_MEDIATED_IMMUNITY	0.98744974243579	0.98449630041255	0.986154609920085	0.985304692281822
GO_POSITIVE_REGULATION_OF_PROTEIN_DEACETYLATION	0.994778333459697	0.994312428432201	0.994958028371298	0.994489222951199
7535	0.994174743492717	0.994169747477138	0.994174145794292	0.993971063027385
282618	0.994199417206066	0.993413743459764	0.994185419718369	0.993905877273722
GO_NEGATIVE_REGULATION_OF_MONOOXYGENASE_ACTIVITY	0.991905952416726	0.989295274153223	0.991877081660318	0.990684110644717
GO_LATERAL_VENTRICLE_DEVELOPMENT	0.992249982510143	0.991176514681421	0.993224362496755	0.991228599344026
GO_CELL_MIGRATION_IN_HINDBRAIN	0.993513201533675	0.995440598920273	0.994498365572794	0.994063684350224
GO_TRIPARTITE_REGIONAL_SUBDIVISION	0.98336872064165	0.977867185808954	0.985383698865423	0.978523946485125
GO_ORGANIC_CATION_TRANSPORT	0.989631612280907	0.992214547609399	0.986495745055784	0.988818252758434
GO_SLEEP	0.98634142276697	0.986963984877857	0.986872535005633	0.985872941770696
1515	0.968305353136595	0.971887629120471	0.970849113064921	0.97244948789355
GO_URATE_METABOLIC_PROCESS	0.991750710429738	0.991086479822971	0.993629534599585	0.992796905429323
GO_TETRAHYDROFOLATE_INTERCONVERSION	0.992878659204127	0.992071111151141	0.992903845107726	0.993231552788796
4830	0.993400303474653	0.993611211916017	0.99358570988107	0.992243446420178
GO_REGULATION_OF_RHODOPSIN_MEDIATED_SIGNALING_PATHWAY	0.986552912735977	0.986095166227311	0.986252118072304	0.98766502112812
GO_NEGATIVE_REGULATION_OF_STRESS_FIBER_ASSEMBLY	0.991633349459548	0.994842599930754	0.989940784703304	0.991980307739998
GO_NEGATIVE_REGULATION_OF_NF_KAPPAB_IMPORT_INTO_NUCLEUS	0.9875163982461	0.985351131801134	0.989241117394847	0.985010530380457
GO_REGULATION_OF_KERATINOCYTE_DIFFERENTIATION	0.987166240276819	0.988167466466193	0.98751537501989	0.988251269367303
GO_GLIAL_CELL_FATE_COMMITMENT	0.991678137925077	0.990888901873461	0.991053220082096	0.990853633716516
GO_ACTIVATION_OF_PROTEIN_KINASE_B_ACTIVITY	0.994075960183439	0.993648224688435	0.993051497846204	0.99379043199137
GO_REGULATION_OF_TRANSLATIONAL_INITIATION_IN_RESPONSE_TO_STRESS	0.993639972861494	0.990502961028551	0.993505162128665	0.991941568314739
GO_REGULATION_OF_LONG_TERM_SYNAPTIC_POTENTIATION	0.994889340173143	0.994153868057031	0.995385375547253	0.994343222771701
GO_MUSCLE_CELL_CELLULAR_HOMEOSTASIS	0.990726393901018	0.991725740879148	0.990163744890756	0.991208912139212
GO_T_CELL_LINEAGE_COMMITMENT	0.9931691931578	0.994286169179853	0.992633874128582	0.994808371021451
GO_NUCLEOSIDE_BISPHOSPHATE_BIOSYNTHETIC_PROCESS	0.982304323810073	0.98384533559303	0.980277611395984	0.984994496251793
GO_RESPONSE_TO_LITHIUM_ION	0.989495449654838	0.989172980485257	0.989653571189546	0.990132100232415
GO_PROTEIN_FOLDING_IN_ENDOPLASMIC_RETICULUM	0.996973767255633	0.996600088434386	0.996906028761995	0.996974270593254
GO_REGULATION_OF_FATTY_ACID_OXIDATION	0.992416205515959	0.990836903063617	0.992297893447	0.990850174799816
GO_MORPHOGENESIS_OF_A_POLARIZED_EPITHELIUM	0.993400747013106	0.993587284151661	0.993475213894816	0.994007045198338
GO_POSITIVE_REGULATION_OF_SPROUTING_ANGIOGENESIS	0.992298755470862	0.993665700206102	0.991102879074846	0.993825770607017
GO_REGULATION_OF_DEVELOPMENT_HETEROCHRONIC	0.991291455589291	0.992211638703484	0.993169181427141	0.990727051440391
GO_ESTABLISHMENT_OF_ENDOTHELIAL_BARRIER	0.993152821702291	0.991571727680343	0.992739904385805	0.99218610933282
4342	0.988581053092137	0.986965514636499	0.988559272026322	0.987908419456963
GO_NEGATIVE_REGULATION_OF_INTERLEUKIN_1_BETA_PRODUCTION	0.987013294904452	0.991731291181445	0.988316761459083	0.987733305033127
GO_FEMALE_MEIOTIC_DIVISION	0.99555685768561	0.996062053668126	0.995312577374486	0.995779352062909
GO_REGULATION_OF_GLUTAMATE_SECRETION	0.990100350949978	0.986928775783363	0.988806515744404	0.987028535689442
GO_NLS_BEARING_PROTEIN_IMPORT_INTO_NUCLEUS	0.991449942281658	0.991191626241232	0.992672202960471	0.990999973908341
GO_VACUOLE_FUSION	0.978627903448834	0.980872698696795	0.980545502362361	0.981870439671072
GO_SEMAPHORIN_PLEXIN_SIGNALING_PATHWAY_INVOLVED_IN_NEURON_PROJECTION_GUIDANCE	0.995527836526733	0.996279420629008	0.995409325896056	0.996490388971623
GO_POSITIVE_REGULATION_OF_BONE_REMODELING	0.990214397797592	0.99006797614661	0.989687989155146	0.990085588248751
GO_HISTONE_H3_K4_TRIMETHYLATION	0.993311325326194	0.993337002616518	0.99447137124666	0.992817667690083
GO_PRE_MIRNA_PROCESSING	0.993573031312628	0.994653903596359	0.993427986905901	0.992316472851244
GO_NEGATIVE_REGULATION_OF_ANTIGEN_RECEPTOR_MEDIATED_SIGNALING_PATHWAY	0.991791349757888	0.993320908060469	0.992054236317503	0.993552654726084
GO_CONVERGENT_EXTENSION	0.987613979846911	0.987653094861785	0.986339852513261	0.987292344697475
GO_REGULATION_OF_TRANSLATIONAL_FIDELITY	0.994839161452925	0.994684431334439	0.995397008358584	0.994291499009109
GO_ASYMMETRIC_PROTEIN_LOCALIZATION	0.99415405382339	0.994088693640749	0.99478625193604	0.994221136606576
GO_SCHWANN_CELL_DEVELOPMENT	0.994155519785743	0.994249046355614	0.993868052873551	0.994179854220446
GO_POSITIVE_REGULATION_OF_B_CELL_DIFFERENTIATION	0.99229108137715	0.992286276177303	0.991179195055243	0.991634800324618
GO_RNA_POLYADENYLATION	0.991865209018354	0.991156769893883	0.992500882484692	0.991856582537961
GO_NEUROTRANSMITTER_METABOLIC_PROCESS	0.990610462940165	0.991296702286419	0.990103473434496	0.99148819395601
GO_ORGANELLE_INHERITANCE	0.995874412140823	0.995976574810232	0.994586364881143	0.996011251179814
GO_EXPLORATION_BEHAVIOR	0.988164016248197	0.988404917048846	0.987413995439098	0.988889128621122
5093	0.990405054274846	0.992015095732233	0.991215224595505	0.991754816163251
GO_RESPONSE_TO_THYROID_HORMONE	0.99364301023052	0.993126906905034	0.994051206390213	0.993852524207766
GO_MAMMARY_GLAND_LOBULE_DEVELOPMENT	0.992810939441209	0.992845326469219	0.992364838461823	0.99360689538484
GO_PARAXIAL_MESODERM_DEVELOPMENT	0.987577580889229	0.987227958204696	0.988597791720535	0.98577914996213
GO_DIACYLGLYCEROL_METABOLIC_PROCESS	0.982752018819307	0.98514801852023	0.980521847750077	0.983306069372267
GO_COCHLEA_MORPHOGENESIS	0.987444317710091	0.986542730962187	0.985696849200644	0.985549158169351
GO_NEGATIVE_REGULATION_OF_LIPID_CATABOLIC_PROCESS	0.992381719340576	0.990379049497801	0.991651835852678	0.991209267123258
GO_MOTILE_CILIUM_ASSEMBLY	0.989857981317042	0.99148884727366	0.989704614651511	0.988344578110577
GO_POSITIVE_REGULATION_OF_FATTY_ACID_OXIDATION	0.99249223823005	0.992430716099382	0.993284162786413	0.992578064147743
GO_NEGATIVE_REGULATION_OF_ALPHA_BETA_T_CELL_ACTIVATION	0.984427619827386	0.98544835655064	0.981822060250034	0.982356530251783
GO_REGULATION_OF_RETROGRADE_PROTEIN_TRANSPORT_ER_TO_CYTOSOL	0.993910021063817	0.993066654482807	0.99293581658441	0.992027655831117
GO_NEGATIVE_REGULATION_OF_ENDOPLASMIC_RETICULUM_STRESS_INDUCED_INTRINSIC_APOPTOTIC_SIGNALING_PATHWAY	0.985417123338243	0.982747402009286	0.98527031158272	0.982274194350721
GO_MESENCHYMAL_CELL_PROLIFERATION	0.987772611559762	0.989016964481106	0.98488355108356	0.989856217199326
GO_REVERSE_CHOLESTEROL_TRANSPORT	0.993006901444551	0.992100989342699	0.991978436901578	0.991959565839993
GO_REGULATION_OF_CHOLESTEROL_STORAGE	0.996550612734007	0.995217933040771	0.996009815793169	0.995427575686692
GO_PROTEIN_LOCALIZATION_TO_SYNAPSE	0.996670794039905	0.996557363512264	0.996227185402046	0.9959032843553
GO_PROSTATE_GLAND_GROWTH	0.994755385225214	0.994067430301462	0.994890327951789	0.994448647880691
GO_NEGATIVE_REGULATION_OF_CARDIAC_MUSCLE_CELL_APOPTOTIC_PROCESS	0.992383772845559	0.993388799501754	0.992069664095747	0.993896744879151
GO_REGULATION_OF_INSULIN_LIKE_GROWTH_FACTOR_RECEPTOR_SIGNALING_PATHWAY	0.969311026055588	0.982044487908198	0.974706631845721	0.977811735584887
GO_EPITHELIAL_TO_MESENCHYMAL_TRANSITION_INVOLVED_IN_ENDOCARDIAL_CUSHION_FORMATION	0.983511417705734	0.985475489974854	0.986419644966412	0.985150354987507
GO_REGULATION_OF_SYNAPTIC_TRANSMISSION_GABAERGIC	0.990687525261348	0.992595296821003	0.99162581574214	0.991514787339004
GO_NUCLEOSIDE_TRIPHOSPHATE_CATABOLIC_PROCESS	0.986673005302604	0.984471525163152	0.988182145653139	0.984038354017019
GO_MATURE_B_CELL_DIFFERENTIATION_INVOLVED_IN_IMMUNE_RESPONSE	0.990116225347545	0.990792944916504	0.988384834481692	0.989129292326219
GO_CATECHOLAMINE_TRANSPORT	0.991324677438283	0.993058839016255	0.990831845702224	0.992884693446633
GO_NEGATIVE_REGULATION_OF_MYELOID_CELL_APOPTOTIC_PROCESS	0.985485285344496	0.979096964298315	0.9861648335594	0.98068554488146
GO_OSTEOBLAST_DEVELOPMENT	0.992087679113327	0.992411428976877	0.991697338895764	0.992569738888813
GO_MYD88_INDEPENDENT_TOLL_LIKE_RECEPTOR_SIGNALING_PATHWAY	0.993325802322607	0.993217430131476	0.993700260933705	0.99308004054187
GO_NEGATIVE_REGULATION_OF_SIGNAL_TRANSDUCTION_BY_P53_CLASS_MEDIATOR	0.986223290750753	0.988017586511235	0.98662909187882	0.98790854667946
GO_POSITIVE_REGULATION_OF_DNA_RECOMBINATION	0.990591310012794	0.993068438596984	0.991639440671892	0.992087111609434
GO_REGULATION_OF_PEPTIDYL_SERINE_PHOSPHORYLATION_OF_STAT_PROTEIN	0.922117382488824	0.914559240558381	0.92451751160063	0.916697451693458
GO_HISTONE_H4_K16_ACETYLATION	0.996013542219909	0.996539450357778	0.995791009745066	0.996627007420811
GO_POSITIVE_REGULATION_OF_NATURAL_KILLER_CELL_ACTIVATION	0.983413261764311	0.984836016515559	0.983184605186257	0.985272667627917
GO_POSITIVE_REGULATION_OF_MESENCHYMAL_CELL_PROLIFERATION	0.991516988817047	0.992844888160257	0.990610120073603	0.991792222138602
GO_CHRONIC_INFLAMMATORY_RESPONSE	0.982469403287358	0.97824257450208	0.984074655885269	0.982876629962807
260434	0.98449794922871	0.98126917463153	0.984853694755899	0.98233981836452
8626	0.992948791447574	0.992665734600976	0.993391423176736	0.993568567919203
GO_MITOCHONDRIAL_ATP_SYNTHESIS_COUPLED_PROTON_TRANSPORT	0.98122827496636	0.982451607510462	0.980393851247217	0.980518339510095
GO_CELLULAR_RESPONSE_TO_OXYGEN_RADICAL	0.984162443798361	0.979319616894222	0.982878732120277	0.980051655458039
GO_REGULATION_OF_CILIUM_MOVEMENT	0.992801737970542	0.993343437193956	0.994897890574292	0.994001955853932
GO_SOMATIC_DIVERSIFICATION_OF_IMMUNE_RECEPTORS_VIA_SOMATIC_MUTATION	0.996621406036961	0.996429385632905	0.996567942302023	0.996880236705382
GO_BLASTOCYST_GROWTH	0.993769705816756	0.994222566868834	0.993961630381714	0.994904960531031
GO_ESTROGEN_BIOSYNTHETIC_PROCESS	0.993182841610873	0.993907820960855	0.992626647496394	0.99359146508431
GO_INTRACELLULAR_LIPID_TRANSPORT	0.989153833954987	0.987381021551031	0.989863247933805	0.987783767208708
GO_POSITIVE_REGULATION_OF_INTERFERON_ALPHA_PRODUCTION	0.989067072137849	0.987362003453361	0.989186426285322	0.988187374131997
GO_NEGATIVE_REGULATION_OF_FATTY_ACID_BIOSYNTHETIC_PROCESS	0.994712841195933	0.991758327159848	0.994575055444186	0.992672597559516
GO_NEGATIVE_REGULATION_OF_TELOMERE_MAINTENANCE	0.99376348352586	0.994093456314933	0.993683280978418	0.994350312293514
GO_HYDROGEN_PEROXIDE_METABOLIC_PROCESS	0.9903291147369	0.987951122474693	0.989067362599912	0.988556003118794
GO_REGULATION_OF_INTRINSIC_APOPTOTIC_SIGNALING_PATHWAY_BY_P53_CLASS_MEDIATOR	0.987398327706631	0.989293832936816	0.986492613188262	0.988641793274615
GO_AMINE_CATABOLIC_PROCESS	0.992750878040658	0.993248049585038	0.993574838264053	0.992270012465982
GO_MATURE_B_CELL_DIFFERENTIATION	0.991677878072852	0.992167954213385	0.98989928597287	0.991365732551766
GO_C21_STEROID_HORMONE_BIOSYNTHETIC_PROCESS	0.993337790825974	0.99451496169621	0.994038907234578	0.994743956562997
GO_EPITHELIAL_CELL_DIFFERENTIATION_INVOLVED_IN_KIDNEY_DEVELOPMENT	0.985564036981837	0.987911496819186	0.984509850451095	0.987251983884322
GO__DE_NOVO_PROTEIN_FOLDING	0.995107523952786	0.995339802873116	0.995831928644188	0.995349872543779
GO_POSITIVE_REGULATION_OF_OSTEOBLAST_PROLIFERATION	0.991700337887989	0.991385555584368	0.991388691205727	0.990128249169358
GO_TRNA_THREONYLCARBAMOYLADENOSINE_METABOLIC_PROCESS	0.98626906628847	0.98351141737004	0.990159623185952	0.986720123343091
GO_ARP2_3_COMPLEX_MEDIATED_ACTIN_NUCLEATION	0.994029347426962	0.995338180024479	0.993640871417784	0.994747498944386
GO_REGULATION_OF_HYDROGEN_PEROXIDE_METABOLIC_PROCESS	0.984764278399528	0.984462629312413	0.985808199708045	0.9861514653427
GO_RETINA_VASCULATURE_DEVELOPMENT_IN_CAMERA_TYPE_EYE	0.985792460857205	0.983582527722705	0.984839576463123	0.981215183661259
133	0.990557156455484	0.98935185225756	0.990692470302347	0.988685069272321
GO_REGULATION_OF_MEMBRANE_INVAGINATION	0.98873093935972	0.992096435711554	0.989109224454404	0.990243660759893
GO_ISOPRENOID_BIOSYNTHETIC_PROCESS	0.99129723056929	0.991715908294411	0.990989985786503	0.99171991069147
GO_NEGATIVE_REGULATION_OF_NUCLEOTIDE_CATABOLIC_PROCESS	0.989694090010728	0.989721766286421	0.991674576826619	0.991721262184303
GO_MITOCHONDRIAL_GENOME_MAINTENANCE	0.987241316678884	0.989124085361645	0.990469692930129	0.988097301501885
GO_COENZYME_CATABOLIC_PROCESS	0.991085838783208	0.986356518351604	0.992272732261901	0.989509034623834
GO_POSITIVE_REGULATION_OF_MYELOID_LEUKOCYTE_CYTOKINE_PRODUCTION_INVOLVED_IN_IMMUNE_RESPONSE	0.996539734435744	0.996179525260605	0.996696580559629	0.995937226766598
GO_NEGATIVE_REGULATION_OF_NEURAL_PRECURSOR_CELL_PROLIFERATION	0.988841064009913	0.990155552127385	0.98911191689338	0.989449252211863
GO_GLUCAN_BIOSYNTHETIC_PROCESS	0.994379212145432	0.995661537686872	0.993837689149909	0.995293855941943
GO_LINOLEIC_ACID_METABOLIC_PROCESS	0.984786440156687	0.980647728642586	0.98262089255988	0.97959306394064
GO_NEGATIVE_REGULATION_OF_COFACTOR_METABOLIC_PROCESS	0.987422981915878	0.988848234958493	0.990123972359972	0.990392582516112
GO_MRNA_CIS_SPLICING_VIA_SPLICEOSOME	0.980494588442474	0.977439946766719	0.981324160223064	0.979576921483241
GO_VIRAL_LATENCY	0.992313968265447	0.993706615461966	0.991258543963018	0.993009726598541
GO_REGULATION_OF_SPINDLE_ASSEMBLY	0.983393733637668	0.9823154125319	0.982214362685484	0.984183853521626
GO_NEGATIVE_REGULATION_OF_STEROL_TRANSPORT	0.993014350800482	0.991104288466143	0.990254502085699	0.991072039160637
GO_CARDIAC_EPITHELIAL_TO_MESENCHYMAL_TRANSITION	0.986211240743796	0.989657918967942	0.986372941743688	0.988824374820779
GO_NEGATIVE_REGULATION_OF_MULTICELLULAR_ORGANISMAL_METABOLIC_PROCESS	0.994434979406936	0.993011256695615	0.993408712742669	0.99266366570461
GO_RESPONSE_TO_HYDROPEROXIDE	0.990171149390167	0.990384621912151	0.988506182973553	0.990046959829708
GO_MAINTENANCE_OF_PROTEIN_LOCATION_IN_NUCLEUS	0.993369706908139	0.994319071996025	0.993188469347029	0.992426425196479
GO_CELLULAR_RESPONSE_TO_ESTRADIOL_STIMULUS	0.98441412909594	0.985128275709863	0.982189542523848	0.984177233823248
GO_RESPONSE_TO_EPINEPHRINE	0.990349468361923	0.992593529073961	0.991030099834447	0.992220749638727
GO_REGULATION_OF_MACROPHAGE_DIFFERENTIATION	0.982922661493024	0.981618520845371	0.980446004720276	0.982860665526137
GO_TRABECULA_FORMATION	0.990050670814626	0.988549255860015	0.989474588034041	0.989439555041102
GO_SUBSTRATE_DEPENDENT_CELL_MIGRATION	0.993694287626234	0.993232996225711	0.993279910304155	0.993309684740228
GO_SYNAPTIC_TRANSMISSION_GLUTAMATERGIC	0.989756515684323	0.989210712476112	0.988601321409996	0.989369750258549
GO_POSITIVE_REGULATION_OF_HUMORAL_IMMUNE_RESPONSE	0.985318728056705	0.977657345470823	0.987716013852103	0.977145018429444
GO_MITOCHONDRION_MORPHOGENESIS	0.993232015463965	0.994115133732583	0.992711992321211	0.993791414199945
GO_COPPER_ION_HOMEOSTASIS	0.985717219278386	0.983342631746518	0.987103145139288	0.9869980034675
GO_DOPAMINERGIC_NEURON_DIFFERENTIATION	0.989133962861847	0.986298329056049	0.989066685732418	0.987016309728228
GO_MAGNESIUM_ION_TRANSMEMBRANE_TRANSPORT	0.989184078627519	0.991350360751036	0.990792464339781	0.992191534530354
GO_REGULATION_OF_CHOLESTEROL_METABOLIC_PROCESS	0.996856080226824	0.995024235615827	0.996754903465369	0.995543237462617
GO_DIVALENT_INORGANIC_ANION_HOMEOSTASIS	0.99046776163907	0.989389379458809	0.990958978706868	0.990092734273818
GO_PROTEIN_HOMOTRIMERIZATION	0.992727995145219	0.991969902700969	0.992587696196906	0.992645411541519
GO_REGULATION_OF_TYROSINE_PHOSPHORYLATION_OF_STAT5_PROTEIN	0.976186167712021	0.975738396008596	0.976936653048499	0.978024977401461
GO_NEGATIVE_REGULATION_OF_LEUKOCYTE_CHEMOTAXIS	0.984002010940397	0.987172472219545	0.984174592552153	0.986034140187246
GO_COENZYME_A_BIOSYNTHETIC_PROCESS	0.994373655869249	0.992308719382254	0.99380013133216	0.993230091537337
GO_NEGATIVE_REGULATION_OF_DIGESTIVE_SYSTEM_PROCESS	0.985172308599177	0.978915424081869	0.984080180067199	0.982046535318529
GO_NUCLEOSIDE_TRANSPORT	0.982690158511555	0.98522967439816	0.98150907840413	0.98446868922085
GO_FLAVONOID_METABOLIC_PROCESS	0.973799361279777	0.970349398343109	0.974680384127234	0.973773826093276
GO_UDP_N_ACETYLGLUCOSAMINE_METABOLIC_PROCESS	0.988664422337495	0.984462435376713	0.988269320030452	0.983036806583555
GO_GOLGI_LOCALIZATION	0.998431475803124	0.998383131730038	0.998458397801945	0.998346806704219
GO_IONOTROPIC_GLUTAMATE_RECEPTOR_SIGNALING_PATHWAY	0.990445872035248	0.991207732531368	0.990726280775886	0.990986550253411
GO_REGULATION_OF_CELLULAR_RESPIRATION	0.982800366389969	0.985106508884608	0.983750219681169	0.985509898934778
GO_REGULATION_OF_TELOMERE_CAPPING	0.992570614665231	0.992892139113987	0.993936496456407	0.992091288102536
GO_TROPHECTODERMAL_CELL_DIFFERENTIATION	0.982860316507375	0.976340872425064	0.977495906079472	0.977571560233043
9554	0.994407888111369	0.995235338231387	0.995351155924288	0.994948007432346
GO_RESPONSE_TO_X_RAY	0.991120692757879	0.990341155485241	0.9914766742897	0.991793790065442
GO_NUCLEOPHAGY	0.9955946536331	0.996848821588152	0.99478021270533	0.996495792946704
GO_APOPTOTIC_PROCESS_INVOLVED_IN_MORPHOGENESIS	0.992378822609584	0.99171825786556	0.993646093263024	0.991145557989966
GO_PHOSPHATIDYLSERINE_METABOLIC_PROCESS	0.984021387126681	0.977775220848868	0.983296823877398	0.979280148096212
5709	0.992295252791211	0.992875594327321	0.992206289956045	0.992304367152764
GO_PROTEIN_K63_LINKED_DEUBIQUITINATION	0.986053721805527	0.988402759030832	0.985164712794396	0.985103647654954
GO_REGULATION_OF_NEUROTRANSMITTER_RECEPTOR_ACTIVITY	0.983003312656725	0.983724308696906	0.983872092230369	0.984937186450886
GO_CEREBELLAR_CORTEX_FORMATION	0.985596919559815	0.984514245627833	0.984754757507491	0.984361588335856
GO_PYRIMIDINE_NUCLEOSIDE_CATABOLIC_PROCESS	0.984422229256529	0.980056449722817	0.984079017213195	0.980552008377138
GO_NEGATIVE_REGULATION_OF_ORGANIC_ACID_TRANSPORT	0.992231093594546	0.990537366467544	0.991243014692541	0.990078307957882
GO_KETONE_BODY_METABOLIC_PROCESS	0.992560116109867	0.989766191236761	0.992808787229355	0.991382122849444
GO_POSITIVE_REGULATION_OF_INTERLEUKIN_13_PRODUCTION	0.993987828244425	0.992897164703402	0.994273896739301	0.992912023701738
GO_HEART_GROWTH	0.987072155170733	0.988694633591347	0.988099438958376	0.987803265593563
GO_LOW_DENSITY_LIPOPROTEIN_PARTICLE_REMODELING	0.986728667663589	0.986667976941114	0.984985640999156	0.983987160036859
GO_POSITIVE_REGULATION_OF_PROTEIN_SUMOYLATION	0.994424487760303	0.993652791409847	0.994948618864047	0.992053622415941
GO_ADULT_HEART_DEVELOPMENT	0.968839847329034	0.963139192512221	0.973032374851002	0.967949564752377
GO_NEGATIVE_REGULATION_OF_PROTEIN_ACETYLATION	0.996015449315108	0.996199188193172	0.995819339830346	0.996772051179226
54541	0.995763161982198	0.995347275629809	0.996300169151056	0.995525831791994
GO_NEGATIVE_REGULATION_OF_ERAD_PATHWAY	0.994678029167553	0.993929822830092	0.993919874685873	0.993515630560228
GO_AROMATIC_AMINO_ACID_FAMILY_CATABOLIC_PROCESS	0.994566224470527	0.995089948105342	0.993789184729449	0.995116696786699
GO_REGULATION_OF_OXIDATIVE_STRESS_INDUCED_NEURON_DEATH	0.983520452286521	0.989152497042064	0.984452212209322	0.987007329267414
11258	0.995413300521054	0.994339777901256	0.995071155729328	0.994688846798435
GO_CELLULAR_RESPONSE_TO_INTERLEUKIN_6	0.993605972169713	0.993886936112748	0.993875136677952	0.994180714045194
GO_POSITIVE_REGULATION_OF_TRANSCRIPTION_FROM_RNA_POLYMERASE_I_PROMOTER	0.993449445612278	0.993199957377145	0.993162271155135	0.993548699714073
GO_STRIATUM_DEVELOPMENT	0.991531976646453	0.991795161937757	0.990519636293898	0.991275788883614
GO_NEUTROPHIL_MEDIATED_IMMUNITY	0.97658533939009	0.977157266915531	0.97264118919683	0.97329942377412
GO_CELLULAR_RESPONSE_TO_LEPTIN_STIMULUS	0.988887315540844	0.986075839879464	0.990729073967953	0.989783565628409
GO_NEGATIVE_REGULATION_OF_PEPTIDYL_SERINE_PHOSPHORYLATION	0.995016075570039	0.994520271022477	0.994723787857325	0.9944858010897
GO_REGULATION_OF_LIPOPROTEIN_METABOLIC_PROCESS	0.9913611003522	0.989381823829448	0.991367843833939	0.99122312574529
GO_MYOTUBE_CELL_DEVELOPMENT	0.989334180380692	0.987447124715264	0.989576149062901	0.987938343199867
GO_PHOSPHATIDYLGLYCEROL_ACYL_CHAIN_REMODELING	0.968078982248916	0.96529910788431	0.964947168002805	0.96794698800151
GO_FIBRINOLYSIS	0.991267007578662	0.990115565847007	0.992342306594089	0.990638447787133
GO_REGULATION_OF_CELL_FATE_SPECIFICATION	0.991743130842089	0.989213820416531	0.99122566743063	0.989734150759448
GO_REGULATION_OF_INTERLEUKIN_6_BIOSYNTHETIC_PROCESS	0.97775230862556	0.978836786041465	0.97563558598848	0.977562047966183
GO_NEGATIVE_REGULATION_OF_MUSCLE_HYPERTROPHY	0.990937250637081	0.991148456269988	0.989418796483654	0.992380524951408
GO_POSITIVE_REGULATION_OF_CATENIN_IMPORT_INTO_NUCLEUS	0.995469048994106	0.996252117073777	0.995563078309845	0.996498945678279
GO_POSITIVE_REGULATION_OF_NUCLEASE_ACTIVITY	0.987861210787085	0.985026366496827	0.989037111763411	0.987889509902102
GO_REGULATION_OF_SKELETAL_MUSCLE_CONTRACTION	0.975421829108014	0.966401473654341	0.985590469486584	0.973806365315469
3265	0.98858578087498	0.989505868730103	0.988640067304447	0.99066943848838
GO_C_TERMINAL_PROTEIN_AMINO_ACID_MODIFICATION	0.993999475749578	0.993037131425181	0.993375323786585	0.992603287771158
GO_NEGATIVE_REGULATION_OF_ALPHA_BETA_T_CELL_DIFFERENTIATION	0.982038596920157	0.981441648861241	0.976763977856764	0.975324992764592
GO_REGULATION_OF_SYSTEMIC_ARTERIAL_BLOOD_PRESSURE_BY_RENIN_ANGIOTENSIN	0.987730521937187	0.986080110723206	0.986027144577555	0.985909940118105
GO_CELL_ADHESION_MEDIATED_BY_INTEGRIN	0.995620067817155	0.995646268057496	0.996066587998781	0.996359710093903
GO_REGULATION_OF_ENDOPLASMIC_RETICULUM_UNFOLDED_PROTEIN_RESPONSE	0.992886434062731	0.990326842392123	0.992874587370087	0.990924633747845
GO_WOUND_HEALING_SPREADING_OF_EPIDERMAL_CELLS	0.989871520220017	0.991609735177969	0.990198212934466	0.991893389780089
GO_FOLIC_ACID_CONTAINING_COMPOUND_METABOLIC_PROCESS	0.991944142264135	0.992110968060943	0.992018076095405	0.992572196428995
GO_TELENCEPHALON_REGIONALIZATION	0.994885282160296	0.994738038210081	0.994684642607949	0.994009311251589
GO_CELLULAR_RESPONSE_TO_OSMOTIC_STRESS	0.989086436275802	0.988114388232176	0.988357350378501	0.989127747849097
GO_REGULATION_OF_INTERFERON_GAMMA_SECRETION	0.980932465634551	0.981853695389319	0.984163954382682	0.981342175640277
GO_REGULATION_OF_RESPONSE_TO_INTERFERON_GAMMA	0.993682944458314	0.991211585457255	0.993282844224733	0.991734742511085
GO_REGULATION_OF_DENDRITIC_SPINE_MORPHOGENESIS	0.993610318846318	0.993681773967392	0.994251840075023	0.993137122748849
GO_CELLULAR_COPPER_ION_HOMEOSTASIS	0.989150777308657	0.984025551897578	0.988508811439478	0.986776381838045
GO_RESPONSE_TO_ACIDIC_PH	0.9863923809471	0.990438731873599	0.98753469958858	0.988755235992339
GO_CARDIAC_CHAMBER_FORMATION	0.955149633497691	0.960192150844311	0.954179474567284	0.958290073546593
GO_LENS_MORPHOGENESIS_IN_CAMERA_TYPE_EYE	0.984838707631923	0.985329241992571	0.985153759092103	0.985462295061696
GO_MYELIN_MAINTENANCE	0.994515874366346	0.995063275548641	0.995645394269633	0.994492470376348
GO_LIPID_STORAGE	0.991102686448394	0.991262880042461	0.991188566657991	0.991908240293206
23075	0.992888754889083	0.991741985369954	0.993038116145307	0.992452958418897
GO_REGULATION_OF_INTERLEUKIN_8_BIOSYNTHETIC_PROCESS	0.986021271945696	0.989413469701785	0.986991776834895	0.986938924338602
GO_CELL_VOLUME_HOMEOSTASIS	0.991663841340657	0.992022394441728	0.99183614885236	0.992570623654426
GO_GMP_METABOLIC_PROCESS	0.994200328379275	0.994810433546056	0.994024759891095	0.995126574539765
GO_RENAL_ABSORPTION	0.995280090279024	0.996707483285848	0.995400172345853	0.996124222303046
GO_REGULATION_OF_ENDOTHELIAL_CELL_CHEMOTAXIS	0.991764386020278	0.992528196756304	0.990890421929164	0.991424101328161
GO_EPITHELIAL_STRUCTURE_MAINTENANCE	0.989898494320354	0.987428690152717	0.989284538726122	0.986990868101155
GO_PEPTIDYL_LYSINE_TRIMETHYLATION	0.992700037345382	0.993094254351695	0.993279491250167	0.992708098888743
GO_PROTEIN_REFOLDING	0.994227260575604	0.994912636286487	0.994536950908321	0.995150542356456
GO_RRNA_CATABOLIC_PROCESS	0.992399837946806	0.993993659545561	0.99227530163824	0.993815973484794
GO_RESPONSE_TO_SALT	0.985121555325958	0.990256371117898	0.986997104907582	0.985826987147981
GO_REGULATION_OF_CYTOPLASMIC_TRANSLATION	0.995031933629256	0.994816626543113	0.995283601724332	0.996134787705708
GO_DETECTION_OF_TEMPERATURE_STIMULUS_INVOLVED_IN_SENSORY_PERCEPTION	0.98737558862254	0.988467123142842	0.987679502653531	0.988141117644673
GO_POSITIVE_REGULATION_OF_ENDOTHELIAL_CELL_APOPTOTIC_PROCESS	0.991943695346857	0.991826106939995	0.99185368806449	0.990432360238462
GO_RESPONSE_TO_OXYGEN_RADICAL	0.989589286631562	0.98758651125356	0.987928560192364	0.987649079113333
GO_ACTIVATION_OF_CYSTEINE_TYPE_ENDOPEPTIDASE_ACTIVITY_INVOLVED_IN_APOPTOTIC_SIGNALING_PATHWAY	0.981501363131747	0.969010808014315	0.985907597584007	0.975051328827851
GO_POSITIVE_REGULATION_OF_T_CELL_APOPTOTIC_PROCESS	0.990434932808154	0.992504058573026	0.992470339912355	0.990553710394021
GO_REGULATION_OF_HORMONE_METABOLIC_PROCESS	0.979372747611347	0.984776639951698	0.98222062404553	0.981433212017616
23326	0.996737044228409	0.996299594608907	0.99687845721398	0.996221551583494
GO_CRANIOFACIAL_SUTURE_MORPHOGENESIS	0.991386926716607	0.989077814513631	0.991792937454132	0.991531011460486
GO_REGULATION_OF_PROTEIN_EXIT_FROM_ENDOPLASMIC_RETICULUM	0.987381807590113	0.989550183048426	0.987855310324321	0.987367459703986
GO_HEME_BIOSYNTHETIC_PROCESS	0.992389228376151	0.991050446260094	0.991793540864272	0.992341337147385
GO_POSITIVE_REGULATION_OF_MEMBRANE_PROTEIN_ECTODOMAIN_PROTEOLYSIS	0.991996428203235	0.990573362773538	0.991407595017971	0.991198675311172
GO_EPITHELIAL_CELL_DIFFERENTIATION_INVOLVED_IN_PROSTATE_GLAND_DEVELOPMENT	0.987853497789074	0.984678035912383	0.989587702322481	0.985158329793324
GO_PROTEIN_PALMITOYLATION	0.989633529414259	0.991629221143347	0.989898900791866	0.990955077637176
GO_DORSAL_VENTRAL_AXIS_SPECIFICATION	0.985601209085143	0.986395306198251	0.984932439762987	0.985355130510624
GO_PROTEIN_CHROMOPHORE_LINKAGE	0.984675365569407	0.985712270685396	0.982172442048879	0.982272662169477
GO_REGULATION_OF_P38MAPK_CASCADE	0.983850998542679	0.986911865076794	0.984661068439247	0.985660676552335
GO_FOREBRAIN_NEURON_FATE_COMMITMENT	0.99322948382447	0.994388668408513	0.993380834077586	0.994048807905875
GO_SULFUR_AMINO_ACID_BIOSYNTHETIC_PROCESS	0.993724825301093	0.993049317308475	0.993813175916729	0.993455522039445
GO_CELLULAR_RESPONSE_TO_VITAMIN	0.987636616376369	0.986514883556235	0.988259048269994	0.988312499491021
GO_CELLULAR_RESPONSE_TO_VITAMIN_D	0.977817118279996	0.977536154747554	0.979236040642945	0.979743722920643
GO_POSITIVE_REGULATION_OF_PROTEIN_EXPORT_FROM_NUCLEUS	0.996098039237957	0.995930514363615	0.996303989766699	0.996492120286292
GO_GTP_METABOLIC_PROCESS	0.992430388225674	0.991972846099923	0.992950012583095	0.991773170527193
GO_NUCLEOTIDE_EXCISION_REPAIR_DNA_DUPLEX_UNWINDING	0.994004829627791	0.992968661853826	0.994240532478013	0.993777435940468
GO_T_CELL_MEDIATED_IMMUNITY	0.994968814595248	0.996320640656434	0.994866131068338	0.996237192191061
GO_MATURATION_OF_5_8S_RRNA	0.992650199816667	0.993213998162327	0.992956527900491	0.993637716860828
GO_ASPARTATE_METABOLIC_PROCESS	0.989314703230452	0.991015248846833	0.990702586549764	0.991103065361775
GO_REGULATION_OF_DENDRITE_EXTENSION	0.993186663458401	0.994297010961433	0.99319536904629	0.993787836991872
GO_MECHANOSENSORY_BEHAVIOR	0.995533755503823	0.993064316627746	0.99505405788558	0.993531096420468
GO_BONE_RESORPTION	0.985428958156028	0.979868510056899	0.98432756266667	0.979751873096561
GO_GANGLION_DEVELOPMENT	0.977237208926672	0.97549069210011	0.97590681127372	0.974946086804581
GO_REGULATION_OF_SECONDARY_METABOLIC_PROCESS	0.991638237749753	0.989040641367367	0.991487422230725	0.989032084406514
116444	0.988193203639077	0.989587533023604	0.985403717691599	0.987343439497457
GO_REGULATION_OF_TRANSCRIPTION_INVOLVED_IN_CELL_FATE_COMMITMENT	0.984946569463393	0.983721265226573	0.984972266347503	0.983383788361221
8673	0.995404634582161	0.995333513824119	0.995319767539304	0.994640978274327
GO_REGULATION_OF_HISTONE_H4_ACETYLATION	0.99773808608399	0.998097494479524	0.997731326288374	0.998211763103658
GO_POSITIVE_REGULATION_OF_LIPID_STORAGE	0.981967022418688	0.983799996481018	0.984275276398862	0.982116582507432
GO_REGULATION_OF_SISTER_CHROMATID_COHESION	0.995071107284771	0.99494609129094	0.994779242585472	0.994631702147919
GO_HEPARAN_SULFATE_PROTEOGLYCAN_BIOSYNTHETIC_PROCESS	0.98539486054606	0.985962831711448	0.986733873309934	0.985634300409394
GO_ZINC_ION_HOMEOSTASIS	0.988588228955085	0.987017350669596	0.986635701404102	0.985097436070204
GO_REGULATION_OF_VIRAL_INDUCED_CYTOPLASMIC_PATTERN_RECOGNITION_RECEPTOR_SIGNALING_PATHWAY	0.994892129622262	0.994309529868187	0.993694874242568	0.993791255085304
GO_ANGIOGENESIS_INVOLVED_IN_WOUND_HEALING	0.988091669634545	0.987197572001131	0.988174639466696	0.987894178250021
GO_REGULATION_OF_RECEPTOR_RECYCLING	0.988775453073513	0.990498533519634	0.988480721787992	0.991589443069098
GO_POSITIVE_REGULATION_OF_SMOOTHENED_SIGNALING_PATHWAY	0.981660350988031	0.982861914995041	0.9799605697617	0.97852711976852
GO_NEUTROPHIL_ACTIVATION_INVOLVED_IN_IMMUNE_RESPONSE	0.984499928640903	0.986630143676158	0.986273087648458	0.984807408243012
GO_ARACHIDONATE_TRANSPORT	0.978838929387006	0.976635100497602	0.981566346702251	0.974077296328055
GO_ACTIN_NUCLEATION	0.993906276718395	0.993906474038408	0.993552063669558	0.994607009931944
GO_CALCIUM_INDEPENDENT_CELL_CELL_ADHESION_VIA_PLASMA_MEMBRANE_CELL_ADHESION_MOLECULES	0.96656647707461	0.972065800563662	0.964221199803913	0.97167477336176
GO_PHOSPHOLIPID_CATABOLIC_PROCESS	0.993035638053976	0.993044820352941	0.992884829980526	0.992894675110518
GO_REGULATION_OF_EXTRACELLULAR_MATRIX_DISASSEMBLY	0.993499919679473	0.994566206643223	0.993571013143923	0.993533328067725
GO_REGULATION_OF_PRI_MIRNA_TRANSCRIPTION_FROM_RNA_POLYMERASE_II_PROMOTER	0.99406264646946	0.994483446598119	0.993968105317653	0.994712038429748
GO_COLLECTING_DUCT_DEVELOPMENT	0.989195730821051	0.985783565342739	0.989890320965824	0.98738685651614
390637	0.996182060125609	0.996921465779678	0.995930389468603	0.99677059421901
GO_REGULATION_OF_TRIGLYCERIDE_BIOSYNTHETIC_PROCESS	0.988024226773972	0.989297114655012	0.990784385012665	0.988313555855139
GO_NEGATIVE_REGULATION_OF_CD4_POSITIVE_ALPHA_BETA_T_CELL_ACTIVATION	0.987070247136759	0.989538661939354	0.987971370349363	0.989796528058437
GO_HETEROCHROMATIN_ORGANIZATION	0.995324057284932	0.99249031911784	0.994708573660019	0.993436607681543
GO_RESPONSE_TO_MERCURY_ION	0.991176080070415	0.988842555754792	0.991666937244471	0.990354600822296
GO_REGULATION_OF_UBIQUITIN_PROTEIN_LIGASE_ACTIVITY	0.99502747285031	0.995820924325365	0.995522564537253	0.994523366298611
GO_NEUROMUSCULAR_SYNAPTIC_TRANSMISSION	0.989808897819541	0.991228397191449	0.990943619360456	0.989773284049248
GO_NEPHRON_TUBULE_FORMATION	0.984139654272103	0.9835577162991	0.981396726863422	0.983379643461584
GO_NEGATIVE_REGULATION_OF_CARDIAC_MUSCLE_TISSUE_DEVELOPMENT	0.986145257014681	0.979030877835505	0.985627029785252	0.984078551338249
GO_CEREBRAL_CORTEX_RADIALLY_ORIENTED_CELL_MIGRATION	0.992831324422969	0.990860925934492	0.99246041365616	0.991027783431905
GO_LYMPH_VESSEL_DEVELOPMENT	0.991304159039073	0.992567871551054	0.992061364840751	0.992328391802389
GO_POSITIVE_REGULATION_OF_EXTRINSIC_APOPTOTIC_SIGNALING_PATHWAY_VIA_DEATH_DOMAIN_RECEPTORS	0.979546438403836	0.981625151524238	0.979983487073637	0.983617199547122
GO_SNRNA_PROCESSING	0.993543499499019	0.994994593961538	0.993035800783106	0.994273959398518
GO_ATRIOVENTRICULAR_VALVE_DEVELOPMENT	0.988987197306596	0.991116892135837	0.988021570043124	0.990984095906327
GO_RRNA_MODIFICATION	0.990530332445256	0.99041733066765	0.990549089103069	0.989952681317447
GO_POSITIVE_REGULATION_OF_MONOOXYGENASE_ACTIVITY	0.993352008978917	0.993174066933081	0.993095276065656	0.992817888866228
GO_POSITIVE_REGULATION_OF_DENDRITIC_SPINE_MORPHOGENESIS	0.994835404031715	0.991868156038078	0.995023075513384	0.992978170670205
GO_MICROVILLUS_ORGANIZATION	0.993624501763247	0.991605347161773	0.992901889880869	0.991924508635266
GO_ADENOHYPOPHYSIS_DEVELOPMENT	0.983675178780301	0.990000249742297	0.983496630301358	0.988969914614114
GO_REGULATION_OF_T_HELPER_1_TYPE_IMMUNE_RESPONSE	0.977942392986016	0.974649894216096	0.978126497722348	0.977039115895541
GO_NEGATIVE_REGULATION_OF_GLUCONEOGENESIS	0.980074820463138	0.983953101385898	0.983866572671517	0.981804865378466
GO_REGULATION_OF_TRANSMISSION_OF_NERVE_IMPULSE	0.984824605424249	0.984574209869878	0.981733938128002	0.981454252819486
GO_NITRIC_OXIDE_MEDIATED_SIGNAL_TRANSDUCTION	0.987501406179706	0.98347731345544	0.983830204322349	0.98361028980916
GO_POSITIVE_REGULATION_OF_TYROSINE_PHOSPHORYLATION_OF_STAT5_PROTEIN	0.968591640220846	0.963087518505041	0.966843801530506	0.968526933494221
GO_NEGATIVE_REGULATION_OF_ENDOTHELIAL_CELL_APOPTOTIC_PROCESS	0.988525452896115	0.98943063991611	0.989895586217595	0.989097479005816
GO_ESTABLISHMENT_OF_MITOTIC_SPINDLE_LOCALIZATION	0.994025856569074	0.99528740920514	0.993953768475425	0.995304569993945
GO_REGULATION_OF_POSTTRANSCRIPTIONAL_GENE_SILENCING	0.985942625325437	0.988566331212406	0.988010560501021	0.987924297658639
GO_POST_ANAL_TAIL_MORPHOGENESIS	0.984627396246356	0.98168688311723	0.986618434022722	0.982703812599395
GO_CYTOLYSIS	0.993769401177012	0.994229233558747	0.993469965799107	0.994304337995063
GO_MAMMARY_GLAND_EPITHELIAL_CELL_PROLIFERATION	0.986800301990949	0.99062138046148	0.986502267841926	0.988190125491185
GO_DORSAL_SPINAL_CORD_DEVELOPMENT	0.980044183395	0.98007673012205	0.979608009634278	0.979544944040556
GO_2_OXOGLUTARATE_METABOLIC_PROCESS	0.994308004775274	0.993709605408262	0.994341459066965	0.994337197441191
GO_TRYPTOPHAN_METABOLIC_PROCESS	0.991486626712546	0.99162301371889	0.992119176062948	0.991593595630246
GO_INOSITOL_PHOSPHATE_MEDIATED_SIGNALING	0.990603846203626	0.991229517125437	0.988794840653194	0.989580832850629
GO_NEGATIVE_REGULATION_OF_DNA_TEMPLATED_TRANSCRIPTION_ELONGATION	0.995394453907744	0.993799828642696	0.995234011869493	0.993856121873212
GO_NEGATIVE_REGULATION_OF_RECEPTOR_MEDIATED_ENDOCYTOSIS	0.994517277240885	0.994739111382815	0.995111468710477	0.995216743524251
GO_DNA_LIGATION	0.994731418275354	0.99557775658226	0.995242297446376	0.995143805143355
GO_REGULATION_OF_SPROUTING_ANGIOGENESIS	0.987242265242476	0.989668009541729	0.987774792326368	0.989508368081335
GO_REGULATION_OF_LIPOPROTEIN_PARTICLE_CLEARANCE	0.991076877805309	0.990962671714236	0.991286880766567	0.990983198991687
GO_NOTOCHORD_DEVELOPMENT	0.98934412443224	0.987381907596358	0.989956913328643	0.988646855310468
GO_DICARBOXYLIC_ACID_CATABOLIC_PROCESS	0.988721561516567	0.989867817042392	0.986678882548327	0.988562179554227
GO_NAD_BIOSYNTHETIC_PROCESS	0.994167644149226	0.994876625172453	0.994090336845903	0.99542209690569
GO_REGULATION_OF_SULFUR_METABOLIC_PROCESS	0.991115698033293	0.990136421459449	0.991170961613688	0.991350927274324
GO_NEGATIVE_REGULATION_OF_CALCIUM_MEDIATED_SIGNALING	0.985618944382818	0.987201295864881	0.985689668406579	0.987356291384455
GO_REGULATION_OF_TYROSINE_PHOSPHORYLATION_OF_STAT1_PROTEIN	0.986714250651454	0.984512671225228	0.986484523519513	0.985654243831699
GO_LYMPHOID_PROGENITOR_CELL_DIFFERENTIATION	0.987858600287197	0.984223444725588	0.989615921969256	0.98755473411709
GO_CELL_SURFACE_RECEPTOR_SIGNALING_PATHWAY_INVOLVED_IN_HEART_DEVELOPMENT	0.985309261831847	0.988279823043778	0.986099892682249	0.987598859566646
GO_PROTEIN_IMPORT_INTO_MITOCHONDRIAL_MATRIX	0.988626869443444	0.990068593606773	0.988881492327656	0.988846806354193
GO_CELLULAR_RESPONSE_TO_REACTIVE_NITROGEN_SPECIES	0.988689891771861	0.988975902593234	0.988344574642566	0.988999590092963
GO_POSITIVE_REGULATION_OF_VASCULAR_ENDOTHELIAL_GROWTH_FACTOR_RECEPTOR_SIGNALING_PATHWAY	0.994156592058051	0.995037736632303	0.994128007677457	0.995130347268814
GO_REGULATION_OF_CATECHOLAMINE_METABOLIC_PROCESS	0.986594404544528	0.987046252018072	0.985587826073613	0.987555538309721
GO_MELANOCYTE_DIFFERENTIATION	0.994002668707094	0.994181218282481	0.993899167847153	0.994584473411
GO_DNA_DOUBLE_STRAND_BREAK_PROCESSING	0.99611474930135	0.996605355998003	0.996258289119236	0.996222066796338
GO_ESTABLISHMENT_OF_MITOCHONDRION_LOCALIZATION	0.995370257068942	0.993081991663201	0.995386554291493	0.993503613584943
GO_UBIQUITIN_DEPENDENT_PROTEIN_CATABOLIC_PROCESS_VIA_THE_MULTIVESICULAR_BODY_SORTING_PATHWAY	0.992700459386976	0.992304003008099	0.993110060768065	0.9930124309447
GO_VENTRICULAR_TRABECULA_MYOCARDIUM_MORPHOGENESIS	0.988938521881237	0.992616782304836	0.989477221182154	0.990350880392994
GO_RESPONSE_TO_ETHER	0.975377926002308	0.979977268077614	0.975603038863512	0.974186680416222
GO_POSITIVE_REGULATION_OF_TRANSCRIPTION_FROM_RNA_POLYMERASE_II_PROMOTER_INVOLVED_IN_CELLULAR_RESPONSE_TO_CHEMICAL_STIMULUS	0.991715509480992	0.993590796640399	0.991798038667806	0.992408477565241
GO_POSITIVE_REGULATION_OF_LAMELLIPODIUM_ORGANIZATION	0.99562205231319	0.995880650964374	0.995976105340677	0.995999335098522
GO_REGULATION_OF_BLOOD_VOLUME_BY_RENIN_ANGIOTENSIN	0.98412807325102	0.978723562099774	0.982373345810719	0.979978340145518
GO_VENOUS_BLOOD_VESSEL_DEVELOPMENT	0.992667560890318	0.991227552177801	0.992722034768295	0.990872501555714
GO_PROSTANOID_METABOLIC_PROCESS	0.991845529128172	0.992073812500165	0.992334873866359	0.991940773160185
GO_MEMBRANE_REPOLARIZATION	0.993679754667623	0.992810367387856	0.993624926546685	0.993808191963114
GO_CEREBELLAR_PURKINJE_CELL_LAYER_MORPHOGENESIS	0.987392579446668	0.985218887219088	0.988603791261936	0.985111677101799
GO_PHOSPHATIDYLETHANOLAMINE_ACYL_CHAIN_REMODELING	0.977743520190518	0.97326898056797	0.975387542831165	0.974861099897719
GO_RESPONSE_TO_GONADOTROPIN	0.983157207460375	0.983828844176327	0.982947919283785	0.983795819191557
GO_RESPONSE_TO_COBALT_ION	0.995749419394239	0.995378160682014	0.996074112866996	0.99571177580336
GO_NEUROTROPHIN_TRK_RECEPTOR_SIGNALING_PATHWAY	0.993221400615624	0.992405549884545	0.993238890441979	0.99329885130175
GO_REGULATION_OF_PLATELET_DERIVED_GROWTH_FACTOR_RECEPTOR_SIGNALING_PATHWAY	0.992393484231774	0.991226022068172	0.994354775857847	0.989902110401276
GO_RESPONSE_TO_FOLIC_ACID	0.988140424738273	0.987161764901588	0.984866171894398	0.987783611309501
GO_GROWTH_PLATE_CARTILAGE_DEVELOPMENT	0.98463180643935	0.982608640269555	0.986024770177892	0.984624492752217
5139	0.993726755288971	0.993177272725607	0.992485956187971	0.992647241752261
GO_NEGATIVE_REGULATION_OF_REACTIVE_OXYGEN_SPECIES_BIOSYNTHETIC_PROCESS	0.988837331950297	0.992891969223981	0.98952892486381	0.990653798396487
GO_REGULATION_OF_ARF_PROTEIN_SIGNAL_TRANSDUCTION	0.988419810415767	0.987823475345266	0.988883758420108	0.987569179317287
GO_POSITIVE_REGULATION_OF_ORGANIC_ACID_TRANSPORT	0.985459128299719	0.98485869852947	0.985105494617241	0.98362074670137
GO_ACTIVATION_OF_TRANSMEMBRANE_RECEPTOR_PROTEIN_TYROSINE_KINASE_ACTIVITY	0.987108229558389	0.982914838704728	0.985994116281949	0.984971256582029
GO_PHOSPHATIDYLCHOLINE_ACYL_CHAIN_REMODELING	0.979413152891723	0.976050214339835	0.979116975494208	0.977114488455517
GO_MATING_BEHAVIOR	0.985225029456642	0.983265827536285	0.983558292816024	0.979581509773113
GO_REGULATION_OF_PROTEIN_POLYUBIQUITINATION	0.994669153467142	0.995958789664833	0.994273663816604	0.995853624740749
GO_INACTIVATION_OF_MAPK_ACTIVITY	0.988623664398974	0.988740236927121	0.986951595794354	0.988399174752254
GO_PEPTIDYL_ARGININE_METHYLATION	0.994151210856628	0.993414170737037	0.994243027971398	0.993045989834902
GO_NEGATIVE_REGULATION_OF_OXIDATIVE_STRESS_INDUCED_INTRINSIC_APOPTOTIC_SIGNALING_PATHWAY	0.991408900953698	0.993091828500208	0.991571659534089	0.993413299463885
GO_HISTONE_PHOSPHORYLATION	0.990420247085705	0.991821651857142	0.990174028446201	0.991966098702264
GO_NEGATIVE_REGULATION_OF_NECROTIC_CELL_DEATH	0.991893504174524	0.991231649653132	0.991135785798489	0.989871360271161
55022	0.992643026997145	0.993008439793064	0.992512963558485	0.99268189438541
GO_REGULATION_OF_STRIATED_MUSCLE_CELL_APOPTOTIC_PROCESS	0.989396711305936	0.988882421362617	0.990055854651457	0.990972500970448
GO_STRIATED_MUSCLE_ADAPTATION	0.982025288617064	0.983305185593041	0.9828698795393	0.983978037777477
GO_PROSTATE_GLANDULAR_ACINUS_DEVELOPMENT	0.987716208882087	0.983964327741718	0.987020584822785	0.985114895611776
754	0.99277585401037	0.993212745723065	0.992863494687405	0.99205737105372
GO_PEPTIDE_CATABOLIC_PROCESS	0.996120174495788	0.996487779519091	0.996025914383006	0.9964685962202
GO_REGULATION_OF_MHC_CLASS_II_BIOSYNTHETIC_PROCESS	0.990437225061262	0.989795837076358	0.989802428175894	0.988039109031313
GO_RAC_PROTEIN_SIGNAL_TRANSDUCTION	0.994057733796956	0.994712748570316	0.994471492280782	0.993999081177869
GO_NEGATIVE_REGULATION_OF_POTASSIUM_ION_TRANSMEMBRANE_TRANSPORT	0.986616112375689	0.983115122763112	0.985946385649625	0.983616640873145
GO_REGULATION_OF_VIRAL_ENTRY_INTO_HOST_CELL	0.987416558211243	0.9869334799325	0.987123451769013	0.986405755483416
GO_NEURONAL_ACTION_POTENTIAL	0.990346757178586	0.99148826423632	0.988909369038475	0.990908772208817
GO_RETROGRADE_TRANSPORT_VESICLE_RECYCLING_WITHIN_GOLGI	0.992203096173272	0.994610943701603	0.992383074393194	0.994390028473888
GO_POSITIVE_REGULATION_OF_INTERLEUKIN_10_PRODUCTION	0.988116603906237	0.985663449693028	0.987553518534515	0.985097808350866
GO_PARASYMPATHETIC_NERVOUS_SYSTEM_DEVELOPMENT	0.989406812676137	0.988643854307045	0.990620303057936	0.989663132142449
GO_BASEMENT_MEMBRANE_ORGANIZATION	0.996339819890239	0.99515410371848	0.996091014894707	0.996398200179075
GO_NEGATIVE_REGULATION_OF_VIRAL_RELEASE_FROM_HOST_CELL	0.99096439742407	0.992633517065659	0.990656251587658	0.99149551778781
GO_SERTOLI_CELL_DIFFERENTIATION	0.991299689275134	0.984723399239981	0.991799096507578	0.985402538724589
GO_NEGATIVE_REGULATION_OF_CALCIUM_ION_TRANSMEMBRANE_TRANSPORT	0.989290353036851	0.988191912781436	0.989832200551331	0.988461332769703
GO_VENTRICULAR_CARDIAC_MUSCLE_CELL_DEVELOPMENT	0.990649450227609	0.993654716809912	0.989058280165033	0.993488114290676
27342	0.984419944206795	0.980911155066914	0.98240599719572	0.981561763051504
GO_OLFACTORY_BULB_INTERNEURON_DEVELOPMENT	0.996174713316939	0.996817080349836	0.996627588672105	0.996510123205088
GO_FEMALE_GENITALIA_DEVELOPMENT	0.987940868536226	0.986813864701093	0.989769205115995	0.986972950058455
GO_NEUROBLAST_PROLIFERATION	0.99042218125629	0.990315336226585	0.990223542682991	0.991352676090829
GO_ERYTHROSE_4_PHOSPHATE_PHOSPHOENOLPYRUVATE_FAMILY_AMINO_ACID_METABOLIC_PROCESS	0.997396888689239	0.996710371946157	0.997771372838048	0.997023800912312
GO_MIDGUT_DEVELOPMENT	0.990400005996521	0.991984682630242	0.989877523998074	0.991053819790669
GO_MITOCHONDRION_DISTRIBUTION	0.988861018852306	0.99086685247891	0.987611564361923	0.989842720148208
GO_PEPTIDYL_METHIONINE_MODIFICATION	0.995223246828286	0.993776346392545	0.994371081954511	0.993948324037085
GO_IMMUNOLOGICAL_SYNAPSE_FORMATION	0.993206719743468	0.991585957618821	0.992951769637719	0.993804918217692
GO_NUCLEOTIDE_SUGAR_BIOSYNTHETIC_PROCESS	0.992459343488571	0.989607031112943	0.991289281203806	0.989663328166265
GO_LEUKOCYTE_MIGRATION_INVOLVED_IN_INFLAMMATORY_RESPONSE	0.972816584757601	0.970644152277143	0.974826032523452	0.972451652223326
GO_OSTEOCLAST_DIFFERENTIATION	0.99305070969718	0.992836378268755	0.993726896254823	0.993208883199724
GO_DEFINITIVE_HEMOPOIESIS	0.995892685625631	0.994258783255362	0.995875625118698	0.994214313266877
GO_RENAL_FILTRATION	0.99676688965918	0.996349896499078	0.997502623411015	0.996088789233805
GO_ATRIOVENTRICULAR_VALVE_MORPHOGENESIS	0.988649638681391	0.991139180718885	0.988794514373755	0.990720891887409
GO_AORTA_MORPHOGENESIS	0.985251243295245	0.983858810531135	0.986307602281149	0.985061654187919
GO_PROTEIN_INSERTION_INTO_MEMBRANE	0.987167204304942	0.983313678210084	0.985457639362795	0.984381518243764
GO_POSITIVE_REGULATION_OF_NATURAL_KILLER_CELL_MEDIATED_IMMUNITY	0.991317277872312	0.990027353573312	0.989727265686294	0.989633668632976
GO_EPOXYGENASE_P450_PATHWAY	0.988050803188577	0.985267812801196	0.989630746656373	0.986686832646032
GO_MAMMARY_GLAND_DUCT_MORPHOGENESIS	0.992660401465585	0.99312860123812	0.99236355040803	0.993227916117363
GO_NEGATIVE_REGULATION_OF_ESTABLISHMENT_OF_PROTEIN_LOCALIZATION_TO_PLASMA_MEMBRANE	0.99558268999929	0.993875547236368	0.996714733201415	0.995726072107592
GO_AMINO_ACID_IMPORT	0.995174145113809	0.995792791254536	0.995431918565352	0.995401424306722
GO_IMP_BIOSYNTHETIC_PROCESS	0.987711753262333	0.989313467402326	0.987166803401901	0.988128493309777
GO_POSITIVE_REGULATION_OF_CELL_CYCLE_G1_S_PHASE_TRANSITION	0.99499567991065	0.99404026985078	0.994883629772894	0.994022475336049
GO_LYMPHOCYTE_APOPTOTIC_PROCESS	0.976986822891093	0.972803947879141	0.975334037597432	0.976599403553108
GO_REGULATION_OF_INTERFERON_ALPHA_PRODUCTION	0.989157925118721	0.988350030539541	0.989240569365309	0.988732285975868
GO_NEGATIVE_REGULATION_OF_INTERLEUKIN_17_PRODUCTION	0.982228569534082	0.975550046344235	0.980582838792718	0.980282583420773
GO_PROTEIN_HYDROXYLATION	0.99631526870908	0.996156612576707	0.996140400091932	0.996610453334787
GO_REGULATION_OF_RESPONSE_TO_TUMOR_CELL	0.986120737478134	0.983682651028478	0.984697677765179	0.984650588244202
GO_RESPONSE_TO_ISOQUINOLINE_ALKALOID	0.987670902174415	0.987955585809587	0.987364676603456	0.987263647248832
GO_ENDOTHELIAL_TUBE_MORPHOGENESIS	0.993159738034888	0.99389356083753	0.993295205133895	0.994159358369296
GO_CELLULAR_RESPONSE_TO_DEXAMETHASONE_STIMULUS	0.98595084065523	0.987226372805465	0.985457916506399	0.986527977551793
GO_RUFFLE_ORGANIZATION	0.995347034549227	0.995317159433282	0.995102682370101	0.993833398951551
GO_MUSCLE_CELL_MIGRATION	0.991038547781988	0.989397050828302	0.99153490482368	0.990531150445452
GO_BRANCHING_INVOLVED_IN_SALIVARY_GLAND_MORPHOGENESIS	0.993048240412811	0.992273821024407	0.992413749545904	0.992105371014083
3166	0.970999201185231	0.959539209191379	0.970957657319814	0.967890758730318
GO_ADAPTATION_OF_SIGNALING_PATHWAY	0.985218549605098	0.986705267800208	0.986349763109925	0.985407685984953
GO_TRANSCYTOSIS	0.990691583557843	0.99244843451564	0.991800476539106	0.99317625071708
GO_EPITHELIAL_CELL_MATURATION	0.980529032199827	0.97621288062463	0.979720741267695	0.978873091659629
GO_NEGATIVE_REGULATION_OF_GENE_SILENCING	0.982760143800435	0.985733749237044	0.985368266684053	0.982562787376437
GO_REGULATION_OF_MEMBRANE_REPOLARIZATION	0.991238731316948	0.989823393044665	0.991169951717407	0.991421635115351
121504	0.98634849665962	0.986372762065716	0.986404709018502	0.984475431187953
GO_PEPTIDYL_LYSINE_DIMETHYLATION	0.995588748971698	0.995283043407238	0.996214941557846	0.995925185553297
GO_PROTEIN_IMPORT_INTO_PEROXISOME_MATRIX	0.986880700804504	0.988459298574157	0.987146743944334	0.989513566544407
GO_ESTABLISHMENT_OF_PROTEIN_LOCALIZATION_TO_GOLGI	0.990126647685787	0.991998649232181	0.990062496365916	0.992294267500629
GO_POSITIVE_REGULATION_OF_POTASSIUM_ION_TRANSMEMBRANE_TRANSPORT	0.99336252614634	0.993409262251827	0.993632824415809	0.99385185208648
GO_NEGATIVE_REGULATION_OF_CELL_KILLING	0.996150943070599	0.996899388797183	0.995691294909757	0.996762724361685
GO_POSITIVE_REGULATION_OF_MONOCYTE_CHEMOTAXIS	0.965365512291547	0.968102144804261	0.963828454688763	0.962992194400204
GO_AXIS_ELONGATION	0.991889558975912	0.989816312879163	0.991188745917081	0.990275706948801
5691	0.992768318957094	0.992597375839656	0.993521893992433	0.993082189921592
55626	0.990774836836686	0.987168870873342	0.991233436553882	0.988351404444993
GO_POSITIVE_REGULATION_OF_RECEPTOR_RECYCLING	0.994324628453197	0.99198805097007	0.994396490356609	0.993267810891208
GO_RESPONSE_TO_MISFOLDED_PROTEIN	0.996327864543816	0.995104522575928	0.995657641420275	0.996282368072191
2100	0.989518332338574	0.988088484104808	0.98834030394035	0.988227916022316
GO_RIBONUCLEOSIDE_CATABOLIC_PROCESS	0.983315021979245	0.979438166588842	0.983013455657177	0.978908068394861
GO_POSITIVE_REGULATION_OF_CHONDROCYTE_DIFFERENTIATION	0.982955647620441	0.985443268900923	0.979148537666618	0.982627170174288
GO_REGULATION_OF_CELL_PROJECTION_SIZE	0.990994055326731	0.992360053987989	0.991505027884661	0.991951737875875
GO_NEGATIVE_REGULATION_OF_RYANODINE_SENSITIVE_CALCIUM_RELEASE_CHANNEL_ACTIVITY	0.994465094085524	0.995378697367393	0.994317872645492	0.994773600428575
GO_POSITIVE_REGULATION_OF_NITRIC_OXIDE_SYNTHASE_ACTIVITY	0.993961698414308	0.99366382746135	0.993026076884147	0.993565846098694
GO_MYELOID_DENDRITIC_CELL_ACTIVATION	0.986445700966784	0.987867197940509	0.987016040292274	0.987809480503535
GO_MESODERMAL_CELL_FATE_COMMITMENT	0.989506263303951	0.990361780171557	0.989940524357178	0.990194628292705
GO_UTP_METABOLIC_PROCESS	0.995311364496242	0.994642692946579	0.995744665731954	0.993528316971029
23011	0.989423302526334	0.993146902833811	0.989112333629215	0.992957642792372
GO_RIBOSOMAL_SMALL_SUBUNIT_ASSEMBLY	0.990018666314172	0.990572768738719	0.990645889771088	0.991090391229874
GO_REGULATION_OF_ACTIVIN_RECEPTOR_SIGNALING_PATHWAY	0.985207715521687	0.982948095437628	0.984726719444657	0.984676471590057
GO_PENTOSE_METABOLIC_PROCESS	0.993310342698399	0.993750029857382	0.993374511143824	0.993406511296434
GO_BRANCHING_INVOLVED_IN_MAMMARY_GLAND_DUCT_MORPHOGENESIS	0.992763012804187	0.993330477519475	0.993229863182336	0.993066017459794
GO_ALKALOID_METABOLIC_PROCESS	0.990861215236579	0.990811816599346	0.993320702837604	0.992845305641683
GO_POSITIVE_REGULATION_OF_OXIDATIVE_STRESS_INDUCED_CELL_DEATH	0.983570424505867	0.983542054203078	0.979292774930751	0.981459460803276
GO_POSITIVE_REGULATION_OF_MYELOID_LEUKOCYTE_MEDIATED_IMMUNITY	0.985801884449109	0.987728521971906	0.985147672096396	0.987458940546138
GO_RRNA_CONTAINING_RIBONUCLEOPROTEIN_COMPLEX_EXPORT_FROM_NUCLEUS	0.997396602178071	0.996298238628936	0.997014298940277	0.996975010489925
GO_MITOTIC_SISTER_CHROMATID_COHESION	0.992100017892775	0.990698963947018	0.990818688575454	0.990686180067679
[truncated: 965 more rows]
