# Supplementary material for: Pathway-Based Drug Response Prediction Using Similarity Identification in Gene Expression
Source: Front Genet. 2020 Sep 9;11:1016. doi: 10.3389/fgene.2020.01016 (PMC7509171; doi:10.3389/fgene.2020.01016)
Supplement: Supplementary file 2 [file Data_Sheet_2.ZIP › TSCs_PathwaySetGO_10To30_LAPATINIBINCOMBINATIONWITHTRASTUZUMAB_ERPOSITIVE_Bootstrap.csv]

	sensitive-to-resistant	resistant-to-resistant	sensitive-to-sensitive	resistant-to-sensitive
GO_DNA_DEPENDENT_DNA_REPLICATION_MAINTENANCE_OF_FIDELITY	0.996044614713286	0.995951407124698	0.995704637541092	0.995771225527115
GO_PHOSPHATIDYLSERINE_ACYL_CHAIN_REMODELING	0.977743757032698	0.978223121896394	0.978191930858347	0.979376546289901
GO_CELLULAR_RESPONSE_TO_LIPOPROTEIN_PARTICLE_STIMULUS	0.993477446820941	0.994323131676552	0.99251466043843	0.994438853815592
GO_REGULATION_OF_NLRP3_INFLAMMASOME_COMPLEX_ASSEMBLY	0.99532672509329	0.995521908141898	0.995061669415121	0.995404117161195
GO_REGULATION_OF_T_CELL_RECEPTOR_SIGNALING_PATHWAY	0.991644456499538	0.992508672956807	0.991737748815006	0.992929555980655
GO_CARDIAC_MUSCLE_ADAPTATION	0.98346617455022	0.989700447477967	0.984511565793541	0.98718982403436
GO_APICAL_PROTEIN_LOCALIZATION	0.994768771681859	0.994965571663363	0.994031332027117	0.995184960994995
GO_POSITIVE_REGULATION_OF_PROTEIN_MATURATION	0.995646962734434	0.995105751838484	0.996030484372871	0.995133449706362
GO_RNA_DEPENDENT_DNA_BIOSYNTHETIC_PROCESS	0.990212997459263	0.990493651289303	0.990661273040354	0.989217731505033
GO_REGULATION_OF_B_CELL_RECEPTOR_SIGNALING_PATHWAY	0.986889996139907	0.991254845936089	0.987462252730778	0.990122491365227
GO_REGULATION_OF_RESPIRATORY_BURST	0.98661262177873	0.988881570606146	0.984306811282291	0.989615069697144
GO_G_PROTEIN_COUPLED_RECEPTOR_INTERNALIZATION	0.989897482873095	0.993472923064096	0.990990772568575	0.993976210012972
GO_REGULATION_OF_GOLGI_ORGANIZATION	0.983460058992278	0.985019200270187	0.982049603780877	0.98521703942875
GO_POSITIVE_REGULATION_OF_MYOTUBE_DIFFERENTIATION	0.981589722594035	0.980315410641064	0.979108158089906	0.979973703992269
GO_NEGATIVE_REGULATION_OF_KIDNEY_DEVELOPMENT	0.988283876402207	0.989859232104185	0.988492773408284	0.988855139207692
GO_REGULATION_OF_HEPATOCYTE_PROLIFERATION	0.991513199341211	0.992470105009761	0.990793424529943	0.989501782931181
GO_ACYLGLYCEROL_HOMEOSTASIS	0.992736429093719	0.992517229895691	0.992614959377359	0.992303592420683
GO_NEGATIVE_REGULATION_OF_PHOSPHOPROTEIN_PHOSPHATASE_ACTIVITY	0.99471365523337	0.995106312398515	0.994594010480225	0.99416412443068
GO_HEMOGLOBIN_METABOLIC_PROCESS	0.977473995474668	0.974515711037637	0.971102296779203	0.975994222084015
GO_REGULATION_OF_MITOCHONDRIAL_DEPOLARIZATION	0.989142741848416	0.991503489129797	0.988798889712298	0.990916201667974
GO_ESTABLISHMENT_OF_SPINDLE_ORIENTATION	0.995463959860885	0.993578969335215	0.995248025305127	0.994096000489781
GO_METANEPHRIC_NEPHRON_MORPHOGENESIS	0.983089404480036	0.980513694766696	0.981664416400327	0.981842203358739
GO_GLYCERALDEHYDE_3_PHOSPHATE_METABOLIC_PROCESS	0.995313051399756	0.994697693229576	0.995126826870543	0.994442500472062
GO_RESPONSE_TO_UV_C	0.989148471828737	0.991121755584969	0.987834437334587	0.99110245392509
GO_DENTATE_GYRUS_DEVELOPMENT	0.984249471958273	0.991186215899563	0.982767577845801	0.987703301379564
GO_ESTABLISHMENT_OR_MAINTENANCE_OF_TRANSMEMBRANE_ELECTROCHEMICAL_GRADIENT	0.994625961606351	0.996107200631259	0.994176081710174	0.995651965619519
GO_N_TERMINAL_PROTEIN_AMINO_ACID_ACETYLATION	0.984823885024575	0.986885828868482	0.984853642898154	0.987381368413737
GO_NEURONAL_STEM_CELL_DIVISION	0.995874353627383	0.997027518542017	0.995997632436823	0.99654837367433
GO_CERAMIDE_CATABOLIC_PROCESS	0.996847341121249	0.997145359481141	0.996072175246004	0.996929306725983
GO_POSITIVE_REGULATION_OF_SYNAPTIC_TRANSMISSION_GLUTAMATERGIC	0.994753950332885	0.99465772240296	0.99442343583222	0.994664442361206
GO_NEGATIVE_REGULATION_OF_DENDRITIC_SPINE_DEVELOPMENT	0.994628317834379	0.995213377841294	0.99504081484158	0.995191940645007
GO_MODULATION_OF_GROWTH_OF_SYMBIONT_INVOLVED_IN_INTERACTION_WITH_HOST	0.978147830572239	0.981318713559441	0.978600039596571	0.978757656731117
GO_ETHER_METABOLIC_PROCESS	0.985497312115971	0.989609773965273	0.981929601627629	0.989331026224307
GO_CYTOKINE_METABOLIC_PROCESS	0.980494372719849	0.98414118193095	0.981227880470972	0.983457854969476
GO_ANTEROGRADE_AXONAL_TRANSPORT	0.99265173946628	0.992709468519329	0.992420001898614	0.992165911687246
GO_SODIUM_INDEPENDENT_ORGANIC_ANION_TRANSPORT	0.981367918844603	0.983448400035827	0.981443313197268	0.983801534625867
GO_N_GLYCAN_PROCESSING	0.989725104196119	0.99103228041882	0.988765290225688	0.990653761460338
GO_INORGANIC_ION_IMPORT_INTO_CELL	0.993454344057905	0.994806180283382	0.992081378123672	0.994527302874057
GO_ENDOPLASMIC_RETICULUM_TO_CYTOSOL_TRANSPORT	0.993329359305436	0.994328796107838	0.99362285772821	0.994581048436277
GO_G_PROTEIN_COUPLED_PURINERGIC_RECEPTOR_SIGNALING_PATHWAY	0.979585345721245	0.983107682737691	0.976570461576653	0.982808570921592
GO_OLFACTORY_BULB_INTERNEURON_DIFFERENTIATION	0.99083864430626	0.992686219177891	0.990188047683647	0.992908270121917
GO_POSITIVE_REGULATION_OF_G_PROTEIN_COUPLED_RECEPTOR_PROTEIN_SIGNALING_PATHWAY	0.986304023133642	0.987984335901319	0.984505905209287	0.988383841048282
GO_ATTACHMENT_OF_SPINDLE_MICROTUBULES_TO_KINETOCHORE	0.991328374404332	0.991750851910858	0.989543647167887	0.990779558355874
GO_POSITIVE_REGULATION_OF_TYROSINE_PHOSPHORYLATION_OF_STAT1_PROTEIN	0.993488507643107	0.994070018138508	0.992376791600947	0.993169653482862
GO_REGULATION_OF_CELL_CYCLE_CHECKPOINT	0.993605099937499	0.994177479721723	0.992666224302476	0.994497106384051
GO_NEGATIVE_REGULATION_OF_TRANSCRIPTION_REGULATORY_REGION_DNA_BINDING	0.960502872586901	0.95728516709777	0.959034081101235	0.96215106534114
GO_POSITIVE_REGULATION_OF_METANEPHROS_DEVELOPMENT	0.98190288820787	0.985386739967444	0.983308454249268	0.982997233738651
GO_POSITIVE_REGULATION_OF_LYMPHOCYTE_APOPTOTIC_PROCESS	0.992636574720133	0.992655585030157	0.991974730806188	0.993142259924248
GO_GLUTAMATE_SECRETION	0.992122764753915	0.991999189611161	0.993120524360241	0.992731999408517
GO_REGULATION_OF_NFAT_PROTEIN_IMPORT_INTO_NUCLEUS	0.994194320237484	0.994874772104994	0.993129542362819	0.994575538832902
GO_REGULATION_OF_VASCULOGENESIS	0.987571234991222	0.991943258154026	0.986050844129921	0.990014594222068
GO_LENS_FIBER_CELL_DIFFERENTIATION	0.988925462529611	0.990816868952063	0.988155405084113	0.990282725445039
GO_EMBRYONIC_HEMOPOIESIS	0.992700087200753	0.992215459207917	0.991206278529727	0.992153064316134
GO_PROTEIN_EXPORT_FROM_NUCLEUS	0.994689681806415	0.995809163278797	0.994426611231947	0.995364545854588
GO_POSITIVE_REGULATION_OF_SEQUESTERING_OF_CALCIUM_ION	0.994864668461642	0.995484830331177	0.994098783734257	0.995219882867142
GO_SECONDARY_METABOLITE_BIOSYNTHETIC_PROCESS	0.992459853480733	0.992668679272595	0.991394444536936	0.992128848236673
GO_CELL_MIGRATION_INVOLVED_IN_HEART_DEVELOPMENT	0.974261382475345	0.970458182418083	0.975092151645851	0.974642665209049
GO_PROTEIN_LOCALIZATION_TO_CYTOSKELETON	0.992996757553055	0.994436346824357	0.993365114957764	0.993834012046132
GO_NUCLEAR_ENVELOPE_REASSEMBLY	0.995112570118645	0.994307441073766	0.995434449690925	0.994666033768224
GO_INTRINSIC_APOPTOTIC_SIGNALING_PATHWAY_IN_RESPONSE_TO_DNA_DAMAGE_BY_P53_CLASS_MEDIATOR	0.990728185426539	0.990579892415771	0.990591534275129	0.990237199923106
116519	0.987921846368754	0.990872414680992	0.986087772020462	0.990183496756326
GO_NCRNA_CATABOLIC_PROCESS	0.992350077102887	0.993491861633487	0.991800920247935	0.992890877296948
GO_GLUTAMINE_FAMILY_AMINO_ACID_BIOSYNTHETIC_PROCESS	0.990357922396091	0.987451698901527	0.990852403019239	0.98591851061684
GO_REGULATION_OF_TELOMERASE_RNA_LOCALIZATION_TO_CAJAL_BODY	0.995342782176652	0.995185204448265	0.994830515444428	0.995408206835892
GO_BUNDLE_OF_HIS_CELL_TO_PURKINJE_MYOCYTE_COMMUNICATION	0.989253396502106	0.990814584935583	0.988751848900855	0.989669110377391
GO_REGULATION_OF_CELL_MATURATION	0.984905641218447	0.989531954133341	0.984448677405068	0.98965916733224
55558	0.987142630588532	0.988914078947958	0.98606876450841	0.989609160017059
GO_REGULATION_OF_CYTOKINE_PRODUCTION_INVOLVED_IN_INFLAMMATORY_RESPONSE	0.980093701874898	0.983610472448415	0.979312814849603	0.978791602358442
GO_URETER_DEVELOPMENT	0.984384030753591	0.986739267376431	0.984846809955061	0.987763697180264
GO_POSITIVE_REGULATION_OF_DNA_DAMAGE_RESPONSE_SIGNAL_TRANSDUCTION_BY_P53_CLASS_MEDIATOR	0.992035466027928	0.992367914157809	0.989549558930385	0.990252110651104
GO_REGULATION_OF_COLLATERAL_SPROUTING	0.989925750379731	0.990610654710218	0.989573424298222	0.990622903226254
GO_ESTABLISHMENT_OR_MAINTENANCE_OF_MONOPOLAR_CELL_POLARITY	0.989231587294528	0.989805120683202	0.9886278158657	0.990019485489035
GO_REGULATION_OF_INTERLEUKIN_5_PRODUCTION	0.981647835706766	0.980026807987565	0.982947558046797	0.977190847424551
GO_PINOCYTOSIS	0.979151519967714	0.980817092729777	0.972781899327778	0.980845144450472
GO_PHOSPHATIDYLETHANOLAMINE_METABOLIC_PROCESS	0.996357972253475	0.996258513326698	0.996342388539915	0.99636769995631
GO_G_PROTEIN_COUPLED_PURINERGIC_NUCLEOTIDE_RECEPTOR_SIGNALING_PATHWAY	0.973643097001775	0.974356887463737	0.970311962219016	0.974625059793377
GO_CELLULAR_RESPONSE_TO_VIRUS	0.98721765024764	0.989596242345052	0.985278915373682	0.990086879930476
GO_CYTOPLASMIC_MRNA_PROCESSING_BODY_ASSEMBLY	0.996430205460078	0.995491072246625	0.996197082463029	0.995364823376642
GO_NATURAL_KILLER_CELL_DIFFERENTIATION	0.990073430204039	0.991598366617717	0.992038862730525	0.991387359379186
GO_BONE_TRABECULA_MORPHOGENESIS	0.992051136667891	0.994376898388311	0.990677009514241	0.993284819903498
GO_REGULATION_OF_INFLAMMATORY_RESPONSE_TO_ANTIGENIC_STIMULUS	0.984317648626168	0.985647051007034	0.98320307125207	0.984075968889676
GO_NEGATIVE_REGULATION_OF_PROTEIN_AUTOPHOSPHORYLATION	0.982388900848167	0.98746866188736	0.981966492501654	0.986449126233807
53339	0.994466911972621	0.994882412934437	0.994513065389009	0.99438843368799
GO_REGULATION_OF_ICOSANOID_SECRETION	0.987716543368587	0.985991576605369	0.988661637384808	0.98723530230096
GO_POSITIVE_REGULATION_OF_MITOCHONDRIAL_FISSION	0.988025390045816	0.989028496625053	0.986940228341493	0.989519683490823
GO_EPIDERMIS_MORPHOGENESIS	0.97601874715889	0.971620889897122	0.972436246952513	0.970167815324014
GO_PURINE_DEOXYRIBONUCLEOTIDE_METABOLIC_PROCESS	0.989914934567673	0.989050561317245	0.987855893016654	0.98885820679147
GO_DISRUPTION_OF_CELLS_OF_OTHER_ORGANISM	0.988868405508127	0.98824650153444	0.987546407371144	0.988256491310031
GO_PIGMENT_GRANULE_LOCALIZATION	0.993864190250319	0.993121276574982	0.993309605034074	0.993114385601406
GO_VASCULAR_ENDOTHELIAL_GROWTH_FACTOR_SIGNALING_PATHWAY	0.99230063047258	0.992877718248069	0.992514247748868	0.993130535110173
GO_SKELETAL_MUSCLE_TISSUE_REGENERATION	0.989088050745323	0.990248421156753	0.988768886056013	0.987871911830686
GO_REGULATION_OF_SYSTEMIC_ARTERIAL_BLOOD_PRESSURE_BY_CIRCULATORY_RENIN_ANGIOTENSIN	0.989943136977867	0.986638766050703	0.989378367995271	0.989627303094782
23076	0.99362013674165	0.994999866303856	0.993733771001717	0.994840995626346
GO_B_CELL_HOMEOSTASIS	0.991127327734662	0.990389894000243	0.990598642255262	0.992033980379408
GO_POSITIVE_REGULATION_OF_CALCIUM_ION_DEPENDENT_EXOCYTOSIS	0.993058657599777	0.992255735375109	0.992367306444343	0.991989998724259
GO_MRNA_SPLICE_SITE_SELECTION	0.995111257332929	0.995492813799119	0.994629723277432	0.994663305309049
GO_REGULATION_OF_TRANSLATION_IN_RESPONSE_TO_STRESS	0.988781857185837	0.989591002962871	0.99061499736433	0.989987715606242
GO_POSITIVE_REGULATION_OF_ERYTHROCYTE_DIFFERENTIATION	0.981991398265743	0.981009128389466	0.982957592837912	0.980999273077746
GO_DENDRITIC_CELL_MIGRATION	0.982631202197367	0.984159696942035	0.980157064923014	0.982705010574618
GO_SENSORY_PERCEPTION_OF_TEMPERATURE_STIMULUS	0.991375521475365	0.989237378011517	0.990645841331345	0.989602235438372
GO_POSITIVE_REGULATION_OF_MACROPHAGE_ACTIVATION	0.991754784495095	0.992163377557266	0.990633360094191	0.991918698218333
1435	0.992449550924738	0.991126354735389	0.993326134021155	0.991349586442366
GO_OUTFLOW_TRACT_SEPTUM_MORPHOGENESIS	0.989432706781549	0.991420346355655	0.989555140985667	0.991245485419614
GO_REGULATION_OF_MAMMARY_GLAND_EPITHELIAL_CELL_PROLIFERATION	0.990158422897212	0.992913048299456	0.989044516710858	0.991782211717554
GO_CELLULAR_RESPONSE_TO_EPIDERMAL_GROWTH_FACTOR_STIMULUS	0.992794069340796	0.992109907006399	0.991059310554172	0.991767601236949
GO_LEUKOCYTE_DEGRANULATION	0.983453202602081	0.985909215731357	0.983179354611389	0.983457450926667
796	0.976261442112408	0.97886164488316	0.976972735615763	0.980355417705584
GO_NEGATIVE_REGULATION_OF_TELOMERE_MAINTENANCE_VIA_TELOMERASE	0.996984711101144	0.994982617302299	0.996855836116262	0.99542022472999
GO_REGULATION_OF_T_CELL_CHEMOTAXIS	0.969418071200675	0.970353854146347	0.970318406832739	0.971117155924349
GO_REGULATION_OF_ESTABLISHMENT_OF_PLANAR_POLARITY_INVOLVED_IN_NEURAL_TUBE_CLOSURE	0.985113890639139	0.986004395276366	0.98090541771995	0.985812026048698
GO_REGULATION_OF_CHOLESTEROL_HOMEOSTASIS	0.994926691397718	0.992827802463325	0.994531172830451	0.992917845563512
GO_VENTRICULAR_SEPTUM_MORPHOGENESIS	0.982361359351507	0.986582169869039	0.981422842627236	0.985923752761697
GO_POSITIVE_REGULATION_OF_ENDOTHELIAL_CELL_CHEMOTAXIS	0.994715658373719	0.995141552527673	0.994361620552405	0.993944300311694
GO_POSITIVE_REGULATION_OF_ENDOTHELIAL_CELL_DIFFERENTIATION	0.987484271557545	0.990359243417505	0.985287794238098	0.990031343963588
GO_TOLERANCE_INDUCTION	0.980817286273375	0.978071174367565	0.982625251866029	0.979037129428553
GO_DEVELOPMENTAL_PROGRAMMED_CELL_DEATH	0.990764485338777	0.992080264353258	0.990598115422977	0.99221911625853
GO_POSITIVE_REGULATION_OF_SKELETAL_MUSCLE_TISSUE_DEVELOPMENT	0.98152981410053	0.98161968997164	0.981441637547766	0.98123455742272
GO_RESPONSE_TO_MUSCLE_STRETCH	0.982450576742213	0.984342248565373	0.986219768148176	0.98375478277489
GO_NEGATIVE_REGULATION_OF_OLIGODENDROCYTE_DIFFERENTIATION	0.979784000019067	0.983483755193138	0.97916314980976	0.983083561002507
GO_NEGATIVE_REGULATION_OF_SODIUM_ION_TRANSPORT	0.977951045182699	0.989085183523216	0.97546121885745	0.987907676989862
GO_NEGATIVE_REGULATION_OF_GLYCOPROTEIN_BIOSYNTHETIC_PROCESS	0.988135630364326	0.988877775770707	0.987526244339986	0.987422229895571
3579	0.983837042944981	0.989488771667172	0.984383265384825	0.986301338761095
GO_NEGATIVE_REGULATION_OF_INTRINSIC_APOPTOTIC_SIGNALING_PATHWAY_BY_P53_CLASS_MEDIATOR	0.987220766512411	0.989030736287897	0.987875391911104	0.98706419648571
GO_RIBONUCLEOTIDE_CATABOLIC_PROCESS	0.993031101298169	0.993660824664557	0.992552688508202	0.994090430667122
GO_POSITIVE_REGULATION_OF_MITOTIC_SISTER_CHROMATID_SEPARATION	0.996647892721772	0.996581409695272	0.996788658843518	0.995965538727045
GO_NEGATIVE_REGULATION_OF_INTERLEUKIN_1_PRODUCTION	0.984903395107774	0.984796356519035	0.984928909521377	0.983491814435689
GO_REGULATION_OF_PROSTAGLANDIN_SECRETION	0.985737881210573	0.983253527490596	0.987129642360895	0.987157190414157
GO_REGULATION_OF_PODOSOME_ASSEMBLY	0.992662764899485	0.993558394362122	0.99176309303342	0.990542218186557
GO_REGULATION_OF_CELLULAR_SENESCENCE	0.98862245118168	0.990638835052075	0.988817587797369	0.989634284661605
GO_CARDIAC_LEFT_VENTRICLE_MORPHOGENESIS	0.95243442130072	0.950106054908043	0.94610722713918	0.954255255673884
GO_NEGATIVE_REGULATION_OF_STRIATED_MUSCLE_CELL_DIFFERENTIATION	0.983789547437937	0.980981048929169	0.984647793135579	0.981321098418806
GO_NEGATIVE_REGULATION_OF_POTASSIUM_ION_TRANSMEMBRANE_TRANSPORTER_ACTIVITY	0.98352895658159	0.983246397602248	0.979768469085331	0.982456808002234
GO_HEART_TRABECULA_MORPHOGENESIS	0.988752142040269	0.99298808356779	0.989073498057128	0.991265744304183
GO_RESPIRATORY_CHAIN_COMPLEX_IV_ASSEMBLY	0.993337667287277	0.994556250598732	0.992798002671802	0.994026056157468
GO_NITRIC_OXIDE_METABOLIC_PROCESS	0.992801067052112	0.993066328082517	0.991972372287374	0.992535237810005
GO_POSITIVE_REGULATION_OF_LEUKOCYTE_APOPTOTIC_PROCESS	0.990814552047306	0.990579670960922	0.990269088240372	0.991094111406421
GO_POSITIVE_REGULATION_OF_CELL_FATE_COMMITMENT	0.954732379882235	0.950628711984452	0.960195401084073	0.950580424684922
GO_FOREBRAIN_MORPHOGENESIS	0.990067329699052	0.993231002452753	0.98914534423378	0.992412824645039
GO_TELOMERE_CAPPING	0.966998553012884	0.967041259464333	0.963980224780115	0.968172396331044
GO_PROSTATE_GLAND_MORPHOGENESIS	0.983939013367123	0.99023501964751	0.983456892704054	0.988367674220086
GO_REGULATION_OF_MITOCHONDRIAL_MEMBRANE_PERMEABILITY_INVOLVED_IN_APOPTOTIC_PROCESS	0.993186082628772	0.994533253533174	0.992155176807042	0.993154637530438
GO_REGULATION_OF_HISTONE_DEACETYLATION	0.989804451353222	0.990870176911185	0.989450476517469	0.990436149180926
GO_NEUROTRANSMITTER_UPTAKE	0.994041316522059	0.993245343275474	0.993530538677415	0.993124304195903
GO_MICROTUBULE_ANCHORING	0.994298224093806	0.996767305671025	0.990823331038017	0.991839193856456
10300	0.994712314405774	0.995183752982172	0.994204313752453	0.995066478856133
GO_REGULATION_OF_MRNA_CATABOLIC_PROCESS	0.981599693250087	0.986249536605401	0.980442940136057	0.984243830364208
GO_INTERMEDIATE_FILAMENT_ORGANIZATION	0.979871277915294	0.985337539230225	0.983277626371902	0.980782221129181
GO_SODIUM_ION_EXPORT	0.993575318365389	0.995466512340337	0.992295699595725	0.995280784444459
339345	0.986684525197618	0.985216102792979	0.985855664673373	0.986106380845896
5165	0.984847014043963	0.985239730692837	0.986051001085195	0.986832306957452
GO_RESPONSE_TO_PROSTAGLANDIN_E	0.988808553282696	0.990366628167487	0.988363328279368	0.989581985887659
GO_NEGATIVE_REGULATION_OF_RESPONSE_TO_REACTIVE_OXYGEN_SPECIES	0.989575507437954	0.991907932572075	0.988749141540194	0.991443956988193
GO_POSITIVE_REGULATION_OF_RNA_SPLICING	0.995373159116935	0.995389610014783	0.994558075537427	0.995260627506602
GO_RESPONSE_TO_IMMOBILIZATION_STRESS	0.988859838434258	0.989012141329438	0.987566455605765	0.987357386087087
GO_POSITIVE_REGULATION_OF_KERATINOCYTE_DIFFERENTIATION	0.990035737266305	0.991972548217199	0.988631877880756	0.991614184739379
GO_SEROTONIN_METABOLIC_PROCESS	0.993686661695954	0.994786917596974	0.993228580833683	0.99412140795759
GO_REGULATION_OF_SKELETAL_MUSCLE_CELL_DIFFERENTIATION	0.993352003975473	0.993115026529204	0.992650210378389	0.993246187883844
GO_POSITIVE_REGULATION_OF_INTERLEUKIN_1_BETA_PRODUCTION	0.992656399746003	0.992969229513047	0.992037584212138	0.992732870996341
284254	0.976697807843724	0.980816405104307	0.97656748769551	0.979853353808653
GO_DISRUPTION_OF_CELLS_OF_OTHER_ORGANISM_INVOLVED_IN_SYMBIOTIC_INTERACTION	0.995199565818409	0.996028368847271	0.994938825214113	0.996667537038086
GO_IRON_COORDINATION_ENTITY_TRANSPORT	0.995066280852232	0.994579161708348	0.99586922145486	0.994605694622763
GO_PHOSPHATIDYLCHOLINE_BIOSYNTHETIC_PROCESS	0.993440353335021	0.993402799628277	0.993322086265451	0.993572092244505
GO_MEMBRANE_BIOGENESIS	0.993300011486731	0.991925782106831	0.994426647305441	0.9930067879885
GO_REGULATION_OF_ACTIN_NUCLEATION	0.991811215320923	0.993439790556995	0.992504314153772	0.992580853884524
GO_REGULATION_OF_DENDRITIC_CELL_DIFFERENTIATION	0.994406212495792	0.994423957197362	0.993148019434616	0.994933797053696
GO_PROTEIN_LOCALIZATION_TO_KINETOCHORE	0.991115415771466	0.99148109009686	0.991028200734126	0.992492597114448
GO_PHOTOPERIODISM	0.985616475987845	0.986165224100731	0.985236594821566	0.98652240361089
GO_MESENCHYMAL_TO_EPITHELIAL_TRANSITION	0.978943497937797	0.982768518865761	0.980133832836492	0.980153818310961
GO_ESTABLISHMENT_OF_ENDOTHELIAL_INTESTINAL_BARRIER	0.993969440943761	0.993892564675607	0.994370486697288	0.992361903661642
GO_CELL_CYCLE_DNA_REPLICATION	0.994325420010784	0.994617900797279	0.994031449683941	0.994485835946571
GO_NEGATIVE_REGULATION_OF_TRANSCRIPTION_ELONGATION_FROM_RNA_POLYMERASE_II_PROMOTER	0.995746814922142	0.997033236335895	0.994439397265137	0.995672957668865
GO_ESTABLISHMENT_OF_EPITHELIAL_CELL_POLARITY	0.991645032245218	0.991510630920307	0.991167158081046	0.991123830549217
GO_TOLL_LIKE_RECEPTOR_9_SIGNALING_PATHWAY	0.986352881375044	0.988659497837727	0.984969087571881	0.987697157071294
GO_NITROGEN_CYCLE_METABOLIC_PROCESS	0.983042131620827	0.978562084190027	0.980865808884665	0.980361694155384
GO_NECROPTOTIC_PROCESS	0.991577592555466	0.993620867571763	0.991622001424673	0.992112201420674
GO_DENDRITIC_CELL_CHEMOTAXIS	0.978290025064997	0.97985986806486	0.977949616457333	0.97898761077501
GO_REGULATION_OF_ANTIGEN_PROCESSING_AND_PRESENTATION_OF_PEPTIDE_ANTIGEN	0.995911496004041	0.995843890020228	0.995964435362937	0.995770707000412
GO_ACTIVATION_OF_PHOSPHOLIPASE_C_ACTIVITY	0.988500895023612	0.991936357112049	0.987628916649566	0.990462097877683
GO_NEGATIVE_REGULATION_OF_BIOMINERAL_TISSUE_DEVELOPMENT	0.985198789615365	0.98489991949145	0.986515401270786	0.984904832297029
GO_NEGATIVE_REGULATION_OF_BONE_RESORPTION	0.996405546734587	0.996524155492116	0.996213613401225	0.996021748208376
GO_NADP_METABOLIC_PROCESS	0.992447235815565	0.995147046041745	0.992390249581079	0.993912233109675
GO_EPITHELIAL_TUBE_BRANCHING_INVOLVED_IN_LUNG_MORPHOGENESIS	0.990660650775377	0.989328013272051	0.989393459469102	0.987427821582357
GO_DETECTION_OF_MECHANICAL_STIMULUS_INVOLVED_IN_SENSORY_PERCEPTION	0.990474937512205	0.992621474590804	0.98988555420946	0.992643539589819
GO_REGULATION_OF_CELL_CELL_ADHESION_MEDIATED_BY_CADHERIN	0.992883749329564	0.995461133482802	0.992336505465128	0.993970450863991
GO_METANEPHRIC_EPITHELIUM_DEVELOPMENT	0.976905891832075	0.977243512548237	0.976623741816315	0.976141621338262
GO_REGULATION_OF_SMOOTH_MUSCLE_CELL_DIFFERENTIATION	0.982478993148191	0.986759756687759	0.982814324347908	0.985010297031948
133746	0.987760914636846	0.991614390358928	0.989383327121492	0.988634212111169
GO_NEGATIVE_REGULATION_OF_MUSCLE_CONTRACTION	0.988636339164809	0.987073106452506	0.985019250352272	0.986682762909553
6256	0.99062386449845	0.992476302108637	0.989225821042394	0.991379548297435
GO_POSITIVE_REGULATION_OF_LEUKOCYTE_DEGRANULATION	0.986283754482035	0.99053255405738	0.985242551369641	0.989212665133068
GO_NEGATIVE_REGULATION_OF_BLOOD_VESSEL_ENDOTHELIAL_CELL_MIGRATION	0.978208429524037	0.9782113628403	0.978628430589664	0.979270887853639
GO_REGULATION_OF_PROTEIN_IMPORT_INTO_NUCLEUS_TRANSLOCATION	0.992943076698464	0.992744256345353	0.99175302239482	0.992907314118865
GO_GLUCOCORTICOID_METABOLIC_PROCESS	0.977859987135216	0.981245894376485	0.975741646124214	0.981517843440214
GO_SKELETAL_MUSCLE_ADAPTATION	0.978312695864844	0.968272122696972	0.984825103485316	0.985392496569536
GO_ESTABLISHMENT_OR_MAINTENANCE_OF_EPITHELIAL_CELL_APICAL_BASAL_POLARITY	0.994085061085128	0.993956638968491	0.993991889645954	0.993722256656995
GO_LOOP_OF_HENLE_DEVELOPMENT	0.982400551483711	0.98419847763523	0.984864925034459	0.982341599755877
GO_KERATINOCYTE_PROLIFERATION	0.988460979586044	0.988185661003248	0.988388458765533	0.985652706533113
GO_MACROPHAGE_ACTIVATION_INVOLVED_IN_IMMUNE_RESPONSE	0.99359477525969	0.995247477610324	0.992498480061728	0.994649473858152
GO_INDOLALKYLAMINE_METABOLIC_PROCESS	0.993484020627528	0.993278049782497	0.993418718091661	0.992967834411573
GO_SMOOTH_MUSCLE_CELL_DIFFERENTIATION	0.982553324725429	0.985410762361208	0.984141415586197	0.983384274394738
GO_MALE_GENITALIA_DEVELOPMENT	0.938770923029058	0.940382428024103	0.942602338021071	0.944024003414015
4255	0.994094494643375	0.994523693606318	0.993308795481708	0.994014185146029
GO_RESPONSE_TO_DIETARY_EXCESS	0.966188761762473	0.968947655966613	0.964299659243616	0.964543977179445
GO_REGULATION_OF_MEIOTIC_NUCLEAR_DIVISION	0.994491962976616	0.993928943066731	0.993538033760256	0.994071137450563
GO_BRANCH_ELONGATION_OF_AN_EPITHELIUM	0.992537413469047	0.992207082258261	0.992860847847964	0.992310688116948
GO_POSITIVE_REGULATION_OF_VACUOLE_ORGANIZATION	0.984118972445507	0.981991888498531	0.983533920978568	0.982051342874042
GO_NEGATIVE_REGULATION_OF_PLATELET_ACTIVATION	0.985251172030606	0.986219615208811	0.984119205561343	0.984643412975126
GO_GLUTAMINE_FAMILY_AMINO_ACID_CATABOLIC_PROCESS	0.991715200983797	0.990746437578244	0.991519255745179	0.989500691791971
GO_NEURON_MATURATION	0.994721583020427	0.99360148000523	0.994843579116043	0.993913477932856
GO_THYMIC_T_CELL_SELECTION	0.988090596705238	0.987057329258658	0.98760817512373	0.988812387230524
5581	0.98677408776629	0.987076431244909	0.986451030485468	0.987210767934813
GO_COENZYME_A_METABOLIC_PROCESS	0.99166742508659	0.99285079773205	0.991657317468724	0.99235731247323
GO_PROTEIN_LOCALIZATION_TO_CILIUM	0.996777830742348	0.997109002461575	0.996672050882857	0.996815155350854
GO_REGULATION_OF_PROTEIN_HOMODIMERIZATION_ACTIVITY	0.99246430252728	0.993279546511045	0.992127870919232	0.992468355867017
GO_REGULATION_OF_HETEROTYPIC_CELL_CELL_ADHESION	0.992140406744189	0.992949913721288	0.991814960333287	0.992559276920301
GO_MITOCHONDRIAL_DNA_METABOLIC_PROCESS	0.990593353984924	0.990561039408638	0.990754239625908	0.991628347386629
GO_CGMP_METABOLIC_PROCESS	0.970662408800479	0.976560800905746	0.96996610781618	0.979529859923949
GO_RETINAL_GANGLION_CELL_AXON_GUIDANCE	0.985939393432506	0.988323009452766	0.986246808136335	0.989472475907912
GO_POSITIVE_REGULATION_OF_MEMBRANE_INVAGINATION	0.991828122908998	0.99278256869907	0.990944782939667	0.99243439455704
GO_HYDROGEN_PEROXIDE_CATABOLIC_PROCESS	0.983229954508696	0.986701342649884	0.982101912446812	0.985613279257574
53829	0.991410365524934	0.992970762895603	0.991392564663181	0.991771853604855
GO_POSITIVE_REGULATION_OF_CYTOKINE_PRODUCTION_INVOLVED_IN_IMMUNE_RESPONSE	0.992641880568111	0.993041388339007	0.992092091636981	0.992268379658789
GO_REGULATION_OF_PROTEIN_SUMOYLATION	0.993884683815714	0.993134849709025	0.993507234882739	0.993294071789155
GO_POSITIVE_REGULATION_BY_HOST_OF_VIRAL_TRANSCRIPTION	0.993847317503489	0.99331546452195	0.994316436751685	0.993478073492705
GO_NEGATIVE_REGULATION_OF_PRODUCTION_OF_MOLECULAR_MEDIATOR_OF_IMMUNE_RESPONSE	0.989933398054419	0.989799397306316	0.990357891674855	0.989872251134187
GO_SPHINGOLIPID_MEDIATED_SIGNALING_PATHWAY	0.982440794579548	0.986614294563916	0.978029601495929	0.983191502214917
GO_SYNAPTIC_VESICLE_CYTOSKELETAL_TRANSPORT	0.995572400262372	0.995273757616908	0.995285418190123	0.995075738148879
GO_LUNG_CELL_DIFFERENTIATION	0.991023419428228	0.990351184680267	0.991080605669359	0.989493357167763
GO_NUCLEOTIDE_BINDING_DOMAIN_LEUCINE_RICH_REPEAT_CONTAINING_RECEPTOR_SIGNALING_PATHWAY	0.993758632970807	0.995351875472003	0.992954203563718	0.995003190498938
GO_BETA_AMYLOID_METABOLIC_PROCESS	0.994703898533097	0.994859964832353	0.994800682815486	0.994829736819703
GO_RENAL_SYSTEM_PROCESS_INVOLVED_IN_REGULATION_OF_BLOOD_VOLUME	0.987420155133104	0.987093964575915	0.98401893998734	0.98562247048088
GO_POSITIVE_REGULATION_OF_CREB_TRANSCRIPTION_FACTOR_ACTIVITY	0.990931119706131	0.99139058483785	0.989430899794297	0.992806964329799
79594	0.986067298284129	0.989800968118353	0.984217835053537	0.989970161055013
GO_MODIFIED_AMINO_ACID_TRANSPORT	0.988291025431405	0.990429166015859	0.987906392786827	0.989875689088217
GO_CGMP_BIOSYNTHETIC_PROCESS	0.945858509987594	0.957373681567876	0.948482578230784	0.960363808864364
GO_ALTERNATIVE_MRNA_SPLICING_VIA_SPLICEOSOME	0.997893286943925	0.99822561384848	0.997464505503207	0.99817532957935
GO_SNORNA_METABOLIC_PROCESS	0.989921532694544	0.98842171892262	0.989345406823132	0.988679872814956
51548	0.984187123214783	0.98454592169608	0.984314817763074	0.986205321313572
8767	0.99164286275197	0.992608681887355	0.990795814522747	0.992364733598055
GO_COFACTOR_TRANSPORT	0.992400651652162	0.991735050995591	0.991977197368964	0.991890986440773
GO_EXOGENOUS_DRUG_CATABOLIC_PROCESS	0.988768405770385	0.989959965662898	0.9881479089662	0.990268786008052
GO_OTIC_VESICLE_DEVELOPMENT	0.989254973504711	0.990300800724345	0.986825229550422	0.988453318030417
GO_POSITIVE_REGULATION_OF_DNA_TEMPLATED_TRANSCRIPTION_INITIATION	0.994863715544437	0.995853476480978	0.994515554936552	0.995985874495786
GO_NEURON_PROJECTION_EXTENSION_INVOLVED_IN_NEURON_PROJECTION_GUIDANCE	0.990764930911727	0.984592656911051	0.989219344252659	0.983993834693864
GO_NEGATIVE_REGULATION_OF_DNA_REPAIR	0.983523301297492	0.990756879292657	0.979941320637821	0.978257209015916
GO_PREASSEMBLY_OF_GPI_ANCHOR_IN_ER_MEMBRANE	0.994006543745872	0.995931843738463	0.993055965259143	0.99493669660717
GO_NECROTIC_CELL_DEATH	0.991477973407197	0.991544102545502	0.990687535554395	0.992248871838082
GO_POSITIVE_REGULATION_OF_CELLULAR_AMINE_METABOLIC_PROCESS	0.995729993236383	0.995195022862454	0.994686239484925	0.994268252032207
GO_REGULATION_BY_VIRUS_OF_VIRAL_PROTEIN_LEVELS_IN_HOST_CELL	0.991732255944091	0.98914617077737	0.989196461169817	0.987509324669533
GO_REGULATION_OF_RESPIRATORY_SYSTEM_PROCESS	0.990200111815513	0.990307321154882	0.988328764046398	0.988651892039622
9798	0.990904550226602	0.990131166457329	0.989642479049771	0.989714059891069
GO_CELLULAR_RESPONSE_TO_FLUID_SHEAR_STRESS	0.994467675205819	0.9926891952716	0.994723267386708	0.992996079632934
GO_ESTABLISHMENT_OF_PROTEIN_LOCALIZATION_TO_CHROMOSOME	0.990649079340236	0.992843517492846	0.991423766575919	0.989675793288438
GO_ROUNDABOUT_SIGNALING_PATHWAY	0.990897364426472	0.985703301311145	0.98924987579361	0.987422514052031
GO_GLUTAMATE_METABOLIC_PROCESS	0.989647754902333	0.987076070766129	0.989814823025249	0.987563752843866
GO_SPHINGOMYELIN_METABOLIC_PROCESS	0.991534016804137	0.991359202228955	0.989466735174702	0.991782291281266
126789	0.990491665677364	0.990015765050009	0.990208973607063	0.989433501626551
GO_NEGATIVE_REGULATION_OF_ATPASE_ACTIVITY	0.989323456418741	0.991129419235694	0.98889205007236	0.989027270325892
GO_CELLULAR_RESPONSE_TO_LITHIUM_ION	0.991250393242908	0.991498388905003	0.990822930197102	0.991443930067631
GO_CELLULAR_RESPONSE_TO_PROSTAGLANDIN_STIMULUS	0.990377837320842	0.990677914294648	0.989583878870519	0.990611350025886
GO_REGULATION_OF_MYELOID_CELL_APOPTOTIC_PROCESS	0.987766737773342	0.985919584712319	0.98808431518501	0.987242870277012
GO_NOTCH_RECEPTOR_PROCESSING	0.988121919710759	0.99246719501566	0.987422271189506	0.991096823245884
GO_CELLULAR_RESPONSE_TO_CADMIUM_ION	0.98905072773058	0.988666978680579	0.989062577317599	0.98870091606367
GO_SUCKLING_BEHAVIOR	0.993068755717786	0.993005122551415	0.992346772708231	0.993194126973398
GO_REGULATION_OF_MITOTIC_SPINDLE_CHECKPOINT	0.993334519660386	0.994376750411297	0.992719166657591	0.994433393158608
GO_REGULATION_OF_NON_CANONICAL_WNT_SIGNALING_PATHWAY	0.989262234933812	0.990191866127715	0.988100903402425	0.989967831048034
GO_CHROMOSOME_LOCALIZATION_TO_NUCLEAR_ENVELOPE_INVOLVED_IN_HOMOLOGOUS_CHROMOSOME_SEGREGATION	0.995214822156498	0.995027901410218	0.995263592089758	0.994745138445674
GO_NEGATIVE_REGULATION_OF_DNA_RECOMBINATION	0.996098028582978	0.994649102356084	0.996025284067105	0.995101516693302
GO_POSITIVE_REGULATION_OF_LYMPHOCYTE_MIGRATION	0.984951342354678	0.984565740614253	0.983431728345814	0.983421700469827
GO_POSITIVE_REGULATION_OF_CELLULAR_EXTRAVASATION	0.988216998519664	0.985653676713892	0.986586070811407	0.986967957034971
GO_DNA_STRAND_ELONGATION_INVOLVED_IN_DNA_REPLICATION	0.994924979975263	0.995569532627499	0.995366899563859	0.995121370062394
GO_CELLULAR_MODIFIED_AMINO_ACID_CATABOLIC_PROCESS	0.994793101257934	0.991501578937158	0.994414485230071	0.991854133903636
10627	0.991082571158472	0.992298405486266	0.991801689794737	0.991695468730312
GO_POSITIVE_REGULATION_OF_TRANSCRIPTION_INITIATION_FROM_RNA_POLYMERASE_II_PROMOTER	0.995002550959343	0.995594154676273	0.995048352594583	0.995626478781674
GO_PYRIMIDINE_RIBONUCLEOSIDE_TRIPHOSPHATE_METABOLIC_PROCESS	0.995391967332122	0.997394041128024	0.994518418892223	0.996961277146163
GO_SERTOLI_CELL_DEVELOPMENT	0.993141146741036	0.994067209491991	0.992957887490091	0.993567969990775
GO_NEGATIVE_REGULATION_OF_RNA_SPLICING	0.995025377379595	0.99430610354368	0.994117482311144	0.992999618239077
GO_RESPONSE_TO_ANGIOTENSIN	0.992985185275695	0.993180917825013	0.992916363335884	0.993048607540574
GO_DENDRITIC_SPINE_DEVELOPMENT	0.994501039248387	0.994720733925986	0.995171259063239	0.994802170768771
GO_HEME_METABOLIC_PROCESS	0.992776778181142	0.992485346116405	0.992571254313242	0.992026094457824
GO_SERINE_FAMILY_AMINO_ACID_BIOSYNTHETIC_PROCESS	0.990993475724293	0.991694206011466	0.990687003678882	0.990721613017188
GO_CEREBELLAR_PURKINJE_CELL_LAYER_FORMATION	0.984369548005979	0.990812770258914	0.984268706588884	0.990566225441741
GO_INOSITOL_PHOSPHATE_CATABOLIC_PROCESS	0.992201659037437	0.993701188608672	0.991710921059457	0.990831802956998
GO_C21_STEROID_HORMONE_METABOLIC_PROCESS	0.995567330702008	0.995164529660026	0.994783770988865	0.994928893829825
GO_NEGATIVE_REGULATION_OF_GLIAL_CELL_DIFFERENTIATION	0.979399428721324	0.985484829472624	0.975719332120552	0.983007461653733
GO_POSITIVE_REGULATION_OF_EPIDERMAL_CELL_DIFFERENTIATION	0.990569998818595	0.991912707432208	0.989421217422534	0.990427340346204
26276	0.983341831883279	0.979609308439468	0.980619006332817	0.97960167225619
GO_POSITIVE_REGULATION_OF_TOR_SIGNALING	0.989339108267159	0.992631148580147	0.988649238455983	0.991583958591638
GO_MALE_SEX_DETERMINATION	0.980769295760319	0.979151763351466	0.980424251515198	0.980181958237313
GO_TYPE_B_PANCREATIC_CELL_DEVELOPMENT	0.943675834567559	0.967151759963666	0.94842519931325	0.965060237350398
GO_REGULATION_OF_SUPEROXIDE_ANION_GENERATION	0.988593649579392	0.992301514826549	0.988378518203965	0.991476261787227
GO_REGULATION_OF_SERINE_TYPE_PEPTIDASE_ACTIVITY	0.978415869661721	0.988867809543899	0.976673669572415	0.986268110076382
GO_NEGATIVE_REGULATION_OF_STEROID_METABOLIC_PROCESS	0.976709005192999	0.979716042134438	0.97757886350036	0.979121766528354
GO_BARBED_END_ACTIN_FILAMENT_CAPPING	0.985690300909214	0.987713698577375	0.981070181336512	0.988573684253391
GO_CELL_MIGRATION_INVOLVED_IN_SPROUTING_ANGIOGENESIS	0.994035189570093	0.992142670712472	0.993910458608567	0.992090253170851
GO_NEGATIVE_REGULATION_OF_INTRACELLULAR_ESTROGEN_RECEPTOR_SIGNALING_PATHWAY	0.991081532523275	0.990449047159517	0.99085580072837	0.990195781875494
GO_REGULATION_OF_TYPE_2_IMMUNE_RESPONSE	0.9925615942294	0.99094750126187	0.991898378558703	0.991182908599152
GO_3_UTR_MEDIATED_MRNA_STABILIZATION	0.965336334356292	0.974461242298941	0.970262944443227	0.973474728815047
GO_DRUG_CATABOLIC_PROCESS	0.986780465309235	0.99077065279088	0.98666147526705	0.989859714233663
GO_POSITIVE_REGULATION_OF_RHO_PROTEIN_SIGNAL_TRANSDUCTION	0.991164682076654	0.993382731339152	0.989823318113337	0.992332766688765
GO_PRIMITIVE_STREAK_FORMATION	0.98441664308504	0.988941405486562	0.982662404285098	0.988045149260712
GO_RESPONSE_TO_PHENYLPROPANOID	0.987864564034197	0.988564934387507	0.985267063239815	0.989013654327869
9314	0.992234064035211	0.991992475822156	0.992473054920749	0.992011952889643
GO_CONTRACTILE_ACTIN_FILAMENT_BUNDLE_ASSEMBLY	0.996421933417662	0.995535938646801	0.996273205713776	0.995373799970375
GO_ACTIVATION_OF_NF_KAPPAB_INDUCING_KINASE_ACTIVITY	0.986122823835661	0.98101660875771	0.984823747871597	0.981739219207529
GO_NEGATIVE_REGULATION_OF_CYTOKINE_PRODUCTION_INVOLVED_IN_IMMUNE_RESPONSE	0.989015856091139	0.989561657368683	0.989360282437354	0.989736179380447
GO_REGULATION_OF_TOLL_LIKE_RECEPTOR_4_SIGNALING_PATHWAY	0.985298905646307	0.986979543018244	0.984570321725322	0.985603193385307
GO_WHITE_FAT_CELL_DIFFERENTIATION	0.986780149092698	0.986111027908543	0.986796650339153	0.986262286868921
GO_REGULATION_OF_SHORT_TERM_NEURONAL_SYNAPTIC_PLASTICITY	0.993478418101316	0.991938034765716	0.992682246946648	0.99254382775394
GO_ALDEHYDE_CATABOLIC_PROCESS	0.992309387293178	0.995321352546815	0.991986242098246	0.993626907825855
GO_HYALURONAN_CATABOLIC_PROCESS	0.993810032922376	0.993359943985634	0.992724561135964	0.99370271187254
GO_NEUROTRANSMITTER_BIOSYNTHETIC_PROCESS	0.987622188511467	0.98879038345612	0.987237843169933	0.9898090598628
GO_PENTOSE_PHOSPHATE_SHUNT	0.997380803522865	0.997003628597712	0.996922099270887	0.996544724819238
23411	0.990355132363995	0.993094754788552	0.988027543010775	0.990858357659935
GO_IMP_METABOLIC_PROCESS	0.992712393600169	0.991774924943917	0.992258046560886	0.991947163126912
GO_NCRNA_3_END_PROCESSING	0.99425805379958	0.995563870705442	0.993603399407564	0.994837407416648
GO_LYMPH_NODE_DEVELOPMENT	0.989322162964358	0.990895445837975	0.987000606493655	0.989100779163025
GO_REGULATION_OF_RESPIRATORY_GASEOUS_EXCHANGE_BY_NEUROLOGICAL_SYSTEM_PROCESS	0.98934924644653	0.990718517278875	0.986541670820338	0.987473250704243
GO_POSITIVE_REGULATION_OF_CHOLESTEROL_EFFLUX	0.9885625323185	0.992974682912359	0.989077151140624	0.992350657703083
5224	0.995232313277133	0.995920442370394	0.99479083179365	0.99548585048345
GO_POSITIVE_REGULATION_OF_VIRAL_GENOME_REPLICATION	0.99391584063968	0.994418131600915	0.991864218937566	0.992831603770044
GO_REGULATION_OF_ALPHA_AMINO_3_HYDROXY_5_METHYL_4_ISOXAZOLE_PROPIONATE_SELECTIVE_GLUTAMATE_RECEPTOR_ACTIVITY	0.985424757081073	0.987538988173115	0.991101150648044	0.990016001470463
GO_REGULATION_OF_ENDOTHELIAL_CELL_DIFFERENTIATION	0.990390097644048	0.990835151863029	0.989372706821402	0.9915390086744
GO_REGULATION_OF_NOREPINEPHRINE_SECRETION	0.948507687202123	0.956030596577457	0.948280260580131	0.959011704698649
824	0.993605762242181	0.994704961632694	0.991692775043191	0.993092333321071
GO_POLYOL_CATABOLIC_PROCESS	0.992758638316684	0.994059883094777	0.992395790202463	0.991701919760033
4842	0.996382753230889	0.995505927000865	0.99619369725173	0.995440458339829
GO_NEGATIVE_REGULATION_OF_B_CELL_ACTIVATION	0.974098179226003	0.978114040555161	0.974149095770821	0.97504962390329
GO_POSITIVE_REGULATION_OF_COAGULATION	0.97823835511737	0.981661717641428	0.976364452675359	0.98213245849172
GO_NEGATIVE_REGULATION_OF_PROTEIN_TYROSINE_KINASE_ACTIVITY	0.991950040011879	0.994278500993309	0.991267250740183	0.994032270148884
GO_VENTRICULAR_CARDIAC_MUSCLE_CELL_DIFFERENTIATION	0.992493130604978	0.993367072798993	0.991618149150806	0.993589793064188
GO_OXIDATIVE_DEMETHYLATION	0.981050372308093	0.981270027440252	0.979666535648867	0.981733197878872
GO_REGULATION_OF_MACROPHAGE_ACTIVATION	0.988751265855832	0.990623804925539	0.988818051501214	0.990863927987413
100	0.992109883256112	0.992047863653588	0.991543419231774	0.991713631730095
GO_POSITIVE_REGULATION_OF_ACTION_POTENTIAL	0.996241382811571	0.996301619286994	0.996658101627573	0.996123438968231
GO_REGULATION_OF_CHOLESTEROL_EFFLUX	0.989971713417934	0.993527033487091	0.990173453337001	0.993275340376331
GO_NEGATIVE_REGULATION_OF_TOLL_LIKE_RECEPTOR_SIGNALING_PATHWAY	0.985670260643653	0.983558170507805	0.983822054987498	0.983289561587528
GO_POSITIVE_REGULATION_OF_PROTEIN_LOCALIZATION_TO_CELL_SURFACE	0.986298265326452	0.990076508252357	0.984343995936592	0.990267774393084
GO_RENAL_VESICLE_DEVELOPMENT	0.986462211365059	0.984854919824422	0.984531285474771	0.984513494581923
GO_BONE_CELL_DEVELOPMENT	0.993305046440042	0.994012196186328	0.993022400901585	0.99358451200683
5058	0.992416492250661	0.992826408032399	0.9919303989488	0.99321708446744
GO_NEGATIVE_REGULATION_OF_NEUROLOGICAL_SYSTEM_PROCESS	0.97460775741257	0.971040809288031	0.976303185957397	0.966511291249668
GO_PYRIMIDINE_NUCLEOSIDE_MONOPHOSPHATE_METABOLIC_PROCESS	0.994113797925527	0.994018152072598	0.993270840517941	0.994007181767903
GO_POSITIVE_REGULATION_OF_HEART_GROWTH	0.988248638621403	0.990023084718209	0.985936281172464	0.988712810993166
GO_LAYER_FORMATION_IN_CEREBRAL_CORTEX	0.992259398059647	0.994392064259595	0.991287318972843	0.993324763827975
GO_POSITIVE_REGULATION_OF_ACTIN_CYTOSKELETON_REORGANIZATION	0.992921153413771	0.994772558203108	0.992289470522738	0.994759288265775
GO_SEX_DETERMINATION	0.967634201764698	0.974029657469575	0.970025242558976	0.967855225204213
GO_OLIGOSACCHARIDE_CATABOLIC_PROCESS	0.997054578098571	0.997148462632081	0.996823440652319	0.997152489486723
GO_PROTEASOME_ASSEMBLY	0.995540159988918	0.995231746823739	0.993936841624654	0.9949838691704
GO_PYRIMIDINE_NUCLEOSIDE_TRIPHOSPHATE_BIOSYNTHETIC_PROCESS	0.995297954357708	0.997121394942939	0.994881850311325	0.99634474505169
GO_RESPONSE_TO_POTASSIUM_ION	0.995506984188459	0.995684683006083	0.995458654851287	0.995825902537955
27294	0.990266071271167	0.99324231311064	0.990536633063316	0.99290765202397
GO_NEGATIVE_REGULATION_OF_ADHERENS_JUNCTION_ORGANIZATION	0.997096640525308	0.996616827113344	0.996747906856074	0.99638429824971
23530	0.986076847492999	0.989436134465117	0.985430495535487	0.987049400533227
GO_CEREBELLAR_CORTEX_MORPHOGENESIS	0.986554913671967	0.989061438588302	0.986014716333592	0.986017443355583
3449	0.985689243016524	0.984398020088768	0.984530814715544	0.985820058152478
GO_REGULATION_OF_RUFFLE_ASSEMBLY	0.994914372319831	0.995165287221698	0.993166055507925	0.994613553035431
GO_NEGATIVE_REGULATION_OF_CALCIUM_ION_DEPENDENT_EXOCYTOSIS	0.980448809791511	0.988907991981923	0.975663472495571	0.986286222088887
GO_POSITIVE_REGULATION_OF_VIRAL_RELEASE_FROM_HOST_CELL	0.994570916517538	0.994463637628677	0.994338257146877	0.993873525691114
GO_POSITIVE_REGULATION_OF_VACUOLAR_TRANSPORT	0.981323891563737	0.986090369395053	0.979096599959874	0.983032205205182
GO_ENTRAINMENT_OF_CIRCADIAN_CLOCK_BY_PHOTOPERIOD	0.987596563474618	0.988020790791107	0.9871812345677	0.989473775197348
GO_TELOMERE_MAINTENANCE_VIA_TELOMERE_LENGTHENING	0.990686102303544	0.99059062663241	0.990434452688728	0.990691621757599
GO_SULFATE_TRANSPORT	0.993029448718366	0.99460947599231	0.992362755774541	0.99471647276378
GO_RESPONSE_TO_FOOD	0.987295161330182	0.990290379765324	0.986895167184918	0.989676537485819
GO_REGULATION_OF_PROTEIN_INSERTION_INTO_MITOCHONDRIAL_MEMBRANE_INVOLVED_IN_APOPTOTIC_SIGNALING_PATHWAY	0.990871663950068	0.988167782304421	0.99071988438396	0.988894899044451
GO_CAMP_BIOSYNTHETIC_PROCESS	0.995428430331425	0.995070400806675	0.994635209166584	0.994524012680969
GO_CELLULAR_COMPONENT_MAINTENANCE	0.987995970134821	0.991566547884914	0.988960052996973	0.990110799010292
GO_REGULATION_OF_CARDIAC_MUSCLE_CELL_CONTRACTION	0.992945166461033	0.993976052099544	0.990814100326251	0.992670717579173
GO_RESPIRATORY_SYSTEM_PROCESS	0.981384093197994	0.982522965093662	0.981681466496247	0.983765444898596
GO_REGULATION_OF_T_HELPER_CELL_DIFFERENTIATION	0.986112390810279	0.984539833152776	0.98493607312687	0.984877094617961
GO_REGULATION_OF_VOLTAGE_GATED_CALCIUM_CHANNEL_ACTIVITY	0.995271543974477	0.995204087666717	0.995210764895054	0.995307932752212
GO_POSITIVE_REGULATION_OF_TRIGLYCERIDE_LIPASE_ACTIVITY	0.990082129640072	0.990734186511963	0.98962576841558	0.991225346341258
GO_RESPONSE_TO_FUNGICIDE	0.994244068020032	0.994002122140326	0.994199795798455	0.993476204252109
GO_NEGATIVE_REGULATION_BY_HOST_OF_VIRAL_TRANSCRIPTION	0.997323207300109	0.996988175171347	0.996846672730305	0.996778155353682
GO_REGULATION_OF_EPIDERMAL_GROWTH_FACTOR_ACTIVATED_RECEPTOR_ACTIVITY	0.985822862769748	0.983891314707976	0.983498924601142	0.984869226687978
GO_PROTEIN_NEDDYLATION	0.992942252955443	0.993214390744945	0.992225492539604	0.993496598487091
GO_POTASSIUM_ION_HOMEOSTASIS	0.990771374324113	0.991700252625467	0.989575553361699	0.991110658481755
GO_POSITIVE_REGULATION_OF_INTRACELLULAR_STEROID_HORMONE_RECEPTOR_SIGNALING_PATHWAY	0.995397931582682	0.996034022181886	0.995165342474103	0.995047461174843
GO_NEGATIVE_REGULATION_OF_MYOTUBE_DIFFERENTIATION	0.983245732241137	0.980257476101838	0.982952122093349	0.979401709166064
GO_CARBOHYDRATE_PHOSPHORYLATION	0.992432282530039	0.993619774155912	0.991843546963713	0.992779097479287
GO_MAMMARY_GLAND_EPITHELIAL_CELL_DIFFERENTIATION	0.986923694921806	0.988417020893281	0.987768743784129	0.988111110920059
GO_CELLULAR_RESPONSE_TO_GAMMA_RADIATION	0.979263681741783	0.98247451169564	0.980836735941361	0.982136665755661
GO_REGULATION_OF_HEAT_GENERATION	0.993884958779807	0.994434375491634	0.993515807741129	0.993432116676777
GO_REGULATION_OF_FIBROBLAST_MIGRATION	0.995912032739102	0.996542135802519	0.995388442522395	0.996083490418948
GO_INDUCTION_OF_POSITIVE_CHEMOTAXIS	0.987832009514902	0.98846365428318	0.988889328087057	0.985339307759244
55959	0.987586860659336	0.988789684598967	0.983925841662572	0.987796032097087
GO_REGULATION_OF_TRANSLATIONAL_ELONGATION	0.990501048500612	0.992340112994489	0.989684030629569	0.991812594821578
GO_DEVELOPMENTAL_INDUCTION	0.984191478467909	0.986327774477686	0.983305616949294	0.98550982155574
GO_NEGATIVE_REGULATION_OF_ALCOHOL_BIOSYNTHETIC_PROCESS	0.967038366336709	0.9764359591052	0.969575462232271	0.971116344169004
GO_CHROMOSOME_SEPARATION	0.995440116628466	0.993967789288455	0.995614757087461	0.994715470445962
GO_GANGLIOSIDE_METABOLIC_PROCESS	0.989824044801304	0.989612693528944	0.989957558357341	0.99050243908566
7099	0.993468981935026	0.992521993322543	0.992396927141466	0.992493750578373
GO_ANTIGEN_PROCESSING_AND_PRESENTATION_VIA_MHC_CLASS_IB	0.990544523382382	0.991142263366351	0.990878658758985	0.991649689246824
GO_GAMMA_AMINOBUTYRIC_ACID_SIGNALING_PATHWAY	0.991580571171449	0.993075746505658	0.99107786262611	0.992112271162935
GO_POSITIVE_REGULATION_OF_STEROL_TRANSPORT	0.990115814095523	0.993871119426731	0.990654830010261	0.993088037800415
GO_THYROID_HORMONE_METABOLIC_PROCESS	0.990356208971588	0.990007453425946	0.990354324273642	0.98990026087857
GO_APOPTOTIC_CELL_CLEARANCE	0.992735088309326	0.990804937210949	0.9914052891671	0.992095943232781
GO_DNA_LIGATION_INVOLVED_IN_DNA_REPAIR	0.994726396055146	0.995985804908041	0.994673380883329	0.996933972843488
GO_HYPEROSMOTIC_RESPONSE	0.974858185977967	0.979908016263858	0.976341640465923	0.977781613581928
GO_REGULATION_OF_SMAD_PROTEIN_IMPORT_INTO_NUCLEUS	0.995178889896872	0.995934928095339	0.994784591942973	0.99608908759182
GO_NEGATIVE_REGULATION_OF_NATURAL_KILLER_CELL_MEDIATED_IMMUNITY	0.995484447328294	0.995931175567675	0.992834420031809	0.994293419893153
GO_PROTEIN_DEALKYLATION	0.982675198933416	0.983924166999393	0.98411443566107	0.98257735803312
GO_NEGATIVE_REGULATION_OF_DENDRITE_MORPHOGENESIS	0.995152693682888	0.994257170604955	0.995183049982892	0.99492059755708
GO_EXTRACELLULAR_MATRIX_ASSEMBLY	0.990840320288093	0.992544110187229	0.989474364486289	0.990882099340586
1746	0.980763362806385	0.983791458679738	0.980762075822065	0.978910161741558
GO_CARDIAC_MYOFIBRIL_ASSEMBLY	0.988385327636207	0.991785805193323	0.987911516834316	0.990644614101827
GO_CRANIAL_NERVE_MORPHOGENESIS	0.990815345273242	0.991205024961777	0.990585824156782	0.991124383209555
GO_REGULATION_OF_BROWN_FAT_CELL_DIFFERENTIATION	0.992433347172264	0.993277933779509	0.992144028638285	0.992957900391158
GO_FIBRIL_ORGANIZATION	0.991403528195225	0.993340801745054	0.990765560834149	0.991903806365255
GO_RELAXATION_OF_CARDIAC_MUSCLE	0.993458549381343	0.993584310180449	0.990786073584066	0.993435219354428
GO_POSITIVE_REGULATION_OF_BEHAVIOR	0.983623255332766	0.984274647465777	0.981768778851982	0.981699951695562
GO_CALCIUM_MEDIATED_SIGNALING_USING_INTRACELLULAR_CALCIUM_SOURCE	0.9930166159261	0.993302413492871	0.993229010742819	0.993734902421943
GO_CLATHRIN_COAT_ASSEMBLY	0.99532046153939	0.995192211876562	0.995893643208237	0.995896289367362
GO_NEGATIVE_REGULATION_OF_MEIOTIC_NUCLEAR_DIVISION	0.995275724523838	0.994833182808367	0.995798079482052	0.995181364543197
GO_VASCULAR_SMOOTH_MUSCLE_CELL_DIFFERENTIATION	0.975509147649377	0.979556563850962	0.976493892987433	0.978266952182929
GO_DNA_INTEGRATION	0.991799700737722	0.991535556123313	0.989722090206534	0.991237737561627
GO_NEGATIVE_REGULATION_OF_JUN_KINASE_ACTIVITY	0.976571313599417	0.984498966604501	0.975919733783799	0.982546170974791
GO_REGULATION_OF_DOPAMINE_SECRETION	0.979953051502191	0.981680966810447	0.977316776194782	0.978111301938766
GO_RESPONSE_TO_COPPER_ION	0.988420680813838	0.987425773419424	0.986693141293311	0.987531491326681
GO_REGULATION_OF_CIRCADIAN_SLEEP_WAKE_CYCLE	0.977017677021389	0.98080400891537	0.975508486027227	0.979386209845627
GO_REGULATION_OF_DOUBLE_STRAND_BREAK_REPAIR_VIA_HOMOLOGOUS_RECOMBINATION	0.991378210286575	0.991456764140574	0.9911329802638	0.989615818682952
GO_RETINOL_METABOLIC_PROCESS	0.992243266296861	0.991893435259875	0.992659545722503	0.992138709735026
GO_OXALOACETATE_METABOLIC_PROCESS	0.993981063448952	0.994532929604769	0.992918431809624	0.994641388380447
GO_NEGATIVE_REGULATION_OF_TUMOR_NECROSIS_FACTOR_MEDIATED_SIGNALING_PATHWAY	0.992937241352525	0.995375794877936	0.992104816603891	0.994651602728718
GO_NEGATIVE_REGULATION_OF_EXOCYTOSIS	0.983670400563194	0.990030338767835	0.984566942674526	0.990593050205484
7471	0.990876971069899	0.991635544939744	0.988770226315738	0.991167191578567
GO_NEGATIVE_REGULATION_OF_CELL_JUNCTION_ASSEMBLY	0.996710504933424	0.996906298102173	0.996400504148463	0.996544096818367
GO_HIPPO_SIGNALING	0.987859555190341	0.989703312705414	0.986980469649852	0.989607886303232
GO_NEGATIVE_REGULATION_OF_EPITHELIAL_TO_MESENCHYMAL_TRANSITION	0.976256879154787	0.980693843023215	0.975385683750982	0.980082582034367
GO_AMINO_SUGAR_BIOSYNTHETIC_PROCESS	0.974791066054429	0.971631959037639	0.97161107522171	0.973972992507268
2146	0.986510992558089	0.985905346620131	0.985002855432503	0.984878363826887
GO_REGULATION_OF_ESTABLISHMENT_OF_PROTEIN_LOCALIZATION_TO_CHROMOSOME	0.997478280443846	0.997942825493374	0.997155955558996	0.997712055190556
GO_REGULATION_OF_CARDIAC_MUSCLE_CELL_DIFFERENTIATION	0.993377144572058	0.994768383156276	0.9952178065281	0.993797597723016
GO_POSITIVE_REGULATION_OF_DIGESTIVE_SYSTEM_PROCESS	0.979958956712826	0.981220183263706	0.975629733322426	0.981080045289739
GO_TETRAPYRROLE_BIOSYNTHETIC_PROCESS	0.992780208398694	0.993387232666878	0.992246083610579	0.993556912564111
GO_PROTEIN_LIPID_COMPLEX_ASSEMBLY	0.98876032054051	0.981607808913615	0.986471870592746	0.98120342873044
GO_DETECTION_OF_OTHER_ORGANISM	0.984822458431174	0.98603516669689	0.98321990451988	0.984974407685568
GO_G_PROTEIN_COUPLED_GLUTAMATE_RECEPTOR_SIGNALING_PATHWAY	0.99535757337511	0.995223152464709	0.995352636504361	0.995669402822063
GO_CLEAVAGE_INVOLVED_IN_RRNA_PROCESSING	0.992105743587779	0.993696273140077	0.992343726677317	0.993063406177239
GO_REGULATION_OF_EXIT_FROM_MITOSIS	0.992169565451895	0.992479431016785	0.994925047710563	0.990735494640845
GO_ASPARTATE_FAMILY_AMINO_ACID_BIOSYNTHETIC_PROCESS	0.993949421968754	0.99231317794877	0.994254514075912	0.993242158783613
GO_MANGANESE_ION_TRANSPORT	0.992740772176046	0.996489921241847	0.992771237612716	0.995510248649523
GO_POSITIVE_REGULATION_OF_HISTONE_H3_K4_METHYLATION	0.997397122191858	0.99749616516832	0.997077298706602	0.997254850015472
GO_POSITIVE_REGULATION_OF_FIBROBLAST_MIGRATION	0.995531460145438	0.997248138770732	0.995542950051522	0.996600901460939
GO_CHAPERONE_MEDIATED_PROTEIN_COMPLEX_ASSEMBLY	0.986614265752211	0.98697913360948	0.985716256898792	0.987865677087913
GO_CHONDROCYTE_DEVELOPMENT	0.980524294336654	0.979019051825275	0.981034459029082	0.978979324935009
GO_MEMBRANE_RAFT_ORGANIZATION	0.993932438022553	0.994120221342341	0.994334444180708	0.992715452959337
GO_MICROTUBULE_NUCLEATION	0.995984084379893	0.995317488236656	0.995018896948616	0.995504036443351
GO_NEGATIVE_REGULATION_OF_ACUTE_INFLAMMATORY_RESPONSE	0.991036682794997	0.989502874354136	0.990155191737636	0.989171601227863
GO_REGULATION_OF_MEMBRANE_LIPID_METABOLIC_PROCESS	0.992098770620326	0.994376976366733	0.991670523597951	0.994360439103691
GO_DRUG_TRANSMEMBRANE_TRANSPORT	0.994874080706114	0.995248732729548	0.994697605531627	0.994799129348374
GO_POSITIVE_REGULATION_OF_MEMBRANE_DEPOLARIZATION	0.990231757065382	0.992646330931884	0.99096603208675	0.991545387958256
2885	0.985247928004211	0.989183887267049	0.984558829943972	0.988836078473305
GO_HISTONE_H2A_UBIQUITINATION	0.993320385965012	0.993387596094565	0.993318299338833	0.993079431986148
GO_TOOTH_MINERALIZATION	0.994487317360436	0.993809980620879	0.994053759563883	0.993595977420969
GO_REGULATION_OF_HAIR_CYCLE	0.990151723971592	0.989383745313855	0.990083729015082	0.988305465827
GO_NEGATIVE_REGULATION_OF_BONE_REMODELING	0.98990361493901	0.992019074842709	0.989682701288798	0.992362910702867
GO_ESTABLISHMENT_OF_MITOTIC_SPINDLE_ORIENTATION	0.99505293700692	0.99379502079666	0.994301282877952	0.993255146107741
GO_POSITIVE_REGULATION_OF_PROTEIN_OLIGOMERIZATION	0.980185628723846	0.986739017048014	0.978013434072691	0.986556730952137
GO_SPINDLE_CHECKPOINT	0.995053823189497	0.993819120006139	0.994811833485299	0.993370987469546
GO_LEUKOTRIENE_BIOSYNTHETIC_PROCESS	0.992463388969368	0.99392377559658	0.99160243699282	0.991906307846559
GO_POSITIVE_REGULATION_OF_SUBSTRATE_ADHESION_DEPENDENT_CELL_SPREADING	0.993806386594103	0.99374880168219	0.993062436302771	0.993686460810156
GO_POSITIVE_REGULATION_OF_THYMOCYTE_AGGREGATION	0.99183895124311	0.994156065716502	0.9908766824016	0.990256941388262
GO_POSITIVE_REGULATION_OF_PROTEIN_COMPLEX_DISASSEMBLY	0.987060927277569	0.989853315101184	0.98701884162951	0.988316029549796
GO_BLASTOCYST_FORMATION	0.981213658397166	0.980186768032309	0.980800260713651	0.981128176655462
GO_REGULATION_OF_WATER_LOSS_VIA_SKIN	0.98352457373996	0.987289689382302	0.981308775039412	0.986577708946217
GO_NEGATIVE_REGULATION_OF_REGULATED_SECRETORY_PATHWAY	0.984025362500726	0.989345676459915	0.984099036428321	0.989455615248326
GO_CELL_DIFFERENTIATION_INVOLVED_IN_METANEPHROS_DEVELOPMENT	0.963190094225993	0.956751599435063	0.963965088254752	0.953444140796208
GO_POSITIVE_REGULATION_OF_ALCOHOL_BIOSYNTHETIC_PROCESS	0.985616337146728	0.987536831821627	0.986724519915808	0.986468209023391
GO_REGULATION_OF_EPITHELIAL_CELL_DIFFERENTIATION_INVOLVED_IN_KIDNEY_DEVELOPMENT	0.988399568483521	0.988995262359455	0.988288657206578	0.989882459303411
GO_MAGNESIUM_ION_TRANSPORT	0.989089150075338	0.989089279135543	0.988961561580775	0.989094774529503
GO_PROTEIN_LOCALIZATION_TO_CENTROSOME	0.997881540131538	0.998259127435998	0.997915491647173	0.998279516444027
GO_MUSCLE_CELL_PROLIFERATION	0.983093104127687	0.987171694053976	0.982477193148898	0.986747330216396
GO_VENTRAL_SPINAL_CORD_INTERNEURON_SPECIFICATION	0.968209203419304	0.97128415163245	0.957286205471925	0.970441733744798
54331	0.988662324673694	0.986648837591903	0.986772344170298	0.986827618864706
GO_REGULATION_OF_TOLERANCE_INDUCTION	0.987265802250915	0.985878087686959	0.98779943864402	0.988481347934592
GO_REGULATION_OF_CORTICOSTEROID_HORMONE_SECRETION	0.976896184098577	0.981887529542882	0.975376863811845	0.981333586346964
GO_SULFATION	0.989590967942999	0.984807935901714	0.988081762327347	0.986012455810876
GO_DNA_DEALKYLATION	0.985557159533802	0.987900450067523	0.985586438022882	0.986999872912238
GO_SARCOMERE_ORGANIZATION	0.989104097185024	0.990995849085344	0.989148192742881	0.990109386909744
GO_POSITIVE_REGULATION_OF_B_CELL_MEDIATED_IMMUNITY	0.993665627407681	0.99274067113955	0.992875515328974	0.991740385186141
GO_NEGATIVE_REGULATION_OF_NITRIC_OXIDE_METABOLIC_PROCESS	0.988984320410451	0.989709097918906	0.989238780284737	0.989896699211972
GO_VENTRICULAR_SYSTEM_DEVELOPMENT	0.992979438438847	0.993952481422734	0.99198892081016	0.994047103147243
GO_RESPONSE_TO_GRAVITY	0.987369452151281	0.984749208633156	0.986348723453495	0.985913374895455
GO_REGULATION_OF_IMMUNOGLOBULIN_SECRETION	0.985968859823591	0.984076490582868	0.985865482398261	0.981223594867763
GO_ACETYL_COA_METABOLIC_PROCESS	0.990339944176005	0.992666804018364	0.989355337247662	0.991715364469779
GO_CREATINE_METABOLIC_PROCESS	0.995678656630527	0.995407807419955	0.994812984649012	0.99515925860159
GO_POSITIVE_REGULATION_OF_MACROPHAGE_DERIVED_FOAM_CELL_DIFFERENTIATION	0.989611447214237	0.993950367225687	0.9895295510045	0.993060205514299
GO_REGULATION_OF_RECEPTOR_BINDING	0.989571859142102	0.992380075856012	0.989672628676868	0.991642737360592
GO_REGULATION_OF_CARDIAC_MUSCLE_CELL_PROLIFERATION	0.990338193073302	0.9916072310423	0.987581897196631	0.990425377774296
GO_REGULATION_OF_INTERLEUKIN_10_SECRETION	0.975454012097422	0.973797950382826	0.977400279407369	0.969141022819402
GO_REGULATION_OF_LAMELLIPODIUM_ASSEMBLY	0.994278702923928	0.994343856580218	0.993772510441396	0.995292144915119
GO_CELL_PROLIFERATION_IN_FOREBRAIN	0.984780911999591	0.987714909264787	0.985904687984748	0.988394820341653
GO_RESPONSE_TO_MURAMYL_DIPEPTIDE	0.993726942053529	0.994805334892135	0.992967512188739	0.993822147746963
GO_REGULATION_OF_POSITIVE_CHEMOTAXIS	0.985386097056067	0.984544958984014	0.985087565677884	0.984658767161579
GO_NEGATIVE_REGULATION_OF_NOTCH_SIGNALING_PATHWAY	0.988139496977153	0.988843961390842	0.988911828138648	0.98838206778155
GO_MEMBRANE_LIPID_CATABOLIC_PROCESS	0.99453854502884	0.99463923271645	0.993880502973636	0.994634131328923
GO_POSITIVE_REGULATION_OF_NEUROBLAST_PROLIFERATION	0.9921637651204	0.992779390414103	0.991624797940558	0.992572370624243
GO_CARTILAGE_MORPHOGENESIS	0.947240906050206	0.94127775726971	0.941489662740005	0.9448738089692
GO_NEGATIVE_REGULATION_OF_INTRINSIC_APOPTOTIC_SIGNALING_PATHWAY_IN_RESPONSE_TO_DNA_DAMAGE	0.989677198169142	0.991100749955674	0.989613718551508	0.989825518591769
GO_REGULATION_OF_T_HELPER_2_CELL_DIFFERENTIATION	0.994539343314489	0.993667896708769	0.993301986171563	0.994106901230059
GO_PURINE_RIBONUCLEOSIDE_BISPHOSPHATE_METABOLIC_PROCESS	0.97310770267245	0.976669110930109	0.967354526020015	0.974541036827748
GO_PEPTIDYL_CYSTEINE_MODIFICATION	0.972576534391813	0.974622213688168	0.974172622827445	0.974032209913019
GO_POSITIVE_REGULATION_OF_HORMONE_METABOLIC_PROCESS	0.988346681942476	0.991395381727628	0.991448641151956	0.988516110264703
GO_TONGUE_DEVELOPMENT	0.97959139186721	0.986221948671017	0.978363144711887	0.985958937749109
GO_BONE_GROWTH	0.983961149478073	0.985209441914481	0.98282588220965	0.985704633030212
GO_UV_PROTECTION	0.985359239479367	0.988588992793465	0.985438967717515	0.984669338954777
GO_CYTOKINETIC_PROCESS	0.991432230132062	0.994129739857009	0.992149182957222	0.993540495832453
GO_ENDOCARDIAL_CUSHION_MORPHOGENESIS	0.982212419744246	0.977952822546978	0.98121652649178	0.979132100242494
GO_INTERLEUKIN_1_PRODUCTION	0.98913994865608	0.992141526324333	0.988522848233261	0.99184064052168
GO_MODULATION_BY_HOST_OF_VIRAL_PROCESS	0.984315636928716	0.984605177219731	0.983856487889183	0.984930814782647
GO_REFLEX	0.989414112361219	0.987091066516225	0.98810246970156	0.987196629034297
161247	0.975846329542332	0.977372736217296	0.969349845627464	0.978968835613789
GO_NEGATIVE_REGULATION_OF_SERINE_TYPE_PEPTIDASE_ACTIVITY	0.983473261740879	0.98861489324008	0.977236541877647	0.987088941919149
GO_REGULATION_OF_PROTEIN_GLYCOSYLATION	0.977661269588553	0.984123075365102	0.977194938380225	0.982806309809411
GO_NEGATIVE_REGULATION_OF_FIBROBLAST_PROLIFERATION	0.986804435496646	0.989318764682578	0.98596018984702	0.988527978958863
GO_NEGATIVE_REGULATION_OF_DNA_DEPENDENT_DNA_REPLICATION	0.996786892843574	0.996271224397549	0.996430537112089	0.996337361173136
GO_ORGAN_MATURATION	0.993804562658674	0.993527490092411	0.993768003884124	0.993857136833932
GO_POSITIVE_REGULATION_OF_ACUTE_INFLAMMATORY_RESPONSE	0.990272565618659	0.991869447817036	0.988645640288489	0.991948019406732
GO_GASTRULATION_WITH_MOUTH_FORMING_SECOND	0.989029130426213	0.991851481350812	0.986754305670829	0.990906977176381
GO_ENDOCARDIUM_DEVELOPMENT	0.992291970680659	0.992725357750773	0.99073156702198	0.991914247105242
GO_INSEMINATION	0.985582117276774	0.989621637550371	0.9862793974259	0.989180654832096
GO_REGULATION_OF_NUCLEOBASE_CONTAINING_COMPOUND_TRANSPORT	0.994582593631474	0.994042094350087	0.993969519756563	0.993764060131225
GO_CYCLIC_NUCLEOTIDE_CATABOLIC_PROCESS	0.994766387680262	0.996198716759688	0.99469800972072	0.996078944711865
GO_RESPONSE_TO_EPIDERMAL_GROWTH_FACTOR	0.992670245460785	0.99222225757277	0.991343162385866	0.992107898819897
GO_PEPTIDYL_ARGININE_MODIFICATION	0.989998455737479	0.990068409937554	0.990152181348117	0.989236675649578
GO_SPECIFICATION_OF_ORGAN_IDENTITY	0.992193186949145	0.991833257163819	0.9910270227651	0.992335972153609
GO_RRNA_TRANSCRIPTION	0.99101607153079	0.993784768891859	0.990721103966961	0.992995695752937
GO_ANATOMICAL_STRUCTURE_ARRANGEMENT	0.989768469537263	0.993987847160869	0.989799797850825	0.993981217558155
GO_PATHWAY_RESTRICTED_SMAD_PROTEIN_PHOSPHORYLATION	0.983163191993363	0.980488306711954	0.982066305456463	0.984507924140541
GO_SPONGIOTROPHOBLAST_LAYER_DEVELOPMENT	0.991894220725821	0.991841153780502	0.991262370384159	0.992218009614761
GO_HISTONE_H2A_MONOUBIQUITINATION	0.99290850142455	0.993077746212279	0.992743060885589	0.99210081238881
GO_REGULATION_OF_EXTRACELLULAR_MATRIX_ORGANIZATION	0.988119155707411	0.990733426765308	0.986312470976347	0.989830483183599
GO_MITOTIC_G2_M_TRANSITION_CHECKPOINT	0.993899441537132	0.993875020004687	0.993326403397146	0.993871293316602
GO_POSITIVE_REGULATION_OF_INTERLEUKIN_8_SECRETION	0.975321261833473	0.97570784193074	0.969120421545423	0.976053243464415
GO_PYRIMIDINE_NUCLEOBASE_METABOLIC_PROCESS	0.989447582895778	0.991535859321874	0.989333791339581	0.991074382980508
GO_PURINE_CONTAINING_COMPOUND_SALVAGE	0.994662621900963	0.994024851433416	0.994808817692166	0.993909891362746
GO_INNER_EAR_RECEPTOR_STEREOCILIUM_ORGANIZATION	0.991453214145	0.989251917383976	0.990445707906109	0.989536953811161
GO_POSITIVE_REGULATION_OF_CELLULAR_RESPONSE_TO_TRANSFORMING_GROWTH_FACTOR_BETA_STIMULUS	0.991325629964418	0.991612670135651	0.990983513407207	0.990647029178701
GO_AXON_REGENERATION	0.991716645441923	0.990593988567348	0.991144240739158	0.990609807060763
GO_LOW_DENSITY_LIPOPROTEIN_PARTICLE_CLEARANCE	0.99405688197639	0.994525671694116	0.993699775218501	0.994859190968428
GO_NUCLEOTIDE_TRANSPORT	0.981760288720016	0.986298488521661	0.982445108583522	0.986543394366687
GO_REGULATION_OF_HAIR_FOLLICLE_DEVELOPMENT	0.990236823175884	0.990570282904609	0.989786705800046	0.991224776790709
GO_CRISTAE_FORMATION	0.990888103036028	0.990888996704445	0.99358850753922	0.991855406487988
GO_SYNAPTIC_VESICLE_RECYCLING	0.994302948789962	0.993877087642521	0.994352566334456	0.99371226631809
GO_POSITIVE_REGULATION_OF_NUCLEOSIDE_METABOLIC_PROCESS	0.986583713330167	0.987824489308712	0.985415434329966	0.990471799468422
GO_REGULATION_OF_VITAMIN_METABOLIC_PROCESS	0.990083036387642	0.988071165581076	0.988174238953483	0.98717383001284
GO_SEQUESTERING_OF_METAL_ION	0.990383516142298	0.992005617077146	0.987638717721916	0.989822064158315
GO_COPPER_ION_TRANSPORT	0.991159793472762	0.993676648432234	0.990144594345615	0.99277775340578
GO_MEMBRANE_ASSEMBLY	0.995011093370672	0.995200140929944	0.995532680622419	0.994494202659007
GO_REGULATION_OF_DNA_DAMAGE_RESPONSE_SIGNAL_TRANSDUCTION_BY_P53_CLASS_MEDIATOR	0.986698436449316	0.989013645528705	0.985354797723489	0.986601301508633
GO_LIPID_DIGESTION	0.979518572244369	0.972103088472107	0.976199847601558	0.970619312434308
GO_POSITIVE_REGULATION_OF_G1_S_TRANSITION_OF_MITOTIC_CELL_CYCLE	0.995810401428768	0.995337461864922	0.99564251213104	0.995709411979455
GO_REGULATION_OF_CARDIAC_MUSCLE_CONTRACTION_BY_REGULATION_OF_THE_RELEASE_OF_SEQUESTERED_CALCIUM_ION	0.992785393109455	0.992979961309046	0.990767083668719	0.991134700511333
GO_NEGATIVE_REGULATION_OF_ORGANELLE_ASSEMBLY	0.993480973283851	0.994512404745155	0.993538235568054	0.994303078662124
GO_RESPONSE_TO_INTERFERON_BETA	0.990005092816374	0.989455086871142	0.98958803866648	0.989379834633556
GO_RHODOPSIN_MEDIATED_SIGNALING_PATHWAY	0.990296414059412	0.986845998420236	0.989897547435113	0.988210963379005
GO_REGULATION_OF_MESONEPHROS_DEVELOPMENT	0.97314660647105	0.973140829456734	0.974818637311965	0.974580103114281
84061	0.985889495536945	0.985861705578647	0.985743102823711	0.98614845087569
GO_REGULATION_OF_CHROMATIN_BINDING	0.989261005465843	0.990850691943235	0.988348546008003	0.990921730806646
GO_REGULATION_OF_EXTRACELLULAR_MATRIX_ASSEMBLY	0.989688739102769	0.991919272701371	0.988989860127558	0.991189070960744
GO_PROTEIN_LOCALIZATION_TO_LYSOSOME	0.993273344631705	0.994138774250105	0.995268755596377	0.994136588807811
GO_MRNA_MODIFICATION	0.978362181177742	0.980045129894182	0.978881953181826	0.979012671285599
GO_SOMATIC_DIVERSIFICATION_OF_IMMUNOGLOBULINS	0.991088853672101	0.992078666424211	0.990707714648637	0.992305341013168
GO_HEMATOPOIETIC_STEM_CELL_DIFFERENTIATION	0.970423962707291	0.983940805448123	0.969050953309438	0.980822377225943
GO_NEGATIVE_REGULATION_OF_ASTROCYTE_DIFFERENTIATION	0.993348757195289	0.995478555089355	0.993289456329934	0.994310972318582
GO_REGULATION_OF_ENERGY_HOMEOSTASIS	0.990933485957886	0.990668439168752	0.988851398125015	0.990159109573149
GO_POSITIVE_REGULATION_OF_RELEASE_OF_CYTOCHROME_C_FROM_MITOCHONDRIA	0.987852241005091	0.988395634247176	0.988216922676734	0.987949669415797
GO_PEPTIDYL_PROLINE_HYDROXYLATION	0.996937884618629	0.997247882445119	0.996317154921493	0.996884752063526
GO_AMINO_ACID_BETAINE_TRANSPORT	0.988205347177774	0.98819746464898	0.986289776472153	0.988723829797491
GO_AMMONIUM_TRANSMEMBRANE_TRANSPORT	0.98595372974484	0.987407427586038	0.982652655569756	0.986690464235155
GO_GABAERGIC_NEURON_DIFFERENTIATION	0.993157970294495	0.993588548535545	0.994036336541576	0.99193134976078
GO_FATTY_ACID_BETA_OXIDATION_USING_ACYL_COA_DEHYDROGENASE	0.995812612530105	0.996202428186694	0.995616620394053	0.995893324988969
GO_EXCITATORY_POSTSYNAPTIC_POTENTIAL	0.990760437913785	0.990662085488493	0.989450203913645	0.990016800819296
GO_REGULATION_OF_NUCLEASE_ACTIVITY	0.992025806468769	0.993408836737113	0.991818972822283	0.991673626667714
GO_NEGATIVE_REGULATION_OF_HISTONE_ACETYLATION	0.997048111590367	0.997541607142943	0.996803216117943	0.997477494374902
GO_PHAGOLYSOSOME_ASSEMBLY	0.9939033611735	0.994980641628838	0.994131644347671	0.994806704703932
GO_MODULATION_BY_SYMBIONT_OF_HOST_CELLULAR_PROCESS	0.990844827118339	0.991092709593577	0.989501333493615	0.991009649591996
115827	0.997168567126562	0.995864046636108	0.997182735743706	0.99624625002143
GO_REGULATION_OF_ASTROCYTE_DIFFERENTIATION	0.990379755779154	0.991218963676534	0.988889892526274	0.990016769067697
GO_REGULATION_OF_HYDROGEN_PEROXIDE_INDUCED_CELL_DEATH	0.989686063156453	0.991234958632157	0.989049211070656	0.991179136471807
GO_HISTONE_DEUBIQUITINATION	0.995408799748304	0.995322751635963	0.994984332054948	0.995266153059579
GO_GLUCOSAMINE_CONTAINING_COMPOUND_METABOLIC_PROCESS	0.986074198063542	0.984985812932631	0.987419013713137	0.986723036006335
GO_FOREBRAIN_REGIONALIZATION	0.991531208755243	0.99277270528011	0.991976053832002	0.991963629072155
GO_CALCIUM_DEPENDENT_CELL_CELL_ADHESION_VIA_PLASMA_MEMBRANE_CELL_ADHESION_MOLECULES	0.987330154143794	0.987034447050432	0.986315234487066	0.985689548702192
GO_GLUCOSE_6_PHOSPHATE_METABOLIC_PROCESS	0.994299876342061	0.995526316688742	0.99457906548097	0.994874633794809
GO_NUCLEAR_PORE_ORGANIZATION	0.992939596556512	0.993197115059568	0.991583237556175	0.991710107603289
GO_CELLULAR_RESPONSE_TO_NITRIC_OXIDE	0.987758828982323	0.990843327344656	0.987038701811089	0.989635259994462
GO_INTRA_S_DNA_DAMAGE_CHECKPOINT	0.996048793067771	0.995379987181579	0.995628371432478	0.995228980487938
GO_HISTONE_H3_K9_MODIFICATION	0.994572148104582	0.994068673378373	0.994418952227075	0.992874614338791
GO_RESPONSE_TO_INTERFERON_ALPHA	0.993748050882124	0.994085485220873	0.993458133140097	0.993667904857895
GO_NEGATIVE_REGULATION_OF_TRANSLATIONAL_INITIATION	0.984623329178262	0.984325768918782	0.984525627813875	0.984701193574526
GO_CARDIAC_CONDUCTION_SYSTEM_DEVELOPMENT	0.975597783057236	0.979184387942448	0.977254476273482	0.980834448280094
GO_REGULATION_OF_GLOMERULAR_FILTRATION	0.986229015957945	0.986722267731602	0.983084885180589	0.983546207866581
GO_CYTOCHROME_COMPLEX_ASSEMBLY	0.993132622835448	0.99102077270168	0.992547333530265	0.991864640924333
1020	0.991452344032644	0.990677484939142	0.990588331898589	0.99067817750406
GO_ENDOCARDIAL_CUSHION_FORMATION	0.986553282795522	0.981534491328246	0.984557492034961	0.982524252267706
GO_REGULATION_OF_NUCLEAR_CELL_CYCLE_DNA_REPLICATION	0.995334367901635	0.994978070867442	0.994729277436855	0.994923369280755
GO_MITOCHONDRIAL_CALCIUM_ION_HOMEOSTASIS	0.993940979579346	0.994452094904928	0.992100894948711	0.994480871846034
GO_REPLACEMENT_OSSIFICATION	0.993132788186192	0.992233589756666	0.992464163515683	0.992138502106276
57026	0.987196304005421	0.987869836303349	0.987176797646956	0.987075815216743
GO_MITOTIC_CELL_CYCLE_ARREST	0.986416947042645	0.989965349309358	0.984842302783248	0.98914363448536
GO_GLUTAMINE_METABOLIC_PROCESS	0.993429180466979	0.99239277484516	0.991826723979982	0.992720700840251
GO_NEGATIVE_REGULATION_OF_TELOMERASE_ACTIVITY	0.996025362765407	0.996075609392042	0.996103157402445	0.995788297794016
GO_REGULATION_OF_IRE1_MEDIATED_UNFOLDED_PROTEIN_RESPONSE	0.99259240307407	0.995042705784837	0.992739425188483	0.99279903337923
GO_POSITIVE_REGULATION_OF_FATTY_ACID_BIOSYNTHETIC_PROCESS	0.990455408447338	0.992023903438715	0.987688196505876	0.992404180532198
GO_POSITIVE_REGULATION_OF_INTERLEUKIN_1_SECRETION	0.993680191369956	0.993826670008594	0.992730916206109	0.992958393950636
GO_PSEUDOURIDINE_SYNTHESIS	0.983455258573757	0.983961219085472	0.980943908637279	0.984317429374499
GO_POLY_A_MRNA_EXPORT_FROM_NUCLEUS	0.989784776885302	0.991244547495538	0.989060620332187	0.99005079996628
9779	0.992711651388517	0.9938752680724	0.991977204201957	0.993516280778455
GO_CELLULAR_RESPONSE_TO_INTERLEUKIN_4	0.989663929209151	0.991260387564126	0.989039885022104	0.990805304196528
GO_SPERM_CAPACITATION	0.99285244313461	0.992231555913216	0.990214263265504	0.991784275589583
GO_POSITIVE_REGULATION_OF_TELOMERASE_ACTIVITY	0.992881852598389	0.992794451988858	0.992896354003847	0.99221918338868
GO_RESPONSE_TO_METHYLMERCURY	0.991258464006735	0.988626010890299	0.990211778697158	0.989654699577644
GO_REGULATION_OF_CENTRIOLE_REPLICATION	0.995707642615129	0.997879209292702	0.995435715889895	0.997365291056751
GO_POSITIVE_REGULATION_OF_MULTICELLULAR_ORGANISMAL_METABOLIC_PROCESS	0.971852885505212	0.980345770802543	0.968339851335454	0.980301264240335
GO_DECIDUALIZATION	0.981527413553042	0.980872445175716	0.98388080866831	0.985497716450969
GO_REGULATION_OF_MONONUCLEAR_CELL_MIGRATION	0.969738474627489	0.970085691578757	0.967717432989866	0.972223437750659
GO_NEGATIVE_REGULATION_OF_ORGAN_GROWTH	0.988765666838701	0.992119201152037	0.989084907394217	0.9900874250809
GO_NEGATIVE_REGULATION_OF_RESPONSE_TO_BIOTIC_STIMULUS	0.989958424650585	0.990547391124936	0.988607432626371	0.990109363424041
GO_HISTONE_MONOUBIQUITINATION	0.985738128887202	0.988719146122793	0.984935052314821	0.987444043902488
GO_EMBRYONIC_VISCEROCRANIUM_MORPHOGENESIS	0.994015995841844	0.992322349656591	0.993968721352466	0.99185431082986
GO_POSITIVE_REGULATION_OF_TRANSLATIONAL_INITIATION	0.990644819391791	0.992015978356499	0.990935516191629	0.992370527270227
GO_NEGATIVE_REGULATION_OF_CELL_AGING	0.990343147607877	0.99278041555954	0.991469341587996	0.991421950643754
GO_CELL_DIFFERENTIATION_INVOLVED_IN_EMBRYONIC_PLACENTA_DEVELOPMENT	0.981257408560002	0.976258970158065	0.979098609586113	0.979724837191397
GO_ASYMMETRIC_CELL_DIVISION	0.992633835581547	0.994539408632599	0.992751631986744	0.99368746897044
GO_BILE_ACID_BIOSYNTHETIC_PROCESS	0.993168346765147	0.993693175691341	0.992190621218991	0.992736238362636
GO_NUCLEOTIDE_EXCISION_REPAIR_DNA_DAMAGE_RECOGNITION	0.996451709135739	0.996356573482784	0.996197780775643	0.996228466045144
GO_REGULATION_OF_ENDOTHELIAL_CELL_DEVELOPMENT	0.99225872800034	0.992974755445676	0.990845159723563	0.992896344947511
GO_REGULATION_OF_SEQUESTERING_OF_TRIGLYCERIDE	0.99055420178058	0.991211780842033	0.990146792878674	0.992105817473756
GO_NEGATIVE_REGULATION_OF_FIBROBLAST_GROWTH_FACTOR_RECEPTOR_SIGNALING_PATHWAY	0.992807998360109	0.992949419188382	0.992332854132419	0.993695826041072
GO_NEGATIVE_REGULATION_OF_PROTEIN_OLIGOMERIZATION	0.976428222752821	0.977462787168565	0.98120715086793	0.979279535277344
GO_HOMOCYSTEINE_METABOLIC_PROCESS	0.995402891721843	0.995548330926782	0.995078439781728	0.995266528430175
GO_COFACTOR_CATABOLIC_PROCESS	0.990362685724164	0.991916388387126	0.989329008309564	0.99045144621878
10318	0.983292437692279	0.989742313640663	0.98224602004761	0.986890895581822
GO_MORPHOGENESIS_OF_AN_ENDOTHELIUM	0.989629821471987	0.991371597164576	0.989225362662684	0.991209915177145
GO_CHONDROITIN_SULFATE_PROTEOGLYCAN_BIOSYNTHETIC_PROCESS	0.975809769737358	0.98010016082319	0.977182326287401	0.976927898852198
GO_GLANDULAR_EPITHELIAL_CELL_DEVELOPMENT	0.95964708260301	0.974972108245436	0.961501393756167	0.973863551886482
GO_RESPONSE_TO_MAGNESIUM_ION	0.995994110089837	0.995598574922581	0.995847245289842	0.99613092717172
GO_CELLULAR_RESPONSE_TO_ATP	0.991902581685516	0.993151792391373	0.9908403196996	0.992290959293983
GO_CHOLESTEROL_EFFLUX	0.98566187911874	0.98346101547822	0.98289076728077	0.982984663518784
GO_BETA_CATENIN_DESTRUCTION_COMPLEX_DISASSEMBLY	0.981302904904926	0.984419203495791	0.978805355715505	0.982330604974141
GO_INNER_DYNEIN_ARM_ASSEMBLY	0.994101673482815	0.992643321564685	0.993488631026073	0.991989393070332
GO_REGULATION_OF_ANDROGEN_RECEPTOR_SIGNALING_PATHWAY	0.992963966748028	0.993299569136313	0.993098910909043	0.993343425567491
GO_LEFT_RIGHT_PATTERN_FORMATION	0.990066381028286	0.989870380100941	0.990014042412997	0.990319670657961
GO_REGULATION_OF_MACROPHAGE_DERIVED_FOAM_CELL_DIFFERENTIATION	0.994008834484848	0.994464821498305	0.992734311627905	0.994249346821806
GO_EMBRYONIC_DIGESTIVE_TRACT_MORPHOGENESIS	0.977521281411982	0.9771847645807	0.980423234095524	0.977396723047887
GO_PLACENTA_BLOOD_VESSEL_DEVELOPMENT	0.984436787221	0.981390295199801	0.983200539910778	0.983677149043227
GO_POSITIVE_REGULATION_OF_GUANYLATE_CYCLASE_ACTIVITY	0.959888822116261	0.973714815475654	0.95676440019107	0.965824965328219
GO_MELANIN_METABOLIC_PROCESS	0.993773030341656	0.994025347571022	0.993858978607001	0.99375769772896
GO_POSITIVE_REGULATION_OF_CELL_CYCLE_G2_M_PHASE_TRANSITION	0.996159120381932	0.996340233140545	0.995389684775966	0.995889250275107
GO_REGULATION_OF_REMOVAL_OF_SUPEROXIDE_RADICALS	0.996467537760823	0.997480358377105	0.996252994116993	0.997285429945923
GO_NEGATIVE_REGULATION_OF_STEM_CELL_PROLIFERATION	0.988365552708703	0.987063108270385	0.986102248054498	0.984673322973399
GO_REGULATION_OF_VACUOLAR_TRANSPORT	0.979205266233826	0.98322562983817	0.979914802131395	0.98096922946892
GO_CELLULAR_RESPONSE_TO_ELECTRICAL_STIMULUS	0.994170361135073	0.995688750220776	0.99397398285795	0.995661742413895
GO_REGULATION_OF_OXIDATIVE_PHOSPHORYLATION	0.981935380293446	0.981394490760283	0.984481583515712	0.982715367991165
GO_NEGATIVE_REGULATION_OF_CHROMOSOME_SEGREGATION	0.993657122883269	0.992787743841563	0.993224163185819	0.992649070710928
GO_REGULATION_OF_BONE_DEVELOPMENT	0.995381607657242	0.995405340393956	0.994533298646999	0.994903604696096
GO_POSITIVE_REGULATION_OF_T_CELL_MEDIATED_CYTOTOXICITY	0.98037620729321	0.978185570809716	0.977351323056992	0.977145738147117
GO_REGULATION_OF_CHOLESTEROL_BIOSYNTHETIC_PROCESS	0.996539753603692	0.995428344328022	0.995401236089532	0.995583251467589
GO_POLYSACCHARIDE_CATABOLIC_PROCESS	0.99374412640466	0.994634686762658	0.993648434609464	0.994236299732179
GO_INNER_CELL_MASS_CELL_PROLIFERATION	0.996191341523137	0.99566842127472	0.99594766378138	0.995345450857959
GO_POSITIVE_REGULATION_OF_MRNA_SPLICING_VIA_SPLICEOSOME	0.9955309393883	0.994660314290323	0.995433486166463	0.994307298869154
10131	0.996220735651027	0.996747560697808	0.996923832427012	0.997210376696678
GO_POSITIVE_REGULATION_OF_DNA_DEPENDENT_DNA_REPLICATION	0.971990552281434	0.968968645349212	0.968032819623033	0.973854296109547
GO_STARTLE_RESPONSE	0.981567750339994	0.981446657556996	0.979625271866065	0.983451596676884
GO_MOTOR_NEURON_AXON_GUIDANCE	0.984276803761426	0.988792195581022	0.983186869717695	0.987776304925834
GO_PYRIMIDINE_RIBONUCLEOSIDE_CATABOLIC_PROCESS	0.961601792826038	0.966062248301943	0.959193417913644	0.970666386915516
GO_HYPOTHALAMUS_DEVELOPMENT	0.969429369487709	0.98496221721097	0.971254801637201	0.975498354589615
GO_POSITIVE_REGULATION_OF_MEIOTIC_CELL_CYCLE	0.994200379884979	0.99305748216505	0.994301200868325	0.993546052684876
GO_LATERAL_MESODERM_DEVELOPMENT	0.975194710377318	0.974027868803915	0.973299161174267	0.971209390241439
5291	0.986146338407387	0.98136348997838	0.985932528995311	0.981121762603434
GO_REGULATION_OF_TRANSCRIPTION_ELONGATION_FROM_RNA_POLYMERASE_II_PROMOTER	0.991046204953748	0.991357374281434	0.989708135969603	0.990511214924252
GO_WATER_TRANSPORT	0.988573692640094	0.987758318175533	0.988164713365488	0.989484045238574
GO_BIOTIN_METABOLIC_PROCESS	0.9843589224365	0.987908001221729	0.982842624501206	0.987978701009603
GO_STEM_CELL_DIVISION	0.991944812879142	0.991692894630122	0.991001371172762	0.99242118958928
GO_REACTIVE_OXYGEN_SPECIES_BIOSYNTHETIC_PROCESS	0.990838852722409	0.991951022757958	0.991265696358814	0.991624035062384
GO_POSITIVE_REGULATION_OF_NITRIC_OXIDE_SYNTHASE_BIOSYNTHETIC_PROCESS	0.990526022813442	0.990213238926167	0.988668461888312	0.988925634160143
GO_POSITIVE_REGULATION_OF_STEROID_BIOSYNTHETIC_PROCESS	0.991100144914935	0.991573258234304	0.989599309657491	0.990782320143314
GO_SYNAPTONEMAL_COMPLEX_ORGANIZATION	0.994975820984955	0.993734739912506	0.994767551061871	0.993942269591025
GO_NEGATIVE_REGULATION_OF_TYPE_2_IMMUNE_RESPONSE	0.988848342637054	0.986146099570279	0.988516192244738	0.98747332147041
23765	0.981285702028924	0.985814266903624	0.979703029709995	0.982569526716413
GO_CITRULLINE_METABOLIC_PROCESS	0.979214041274434	0.981333425930771	0.979896119774386	0.975757937946532
GO_NEGATIVE_REGULATION_OF_AXON_GUIDANCE	0.99579018313706	0.996684988313153	0.99551636418062	0.996526625700677
GO_NEGATIVE_REGULATION_OF_CALCIUM_ION_TRANSPORT_INTO_CYTOSOL	0.988977632034149	0.989098495008919	0.988069938602456	0.990058853580518
GO_REGULATION_OF_CARDIAC_MUSCLE_CELL_MEMBRANE_REPOLARIZATION	0.988761497868682	0.990559885009497	0.98967162363733	0.988942756723601
GO_NEGATIVE_REGULATION_OF_TISSUE_REMODELING	0.986196351694613	0.9906397574591	0.986950568283065	0.989187316557703
GO_MEMBRANE_TUBULATION	0.980032033628499	0.983320496790812	0.976418994728096	0.980365670873155
GO_REGULATION_OF_AMYLOID_PRECURSOR_PROTEIN_CATABOLIC_PROCESS	0.993526918208465	0.996094606911653	0.993618779219198	0.995006039710565
GO_CELLULAR_EXTRAVASATION	0.986633620170825	0.984774851766879	0.987207576177515	0.987156352262144
GO_NEGATIVE_REGULATION_OF_MUSCLE_CELL_APOPTOTIC_PROCESS	0.986980778900096	0.98538838673752	0.986449043020678	0.984512016333011
GO_POSITIVE_REGULATION_OF_HISTONE_DEACETYLATION	0.993228150912482	0.99438989589751	0.992465491882703	0.993934741929726
GO_BLOOD_COAGULATION_FIBRIN_CLOT_FORMATION	0.985619828775203	0.983756718705828	0.985971964300813	0.983728628776632
GO_NEGATIVE_REGULATION_OF_NEUROTRANSMITTER_TRANSPORT	0.994084672583357	0.99425475251381	0.994427141142955	0.994380760766947
GO_AMYLOID_PRECURSOR_PROTEIN_METABOLIC_PROCESS	0.995102729795792	0.994805335137738	0.994743995776691	0.995007149769304
GO_CHEMICAL_HOMEOSTASIS_WITHIN_A_TISSUE	0.993746991372375	0.993648760833254	0.992711731600912	0.992907304265176
GO_REGULATION_OF_RNA_POLYMERASE_II_TRANSCRIPTIONAL_PREINITIATION_COMPLEX_ASSEMBLY	0.994836023903763	0.995233516674928	0.994194243472652	0.995215781970187
GO_RETROGRADE_PROTEIN_TRANSPORT_ER_TO_CYTOSOL	0.993369809367621	0.994399113862034	0.994732751568484	0.994931383853829
GO_EPITHELIAL_CELL_CELL_ADHESION	0.987653172098419	0.988703687611162	0.986728596363886	0.988136464206228
GO_POLYAMINE_METABOLIC_PROCESS	0.991047613540142	0.994168678467962	0.990506734154041	0.993277412628982
GO_NEGATIVE_REGULATION_OF_T_CELL_RECEPTOR_SIGNALING_PATHWAY	0.992844693352128	0.992492347265744	0.992223617686969	0.992239394391461
GO_PTERIDINE_CONTAINING_COMPOUND_BIOSYNTHETIC_PROCESS	0.996289399244929	0.996217651790671	0.995890340805423	0.99628322511055
GO_BLOOD_VESSEL_ENDOTHELIAL_CELL_MIGRATION	0.991395347506878	0.992027608554827	0.991083081403313	0.991686985536185
GO_REGULATION_OF_INTERFERON_GAMMA_BIOSYNTHETIC_PROCESS	0.965575732690532	0.973858727203606	0.971304472462749	0.967753776562043
GO_NEGATIVE_REGULATION_OF_CD4_POSITIVE_ALPHA_BETA_T_CELL_DIFFERENTIATION	0.989627312550889	0.99157908380807	0.989599017380138	0.992414546401948
GO_ECTODERM_DEVELOPMENT	0.993117277849139	0.993207484162798	0.992570306291308	0.992782840012738
GO_ALDITOL_METABOLIC_PROCESS	0.988639342395895	0.987349194229552	0.987297343674205	0.988035474132849
GO_MITOCHONDRIAL_ELECTRON_TRANSPORT_UBIQUINOL_TO_CYTOCHROME_C	0.995100119579081	0.994976383692194	0.994700802707931	0.9952195059937
GO_REGULATION_OF_CELL_PROLIFERATION_INVOLVED_IN_KIDNEY_DEVELOPMENT	0.990594976944358	0.991244825226678	0.990431266510425	0.990932342876654
3002	0.991887153046453	0.990693769942859	0.990883313165779	0.991241529320718
GO_POSITIVE_REGULATION_OF_SIGNAL_TRANSDUCTION_BY_P53_CLASS_MEDIATOR	0.989916930107017	0.992320894416541	0.988141469695019	0.987926191091998
9027	0.99100927230918	0.991934316070261	0.991309973634354	0.991304348247162
GO_METHYLATION_DEPENDENT_CHROMATIN_SILENCING	0.981691190724101	0.987337452982484	0.986435577445084	0.984512433820782
GO_REGULATION_OF_LIPOPROTEIN_LIPASE_ACTIVITY	0.993525907960199	0.994665888008498	0.99265904568745	0.994024302468177
133522	0.988750789403436	0.990779359952787	0.989883031017747	0.990439674099459
GO_ANDROGEN_BIOSYNTHETIC_PROCESS	0.989538873907436	0.988344938716949	0.986882369194004	0.988155285691014
GO_POSITIVE_REGULATION_OF_OLIGODENDROCYTE_DIFFERENTIATION	0.983005411866489	0.990064025349224	0.984740925145416	0.987565039791119
GO_AXONEMAL_DYNEIN_COMPLEX_ASSEMBLY	0.98679707930445	0.987288897806104	0.985850166438632	0.98795692670803
GO_HEMIDESMOSOME_ASSEMBLY	0.997528349082138	0.997285142056294	0.996822336068094	0.997176379204693
GO_MAST_CELL_ACTIVATION	0.98640111942372	0.985047123183589	0.987450399610411	0.986841693178269
GO_PROTEIN_IMPORT_INTO_NUCLEUS_TRANSLOCATION	0.991181026337905	0.990528604861292	0.991261741062576	0.990860637671279
GO_POSITIVE_REGULATION_OF_NEUTROPHIL_MIGRATION	0.986787208724671	0.988448044277481	0.987170588849331	0.988509310242749
GO_REGULATION_OF_SPINDLE_CHECKPOINT	0.993217412240636	0.993775342037513	0.992606619324627	0.994149327713239
GO_POSITIVE_REGULATION_OF_STRIATED_MUSCLE_CONTRACTION	0.993973815925553	0.992675566132004	0.993553060435647	0.992475609668079
GO_ANATOMICAL_STRUCTURE_REGRESSION	0.994817607487586	0.99573380936824	0.994553983000083	0.995572548760874
GO_CEREBRAL_CORTEX_NEURON_DIFFERENTIATION	0.995480935572834	0.995541430331927	0.995314941792815	0.995040770946611
GO_REGULATION_OF_VENTRICULAR_CARDIAC_MUSCLE_CELL_ACTION_POTENTIAL	0.996488196034668	0.99607220602268	0.996156485433641	0.995995234605607
GO_FATTY_ACID_HOMEOSTASIS	0.992822572441932	0.992389934353256	0.989259276515857	0.992358339421598
GO_REGULATION_OF_PLATELET_AGGREGATION	0.984730782651268	0.983624616850838	0.982710847712739	0.981623808483903
GO_POSITIVE_REGULATION_OF_PROTEIN_IMPORT_INTO_NUCLEUS_TRANSLOCATION	0.987848725909124	0.988158043922043	0.985259382922815	0.987633635100397
GO_POSITIVE_REGULATION_OF_CARDIAC_MUSCLE_CONTRACTION	0.992608013205376	0.991231659638647	0.993059466393477	0.991326094354816
GO_NEPHRIC_DUCT_DEVELOPMENT	0.991196710854678	0.990659755819447	0.990598232674753	0.990984572705733
GO_ERROR_FREE_TRANSLESION_SYNTHESIS	0.994975903339298	0.995828270664251	0.995290349378756	0.995922152480549
GO_CENTRIOLE_ASSEMBLY	0.992358292728726	0.994821876057877	0.992539773019879	0.994477442540228
7189	0.991256054679284	0.990669956074341	0.991530597402746	0.99114451335969
GO_ATRIAL_SEPTUM_DEVELOPMENT	0.98760583708943	0.990353920088814	0.986741641728295	0.990130958218932
GO_DETECTION_OF_TEMPERATURE_STIMULUS	0.986782757557545	0.987094404422295	0.985455539620975	0.98618972409976
GO_ENAMEL_MINERALIZATION	0.994391155969432	0.993035751529944	0.993331568896743	0.993003696555569
GO_SPINAL_CORD_MOTOR_NEURON_CELL_FATE_SPECIFICATION	0.974070553851099	0.977452384175005	0.967002603955667	0.977055735897892
GO_GLYCOLIPID_CATABOLIC_PROCESS	0.995129891281565	0.996208180193613	0.994918720101866	0.996010819815144
GO_SYNAPTIC_VESICLE_ENDOCYTOSIS	0.994562835281802	0.994321085605286	0.994552624827221	0.994662618966967
GO_POSITIVE_REGULATION_OF_HEART_RATE	0.984906609819421	0.981954033003222	0.983818724436326	0.980055258733942
GO_FATTY_ACID_BETA_OXIDATION_USING_ACYL_COA_OXIDASE	0.996457566931831	0.996550012223598	0.996168673907489	0.996322149080642
6187	0.993520711242357	0.994988712864034	0.992744028290322	0.994289936381346
GO_REGULATION_OF_FEEDING_BEHAVIOR	0.970828487010069	0.974011671214293	0.966907531342758	0.972997310526788
GO_REGULATION_OF_THYMOCYTE_AGGREGATION	0.994163836997951	0.994730377237159	0.993476892403596	0.992614131540084
GO_POSITIVE_REGULATION_OF_MITOCHONDRIAL_MEMBRANE_PERMEABILITY	0.993389722054239	0.995037011764701	0.99286964360465	0.993983673024902
5781	0.993547961612652	0.993456207101736	0.992071251519707	0.992686662209723
GO_NEGATIVE_REGULATION_OF_INTRACELLULAR_STEROID_HORMONE_RECEPTOR_SIGNALING_PATHWAY	0.990926108729723	0.991645806562733	0.991053425345545	0.991295546521149
GO_DERMATAN_SULFATE_PROTEOGLYCAN_METABOLIC_PROCESS	0.990704486288086	0.991967016266366	0.989328030614362	0.991515852667469
GO_SMOOTH_MUSCLE_TISSUE_DEVELOPMENT	0.992277728352665	0.990138271218853	0.988359552887284	0.990496329642244
GO_NEGATIVE_REGULATION_OF_HEMATOPOIETIC_PROGENITOR_CELL_DIFFERENTIATION	0.959260994033786	0.95813455371869	0.949318809037899	0.958652344386931
GO_NEGATIVE_REGULATION_OF_NUCLEOSIDE_METABOLIC_PROCESS	0.992277890390193	0.989108831316101	0.993010961071109	0.991744505683369
5587	0.99558062152691	0.996335618436244	0.994420136386546	0.995675040794231
GO_LEYDIG_CELL_DIFFERENTIATION	0.994176173316973	0.994463761068266	0.993606039594332	0.992349927708628
GO_RNA_SURVEILLANCE	0.984653063740475	0.989571440866818	0.985493227181447	0.990699720853597
GO_REGULATION_OF_GRANULOCYTE_DIFFERENTIATION	0.992027456542355	0.993113025420085	0.992541747540991	0.992501025247441
GO_MORPHOGENESIS_OF_AN_EPITHELIAL_FOLD	0.992036672075717	0.993013949440333	0.991763679801885	0.992362301759308
55435	0.990306123089431	0.989998817149385	0.989226337270585	0.99069568902171
GO_EATING_BEHAVIOR	0.965917338864194	0.971836335663179	0.964390437295511	0.971155388705309
GO_GLUTATHIONE_DERIVATIVE_METABOLIC_PROCESS	0.991607361229347	0.993381708832069	0.991604416658869	0.99246651250331
GO_FOLIC_ACID_CONTAINING_COMPOUND_BIOSYNTHETIC_PROCESS	0.996584261166884	0.996950279564546	0.996299562260884	0.996798511935847
GO_SPHINGOID_METABOLIC_PROCESS	0.989292230281647	0.988335608693542	0.985788547664123	0.987106182010744
GO_NEGATIVE_REGULATION_OF_RESPONSE_TO_FOOD	0.98427846586124	0.993800960564081	0.987030614108966	0.990564334194477
GO_L_AMINO_ACID_IMPORT	0.994916977346209	0.995381862477093	0.994079010598312	0.995469985613346
GO_NEGATIVE_REGULATION_OF_CELL_MATRIX_ADHESION	0.993257592214278	0.994121796134676	0.993143765819081	0.99410707504901
GO_REGULATION_OF_MACROPHAGE_CHEMOTAXIS	0.990155970003255	0.989946175184787	0.988481417859071	0.989144706472717
GO_LAGGING_STRAND_ELONGATION	0.993032905359774	0.993660362726434	0.992985058694891	0.993771768897031
GO_LONG_TERM_SYNAPTIC_DEPRESSION	0.994244565935418	0.995715927846749	0.994567620044105	0.995281566403395
GO_GLYCOSYLCERAMIDE_METABOLIC_PROCESS	0.993862203972291	0.993550273271055	0.993536143998803	0.993982293018457
GO_NEGATIVE_REGULATION_OF_SMOOTH_MUSCLE_CELL_MIGRATION	0.99405784260233	0.994294353879065	0.994106583259894	0.994280097107585
GO_LIPOXYGENASE_PATHWAY	0.989965237305002	0.989470173393738	0.989753648580492	0.990560148892598
GO_NEGATIVE_REGULATION_OF_DEFENSE_RESPONSE_TO_VIRUS	0.988023505050773	0.989399896973909	0.986728701501742	0.989134945348695
GO_METALLO_SULFUR_CLUSTER_ASSEMBLY	0.991913007276469	0.993810812525229	0.991368280527972	0.993551633486877
GO_NEGATIVE_REGULATION_OF_RETINOIC_ACID_RECEPTOR_SIGNALING_PATHWAY	0.980635653166595	0.982490334857529	0.977771217246689	0.982608530032801
GO_SPLICEOSOMAL_TRI_SNRNP_COMPLEX_ASSEMBLY	0.991135849734336	0.992532948927931	0.990447597364328	0.989088338957137
GO_REGULATION_OF_T_CELL_TOLERANCE_INDUCTION	0.989218693747753	0.987639878827396	0.989248367931066	0.989703772045316
GO_POSITIVE_REGULATION_OF_RESPONSE_TO_OXIDATIVE_STRESS	0.98235293793554	0.988716633663871	0.98164698029418	0.987016837740445
GO_DOPAMINE_METABOLIC_PROCESS	0.982752197695775	0.979137086141879	0.980910917938324	0.981382388533515
GO_POSITIVE_REGULATION_OF_GLYCOGEN_METABOLIC_PROCESS	0.984587395965932	0.987930021602283	0.985307687525522	0.98905954221403
GO_POSITIVE_REGULATION_OF_MICROTUBULE_POLYMERIZATION_OR_DEPOLYMERIZATION	0.992384812342024	0.994495791709674	0.99231546023348	0.992800702374286
GO_L_ASCORBIC_ACID_METABOLIC_PROCESS	0.993533045397569	0.995171985590163	0.992982751809724	0.993893427862821
GO_CEREBELLAR_GRANULAR_LAYER_DEVELOPMENT	0.988352912111754	0.990718191556522	0.988902826149601	0.98941249770336
GO_REGULATION_OF_GENE_EXPRESSION_BY_GENETIC_IMPRINTING	0.995145420539477	0.994760742842088	0.994852077386896	0.994719254542863
GO_SECRETORY_GRANULE_ORGANIZATION	0.987895994731417	0.985499181731257	0.986832851068473	0.986636162379013
GO_VESICLE_FUSION_TO_PLASMA_MEMBRANE	0.991839744528167	0.992009864341078	0.9929216304806	0.992278308339549
GO_NEGATIVE_REGULATION_OF_HISTONE_METHYLATION	0.993990856743149	0.995755878900336	0.995481473974948	0.994496295230494
GO_REGULATION_OF_GLIAL_CELL_PROLIFERATION	0.983965423357651	0.986413814698037	0.983997093700901	0.985802615677518
100	0.986114078498948	0.987805348998349	0.985010929855178	0.984258089017431
GO_ETHANOL_METABOLIC_PROCESS	0.987916767287275	0.991289919500955	0.988213366047016	0.98940156978186
GO_DICARBOXYLIC_ACID_BIOSYNTHETIC_PROCESS	0.989419091518654	0.984570847811701	0.991701236641771	0.983927716557879
GO_PROTEIN_HETEROTRIMERIZATION	0.989402420511273	0.988786615127128	0.99141024865603	0.988600625839797
GO_EPITHELIAL_CILIUM_MOVEMENT	0.991686199879574	0.993105924538453	0.989397941177598	0.992939800792726
GO_NEGATIVE_REGULATION_OF_MEIOTIC_CELL_CYCLE	0.988739223921143	0.99008913264923	0.986161803670738	0.988845477704689
GO_SHORT_CHAIN_FATTY_ACID_METABOLIC_PROCESS	0.989331468272148	0.988879535303104	0.989120627906175	0.989908242646596
GO_ATRIAL_SEPTUM_MORPHOGENESIS	0.990660938407849	0.991425800636721	0.987544503466247	0.990881978139188
GO_CELLULAR_RESPONSE_TO_GROWTH_HORMONE_STIMULUS	0.986764195320255	0.990514245799046	0.986757888385185	0.988535586590154
GO_REGULATION_OF_INTERLEUKIN_2_BIOSYNTHETIC_PROCESS	0.992715632144514	0.994930967646058	0.992211226727392	0.99401898697049
GO_REGULATION_OF_FIBROBLAST_APOPTOTIC_PROCESS	0.984862979019392	0.988751228686578	0.983103485484143	0.988090657198661
GO_NOSE_DEVELOPMENT	0.991864253481769	0.992014349499396	0.990962661614564	0.992293656335533
GO_REGULATION_OF_TRANSCRIPTION_FROM_RNA_POLYMERASE_III_PROMOTER	0.993661927567876	0.993494628866207	0.99323439989367	0.993447316247807
GO_RESPONSE_TO_INCREASED_OXYGEN_LEVELS	0.991267195391006	0.991366710008669	0.991348079606454	0.991293160442492
GO_REGULATION_OF_CHROMATIN_SILENCING	0.989913263372356	0.990818188299356	0.989197184452082	0.991032070985333
GO_MACROMOLECULAR_COMPLEX_REMODELING	0.988146136661347	0.99077643681108	0.987765739797933	0.991347490725868
GO_RIBOSOMAL_LARGE_SUBUNIT_ASSEMBLY	0.990616346314203	0.989323143928613	0.989071989604201	0.989714700495592
GO_REGULATION_OF_MESODERM_DEVELOPMENT	0.991956297066828	0.992974699860086	0.991007212944907	0.991993806348018
GO_T_HELPER_1_TYPE_IMMUNE_RESPONSE	0.986453545183543	0.987892066666087	0.987709924828741	0.986024088857273
GO_POSITIVE_REGULATION_OF_TYPE_2_IMMUNE_RESPONSE	0.993963396189985	0.991935185510942	0.993739353246528	0.99199936471535
GO_PLASMA_LIPOPROTEIN_PARTICLE_CLEARANCE	0.993905441099042	0.9938381234247	0.993075557796572	0.99385950646922
GO_DNA_CATABOLIC_PROCESS	0.988199354068161	0.986741112895868	0.986666750285643	0.987361428043505
GO_REGULATION_OF_INTRACELLULAR_ESTROGEN_RECEPTOR_SIGNALING_PATHWAY	0.990825788533396	0.99093749641999	0.991197083714494	0.989197842823402
GO_CELL_FATE_COMMITMENT_INVOLVED_IN_FORMATION_OF_PRIMARY_GERM_LAYER	0.987201727747435	0.987547957330754	0.98713667503483	0.986901151360211
GO_T_CELL_DIFFERENTIATION_INVOLVED_IN_IMMUNE_RESPONSE	0.990458872859631	0.991276776288324	0.990233210444084	0.991007269745449
GO_INSULIN_LIKE_GROWTH_FACTOR_RECEPTOR_SIGNALING_PATHWAY	0.993500573359009	0.994993141032473	0.992966425929146	0.99496300321301
GO_NEGATIVE_REGULATION_OF_HEART_CONTRACTION	0.987625499037184	0.9899145933492	0.987649740184312	0.989553675971734
GO_SUBSTRATE_INDEPENDENT_TELENCEPHALIC_TANGENTIAL_MIGRATION	0.996953039121308	0.996525212999061	0.996719092873702	0.996190791592976
GO_MICROTUBULE_DEPOLYMERIZATION	0.975213997356062	0.98339947138526	0.976819105718051	0.976744920216048
GO_COBALAMIN_METABOLIC_PROCESS	0.991917066996991	0.99463122257482	0.991059495306755	0.994018564619867
GO_NEGATIVE_REGULATION_OF_SYSTEMIC_ARTERIAL_BLOOD_PRESSURE	0.972043760462894	0.972687782917088	0.964318013735352	0.972108898884636
GO_TELOMERE_LOCALIZATION	0.995158546765244	0.995093778196982	0.995921453373611	0.995395235472164
GO_PYRIMIDINE_NUCLEOTIDE_CATABOLIC_PROCESS	0.996376446343136	0.997875903653122	0.996883909018223	0.99741819781068
GO_REGULATION_OF_DEFENSE_RESPONSE_TO_VIRUS_BY_VIRUS	0.996155007805287	0.994973792575868	0.996164997509542	0.995389483488879
GO_PROTEIN_LOCALIZATION_TO_CHROMOSOME_CENTROMERIC_REGION	0.989703540477713	0.99220081138012	0.98970901902488	0.992107097399848
GO_REGULATION_OF_ANTIGEN_PROCESSING_AND_PRESENTATION	0.994821876534322	0.994453470942771	0.994468850439403	0.994588185149559
GO_VASOCONSTRICTION	0.980377033231419	0.982269985604259	0.981315588376661	0.981443733345055
GO_REGULATION_OF_MITOCHONDRIAL_TRANSLATION	0.995077029669257	0.99474261972902	0.995099554477216	0.99439998524014
GO_BEHAVIORAL_RESPONSE_TO_PAIN	0.992490821393346	0.994346484882216	0.992529442879555	0.994421034298009
GO_CELLULAR_RESPONSE_TO_TOXIC_SUBSTANCE	0.978827757303821	0.978097298926297	0.977037862207127	0.976256304369342
GO_MODULATION_OF_TRANSCRIPTION_IN_OTHER_ORGANISM_INVOLVED_IN_SYMBIOTIC_INTERACTION	0.995103954582447	0.994736422601573	0.994834904958062	0.994498185709697
GO_REGULATION_OF_HEART_MORPHOGENESIS	0.983546237435398	0.984730441223617	0.980808328571698	0.985380145316134
GO_S_ADENOSYLMETHIONINE_METABOLIC_PROCESS	0.99261518977146	0.991389275328898	0.992213996816157	0.990468040258899
GO_REGULATION_OF_PROTEIN_LOCALIZATION_TO_CELL_SURFACE	0.986848750216975	0.989176990169313	0.984836153784117	0.988202424971849
GO_PRIMARY_AMINO_COMPOUND_METABOLIC_PROCESS	0.990607641882005	0.994286234430266	0.990025541685578	0.993010061119711
GO_POSITIVE_REGULATION_OF_TELOMERE_CAPPING	0.993461219043227	0.992896823457705	0.992900468379151	0.994300030177829
GO_NEGATIVE_REGULATION_OF_AMINE_TRANSPORT	0.978325883410896	0.979909241650097	0.976176679166784	0.979693817492142
GO_POSITIVE_REGULATION_OF_INSULIN_RECEPTOR_SIGNALING_PATHWAY	0.992531348299082	0.995679795530366	0.991325296785603	0.994069031628433
GO_PONS_DEVELOPMENT	0.990794198576381	0.99317258034497	0.988311470421915	0.992099687913492
GO_PROTEIN_K11_LINKED_UBIQUITINATION	0.993102693255344	0.993087537967302	0.993229593424551	0.992794969033731
GO_REGULATION_OF_MESENCHYMAL_CELL_APOPTOTIC_PROCESS	0.99215962090909	0.992252781862066	0.99100478059502	0.992444191476361
GO_RESPONSE_TO_INACTIVITY	0.988712850963744	0.985715440190941	0.9887695635965	0.989660635743151
GO_RESPONSE_TO_PAIN	0.990106018992272	0.98966285816462	0.98881271139499	0.989765288650561
GO_POSITIVE_REGULATION_OF_TRANSCRIPTION_ELONGATION_FROM_RNA_POLYMERASE_II_PROMOTER	0.98907188501575	0.989327833541048	0.98697740351055	0.98819147606485
GO_NEGATIVE_REGULATION_OF_CALCIUM_ION_IMPORT	0.989385450454078	0.990006069527026	0.988924720172233	0.989056579777997
GO_EMBRYONIC_CAMERA_TYPE_EYE_MORPHOGENESIS	0.990538212086511	0.990958544817587	0.989821431293892	0.991120579063007
GO_FORMATION_OF_TRANSLATION_PREINITIATION_COMPLEX	0.993719696305499	0.994953436796445	0.993033978033211	0.99463308649645
GO_POSITIVE_REGULATION_OF_INTERFERON_BETA_PRODUCTION	0.992298928898256	0.993735136444258	0.991240234458849	0.992879388294697
GO_REGULATION_OF_NATURAL_KILLER_CELL_ACTIVATION	0.98019094184136	0.980821873547227	0.981086243515909	0.978064483990102
GO_POSITIVE_REGULATION_OF_FILOPODIUM_ASSEMBLY	0.98904743537112	0.991566372379594	0.989586786938321	0.99094923065035
GO_POSITIVE_REGULATION_OF_NIK_NF_KAPPAB_SIGNALING	0.99056843393605	0.988716629733553	0.989973500545025	0.988671940074144
9104	0.989800284347571	0.991715433992407	0.989597523226755	0.989743404590531
GO_NEGATIVE_REGULATION_OF_CYTOKINE_BIOSYNTHETIC_PROCESS	0.979463759499459	0.983513600205615	0.977951107816824	0.979752886304116
GO_ROSTROCAUDAL_NEURAL_TUBE_PATTERNING	0.987509568057223	0.989138961512684	0.984927652952525	0.989012793497817
GO_CELL_DEATH_IN_RESPONSE_TO_OXIDATIVE_STRESS	0.991905418247229	0.991749645256983	0.992132550643746	0.991250219242734
GO_REGULATION_OF_FIBRINOLYSIS	0.98420483051317	0.982632824067313	0.983163362278208	0.982372438728393
GO_REGULATION_OF_MRNA_3_END_PROCESSING	0.98307552798209	0.989203763492355	0.985225138812555	0.986863677866488
GO_NEGATIVE_REGULATION_OF_INTERLEUKIN_10_PRODUCTION	0.966058633603375	0.967621019957422	0.966821515919097	0.966693362346223
GO_REGULATION_OF_CELLULAR_RESPONSE_TO_HYPOXIA	0.994682856558145	0.994471975315367	0.994860503917657	0.994164194596302
GO_REGULATION_OF_FEMALE_GONAD_DEVELOPMENT	0.983405109950966	0.986385091900275	0.985149916172494	0.9859747091466
GO_REGULATION_OF_THYMOCYTE_APOPTOTIC_PROCESS	0.994527713950348	0.995333000781639	0.994616008620408	0.994664599445368
GO_REACTIVE_NITROGEN_SPECIES_METABOLIC_PROCESS	0.992814715625503	0.991784140751919	0.991794839416726	0.992021754280107
GO_EYELID_DEVELOPMENT_IN_CAMERA_TYPE_EYE	0.986979508129351	0.990380079136174	0.987089381940153	0.989990952164777
GO_REGULATION_OF_SPINDLE_ORGANIZATION	0.98750799868798	0.985752441580511	0.988241141712206	0.987533134392675
GO_PHOSPHOLIPID_SCRAMBLING	0.986015549348125	0.992391483615004	0.987078942466099	0.993031144331642
23513	0.991864871396002	0.993425884373505	0.992414689785627	0.993025398098964
GO_MITOCHONDRIAL_FISSION	0.992656370039676	0.992346953202047	0.99172777696591	0.992904918049084
GO_MATURATION_OF_5_8S_RRNA_FROM_TRICISTRONIC_RRNA_TRANSCRIPT_SSU_RRNA_5_8S_RRNA_LSU_RRNA_	0.994069148597046	0.995260011866435	0.993222793728183	0.994237979955128
GO_NEGATIVE_REGULATION_OF_SPROUTING_ANGIOGENESIS	0.983125639967137	0.985221294688906	0.982175770596922	0.98377342518302
GO_POLYOL_TRANSPORT	0.984250559323499	0.98755067241852	0.987384730089073	0.983914024133198
GO_REGULATION_OF_CARDIAC_MUSCLE_CONTRACTION_BY_CALCIUM_ION_SIGNALING	0.992924404973929	0.992686865916095	0.99135554161894	0.992236735016981
GO_TELENCEPHALON_GLIAL_CELL_MIGRATION	0.994522893920834	0.995927463589165	0.994374707626677	0.995272773895058
GO_NEGATIVE_REGULATION_OF_RECEPTOR_ACTIVITY	0.992275335870904	0.992059830560113	0.991485184997437	0.992642764598768
GO_REGULATION_OF_NITRIC_OXIDE_SYNTHASE_BIOSYNTHETIC_PROCESS	0.984614030492763	0.982669793672304	0.984899610427247	0.985228475714652
GO_POSITIVE_REGULATION_OF_SYNAPSE_MATURATION	0.993438653613802	0.993761903401231	0.992755008784898	0.993527932078774
GO_PERIPHERAL_NERVOUS_SYSTEM_NEURON_DIFFERENTIATION	0.989667209558798	0.990839849251114	0.989858521883117	0.991410890909141
GO_POSITIVE_REGULATION_OF_SMOOTH_MUSCLE_CONTRACTION	0.978430606969304	0.979682855188101	0.977683207192884	0.979269250664358
GO_NEGATIVE_REGULATION_OF_GLIAL_CELL_PROLIFERATION	0.971672887967403	0.980126611399082	0.976504243413673	0.977957902888776
673	0.981978099145214	0.984523040114348	0.979022663164514	0.984509586667585
GO_REGULATION_OF_STEROID_HORMONE_SECRETION	0.980607279733265	0.980118775608302	0.976056452709128	0.981227649703472
GO_LYMPHANGIOGENESIS	0.994258557511992	0.993270264641772	0.993360553330136	0.992398517358841
GO_POSITIVE_REGULATION_OF_TOLL_LIKE_RECEPTOR_SIGNALING_PATHWAY	0.98898656899178	0.990417827268482	0.987493825917794	0.988565122502452
GO_FEAR_RESPONSE	0.991688268967931	0.993993987752809	0.99009678917071	0.991495025569997
GO_REGULATION_OF_CLATHRIN_MEDIATED_ENDOCYTOSIS	0.991810088106369	0.99410199059467	0.990861938493973	0.993470187350124
GO_LABYRINTHINE_LAYER_BLOOD_VESSEL_DEVELOPMENT	0.986312040677846	0.98834491574783	0.986489665618908	0.987829419224565
GO_INNER_MITOCHONDRIAL_MEMBRANE_ORGANIZATION	0.99028790808902	0.989684948807999	0.991447006029196	0.991504642879062
GO_ENERGY_COUPLED_PROTON_TRANSPORT_DOWN_ELECTROCHEMICAL_GRADIENT	0.988242167744647	0.984886997339526	0.989222823919038	0.984668647660477
GO_POSITIVE_REGULATION_OF_PHOSPHOPROTEIN_PHOSPHATASE_ACTIVITY	0.992450868223487	0.991111830038526	0.990527478770423	0.992071185747907
GO_METANEPHRIC_RENAL_VESICLE_MORPHOGENESIS	0.991194357900224	0.987209686915013	0.990446632276934	0.988094331703444
GO_NEGATIVE_REGULATION_OF_RHO_PROTEIN_SIGNAL_TRANSDUCTION	0.993677755346808	0.992295528629093	0.99501792942279	0.993082746493222
GO_NEGATIVE_REGULATION_OF_NEUROTRANSMITTER_SECRETION	0.995385874306929	0.993811734804801	0.994577462926988	0.994093054582592
GO_NEGATIVE_REGULATION_OF_OXIDOREDUCTASE_ACTIVITY	0.992778988735305	0.991203590335351	0.991999910534228	0.990947744966253
GO_PROTEIN_O_LINKED_MANNOSYLATION	0.993071957723634	0.994664891370893	0.993045217931669	0.994228950765773
GO_GUANOSINE_CONTAINING_COMPOUND_BIOSYNTHETIC_PROCESS	0.995920438427282	0.995186486632259	0.995459018308892	0.995832458979439
GO_PROTEIN_LOCALIZATION_TO_CHROMATIN	0.991526848012424	0.993473437372208	0.990916219691276	0.992551981698211
GO_PROTEIN_O_LINKED_FUCOSYLATION	0.984422982613006	0.986574253513886	0.984470456854204	0.979380240399639
GO_REGULATION_OF_EXCRETION	0.972761124549204	0.968224291490188	0.972220169115652	0.970998292630782
GO_AROMATIC_AMINO_ACID_FAMILY_METABOLIC_PROCESS	0.994027869356333	0.994495274687203	0.993453773705067	0.99338388708996
GO_RESPONSE_TO_INSECTICIDE	0.993486247872232	0.992671680580893	0.992680233858787	0.992968536038004
GO_REGULATION_OF_NUCLEAR_TRANSCRIBED_MRNA_POLY_A_TAIL_SHORTENING	0.982079255066315	0.987772576121	0.985151372582086	0.985964958625334
GO_QUATERNARY_AMMONIUM_GROUP_TRANSPORT	0.988658900894891	0.987003760320968	0.98556034653867	0.986615113533014
GO_EXIT_FROM_MITOSIS	0.996087906398224	0.99583550599817	0.995317583229562	0.995938057436047
GO_RESPONSE_TO_GROWTH_HORMONE	0.989675789810542	0.992842387425824	0.989648556461845	0.991900848171287
GO_PROTEIN_DEMANNOSYLATION	0.994776195220666	0.996557204999134	0.994382432589901	0.995701215313798
GO_POSITIVE_REGULATION_OF_PRI_MIRNA_TRANSCRIPTION_FROM_RNA_POLYMERASE_II_PROMOTER	0.991274270455037	0.992491607519087	0.99156475586412	0.991489477726247
7200	0.981721539208384	0.979736963510476	0.98199567561877	0.980000802633546
GO_PHOTOTRANSDUCTION_VISIBLE_LIGHT	0.986485807648076	0.985690212900039	0.987193291803374	0.985943317333584
GO_PROTEIN_LOCALIZATION_TO_CHROMOSOME_TELOMERIC_REGION	0.993609820438994	0.994108024751649	0.995292354771905	0.993133176236382
GO_N_ACETYLGLUCOSAMINE_METABOLIC_PROCESS	0.986426727489126	0.986102866875966	0.986202605396376	0.986735058761289
GO_APOPTOTIC_NUCLEAR_CHANGES	0.991338942253941	0.989900491124957	0.98942196343359	0.98984626006163
GO_REGULATION_OF_RAC_PROTEIN_SIGNAL_TRANSDUCTION	0.994893045395243	0.995992604165867	0.993683160340332	0.995822872401972
GO_PARENTAL_BEHAVIOR	0.98276093239436	0.983836400607331	0.982603126236414	0.984861978081405
GO_REGULATION_OF_TRANSFORMING_GROWTH_FACTOR_BETA_PRODUCTION	0.990467824527116	0.989189669124682	0.989841278000132	0.989989189929176
GO_ONE_CARBON_COMPOUND_TRANSPORT	0.989832244225459	0.988009279098346	0.986829507939737	0.989251679242354
GO_LEFT_RIGHT_AXIS_SPECIFICATION	0.991773896822091	0.993312143504508	0.990955309412783	0.992217864930381
GO_RESPONSE_TO_ISCHEMIA	0.988946069229413	0.990126048736815	0.986090262565401	0.989431690351325
GO_POSITIVE_REGULATION_OF_MAST_CELL_ACTIVATION_INVOLVED_IN_IMMUNE_RESPONSE	0.987929278327004	0.991488105441529	0.986095688855504	0.990374318731697
10125	0.990705809022708	0.990247192690767	0.990185319690473	0.989571746040673
GO_CHROMATIN_DISASSEMBLY	0.995139013336509	0.994481196296895	0.994538573926138	0.994334105062385
GO_PLATELET_MORPHOGENESIS	0.988382035652072	0.989087869001328	0.987804696129245	0.988882248754146
GO_RESPONSE_TO_AMPHETAMINE	0.989399968509047	0.98990628022762	0.985552300257899	0.989797061877653
GO_POSITIVE_REGULATION_OF_ACTIN_NUCLEATION	0.98901592758609	0.991771674712452	0.988563995881806	0.990122463108407
GO_REGULATION_OF_MEGAKARYOCYTE_DIFFERENTIATION	0.968565413682831	0.975473177398405	0.969901590379914	0.97506055396717
GO_INNATE_IMMUNE_RESPONSE_IN_MUCOSA	0.969043828755869	0.969684611813451	0.966133053714407	0.970267525957048
GO_REGULATION_OF_CHEMOKINE_SECRETION	0.990182522173212	0.989546012595028	0.988267220558841	0.989187474055235
GO_RESPONSE_TO_STEROL	0.990137478951166	0.991727667878197	0.988592300108051	0.989794972550943
GO_REGULATION_OF_ENDOPLASMIC_RETICULUM_STRESS_INDUCED_INTRINSIC_APOPTOTIC_SIGNALING_PATHWAY	0.986672678518491	0.987699446172081	0.98707583472587	0.986436684573771
GO_HEPARAN_SULFATE_PROTEOGLYCAN_METABOLIC_PROCESS	0.985793290744937	0.98638955770577	0.984000691213523	0.986810422466981
GO_INTESTINAL_EPITHELIAL_CELL_DEVELOPMENT	0.98346442369866	0.980814058678586	0.985268979829303	0.98645794360098
GO_POSITIVE_REGULATION_OF_T_HELPER_1_TYPE_IMMUNE_RESPONSE	0.97988573523359	0.97656263379216	0.97636110942675	0.974345844074099
57082	0.989312974289892	0.988932510959029	0.988913933359693	0.989207872703171
GO_REGULATION_OF_CELL_MIGRATION_INVOLVED_IN_SPROUTING_ANGIOGENESIS	0.990704985028706	0.990566824411817	0.99096984069352	0.990055336551237
GO_PHASIC_SMOOTH_MUSCLE_CONTRACTION	0.984663880302907	0.985829546541107	0.985927136590826	0.987571201865987
GO_AXON_ENSHEATHMENT_IN_CENTRAL_NERVOUS_SYSTEM	0.990353760752485	0.989238260013979	0.991075738989049	0.988942410628204
GO_REGULATION_OF_T_CELL_MEDIATED_CYTOTOXICITY	0.989093158849437	0.986594840963779	0.986225709257446	0.986042644745969
10190	0.996512783937529	0.997005794172211	0.99550128897582	0.996609510958123
GO_NEGATIVE_REGULATION_OF_ACTIN_FILAMENT_BUNDLE_ASSEMBLY	0.992989529860767	0.992139782896064	0.992168819438505	0.991496196227196
GO_POSITIVE_REGULATION_OF_CELL_JUNCTION_ASSEMBLY	0.988390578183068	0.99017200473803	0.987253179396382	0.989385012570356
GO_NONRIBOSOMAL_PEPTIDE_BIOSYNTHETIC_PROCESS	0.990746206578842	0.9899308194015	0.992778030197276	0.98875772171486
GO_NEGATIVE_REGULATION_OF_DENDRITE_DEVELOPMENT	0.994979904592581	0.994743814887093	0.994190949765242	0.994784685936989
GO_POSITIVE_REGULATION_OF_OSTEOCLAST_DIFFERENTIATION	0.984179680297536	0.983724720725075	0.984567292139395	0.983386060906257
GO_LYSOSOME_LOCALIZATION	0.986564400829436	0.987114665457062	0.988200717457866	0.986814001767392
GO_VITAMIN_D_METABOLIC_PROCESS	0.996447477731779	0.996487653349762	0.99511667120832	0.99529785077171
GO_CELL_AGGREGATION	0.973265269782981	0.974535774810384	0.973531758532195	0.97193123944202
1176	0.991012247921278	0.990714796202421	0.989740805443537	0.989874191280563
GO_REGULATION_OF_SYNCYTIUM_FORMATION_BY_PLASMA_MEMBRANE_FUSION	0.978772467402747	0.977053624547413	0.978976405866522	0.977703078761533
GO_REGULATION_OF_HEXOKINASE_ACTIVITY	0.994834435713842	0.996068097971946	0.99480146827847	0.996111227970481
GO_POSITIVE_REGULATION_OF_EXTRINSIC_APOPTOTIC_SIGNALING_PATHWAY_IN_ABSENCE_OF_LIGAND	0.995489534063842	0.995153901482557	0.995821437349168	0.99537711718906
GO_CATECHOLAMINE_BIOSYNTHETIC_PROCESS	0.972662520334613	0.987346971594241	0.982540920293335	0.979334256762951
GO_POSITIVE_REGULATION_OF_MUSCLE_HYPERTROPHY	0.987296540833918	0.98647358354062	0.98853494796942	0.98791763867205
GO_RESPONSE_TO_PROTOZOAN	0.988185642921088	0.990416745808666	0.990124968096809	0.988835473677199
GO_PROTEIN_CARBOXYLATION	0.981698157175459	0.98180283020603	0.980683217561364	0.982596982428014
GO_NEGATIVE_REGULATION_OF_TELOMERE_MAINTENANCE_VIA_TELOMERE_LENGTHENING	0.995279717419914	0.994590831256717	0.994776651466052	0.994858537402217
GO_DEOXYRIBONUCLEOSIDE_TRIPHOSPHATE_METABOLIC_PROCESS	0.989244646886669	0.988641354025475	0.987156636817396	0.987459800607328
GO_NUCLEOTIDE_EXCISION_REPAIR_PREINCISION_COMPLEX_ASSEMBLY	0.992557321564582	0.992590184127445	0.991537412142123	0.992845826732808
GO_POSITIVE_REGULATION_OF_EXTRACELLULAR_MATRIX_ORGANIZATION	0.986178371546658	0.990794093574811	0.984802078232072	0.99108618309885
GO_REGULATION_OF_RESPONSE_TO_FOOD	0.987621236536533	0.99455872141897	0.98937917524635	0.992717110894681
GO_ADRENERGIC_RECEPTOR_SIGNALING_PATHWAY	0.966859015875949	0.96783761321692	0.965716247392488	0.967528634257758
GO_OVULATION	0.992338801759907	0.992743078866828	0.992055912491238	0.993703646777775
GO_NEGATIVE_REGULATION_OF_TOR_SIGNALING	0.992648888385689	0.992559528710803	0.991892839953157	0.992684246935444
GO_PRODUCTION_OF_MOLECULAR_MEDIATOR_INVOLVED_IN_INFLAMMATORY_RESPONSE	0.991879619885053	0.993636327402787	0.992052407823979	0.993391190926407
GO_PREPULSE_INHIBITION	0.982760728809671	0.983892883395832	0.984660174935411	0.983910838176102
GO_REGULATION_OF_EARLY_ENDOSOME_TO_LATE_ENDOSOME_TRANSPORT	0.989920993891773	0.98777187871159	0.98890974152392	0.987295583768391
GO_MIDDLE_EAR_MORPHOGENESIS	0.971815596919622	0.972477799419165	0.971853924236897	0.976455786318697
GO_REGULATION_OF_RECEPTOR_BIOSYNTHETIC_PROCESS	0.990531174988731	0.98894953327344	0.991008261928281	0.988747760688529
GO_RESPONSE_TO_SALT_STRESS	0.980340675003668	0.976160740210988	0.978943499056942	0.977052060636479
GO_NEGATIVE_REGULATION_OF_PROTEIN_ACTIVATION_CASCADE	0.99791974123476	0.997726317754899	0.997767307556489	0.997424994967316
GO_REGULATION_OF_TRIGLYCERIDE_CATABOLIC_PROCESS	0.992636790469254	0.993534698500657	0.991778497122276	0.992811848951956
GO_HEMATOPOIETIC_STEM_CELL_PROLIFERATION	0.996303626051757	0.997270216237801	0.99569452028009	0.99693868274874
GO_REGULATION_OF_THE_FORCE_OF_HEART_CONTRACTION	0.974586554122654	0.981271268509407	0.976107630938028	0.980285591800193
GO_POSITIVE_REGULATION_OF_EPITHELIAL_CELL_APOPTOTIC_PROCESS	0.99186073599031	0.990790552088619	0.99146785379419	0.991195485539368
GO_POSITIVE_REGULATION_OF_INTERLEUKIN_6_SECRETION	0.979661051364173	0.986746339053968	0.980080883587038	0.983407742459066
GO_ASPARTATE_FAMILY_AMINO_ACID_CATABOLIC_PROCESS	0.993249516465517	0.993898855545778	0.99286455515868	0.994149326978072
GO_NEGATIVE_REGULATION_OF_LIPASE_ACTIVITY	0.995732825848366	0.994891999204357	0.995525134154266	0.994516969614124
9370	0.989207939920337	0.989265405509065	0.988800839590559	0.987300313511333
GO_MATURATION_OF_LSU_RRNA	0.99431232338358	0.992689460175184	0.994265468228139	0.993084044177267
GO_RNA_SPLICING_VIA_ENDONUCLEOLYTIC_CLEAVAGE_AND_LIGATION	0.995973326556498	0.996286874754231	0.995751340333832	0.996467959241316
GO_MUSCLE_ADAPTATION	0.988450813181884	0.987479089744902	0.99042805173962	0.990064029114974
GO_INTERFERON_GAMMA_PRODUCTION	0.992806946007051	0.991887038578411	0.991532510212917	0.994408269387276
GO_OPTIC_NERVE_DEVELOPMENT	0.990954834611209	0.989951698239895	0.989973756028386	0.991295781897879
GO_REGULATION_OF_KERATINOCYTE_PROLIFERATION	0.989088845248433	0.989205604568391	0.987368581799224	0.988088605277998
GO_GAS_TRANSPORT	0.985186555446648	0.983111165620436	0.985302253957882	0.9844830628468
GO_REGULATION_OF_FIBROBLAST_GROWTH_FACTOR_RECEPTOR_SIGNALING_PATHWAY	0.983191069943622	0.988493613593023	0.983232055830376	0.9884919806773
GO_REPRODUCTIVE_BEHAVIOR	0.982520154417597	0.984850272542719	0.981965990375723	0.98445938272742
GO_ESTABLISHMENT_OF_TISSUE_POLARITY	0.994537364705383	0.996008441847439	0.994513646902289	0.996278078319566
GO_CELL_SEPARATION_AFTER_CYTOKINESIS	0.981359721466556	0.978783532941978	0.980943655747814	0.979594641876506
GO_REGULATION_OF_GLUCOSE_IMPORT_IN_RESPONSE_TO_INSULIN_STIMULUS	0.995693842398338	0.995975596014021	0.995616710506333	0.996117745544136
GO_CHEMOSENSORY_BEHAVIOR	0.987891774350719	0.990760004527866	0.987541231214659	0.989550074017958
GO_PROTEIN_KINASE_C_SIGNALING	0.991502726873237	0.991791832875869	0.990035461250711	0.991723239061292
GO_GLUCOSE_IMPORT	0.988009527330696	0.989204232549632	0.985809146657185	0.989171233784329
GO_REGULATION_OF_PROTEIN_KINASE_A_SIGNALING	0.988431717390458	0.990121258925408	0.984575234764699	0.987022594237417
GO_HEPATOCYTE_APOPTOTIC_PROCESS	0.995449776159686	0.995400772718693	0.995414927051836	0.995648410618187
GO_TETRAHYDROFOLATE_METABOLIC_PROCESS	0.993260386594147	0.993169570812241	0.992544015033606	0.993057780981983
GO_REGULATION_OF_NECROTIC_CELL_DEATH	0.991179612396808	0.992183326282651	0.990435399012536	0.991333281873253
GO_POSTSYNAPTIC_MEMBRANE_ORGANIZATION	0.993964022593645	0.994132726746884	0.992705911048943	0.993853996200091
GO_CARNITINE_METABOLIC_PROCESS	0.995491445774146	0.995689848528099	0.995139233316956	0.995198043210334
GO_CYTOPLASMIC_TRANSLATIONAL_INITIATION	0.995609882412288	0.995670548031025	0.99528422144098	0.995267992044938
GO_COMPLEMENT_ACTIVATION_ALTERNATIVE_PATHWAY	0.98859219106338	0.989517035929948	0.988089901353566	0.989712471509348
GO_VASCULAR_SMOOTH_MUSCLE_CONTRACTION	0.976362105106958	0.97638432364033	0.978933355195144	0.976474678122718
GO_POSITIVE_T_CELL_SELECTION	0.989726265961891	0.990972894671992	0.98975854662223	0.990998771220937
GO_CELLULAR_RESPONSE_TO_ARSENIC_CONTAINING_SUBSTANCE	0.994532220208204	0.994233058260802	0.994088208709154	0.993763313675442
GO_POSITIVE_REGULATION_OF_RECEPTOR_BIOSYNTHETIC_PROCESS	0.99054689036091	0.989249272822687	0.993306658010656	0.992348009577704
GO_RESPONSE_TO_PLATELET_DERIVED_GROWTH_FACTOR	0.99237286424359	0.993886878107934	0.992443365395326	0.992949408661382
GO_PYRIMIDINE_RIBONUCLEOTIDE_METABOLIC_PROCESS	0.995377351420767	0.99644348251414	0.9943779107197	0.996140931388052
GO_REGULATION_OF_B_CELL_DIFFERENTIATION	0.983540470060294	0.98629970224061	0.98491166866483	0.984892105028508
GO_TRANSCRIPTION_FROM_MITOCHONDRIAL_PROMOTER	0.978888224796364	0.978396271121168	0.979391536876138	0.980701458443123
GO_MAINTENANCE_OF_PROTEIN_LOCALIZATION_IN_ORGANELLE	0.992604495149995	0.992801474848698	0.992644734319531	0.991878644747246
GO_POSITIVE_REGULATION_OF_TRANSCRIPTION_FROM_RNA_POLYMERASE_II_PROMOTER_IN_RESPONSE_TO_STRESS	0.992943627257425	0.992778473628887	0.99220949447885	0.992500533734481
GO_REGULATION_OF_CERAMIDE_BIOSYNTHETIC_PROCESS	0.993044854366372	0.995186347195178	0.990732556658888	0.994324234378064
GO_POLARIZED_EPITHELIAL_CELL_DIFFERENTIATION	0.991527580997025	0.991455967587803	0.991674632086995	0.992838198927894
GO_CARDIAC_RIGHT_VENTRICLE_MORPHOGENESIS	0.972691029806852	0.974682897407945	0.970084883077401	0.975288226180324
140	0.980169725075809	0.980230801334114	0.977876616497538	0.977844161479787
GO_GALACTOSE_METABOLIC_PROCESS	0.995174827684899	0.993995300506301	0.994009292808511	0.994182899855735
GO_REGULATION_OF_ACYL_COA_BIOSYNTHETIC_PROCESS	0.993134148314354	0.994372430571684	0.992905947614434	0.994406127685347
GO_REGULATION_OF_VASCULAR_ENDOTHELIAL_GROWTH_FACTOR_RECEPTOR_SIGNALING_PATHWAY	0.991401108547845	0.990882288139646	0.990761674030666	0.990255596041325
GO_REGULATION_OF_TRANSCRIPTION_FROM_RNA_POLYMERASE_I_PROMOTER	0.991510972574139	0.990881898969003	0.989022776544829	0.990024920911816
GO_GLYOXYLATE_METABOLIC_PROCESS	0.990634464735462	0.990977375581224	0.991959637867051	0.990488922540393
GO_RELAXATION_OF_MUSCLE	0.988814911408781	0.991225721980428	0.988425118211515	0.990747151002227
GO_CELLULAR_ANION_HOMEOSTASIS	0.994203493201165	0.994318126417319	0.993716762386594	0.993262798701041
GO_TOXIN_METABOLIC_PROCESS	0.984026673091991	0.987962398197642	0.984481803033765	0.987799187958546
GO_REGULATION_OF_N_METHYL_D_ASPARTATE_SELECTIVE_GLUTAMATE_RECEPTOR_ACTIVITY	0.992605738948238	0.991976455681918	0.991433929877978	0.991841614495262
GO_NEGATIVE_REGULATION_OF_CELL_CYCLE_ARREST	0.992549293864387	0.992927919380961	0.992356023234352	0.992082456842441
GO_DNA_DEMETHYLATION	0.979265815055913	0.983297990465016	0.980200614943276	0.982099626794197
GO_POST_EMBRYONIC_MORPHOGENESIS	0.993363977120234	0.993697651381294	0.993048042424096	0.993401557665681
22943	0.990853064801736	0.994297988709107	0.989727984280521	0.990676935491813
GO_REGULATION_OF_MITOCHONDRIAL_FISSION	0.988579318412564	0.990106942062324	0.986826741675103	0.990480625505464
GO_NEUTRAL_LIPID_CATABOLIC_PROCESS	0.973935056691353	0.975270374341248	0.974953206379359	0.975106260376417
GO_POSITIVE_REGULATION_OF_CATECHOLAMINE_SECRETION	0.986187066943734	0.985749127198186	0.986076258638869	0.9852391494803
GO_NEGATIVE_REGULATION_OF_PEPTIDYL_THREONINE_PHOSPHORYLATION	0.987307527725005	0.989844809778148	0.987183527977974	0.989022604211702
GO_PORE_COMPLEX_ASSEMBLY	0.995159779743429	0.995640055516378	0.994973714249394	0.994333485794344
GO_NEGATIVE_REGULATION_OF_T_CELL_APOPTOTIC_PROCESS	0.9818270993109	0.983966989747394	0.980578203552824	0.98324282047165
GO_4_HYDROXYPROLINE_METABOLIC_PROCESS	0.992480326458371	0.99294789359163	0.992887740015939	0.993534373661666
GO_RESPONSE_TO_FOLLICLE_STIMULATING_HORMONE	0.986787677438696	0.986012570627675	0.985572340589412	0.983990641691228
GO_CELLULAR_POTASSIUM_ION_HOMEOSTASIS	0.993397574499129	0.995454951809968	0.993173911569735	0.99510152267521
GO_PROTEIN_MANNOSYLATION	0.993237264801348	0.994352885961721	0.993261280976023	0.99342560346036
GO_REGULATION_OF_FATTY_ACID_TRANSPORT	0.987403076720752	0.986389146753653	0.988031475027769	0.987420242829668
GO_REGULATION_OF_CIRCADIAN_SLEEP_WAKE_CYCLE_NON_REM_SLEEP	0.989406850889938	0.990553394332001	0.989665662426946	0.990120447342395
GO_EXTRACELLULAR_REGULATION_OF_SIGNAL_TRANSDUCTION	0.992191156184237	0.99004653991645	0.991559940049967	0.990645143284934
GO_NUCLEOTIDE_EXCISION_REPAIR_DNA_GAP_FILLING	0.996581363023284	0.996876072661981	0.996398823019004	0.997018747746432
GO_GLYCOSPHINGOLIPID_BIOSYNTHETIC_PROCESS	0.989422015029279	0.990012550450119	0.988493511824451	0.990281011377022
GO_CELL_COMMUNICATION_BY_ELECTRICAL_COUPLING	0.995138878643216	0.995192763812505	0.994575965924922	0.994321393988373
GO_TRANSEPITHELIAL_TRANSPORT	0.992003740487839	0.993669545047263	0.986461379078392	0.992024911931919
GO_VACUOLAR_ACIDIFICATION	0.993239877131372	0.991852410821399	0.992842365212982	0.991752389119435
GO_CELL_DIFFERENTIATION_IN_HINDBRAIN	0.986872682540416	0.989412679470616	0.985590161339307	0.987710997977241
GO_POSITIVE_REGULATION_OF_ANTIGEN_PROCESSING_AND_PRESENTATION	0.994695386403054	0.99385704196757	0.993978743213853	0.994018307022079
GO_REGULATION_OF_PEROXISOME_PROLIFERATOR_ACTIVATED_RECEPTOR_SIGNALING_PATHWAY	0.993906612118592	0.99420370959449	0.993203750763303	0.99360509484882
GO_POSITIVE_REGULATION_OF_CD4_POSITIVE_ALPHA_BETA_T_CELL_ACTIVATION	0.986020857378073	0.985649466845317	0.986025479968823	0.983330971169283
GO_GLYCOPROTEIN_CATABOLIC_PROCESS	0.993563679915724	0.995196594783644	0.993443716337285	0.994861187829255
GO_REGULATION_OF_LYMPHOCYTE_CHEMOTAXIS	0.978895672363359	0.979994212638492	0.9770922258378	0.978905845451623
GO_REGULATION_OF_DNA_METHYLATION	0.99325056673581	0.994150196629067	0.991878192486243	0.993682548173443
GO_HEART_VALVE_FORMATION	0.98514159921941	0.986165931022211	0.982044732399501	0.984155872264139
GO_NUCLEOTIDE_TRANSMEMBRANE_TRANSPORT	0.977420417685569	0.983525244184766	0.973826096000276	0.983313394765063
GO_REGULATION_OF_PSEUDOPODIUM_ASSEMBLY	0.975452113691646	0.984410677645126	0.978005179550137	0.982589306356192
GO_CARDIAC_CELL_FATE_COMMITMENT	0.981351488666867	0.987312840168317	0.983223093948604	0.986351105719883
GO_BLOOD_COAGULATION_INTRINSIC_PATHWAY	0.98543697564267	0.983624447056388	0.985631575950623	0.983924121635055
GO_CELL_CELL_SIGNALING_INVOLVED_IN_CARDIAC_CONDUCTION	0.989641447240786	0.991255903417474	0.987894200755329	0.989895169673081
GO_CELLULAR_RESPONSE_TO_THYROID_HORMONE_STIMULUS	0.987353767500949	0.989929699195799	0.987265749104887	0.989188615342308
GO_MITOCHONDRIAL_RNA_PROCESSING	0.989521176733888	0.991901578709208	0.988628162288057	0.989985993087502
GO_REGULATION_OF_CARDIAC_MUSCLE_CELL_ACTION_POTENTIAL	0.993855396374586	0.994989101786572	0.994114957052063	0.993391134226702
GO_POSITIVE_REGULATION_OF_HAIR_CYCLE	0.988556276777824	0.986072240177566	0.991164491104085	0.988149498533186
GO_SYMPATHETIC_NERVOUS_SYSTEM_DEVELOPMENT	0.968782638662388	0.986017565914899	0.976949221062856	0.975808290508721
GO_POSITIVE_REGULATION_OF_ANTIGEN_RECEPTOR_MEDIATED_SIGNALING_PATHWAY	0.992783470160336	0.993313223802392	0.993065746676879	0.992248214426752
GO_PHOSPHATE_ION_TRANSPORT	0.995143258433307	0.994092292388634	0.995252147593303	0.994451788762281
GO_REGULATION_OF_CELLULAR_EXTRAVASATION	0.986768120110422	0.988707608731831	0.986076057425681	0.988376568280466
GO_GRANULOCYTE_ACTIVATION	0.986156706712903	0.990604207367904	0.986755486005284	0.987273361574449
GO_REGULATION_OF_MACROPHAGE_CYTOKINE_PRODUCTION	0.992645707610631	0.993897687818839	0.993214841647196	0.994718641418783
GO_PURINE_NUCLEOBASE_BIOSYNTHETIC_PROCESS	0.985844870862544	0.981123110758588	0.984802422634736	0.982193925011941
GO_MITOTIC_G2_DNA_DAMAGE_CHECKPOINT	0.995009120342718	0.994641249403764	0.994637286587589	0.995284991741712
GO_POSITIVE_REGULATION_OF_PROTEIN_AUTOPHOSPHORYLATION	0.994505838566719	0.993631871561947	0.994765899271282	0.993474087320079
100423062	0.994144081542372	0.995943072168559	0.993631989432296	0.995349541815087
GO_POSITIVE_REGULATION_OF_NUCLEOTIDE_CATABOLIC_PROCESS	0.987278679585094	0.990281724610941	0.987009049703164	0.991314869841615
GO_VITAMIN_BIOSYNTHETIC_PROCESS	0.990433452864802	0.991266204078219	0.990063655353628	0.99101404007095
GO_POSITIVE_REGULATION_OF_NON_CANONICAL_WNT_SIGNALING_PATHWAY	0.983976728429912	0.984603451232312	0.982224671732355	0.985559432228466
GO_CELLULAR_RESPONSE_TO_EPINEPHRINE_STIMULUS	0.993657973486214	0.993808843155079	0.994301572776709	0.993859110094555
GO_POSITIVE_REGULATION_OF_CELL_ADHESION_MEDIATED_BY_INTEGRIN	0.989855968813769	0.991757157996595	0.989417118189588	0.991197888787394
GO_REGULATION_OF_MICROTUBULE_BASED_MOVEMENT	0.99188553398691	0.993256882326201	0.990414310504031	0.992944680553923
284	0.970438422611777	0.978378434041665	0.973816829310145	0.976562774368311
GO_NEGATIVE_REGULATION_OF_MYOBLAST_DIFFERENTIATION	0.978023405155163	0.975253178770307	0.97620205373575	0.974655491185045
GO_REGULATION_OF_FEVER_GENERATION	0.993563722449133	0.995122415363615	0.992189858108939	0.995511365786618
GO_DNA_TEMPLATED_TRANSCRIPTIONAL_PREINITIATION_COMPLEX_ASSEMBLY	0.990777007313493	0.990179829326095	0.989133678936177	0.991063932069753
GO_CARDIOBLAST_DIFFERENTIATION	0.984056714058031	0.980372319926072	0.983143214113621	0.981390390076472
GO_REGULATION_OF_URINE_VOLUME	0.96924254698076	0.957113913549902	0.972335761189521	0.960042343978521
GO_SYNAPTIC_TRANSMISSION_DOPAMINERGIC	0.97201477644113	0.979040835646278	0.966148262894752	0.977429911112575
85442	0.990316219732727	0.992146272476688	0.987125790842937	0.989927962693952
GO_MAINTENANCE_OF_GASTROINTESTINAL_EPITHELIUM	0.988480805591669	0.989402592282275	0.988211104916293	0.989751772742254
4683	0.993955736756279	0.992736210745003	0.993353655790489	0.992864411439293
GO_REGULATION_OF_NEURON_MIGRATION	0.994251041173719	0.994073279810169	0.992764413345856	0.993734208286343
GO_METHIONINE_BIOSYNTHETIC_PROCESS	0.993593039458515	0.991912737948744	0.995007831567846	0.993058053656234
GO_MULTI_ORGANISM_ORGANELLE_ORGANIZATION	0.983228792155822	0.983586095425475	0.982087133283902	0.983774935664886
GO_RELEASE_OF_CYTOCHROME_C_FROM_MITOCHONDRIA	0.990912355816143	0.990554180944869	0.98904478599413	0.988256199400964
GO_REGULATION_OF_CYTOKINE_SECRETION_INVOLVED_IN_IMMUNE_RESPONSE	0.993724543032851	0.994217650228236	0.992230709401791	0.994223475333083
GO_EMBRYONIC_HINDLIMB_MORPHOGENESIS	0.991526903697776	0.991367763493654	0.990424992276543	0.991465087892019
GO_LIVER_REGENERATION	0.989535217080375	0.988579316654486	0.988367078804659	0.987682322710624
GO_REGULATION_OF_RENAL_SODIUM_EXCRETION	0.968838977333176	0.961140704411116	0.969295187783612	0.965979227835992
GO_SPINAL_CORD_PATTERNING	0.981638957532752	0.984994049400973	0.977578091469369	0.981359796130526
GO_DNA_REPLICATION_INITIATION	0.989124121931199	0.989276772467566	0.9893578095288	0.986549031558128
GO_ERYTHROCYTE_MATURATION	0.984716123188103	0.984575794544719	0.986191605268542	0.986075603580456
GO_MEMBRANE_DEPOLARIZATION_DURING_CARDIAC_MUSCLE_CELL_ACTION_POTENTIAL	0.99521117742122	0.996674326459098	0.994204013346239	0.996084710010906
GO_BASIC_AMINO_ACID_TRANSPORT	0.996937289659985	0.996259257344042	0.996450848128406	0.99617960748276
GO_REGULATION_OF_CAMP_MEDIATED_SIGNALING	0.974967192120599	0.975774577012483	0.977330812842371	0.977299589972355
GO_CELL_MIGRATION_INVOLVED_IN_GASTRULATION	0.990405544733461	0.989239601970482	0.990217492311366	0.989220850078668
GO_POSITIVE_REGULATION_OF_ALPHA_BETA_T_CELL_PROLIFERATION	0.986486807532508	0.985438099679922	0.984607990712297	0.986908348345493
GO_RNA_DESTABILIZATION	0.979550467441004	0.980961914158413	0.977972204421786	0.980306276653532
GO_REGULATION_OF_OSTEOBLAST_PROLIFERATION	0.991377964698469	0.991848935180889	0.990417557753583	0.991390222248476
GO_CILIUM_OR_FLAGELLUM_DEPENDENT_CELL_MOTILITY	0.96778261963982	0.97212158871213	0.960770074650712	0.971510443502202
GO_VERY_LONG_CHAIN_FATTY_ACID_METABOLIC_PROCESS	0.979849151755207	0.980631309506969	0.981233146718789	0.983685664190741
GO_BROWN_FAT_CELL_DIFFERENTIATION	0.982235255777473	0.982430101538148	0.977902296216325	0.981334823974283
GO_LIPID_TRANSLOCATION	0.990700195007207	0.989782078934415	0.99137916319978	0.989638780118378
GO_INOSITOL_METABOLIC_PROCESS	0.976970913413774	0.989708748921796	0.984981358869455	0.983527990351494
GO_PROTEIN_ADP_RIBOSYLATION	0.990625075407812	0.993450769915899	0.991559107646937	0.992719061187404
GO_CELLULAR_SODIUM_ION_HOMEOSTASIS	0.991320105083303	0.990841492207362	0.991510939585307	0.991544549663563
GO_NEGATIVE_REGULATION_OF_CARTILAGE_DEVELOPMENT	0.971221599442023	0.969877648830423	0.972075074060614	0.971609284632527
GO_CHONDROITIN_SULFATE_BIOSYNTHETIC_PROCESS	0.982215877238669	0.983146816889714	0.98143406669171	0.982963899831259
GO_MEGAKARYOCYTE_DEVELOPMENT	0.991257554775069	0.992915204814389	0.990869286075041	0.991814876445798
GO_REGULATION_OF_HISTONE_H3_K9_METHYLATION	0.988554810376101	0.991115291722177	0.991531071727765	0.989036772720068
GO_VASODILATION	0.971744197857821	0.97591352663923	0.968866782206055	0.974556552765322
GO_NEURONAL_ION_CHANNEL_CLUSTERING	0.995916760120933	0.995960943965716	0.996137981016452	0.995891053580198
GO_PIGMENT_CELL_DIFFERENTIATION	0.992687933879986	0.99314337606634	0.992799965761448	0.993180267032751
GO_GLUCOCORTICOID_BIOSYNTHETIC_PROCESS	0.969776181632384	0.977284925013026	0.966619652639614	0.975235926962599
GO_REGULATION_OF_NEUROBLAST_PROLIFERATION	0.991985167908622	0.992334496731365	0.991022166358818	0.991220787932556
GO_DETECTION_OF_MOLECULE_OF_BACTERIAL_ORIGIN	0.992311069168851	0.993790837687517	0.991049356812286	0.992305413421339
GO_PHAGOSOME_ACIDIFICATION	0.987680799002047	0.988041985918747	0.98715765585486	0.987403714187247
6539	0.995306655203003	0.994983109313945	0.995173613617429	0.994833217290316
GO_VENTRAL_SPINAL_CORD_INTERNEURON_DIFFERENTIATION	0.970791871173554	0.974814256045614	0.963317034388727	0.972051679306462
GO_POSITIVE_REGULATION_OF_CARDIAC_MUSCLE_TISSUE_DEVELOPMENT	0.992428036582668	0.993553849801103	0.992050210540935	0.992871858905385
GO_KERATAN_SULFATE_CATABOLIC_PROCESS	0.986591934654829	0.977325093476396	0.985598945793237	0.978555151734415
GO_POSITIVE_REGULATION_OF_EXCITATORY_POSTSYNAPTIC_POTENTIAL	0.994733414720936	0.995146336658616	0.994995289082206	0.994886971708384
GO_NEGATIVE_REGULATION_OF_PATHWAY_RESTRICTED_SMAD_PROTEIN_PHOSPHORYLATION	0.992495785904568	0.991087744755243	0.991719363042013	0.990856391069151
GO_POSITIVE_REGULATION_OF_T_CELL_CYTOKINE_PRODUCTION	0.989495050448205	0.99043778374251	0.987866474908029	0.989575845978195
GO_PYRIMIDINE_CONTAINING_COMPOUND_SALVAGE	0.990754907729184	0.99201473326977	0.991160109555814	0.992746958042986
GO_REGULATION_OF_OLIGODENDROCYTE_DIFFERENTIATION	0.976515760238559	0.978713885417049	0.975193553103769	0.975902896131886
GO_TRNA_METHYLATION	0.993084288888904	0.992071464999163	0.992577422887847	0.991837608824766
GO_VIRAL_GENOME_REPLICATION	0.992125674927276	0.992290426167173	0.992030991540348	0.992754427511685
GO_NEGATIVE_REGULATION_OF_RELEASE_OF_CYTOCHROME_C_FROM_MITOCHONDRIA	0.987036324597861	0.991169713503192	0.987361943274082	0.991229662104244
GO_GOLGI_TO_ENDOSOME_TRANSPORT	0.99309126540248	0.991713775697512	0.993430377746105	0.992262441390404
GO_CARBOHYDRATE_TRANSMEMBRANE_TRANSPORT	0.98935158505509	0.991106552024464	0.988837122876621	0.989886185331238
GO_HEART_FORMATION	0.989836050154563	0.993224889567413	0.991129253854297	0.992072279196911
GO_POSITIVE_REGULATION_OF_MAST_CELL_ACTIVATION	0.9872926151094	0.991115590832794	0.984404145567253	0.989363572876859
GO_REGULATION_OF_ODONTOGENESIS	0.984144215746352	0.98375904574672	0.983224240131512	0.9818723495241
GO_PARTURITION	0.981126172239118	0.983090188221521	0.979330325653398	0.982740542822254
GO_NEGATIVE_REGULATION_OF_ANDROGEN_RECEPTOR_SIGNALING_PATHWAY	0.990097597781556	0.992420927333499	0.988815078969572	0.992653760072909
GO_ALPHA_LINOLENIC_ACID_METABOLIC_PROCESS	0.986933417955412	0.986630266470322	0.988850959539857	0.989650343549881
GO_REGULATION_OF_ARP2_3_COMPLEX_MEDIATED_ACTIN_NUCLEATION	0.994080407893023	0.9922601399444	0.992701818096852	0.991979902630811
124976	0.990167309501107	0.991013960181472	0.990407643188261	0.991237397963398
GO_MEIOTIC_CHROMOSOME_SEPARATION	0.994362988637201	0.993164382464607	0.993734821071192	0.993488748584193
GO_REGULATION_OF_CALCINEURIN_NFAT_SIGNALING_CASCADE	0.990018180780072	0.989953309631024	0.990727315500854	0.991011966586764
GO_DIOL_METABOLIC_PROCESS	0.986157106894031	0.985106200488643	0.980676174475493	0.983582520338677
GO_REGULATION_OF_RYANODINE_SENSITIVE_CALCIUM_RELEASE_CHANNEL_ACTIVITY	0.987418354936567	0.989240380579937	0.986641426440043	0.988967094710876
GO_OXYGEN_TRANSPORT	0.98445982670181	0.982516364980611	0.983219974555035	0.982944116894144
GO_POSITIVE_REGULATION_OF_TRIGLYCERIDE_BIOSYNTHETIC_PROCESS	0.996398366417565	0.996895604153106	0.996462936806471	0.995669592574521
GO_REGULATION_OF_MEMBRANE_PROTEIN_ECTODOMAIN_PROTEOLYSIS	0.987475770274276	0.986515884964532	0.988073327562116	0.987069809070704
GO_ORGAN_INDUCTION	0.991104144933465	0.9908615590443	0.991665147206147	0.991526290091063
GO_DNA_STRAND_ELONGATION	0.993641598478915	0.994327588872838	0.994158391069407	0.994596901256366
GO_MULTIVESICULAR_BODY_SORTING_PATHWAY	0.989966782278535	0.992351026714419	0.989914994033304	0.99166402901554
GO_OUTER_DYNEIN_ARM_ASSEMBLY	0.996098378229007	0.995936419807911	0.995647112723785	0.996252165010986
GO_POSITIVE_REGULATION_OF_CELLULAR_RESPONSE_TO_INSULIN_STIMULUS	0.993947335022183	0.994727481479194	0.992449957491191	0.994467556971182
2997	0.98537410193844	0.988477836746647	0.984815818701442	0.988431727995912
GO_NEGATIVE_REGULATION_OF_SMOOTHENED_SIGNALING_PATHWAY	0.985391564444016	0.990193998086705	0.986036379070659	0.988597170324508
GO_NUCLEOSIDE_SALVAGE	0.991515984444398	0.99206174984305	0.991150127828682	0.992801411198105
6777	0.991270600318497	0.990083128624798	0.989950303269142	0.988760863103715
GO_NEGATIVE_REGULATION_OF_ANOIKIS	0.989979891819437	0.98964973480401	0.988369153500872	0.988227056127706
GO_LACTATE_TRANSMEMBRANE_TRANSPORT	0.992031131200216	0.995844026532581	0.992510593451494	0.99403967459477
GO_PIGMENT_GRANULE_ORGANIZATION	0.990559587125205	0.992259262382845	0.990428964178431	0.991240847916698
GO_REGULATION_OF_INTERLEUKIN_13_PRODUCTION	0.980846976032699	0.979530211417927	0.982431382509661	0.976415917347138
GO_ACROSOME_ASSEMBLY	0.988260036656	0.982583739065997	0.988375658913745	0.985857128965973
GO_REGULATION_OF_INOSITOL_PHOSPHATE_BIOSYNTHETIC_PROCESS	0.973249972209259	0.978470893136907	0.968989441228977	0.978891798244198
GO_REGULATION_OF_INTRINSIC_APOPTOTIC_SIGNALING_PATHWAY_IN_RESPONSE_TO_DNA_DAMAGE_BY_P53_CLASS_MEDIATOR	0.989394449384381	0.994444627297071	0.992366851492979	0.993236705755739
GO_POSITIVE_REGULATION_OF_RECEPTOR_INTERNALIZATION	0.992421568123225	0.992834437475604	0.991883517475025	0.992638612170998
GO_CARDIAC_MUSCLE_CELL_CONTRACTION	0.989907057671251	0.990823349515891	0.98917265636571	0.989321638754522
GO_AMINO_SUGAR_CATABOLIC_PROCESS	0.996076610354797	0.995339372534503	0.996666880271531	0.996713119884088
GO_POSITIVE_REGULATION_OF_MACROPHAGE_CHEMOTAXIS	0.989584905515075	0.990017259626426	0.986699509766162	0.989774596187134
GO_REGULATION_OF_B_CELL_APOPTOTIC_PROCESS	0.988698752286188	0.990425042357558	0.988948388208362	0.989937561404263
GO_MITOCHONDRIAL_RNA_METABOLIC_PROCESS	0.982680641172013	0.983041955024873	0.981258362826659	0.984716897720053
GO_MODULATION_OF_EXCITATORY_POSTSYNAPTIC_POTENTIAL	0.995044726261318	0.994671828355405	0.994555201953879	0.993870250819188
GO_NUCLEUS_LOCALIZATION	0.994363659779038	0.995455264414689	0.994091561820726	0.994366560397095
GO_RESPONSE_TO_HEPATOCYTE_GROWTH_FACTOR	0.994705757178228	0.995665982013759	0.994402381235578	0.995946755154741
GO_REGULATION_OF_SYNAPTIC_VESICLE_EXOCYTOSIS	0.994052082876864	0.99285557593721	0.993527134219733	0.992869147683457
GO_FATTY_ACID_DERIVATIVE_TRANSPORT	0.980332630684763	0.985173680456649	0.977735270554454	0.982564142795767
GO_NATURAL_KILLER_CELL_ACTIVATION_INVOLVED_IN_IMMUNE_RESPONSE	0.935525051889548	0.936272225087564	0.927353065525132	0.93852463907176
GO_MALE_MEIOSIS_I	0.996358297015287	0.996087342966508	0.996397200305818	0.996209446861684
GO_POSITIVE_REGULATION_OF_SODIUM_ION_TRANSMEMBRANE_TRANSPORT	0.996018246198598	0.995469103828457	0.995703607261187	0.996256463123829
GO_CELLULAR_RESPONSE_TO_PROSTAGLANDIN_E_STIMULUS	0.99095541004302	0.991380439464456	0.991068622852663	0.991194000639829
GO_POSITIVE_REGULATION_OF_CIRCADIAN_RHYTHM	0.988632477209523	0.989864888128811	0.986395539622476	0.987944663683738
GO_ECTODERMAL_PLACODE_DEVELOPMENT	0.991472719165248	0.991308390849846	0.991228714182	0.992014403906063
GO_CELLULAR_RESPONSE_TO_ETHANOL	0.993329485389776	0.992902023993044	0.991229957101911	0.991201476844597
GO_RESPIRATORY_BURST	0.988063213251252	0.987867279333893	0.986925134459111	0.987581492995483
GO_CEREBRAL_CORTEX_GABAERGIC_INTERNEURON_DIFFERENTIATION	0.995036242868624	0.995636872333525	0.994270073796094	0.994149133746585
GO_MAINTENANCE_OF_CELL_POLARITY	0.992079916745416	0.991981500056883	0.990977218585165	0.99204081470256
GO_MRNA_CLEAVAGE	0.994427812480859	0.994893373080533	0.994828543683038	0.993830767039612
GO_POSITIVE_REGULATION_OF_URINE_VOLUME	0.973221782796494	0.965184195754061	0.975765060003257	0.964857531487518
GO_GLYCINE_METABOLIC_PROCESS	0.995047443691449	0.993733289874869	0.994982639125544	0.993499251550447
GO_ESTABLISHMENT_OF_NUCLEUS_LOCALIZATION	0.996764689959767	0.996065090058683	0.995406901128376	0.995815669185441
GO_CYTOPLASMIC_SEQUESTERING_OF_TRANSCRIPTION_FACTOR	0.989404805952477	0.992128846925503	0.988614742753497	0.990413169804002
GO_PROTEIN_TRANSPORT_ALONG_MICROTUBULE	0.982873397601983	0.982952079865517	0.979719038486354	0.981100235897401
GO_AUDITORY_RECEPTOR_CELL_DIFFERENTIATION	0.99237774764002	0.991795336772444	0.99172967310769	0.992074205402836
GO_REGULATION_OF_LIPOPOLYSACCHARIDE_MEDIATED_SIGNALING_PATHWAY	0.989989415798149	0.989458090030634	0.988641915271524	0.988914689736373
GO_CAMERA_TYPE_EYE_PHOTORECEPTOR_CELL_DIFFERENTIATION	0.963386637549272	0.975469676744536	0.960950984980921	0.969631725711269
GO_REGULATION_OF_GROWTH_HORMONE_SECRETION	0.997074892839583	0.995807082389987	0.997018247893345	0.995984890718296
GO_MICROGLIAL_CELL_ACTIVATION	0.994335578443834	0.993988916350339	0.993471509589077	0.994737359781976
10797	0.992036558612914	0.992406659553693	0.992018447099209	0.992582796796753
GO_RESPONSE_TO_ATP	0.992030256260726	0.993106678074444	0.991898427085626	0.992954599821255
GO_VOCALIZATION_BEHAVIOR	0.995864157644217	0.996477805870381	0.995561979521431	0.995741246779073
GO_GOLGI_TO_PLASMA_MEMBRANE_PROTEIN_TRANSPORT	0.993036458342331	0.993168628788852	0.99311417957855	0.993461520735379
GO_LONG_TERM_MEMORY	0.984502026975428	0.991205481771672	0.98258613628166	0.988594447063886
GO_ADRENAL_GLAND_DEVELOPMENT	0.961065729998433	0.97226586822359	0.966631354751559	0.963698891738573
GO_CELLULAR_RESPONSE_TO_CHOLESTEROL	0.993981773372837	0.994084587112254	0.99245100412105	0.994282621351349
GO_POSITIVE_REGULATION_OF_POTASSIUM_ION_TRANSMEMBRANE_TRANSPORTER_ACTIVITY	0.996141245544619	0.99524780945211	0.996235355960024	0.995596438716277
GO_ENTRAINMENT_OF_CIRCADIAN_CLOCK	0.986497176471959	0.984891210077929	0.985010795454845	0.985427899284571
GO_REGULATION_OF_CGMP_METABOLIC_PROCESS	0.964631679680347	0.973305037388598	0.964662091090096	0.972890020429543
GO_CELLULAR_RESPONSE_TO_AMINO_ACID_STARVATION	0.990831928669061	0.993311783654642	0.989144403346937	0.992545368150702
GO_REGULATION_OF_REGULATORY_T_CELL_DIFFERENTIATION	0.995531941146955	0.99660422321728	0.994785775076163	0.996203562839006
GO_CHONDROITIN_SULFATE_CATABOLIC_PROCESS	0.996415943951353	0.996019655473042	0.996165998163092	0.996069170114545
GO_RESPONSE_TO_AUDITORY_STIMULUS	0.987847743577133	0.982487411580976	0.988943998512763	0.983588120847478
GO_EPIBOLY	0.993418042334528	0.992575651310806	0.99240207186772	0.992236149519503
GO_CENTRAL_NERVOUS_SYSTEM_PROJECTION_NEURON_AXONOGENESIS	0.994646632775597	0.995810121574176	0.994010749268497	0.995647304825433
GO_INFLAMMATORY_RESPONSE_TO_ANTIGENIC_STIMULUS	0.988087996959074	0.988055745526882	0.987490334394895	0.988023601072907
GO_INTESTINAL_EPITHELIAL_CELL_DIFFERENTIATION	0.986649918529944	0.984020079329892	0.988169167977107	0.986901331984504
GO_NEGATIVE_REGULATION_OF_BEHAVIOR	0.969129362874897	0.975594904886343	0.968955886655349	0.974633701565204
GO_POSITIVE_REGULATION_OF_P38MAPK_CASCADE	0.975020989720685	0.977851262743566	0.970378871268708	0.981386320613589
GO_MEMBRANE_PROTEIN_INTRACELLULAR_DOMAIN_PROTEOLYSIS	0.990143637537601	0.992012763221484	0.990853549680184	0.992250875047288
GO_RESPONSE_TO_CAFFEINE	0.992685434538749	0.994846546573778	0.992256358047102	0.99430460791341
GO_DISTAL_TUBULE_DEVELOPMENT	0.983653911696779	0.984449145267003	0.986605460617526	0.984922767565866
GO_REGULATION_OF_HORMONE_BIOSYNTHETIC_PROCESS	0.973454776250378	0.974228898042124	0.973257911217067	0.973357936047299
GO_POSITIVE_REGULATION_OF_NEUROTRANSMITTER_SECRETION	0.995948867291605	0.996283608820777	0.995718500048441	0.996044666430839
GO_GENETIC_IMPRINTING	0.994112583649383	0.994036650325648	0.994101689539686	0.994033209159731
5481	0.994146363353506	0.99418396496731	0.993120057062807	0.993504587835196
GO_TROPHOBLAST_GIANT_CELL_DIFFERENTIATION	0.956255112413651	0.953156946149752	0.952208037630968	0.955984601297413
GO_ISOTYPE_SWITCHING	0.987742722807231	0.990387375264246	0.988329533801162	0.990672022704443
5663	0.983177711236271	0.98177061695895	0.985095614812099	0.980871884155716
GO_REGULATION_OF_EXOSOMAL_SECRETION	0.990513609671677	0.992453357186559	0.991523518515957	0.991047117139761
GO_REGULATION_OF_INCLUSION_BODY_ASSEMBLY	0.995032922994163	0.995875897417903	0.993840306979829	0.995981130587739
GO_REGULATION_OF_CHRONIC_INFLAMMATORY_RESPONSE	0.99494661951144	0.994818956221526	0.992315260751734	0.9941306303829
GO_REGULATION_OF_GLOMERULUS_DEVELOPMENT	0.985766843155711	0.986085116307902	0.983114024835739	0.986060504660256
GO_METHIONINE_METABOLIC_PROCESS	0.983632359751058	0.990376909111599	0.983761022434619	0.989361508861571
GO_NEGATIVE_REGULATION_OF_SKELETAL_MUSCLE_TISSUE_DEVELOPMENT	0.993022864884284	0.992962301597292	0.992347015131911	0.992773907386089
GO_REGULATION_OF_MRNA_POLYADENYLATION	0.992573860249262	0.995683869071255	0.993504740720544	0.994379549339891
GO_REGULATION_OF_ATTACHMENT_OF_SPINDLE_MICROTUBULES_TO_KINETOCHORE	0.995697964435937	0.996302421482058	0.995502312241024	0.996327396701276
GO_POSITIVE_REGULATION_OF_RESPONSE_TO_TUMOR_CELL	0.983153218694893	0.983687709604744	0.985348653564581	0.985809126280397
GO_POSITIVE_REGULATION_OF_TISSUE_REMODELING	0.988032515018628	0.986068418352216	0.988759371153709	0.987172336010128
GO_DORSAL_VENTRAL_NEURAL_TUBE_PATTERNING	0.993581080377422	0.995604380024753	0.993030177797269	0.995028724268024
GO_TOLL_LIKE_RECEPTOR_4_SIGNALING_PATHWAY	0.98945839640845	0.990758031812371	0.990175225575291	0.990639000235225
GO_RETINAL_METABOLIC_PROCESS	0.995469331917016	0.994502993331553	0.994693885984948	0.994896561074858
GO_POSITIVE_REGULATION_OF_PEPTIDYL_THREONINE_PHOSPHORYLATION	0.993840477881052	0.993162281821543	0.993616159951858	0.992173101202547
GO_OOCYTE_MATURATION	0.991589929106884	0.994021523864657	0.99086612246172	0.993570778143737
GO_SPERMATID_NUCLEUS_DIFFERENTIATION	0.990043426301568	0.990373638115692	0.99034797015343	0.989435958895355
28514	0.991567272072438	0.993244580023678	0.990211243733303	0.993064836182365
GO_POSITIVE_REGULATION_OF_NEUROLOGICAL_SYSTEM_PROCESS	0.985522218232079	0.987554289641102	0.986002901922559	0.988266996780206
GO_TRACHEA_DEVELOPMENT	0.986312856612848	0.985293222590471	0.987199939841601	0.985012770616192
GO_POSITIVE_REGULATION_OF_T_HELPER_CELL_DIFFERENTIATION	0.986459937060123	0.984719651732614	0.985898526567544	0.983863877259421
GO_NEGATIVE_REGULATION_OF_HUMORAL_IMMUNE_RESPONSE	0.996103306760102	0.996206622055368	0.996431580677701	0.996971868709883
1263	0.98819055613853	0.987524060958623	0.988047965360801	0.988004573378494
GO_APOPTOTIC_PROCESS_INVOLVED_IN_DEVELOPMENT	0.993461971167576	0.993305336758484	0.991641868271122	0.993083740739078
GO_RESPONSE_TO_LOW_DENSITY_LIPOPROTEIN_PARTICLE	0.990196274227659	0.990745507629408	0.988992240897293	0.99067742234845
GO_RETINOIC_ACID_METABOLIC_PROCESS	0.991924852994545	0.992495935710248	0.990193674535625	0.992499836825521
GO_SODIUM_ION_HOMEOSTASIS	0.988079166828102	0.989824049705676	0.986938702140488	0.990082966916036
GO_POSITIVE_REGULATION_OF_LAMELLIPODIUM_ASSEMBLY	0.995243471239862	0.995308927205488	0.994725773815607	0.995135818813746
GO_PURINE_NUCLEOTIDE_TRANSPORT	0.980439514016311	0.98910179985221	0.977122995926104	0.9840747626741
GO_NATURAL_KILLER_CELL_MEDIATED_IMMUNITY	0.983128645867081	0.986735166906213	0.985679593816294	0.982325244934879
GO_TELOMERE_MAINTENANCE_VIA_TELOMERASE	0.990000862897067	0.992369541937691	0.991671688815341	0.991429039579902
GO_REGULATION_OF_GRANULOCYTE_MACROPHAGE_COLONY_STIMULATING_FACTOR_PRODUCTION	0.97097294925859	0.973447486446234	0.966851594699218	0.967969201975679
GO_LIPID_PARTICLE_ORGANIZATION	0.993046647548478	0.994307915219554	0.992378680658477	0.993982866600823
GO_NEGATIVE_REGULATION_OF_MULTICELLULAR_ORGANISM_GROWTH	0.98117715926259	0.983003331899024	0.975661736401968	0.981403987955663
GO_NEGATIVE_REGULATION_OF_LYMPHOCYTE_APOPTOTIC_PROCESS	0.985316575044801	0.988211484058452	0.985566280472599	0.98808251578755
GO_JAK_STAT_CASCADE_INVOLVED_IN_GROWTH_HORMONE_SIGNALING_PATHWAY	0.983800053050336	0.98678659862588	0.980565428154596	0.985141908016461
GO_REGULATION_OF_STEM_CELL_POPULATION_MAINTENANCE	0.993869819638603	0.995047152143274	0.993039340886312	0.994434101067662
GO_GANGLIOSIDE_BIOSYNTHETIC_PROCESS	0.987754967484847	0.988996199712234	0.987270270295171	0.988797687147423
GO_POSITIVE_REGULATION_OF_ENDOPLASMIC_RETICULUM_UNFOLDED_PROTEIN_RESPONSE	0.992950119494375	0.994418160777045	0.993296604028311	0.992355444111951
GO_ANDROGEN_METABOLIC_PROCESS	0.992400133867008	0.991867109897334	0.992307258867576	0.991397963333949
GO_NEGATIVE_REGULATION_OF_EPIDERMIS_DEVELOPMENT	0.980252050479546	0.984107146020928	0.979782191179109	0.98054341459955
GO_INDOLE_CONTAINING_COMPOUND_METABOLIC_PROCESS	0.994131194807304	0.993249056687026	0.993975322889026	0.993229411139696
GO_REGULATION_OF_T_CELL_CYTOKINE_PRODUCTION	0.982935796512572	0.983650908057945	0.98316338992368	0.983880376596165
GO_REGULATION_OF_CHEMOKINE_BIOSYNTHETIC_PROCESS	0.992804578950879	0.99475783511988	0.992192482399255	0.993613497404522
GO_POSITIVE_REGULATION_OF_CARTILAGE_DEVELOPMENT	0.984980788675335	0.987828614724877	0.984299423848487	0.985129624376626
GO_MUSCLE_ATROPHY	0.987223844064479	0.988663791993909	0.992216695115209	0.991281391057093
5696	0.984180068469977	0.9874604742817	0.982101465568416	0.985164407194849
GO_PHOSPHATIDYLINOSITOL_DEPHOSPHORYLATION	0.992191603154317	0.99236316524202	0.991926270905561	0.991990621022052
GO_PYRIMIDINE_NUCLEOSIDE_TRIPHOSPHATE_METABOLIC_PROCESS	0.993118851754503	0.996174973669799	0.99194964398142	0.995060022505434
GO_LEUKOCYTE_APOPTOTIC_PROCESS	0.97908399558582	0.978435110147176	0.975813390963214	0.976542322740886
GO_NEGATIVE_REGULATION_OF_EMBRYONIC_DEVELOPMENT	0.989846268757888	0.990127932124213	0.990614140931391	0.989446953157964
GO_PEPTIDYL_GLUTAMIC_ACID_MODIFICATION	0.986884858247253	0.987289901584258	0.985612863952908	0.985637247980106
GO_NEGATIVE_REGULATION_OF_MAST_CELL_ACTIVATION	0.988478797628922	0.988835888481821	0.988069035245736	0.99011189514497
GO_EMBRYONIC_SKELETAL_JOINT_DEVELOPMENT	0.986253147669241	0.98949907439164	0.985149878265843	0.988166007908217
6198	0.992366532644894	0.991444219914934	0.992147607322993	0.991901923787796
GO_REGULATION_OF_TUMOR_NECROSIS_FACTOR_BIOSYNTHETIC_PROCESS	0.981877883920645	0.985307219617478	0.979448733244179	0.98453532819711
10826	0.993049537618337	0.994383580259311	0.992548016605917	0.994289049672926
GO_POSITIVE_REGULATION_OF_VASCULAR_PERMEABILITY	0.991466690965685	0.994986646560238	0.991690729428504	0.993939550147003
GO_NEURON_CELL_CELL_ADHESION	0.991715866252978	0.993830580872175	0.991722483767389	0.992509602779788
GO_CELLULAR_RESPONSE_TO_NITROGEN_LEVELS	0.991508013018909	0.992184980608797	0.988660602386709	0.990899920283853
898	0.991090981160648	0.991336922659028	0.990697247171987	0.991404539949104
GO_NEGATIVE_REGULATION_OF_MACROAUTOPHAGY	0.992976053166276	0.992885736108764	0.992635911790626	0.993185703060519
GO_POSITIVE_REGULATION_OF_GLYCOPROTEIN_METABOLIC_PROCESS	0.983835491591535	0.986783069390155	0.983222961216333	0.984665843260443
GO_REGULATION_OF_CYSTEINE_TYPE_ENDOPEPTIDASE_ACTIVITY_INVOLVED_IN_APOPTOTIC_SIGNALING_PATHWAY	0.987329821135376	0.985880258743581	0.986762192442189	0.985656709652156
GO_BLASTODERM_SEGMENTATION	0.985892870053317	0.987920272043106	0.986161009445782	0.985296220104765
GO_POSITIVE_REGULATION_BY_HOST_OF_VIRAL_PROCESS	0.993822465484421	0.994003904280502	0.993223235608111	0.99357751676004
GO_RETINA_LAYER_FORMATION	0.982056591449175	0.983404635107999	0.982291325761359	0.982360107420638
GO_CELLULAR_RESPONSE_TO_ZINC_ION	0.978624593038149	0.983408639101954	0.979469670940844	0.981218804126489
GO_POSITIVE_REGULATION_OF_NEUROTRANSMITTER_TRANSPORT	0.985278067655782	0.988130114551247	0.986514288939911	0.986903946524324
GO_NEUTRAL_LIPID_BIOSYNTHETIC_PROCESS	0.992315381645209	0.992006532484367	0.990765496081894	0.992372155916414
GO_ADENYLATE_CYCLASE_ACTIVATING_DOPAMINE_RECEPTOR_SIGNALING_PATHWAY	0.988481435537818	0.992482337327143	0.989221572611606	0.991565128121011
GO_DETECTION_OF_BIOTIC_STIMULUS	0.98601445181016	0.98728539894559	0.982432868321406	0.985614167703229
GO_RESPONSE_TO_VITAMIN_A	0.988929903009712	0.988311587064834	0.988841607364679	0.987991679735995
GO_POSITIVE_REGULATION_OF_IMMUNOGLOBULIN_SECRETION	0.98774475978745	0.987505895049438	0.987672815117947	0.986368911616828
GO_SARCOPLASMIC_RETICULUM_CALCIUM_ION_TRANSPORT	0.994234784449155	0.993143864307205	0.993270733318439	0.993784723366909
GO_POSITIVE_REGULATION_OF_LONG_TERM_SYNAPTIC_POTENTIATION	0.995425900548044	0.996233946053883	0.995004901364689	0.996081962780062
GO_GLYCEROPHOSPHOLIPID_CATABOLIC_PROCESS	0.996664988078762	0.996144674469287	0.996046179605255	0.996109917608432
GO_KERATAN_SULFATE_BIOSYNTHETIC_PROCESS	0.978500711808331	0.975578219896961	0.978378898642719	0.975078192586925
GO_NEGATIVE_REGULATION_OF_CIRCADIAN_RHYTHM	0.982800038653104	0.98232202561409	0.9814491990339	0.980151968329038
GO_POSITIVE_REGULATION_OF_LIPID_CATABOLIC_PROCESS	0.987537270229606	0.987554350705073	0.985398852614169	0.986243956923809
GO_TRIGLYCERIDE_CATABOLIC_PROCESS	0.974862189478284	0.974831123204537	0.974372904724396	0.977435047944102
GO_REGULATION_OF_SKELETAL_MUSCLE_ADAPTATION	0.987150589428228	0.983048067243973	0.99046612941608	0.987153393166309
GO_PROTEIN_K48_LINKED_DEUBIQUITINATION	0.99145181104363	0.992414918704916	0.991204445471783	0.99213191703666
GO_ENDOPLASMIC_RETICULUM_CALCIUM_ION_HOMEOSTASIS	0.995706382703035	0.995813086481816	0.995852316228172	0.995518817111726
8723	0.98664591482327	0.989477503090222	0.986716886537974	0.988175013895545
GO_REGULATION_OF_ANION_TRANSMEMBRANE_TRANSPORT	0.993626806291567	0.992712985039875	0.992597021958585	0.991196683603146
GO_NEGATIVE_REGULATION_OF_GLYCOPROTEIN_METABOLIC_PROCESS	0.982768309025424	0.982809363537624	0.980488704596415	0.982213420068179
GO_REGULATION_OF_HISTONE_PHOSPHORYLATION	0.99357696118428	0.992908336317516	0.993509328588405	0.992427886535205
GO_NEUROLOGICAL_SYSTEM_PROCESS_INVOLVED_IN_REGULATION_OF_SYSTEMIC_ARTERIAL_BLOOD_PRESSURE	0.99349935409404	0.9919689283375	0.993142802147117	0.992386568701373
84957	0.983894574762336	0.988245863619076	0.983180997216555	0.985426370129457
GO_AMELOGENESIS	0.992849633717567	0.994370699444727	0.993713194584893	0.993709081084498
7018	0.996977840063815	0.996597689776559	0.996164645468433	0.996297115185349
GO_REGULATION_OF_PROTON_TRANSPORT	0.990020210391707	0.993526900284038	0.987127463174009	0.992302894198366
GO_REGULATION_OF_NEURON_PROJECTION_REGENERATION	0.986188777470252	0.987018728850558	0.984241540740155	0.985749202087801
GO_NEGATIVE_REGULATION_OF_INTERLEUKIN_8_PRODUCTION	0.9877311700251	0.987890420678562	0.987469607939944	0.988038247816528
GO_POSITIVE_REGULATION_OF_SMAD_PROTEIN_IMPORT_INTO_NUCLEUS	0.996368048430445	0.997240909848487	0.996110710139176	0.996810342141411
GO_NEGATIVE_REGULATION_OF_SMOOTH_MUSCLE_CONTRACTION	0.985478934628988	0.984891130781787	0.982106206571491	0.982467323944582
GO_LEUKOCYTE_ADHESION_TO_VASCULAR_ENDOTHELIAL_CELL	0.986553449600526	0.988078806117921	0.986773641589977	0.988626488390246
GO_ZINC_II_ION_TRANSPORT	0.987366108237537	0.989335307733428	0.987245593924628	0.988494225400104
GO_INTERLEUKIN_1_MEDIATED_SIGNALING_PATHWAY	0.989931471601241	0.993407957442565	0.989480389936839	0.992735621028982
GO_POSITIVE_REGULATION_OF_SMOOTH_MUSCLE_CELL_MIGRATION	0.989875116458367	0.991107966702649	0.988819894518391	0.991882500289704
GO_VENTRICULAR_CARDIAC_MUSCLE_CELL_ACTION_POTENTIAL	0.99045203371488	0.992080876301555	0.990653770359473	0.990131576629982
GO_DNA_METHYLATION_INVOLVED_IN_GAMETE_GENERATION	0.994217075898653	0.994426368275986	0.993044296041464	0.993599740271609
GO_EPITHELIAL_CELL_APOPTOTIC_PROCESS	0.987249660527921	0.983131395097581	0.98872462399461	0.985175642962929
GO_RETROGRADE_TRANSPORT_ENDOSOME_TO_PLASMA_MEMBRANE	0.99212755901048	0.988794857934058	0.991386211813125	0.987987554766016
GO_DRUG_TRANSPORT	0.992114988421229	0.993643226355183	0.991278141448355	0.993272782550036
GO_CD4_POSITIVE_OR_CD8_POSITIVE_ALPHA_BETA_T_CELL_LINEAGE_COMMITMENT	0.992438918475964	0.995409655105333	0.991542293575663	0.99465068951663
GO_SEGMENT_SPECIFICATION	0.989254760052833	0.989426484828173	0.988565525699591	0.9887761442696
GO_CELLULAR_RESPONSE_TO_STEROL	0.991048732591661	0.994205593471219	0.991395569899486	0.993389753063634
GO_T_CELL_MIGRATION	0.96867747504289	0.960437311795103	0.969621863639028	0.965018979524933
GO_GOLGI_TO_VACUOLE_TRANSPORT	0.993419783710686	0.99277352311869	0.993403165372867	0.992465742862758
GO_IMMUNOGLOBULIN_PRODUCTION_INVOLVED_IN_IMMUNOGLOBULIN_MEDIATED_IMMUNE_RESPONSE	0.987444591112727	0.991352040014033	0.987183844526269	0.990129824652155
GO_NEGATIVE_T_CELL_SELECTION	0.992866627261909	0.994217527750174	0.992421719763721	0.99405380448633
GO_LIPOPROTEIN_LOCALIZATION	0.992225846260771	0.993143851532003	0.993453281465156	0.994197107433322
GO_REGULATION_OF_PROTEIN_LOCALIZATION_TO_CHROMOSOME_TELOMERIC_REGION	0.997631966895573	0.997046029768925	0.997590677156168	0.997186885299157
GO_NEGATIVE_REGULATION_OF_INTERLEUKIN_12_PRODUCTION	0.992415455019974	0.993189306594085	0.992396268444084	0.99329967471017
GO_REGULATION_OF_CELLULAR_RESPONSE_TO_VASCULAR_ENDOTHELIAL_GROWTH_FACTOR_STIMULUS	0.989769684731446	0.989186898483204	0.99014713648935	0.989335228393152
GO_NEGATIVE_REGULATION_OF_MACROPHAGE_DERIVED_FOAM_CELL_DIFFERENTIATION	0.995490613269087	0.996743432232798	0.994958776099729	0.996513876486295
GO_IMIDAZOLE_CONTAINING_COMPOUND_METABOLIC_PROCESS	0.981664418838785	0.987787971228745	0.979282971602425	0.985195261056758
GO_OXALATE_TRANSPORT	0.992239051515182	0.995428905769153	0.991753789826012	0.994901458827536
GO_CELLULAR_RESPONSE_TO_EXOGENOUS_DSRNA	0.986475140543053	0.990493558858828	0.983959364965967	0.989243936434365
GO_DNA_REPLICATION_CHECKPOINT	0.990908956240261	0.99334503839186	0.990758938029382	0.992378919911639
GO_RESPONSE_TO_ACETYLCHOLINE	0.978682801885088	0.982046578858288	0.977943142519855	0.981591345216349
GO_REGULATION_OF_ISOTYPE_SWITCHING	0.993671926610045	0.991780447947095	0.99287237936237	0.991603584100141
GO_REGULATION_OF_APPETITE	0.98566042779676	0.991216548741814	0.987504304035347	0.988652179836984
GO_PROTEIN_DEGLYCOSYLATION	0.994245833906068	0.994124719934407	0.99351275867056	0.9943599831237
GO_POSITIVE_REGULATION_OF_TRANSFORMING_GROWTH_FACTOR_BETA_PRODUCTION	0.992391000341429	0.990137211666727	0.992623486568049	0.99121812912083
GO_REGULATION_OF_PHOSPHOLIPASE_A2_ACTIVITY	0.99253601211361	0.993347730604984	0.99171401802529	0.99353138472063
5800	0.985713462944276	0.987105089568256	0.984923032716986	0.987301559200295
GO_MESODERMAL_CELL_DIFFERENTIATION	0.990825728326583	0.99040066336497	0.991031361506848	0.989225344281163
GO_METANEPHRIC_MESENCHYME_DEVELOPMENT	0.972038113231645	0.976371397642613	0.976634176735405	0.975206511634371
GO_BENZENE_CONTAINING_COMPOUND_METABOLIC_PROCESS	0.991037071057548	0.990471013039699	0.990189324391409	0.990538062160463
GO_AUDITORY_RECEPTOR_CELL_DEVELOPMENT	0.994847375684722	0.993801585459237	0.993411965584047	0.993421252776515
GO_REGULATION_OF_ACROSOME_REACTION	0.986754927303098	0.988348587213703	0.981168724944453	0.988451022388226
GO_NEURONAL_STEM_CELL_POPULATION_MAINTENANCE	0.987841819193767	0.98892460087697	0.986378304553231	0.988643500340072
GO_ACTIN_FILAMENT_POLYMERIZATION	0.994099777492856	0.994511582059199	0.993743334607363	0.994907857973661
GO_MACROPHAGE_CHEMOTAXIS	0.991283959869077	0.991820546526901	0.990651469882657	0.991919433488505
GO_POSITIVE_REGULATION_OF_INTERLEUKIN_4_PRODUCTION	0.989078940596267	0.985280224532304	0.988605353205983	0.986586131453202
GO_RESPONSE_TO_LIPOPROTEIN_PARTICLE	0.990038822939876	0.989703670759763	0.987259526881663	0.989464559272647
GO_AMINO_ACID_BETAINE_METABOLIC_PROCESS	0.994363316351788	0.993962277934187	0.994518290095335	0.993182459338499
GO_RIBONUCLEOPROTEIN_COMPLEX_DISASSEMBLY	0.997779869147285	0.997692831316918	0.997863526609062	0.99783863428931
GO_CELL_SUBSTRATE_ADHERENS_JUNCTION_ASSEMBLY	0.994341833068099	0.993960737492389	0.995346747856586	0.994807533268406
GO_ENTEROENDOCRINE_CELL_DIFFERENTIATION	0.955163532996533	0.970306007040217	0.953254720631508	0.968608956649727
5770	0.996700049482856	0.997335207626997	0.996688896280063	0.996983061358829
GO_RHYTHMIC_BEHAVIOR	0.979712266984035	0.985820198765482	0.980536459618113	0.982461687312041
GO_ARGININE_METABOLIC_PROCESS	0.98680488701339	0.988684213037152	0.987324290923139	0.987231168056152
GO_ACIDIC_AMINO_ACID_TRANSPORT	0.994716535545179	0.994994268242559	0.993968092028459	0.994678647173929
GO_RESPONSE_TO_INTERLEUKIN_6	0.994021245702819	0.991359051003544	0.993303533832898	0.992161614005246
GO_BRANCHING_INVOLVED_IN_LABYRINTHINE_LAYER_MORPHOGENESIS	0.980167890180976	0.979501699441908	0.977688716526901	0.978259764794891
GO_CELLULAR_RESPONSE_TO_ANTIBIOTIC	0.992905386499071	0.991532900447343	0.992449036601914	0.992285906737048
GO_NEGATIVE_REGULATION_OF_LYASE_ACTIVITY	0.98862418654601	0.991129434962311	0.987467308439392	0.990788786259486
GO_MONOVALENT_INORGANIC_ANION_HOMEOSTASIS	0.992428779406069	0.989007142728914	0.991237407294228	0.987237653624883
GO_CYCLOOXYGENASE_PATHWAY	0.990664022280702	0.987697819891872	0.990843556512683	0.987988501237794
GO_GRANULOCYTE_DIFFERENTIATION	0.981289067547721	0.980127816020349	0.9795722031567	0.979152659432067
GO_GOLGI_RIBBON_FORMATION	0.997705906675342	0.997055400626019	0.997201674720924	0.99728724945311
GO_NEGATIVE_REGULATION_OF_ENDOPLASMIC_RETICULUM_UNFOLDED_PROTEIN_RESPONSE	0.984711758682227	0.988456862057881	0.985118230512696	0.986397345393013
GO_DEOXYRIBONUCLEOTIDE_BIOSYNTHETIC_PROCESS	0.994251522591009	0.994202900365607	0.993786164214489	0.994071211991875
GO__DE_NOVO_POSTTRANSLATIONAL_PROTEIN_FOLDING	0.996758390507422	0.996714583055704	0.996517473627753	0.99640322417141
GO_PERK_MEDIATED_UNFOLDED_PROTEIN_RESPONSE	0.993401001435394	0.994969583282904	0.992758993440473	0.994927844531952
GO_RESPONSE_TO_CORTICOSTERONE	0.983618348532005	0.982769162811556	0.980590406264148	0.982083052480374
50853	0.987238332607511	0.990037871270956	0.983520877151807	0.987685367623097
GO_POSITIVE_REGULATION_OF_CYSTEINE_TYPE_ENDOPEPTIDASE_ACTIVITY_INVOLVED_IN_APOPTOTIC_SIGNALING_PATHWAY	0.985687598170546	0.985267297193137	0.984879781986483	0.984267810365879
GO_POSITIVE_REGULATION_OF_RENAL_SODIUM_EXCRETION	0.931127879550291	0.915771044169343	0.929645616411026	0.928428360794985
GO_RESPONSE_TO_STIMULUS_INVOLVED_IN_REGULATION_OF_MUSCLE_ADAPTATION	0.985352015645779	0.982315644548375	0.988828325690182	0.988828542914843
GO_DETECTION_OF_MECHANICAL_STIMULUS_INVOLVED_IN_SENSORY_PERCEPTION_OF_SOUND	0.987597496437889	0.991178400721885	0.98637671428616	0.989691937269991
GO_POSITIVE_REGULATION_OF_EPIDERMAL_GROWTH_FACTOR_ACTIVATED_RECEPTOR_ACTIVITY	0.98448414998198	0.98467610728623	0.984123475066648	0.985105573240364
GO_MRNA_TRANSCRIPTION	0.99166408234415	0.992733838211302	0.990936026759336	0.99219005208268
GO_GDP_METABOLIC_PROCESS	0.996707372028778	0.997189854135208	0.997082960285812	0.997153281310339
GO_REGULATION_OF_PROTEIN_HOMOOLIGOMERIZATION	0.995468792492586	0.996865785295959	0.995240509212401	0.996485700573061
GO_POTASSIUM_ION_IMPORT	0.987029882310605	0.988306708462786	0.986052812106185	0.988257529115895
GO_POSITIVE_REGULATION_OF_INTERFERON_GAMMA_BIOSYNTHETIC_PROCESS	0.959135852191429	0.973492957675632	0.965587839076469	0.961273167071573
GO_PROTEIN_TARGETING_TO_PLASMA_MEMBRANE	0.993795733937382	0.995510651689981	0.994448150457442	0.995683517025068
GO_REGULATION_OF_DNA_DAMAGE_CHECKPOINT	0.994326267800467	0.995233246025957	0.994277942525023	0.994961080033452
GO_NEGATIVE_REGULATION_OF_LIPID_TRANSPORT	0.994072751643979	0.994030131693101	0.993815828974823	0.993910889489204
GO_REGULATION_OF_HEART_RATE_BY_CARDIAC_CONDUCTION	0.99222071712355	0.994155315631542	0.991133714911012	0.993040281019161
GO_KETONE_BIOSYNTHETIC_PROCESS	0.995079122250195	0.995105471217492	0.994932415194417	0.994789038692619
GO_I_KAPPAB_PHOSPHORYLATION	0.988219901944364	0.990813285310195	0.986868831533516	0.990553526924035
GO_POSITIVE_REGULATION_OF_MRNA_3_END_PROCESSING	0.97395046334721	0.983234170903774	0.976550596941894	0.981360418915181
GO_GROOMING_BEHAVIOR	0.982129758025394	0.984016421569783	0.974971919903215	0.980347076039216
GO_REGULATION_OF_HISTONE_H3_K4_METHYLATION	0.992871322039117	0.994109009209968	0.993051341674817	0.993477454469599
GO_REGULATION_OF_ANOIKIS	0.986521479891183	0.984310741635175	0.98592559089839	0.9846732384282
GO_POSITIVE_REGULATION_OF_CARDIAC_MUSCLE_CELL_PROLIFERATION	0.991153894367264	0.992895040583937	0.990042977828829	0.991641290431226
GO_NEGATIVE_REGULATION_OF_VIRAL_ENTRY_INTO_HOST_CELL	0.987094689877517	0.98813247500987	0.985505448642077	0.988119512001123
GO_NEGATIVE_REGULATION_OF_B_CELL_PROLIFERATION	0.972774124643966	0.97431485263469	0.968445891076853	0.970986319071292
GO_PURINE_NUCLEOBASE_METABOLIC_PROCESS	0.9860706729056	0.984077273492393	0.985085527320667	0.983823676754804
GO_MITOCHONDRIAL_CALCIUM_ION_TRANSPORT	0.989350608095603	0.989751979868816	0.98700468582251	0.989601380757163
GO_NUCLEOBASE_CONTAINING_SMALL_MOLECULE_INTERCONVERSION	0.995265846205452	0.996767619768996	0.994686653529876	0.996164818868719
GO_MITOCHONDRIAL_FUSION	0.990436371728946	0.98880002597504	0.989418017189252	0.988176452834685
55844	0.996301054934486	0.995966483223984	0.996180566839239	0.996183748895663
9370	0.992499744110719	0.9937151005636	0.993142846181803	0.993721746118675
GO_CARTILAGE_DEVELOPMENT_INVOLVED_IN_ENDOCHONDRAL_BONE_MORPHOGENESIS	0.982795566609327	0.985065876434855	0.980902080580247	0.984703197144486
GO_NEGATIVE_REGULATION_OF_EPIDERMAL_CELL_DIFFERENTIATION	0.981648181640901	0.986081713770691	0.981292815604283	0.98279314941533
GO_CELLULAR_RESPONSE_TO_PH	0.991026361933421	0.992826134464792	0.989978327686505	0.991861961765657
GO_DSRNA_FRAGMENTATION	0.993554804520654	0.992755409155764	0.994368203578208	0.992022121166351
GO_NEGATIVE_REGULATION_OF_CATECHOLAMINE_SECRETION	0.97726645421736	0.976350874389619	0.977704108289991	0.978183135862487
GO_RESPONSE_TO_VITAMIN_E	0.99109499591972	0.98852690368465	0.991139039519996	0.987784205684678
GO_LYMPH_VESSEL_MORPHOGENESIS	0.995544763584667	0.994410434546844	0.994198440658885	0.994299395503696
GO_OLIGOSACCHARIDE_BIOSYNTHETIC_PROCESS	0.988659583898888	0.989206999896427	0.989657153618512	0.986367452173958
GO_NEGATIVE_REGULATION_OF_CELL_CYCLE_G2_M_PHASE_TRANSITION	0.993043001105007	0.994597478243832	0.993191633605222	0.99412119656148
GO_PURINE_NUCLEOSIDE_CATABOLIC_PROCESS	0.990836380535722	0.990580112471506	0.989717981988919	0.989137725175138
GO_RESPONSE_TO_MUSCLE_ACTIVITY	0.987405695388783	0.985843999487902	0.987753646985119	0.985923652606439
GO_REGULATION_OF_CATENIN_IMPORT_INTO_NUCLEUS	0.988259120543487	0.98620008933328	0.988634214901813	0.986274853771177
GO_FUSION_OF_SPERM_TO_EGG_PLASMA_MEMBRANE	0.987654905666955	0.988681465769676	0.986849875688302	0.988665664194029
GO_TRACHEA_MORPHOGENESIS	0.985838866976199	0.985270429828467	0.983838673729467	0.986462163609872
GO_ENDOTHELIAL_CELL_PROLIFERATION	0.991502216475006	0.991665134887382	0.990127797625586	0.991085866616391
GO_VESICLE_MEDIATED_TRANSPORT_BETWEEN_ENDOSOMAL_COMPARTMENTS	0.992688853083049	0.991859844279139	0.993719019300121	0.990985176902929
GO_MEGAKARYOCYTE_DIFFERENTIATION	0.990814466119687	0.991093598633263	0.990174182564871	0.990345629716103
GO_PROTEIN_DEPOLYMERIZATION	0.987859576026182	0.989560585861615	0.986776996034125	0.988014136926903
GO_GLOMERULAR_EPITHELIUM_DEVELOPMENT	0.988601103261462	0.990311647176578	0.988294219725398	0.988787365447666
GO_STRAND_DISPLACEMENT	0.997217362871416	0.99729953707587	0.996964844812446	0.997298470259972
GO_PURINERGIC_NUCLEOTIDE_RECEPTOR_SIGNALING_PATHWAY	0.985353510218322	0.987320830511566	0.985450185114349	0.987261022265869
GO_PIRNA_METABOLIC_PROCESS	0.993323571171947	0.994507948835603	0.992958559601388	0.991792445861552
GO_NEGATIVE_REGULATION_OF_GLUCOSE_TRANSPORT	0.993527300959053	0.994360088599694	0.994255269750826	0.994492716506672
2548	0.992654548746416	0.993154829382459	0.992339120435925	0.993079881212709
10859	0.998216140551763	0.997982855746966	0.998065379551978	0.997796570826682
GO_NEGATIVE_REGULATION_OF_CELLULAR_SENESCENCE	0.992165302402636	0.993406958642539	0.993287603607882	0.992290212455745
GO_POSITIVE_REGULATION_OF_ACTIVATED_T_CELL_PROLIFERATION	0.97309861260243	0.97125563984614	0.972556792838505	0.969087104917097
GO_POSITIVE_REGULATION_OF_MYOBLAST_DIFFERENTIATION	0.987638356599853	0.987904951622895	0.987679471302592	0.98753811159118
80025	0.995806411437634	0.996072427763957	0.995204534850869	0.995710844788443
GO_MEMBRANE_PROTEIN_ECTODOMAIN_PROTEOLYSIS	0.992658477049303	0.993290149987507	0.992126132384251	0.993529855566019
GO_PERICARDIUM_DEVELOPMENT	0.98916918596363	0.991508684596436	0.989652797951667	0.990881715989917
GO_PEROXISOMAL_TRANSPORT	0.985933475580757	0.988337649098387	0.985718954031332	0.988207491241317
GO_POSITIVE_REGULATION_OF_ADHERENS_JUNCTION_ORGANIZATION	0.988627019347013	0.989214724120377	0.987957556082973	0.98890543505212
4038	0.971768553755369	0.975712478897742	0.97355257918303	0.975246601089873
GO_REGULATION_OF_MYOBLAST_FUSION	0.970121452303991	0.968352260114083	0.973469382328545	0.96927541177911
GO_REGULATION_OF_NEUROTRANSMITTER_UPTAKE	0.977135047276127	0.980915395226992	0.976037479192759	0.979004440346487
GO_ACTIVIN_RECEPTOR_SIGNALING_PATHWAY	0.977446984253296	0.984316491696363	0.97470237492964	0.982614950730605
2185	0.993827987332759	0.994431177365734	0.993462065443215	0.994124180372308
GO_RENAL_SYSTEM_VASCULATURE_DEVELOPMENT	0.980050796493439	0.975221574541985	0.981821449875897	0.977966901117411
GO_FUCOSE_METABOLIC_PROCESS	0.989140117721967	0.992622529687614	0.989086293289863	0.99159600928174
GO_REGULATION_OF_AMINO_ACID_TRANSPORT	0.989046740663117	0.991804624173447	0.987548002346782	0.989741784521995
GO_APOPTOTIC_DNA_FRAGMENTATION	0.984641830841058	0.982558532394649	0.982779985057341	0.982255816158043
GO_NEGATIVE_REGULATION_OF_LIPID_STORAGE	0.995318892285283	0.99632647945733	0.994771646070995	0.996404634462489
GO_REGULATION_OF_MICROVILLUS_ORGANIZATION	0.995911368997421	0.99664612523786	0.995251208161572	0.996537106380332
GO_SCF_DEPENDENT_PROTEASOMAL_UBIQUITIN_DEPENDENT_PROTEIN_CATABOLIC_PROCESS	0.98964400944093	0.992899398531965	0.989166631952848	0.992223420342466
GO_ENTERIC_NERVOUS_SYSTEM_DEVELOPMENT	0.989428676853477	0.990387758517444	0.98812156560419	0.989116856814717
GO_MUSCLE_CELL_FATE_COMMITMENT	0.983727449829455	0.986185384191616	0.982822037599052	0.983905965562987
GO_PERIPHERAL_NERVOUS_SYSTEM_AXON_ENSHEATHMENT	0.99417609697395	0.994506615122793	0.991941287017698	0.994083963749686
GO_IRON_ION_IMPORT	0.996525318116279	0.996803675121711	0.995795313850518	0.997082308903343
GO_REGULATION_OF_METANEPHROS_DEVELOPMENT	0.986770101790652	0.987340112938911	0.987125810217782	0.985518077337359
GO_NUCLEAR_TRANSCRIBED_MRNA_POLY_A_TAIL_SHORTENING	0.99559352422695	0.995193835975263	0.996291160795217	0.995177599666804
GO_REGULATION_OF_GUANYLATE_CYCLASE_ACTIVITY	0.9688378904284	0.979813120091425	0.966168192170323	0.974730513044841
GO_REGULATION_OF_MONOCYTE_DIFFERENTIATION	0.988969054971187	0.989644552112171	0.987513309628409	0.989338865485257
GO_REGULATION_OF_CELL_COMMUNICATION_BY_ELECTRICAL_COUPLING	0.994423211445907	0.994767631972791	0.99370958163098	0.995787443857902
GO_SPINAL_CORD_ASSOCIATION_NEURON_DIFFERENTIATION	0.983701437400675	0.989270940895032	0.984788152756212	0.987309701335811
GO_CYTOKINE_PRODUCTION_INVOLVED_IN_IMMUNE_RESPONSE	0.994955269166306	0.995461714884841	0.994380416474956	0.994954984577991
GO_DEOXYRIBOSE_PHOSPHATE_CATABOLIC_PROCESS	0.993508637235936	0.992961086255935	0.992768276971495	0.993065961356144
GO_NEGATIVE_REGULATION_OF_LEUKOCYTE_DEGRANULATION	0.992280679071071	0.99333161169942	0.993784695763805	0.993785720603312
GO_NUCLEAR_PORE_COMPLEX_ASSEMBLY	0.994977680868386	0.994910440238215	0.994324801305421	0.993756356000788
GO_PHOSPHATIDYLETHANOLAMINE_BIOSYNTHETIC_PROCESS	0.996008907430373	0.996297649631202	0.995734250534318	0.996246955399022
GO_ENDOCYTIC_RECYCLING	0.984870926372241	0.988450488749496	0.98324548546125	0.989041131690897
GO_POSITIVE_REGULATION_OF_TRANSCRIPTION_REGULATORY_REGION_DNA_BINDING	0.984998872935111	0.988089359350166	0.98280727824111	0.985790434373445
GO_REGULATION_OF_INTERLEUKIN_17_PRODUCTION	0.984400147175988	0.984478645482065	0.983544881558454	0.983860088113371
GO_SUPEROXIDE_ANION_GENERATION	0.990255392328622	0.987071376461529	0.989476534530427	0.987737418477513
GO_POSITIVE_REGULATION_OF_INTERLEUKIN_17_PRODUCTION	0.98198470929862	0.982252723550598	0.983928374363022	0.981419103191267
545	0.989340668990901	0.991654957851256	0.989395506351075	0.992395298443037
GO_URONIC_ACID_METABOLIC_PROCESS	0.978204350024634	0.980169228181879	0.979448619349447	0.976217741879772
GO_REGULATION_OF_DELAYED_RECTIFIER_POTASSIUM_CHANNEL_ACTIVITY	0.992161721014983	0.992123626812807	0.990475156809854	0.991770398325745
GO_RESPONSE_TO_YEAST	0.993395702996405	0.991223472886283	0.993369931280419	0.992435229163315
3074	0.954020532526032	0.95369236924779	0.941181393912829	0.954178943823542
GO_KIDNEY_MESENCHYME_DEVELOPMENT	0.973562273016268	0.975315378290632	0.974156351756002	0.975048948683557
GO_REPLICATIVE_SENESCENCE	0.9960022292033	0.996229409719595	0.995786332092792	0.995363408398005
GO_DENDRITIC_SPINE_ORGANIZATION	0.996570399888967	0.996489888293167	0.996734534793106	0.995764167932607
GO_HISTONE_H2A_ACETYLATION	0.993077314655685	0.993579286874274	0.991784871408111	0.993162435093682
1630	0.985225766321297	0.98416512598473	0.985173465387922	0.984862075374174
GO_NEGATIVE_REGULATION_OF_MEGAKARYOCYTE_DIFFERENTIATION	0.94995999161623	0.950999802445136	0.937883447209361	0.949553904564419
GO_ACTIVATION_OF_MAPKKK_ACTIVITY	0.990956260171848	0.989879304716005	0.991321719667943	0.991650732807449
GO_RRNA_3_END_PROCESSING	0.995057195240724	0.996310714498353	0.994465715626262	0.995720505097422
GO_POSITIVE_REGULATION_OF_MICROTUBULE_POLYMERIZATION	0.992882864107512	0.994353289287283	0.992656032830516	0.992256959653988
GO_PYRIMIDINE_CONTAINING_COMPOUND_TRANSMEMBRANE_TRANSPORT	0.98680517713904	0.986994773998267	0.987464920560152	0.986057149715988
GO_BRANCHED_CHAIN_AMINO_ACID_METABOLIC_PROCESS	0.992481795578352	0.994053225875922	0.99328772669522	0.992628677747202
GO_ENERGY_HOMEOSTASIS	0.986408205712058	0.986088193981222	0.985091381046393	0.985322724413986
GO_NEGATIVE_REGULATION_OF_T_CELL_MEDIATED_IMMUNITY	0.995442213086117	0.996234183324294	0.995683755991638	0.996007391465104
GO_REGULATION_OF_CELL_PROLIFERATION_INVOLVED_IN_HEART_MORPHOGENESIS	0.986225119769526	0.985971265712808	0.984591277938344	0.986738530392916
GO_UBIQUINONE_METABOLIC_PROCESS	0.993996396734683	0.995341379915449	0.994721364594969	0.995519049706998
GO_EARLY_ENDOSOME_TO_GOLGI_TRANSPORT	0.994241152867542	0.995696756564161	0.994047305706098	0.995392668401108
4323	0.988723863983939	0.989562358037701	0.988321065092161	0.990091419496399
83737	0.99245903234505	0.994535166964676	0.992840609061385	0.99312011316669
GO_BEHAVIORAL_RESPONSE_TO_COCAINE	0.984669869176869	0.988127098666517	0.982731604184925	0.986778989121866
GO_HISTONE_MRNA_METABOLIC_PROCESS	0.992297767057108	0.994454321553542	0.993002298096578	0.992583439488004
GO_PYRIMIDINE_DEOXYRIBONUCLEOTIDE_METABOLIC_PROCESS	0.994570472011769	0.995783720527771	0.993699977195344	0.995532162772627
GO_RESPONSE_TO_PARATHYROID_HORMONE	0.99150814773892	0.990614647371408	0.993325384669392	0.991979001413597
GO_HIGH_DENSITY_LIPOPROTEIN_PARTICLE_REMODELING	0.993391747510294	0.993395819423121	0.992533293799938	0.993560530801902
GO_POSITIVE_REGULATION_OF_PROTEIN_DEPOLYMERIZATION	0.986775601342395	0.990228311378619	0.985629161683592	0.988456542591503
GO_MUSCLE_HYPERTROPHY	0.986755597497743	0.987313509164471	0.985733972589905	0.986106433843796
GO_NEGATIVE_REGULATION_OF_PROTEIN_LOCALIZATION_TO_CELL_PERIPHERY	0.996674659014806	0.99610811598426	0.99652923522729	0.995671641354012
GO_REGULATION_OF_PHOSPHOLIPID_BIOSYNTHETIC_PROCESS	0.989487669848826	0.993685306667389	0.989636187626172	0.992828469723408
2885	0.989364436063967	0.992319734815678	0.988799876278692	0.992109467876304
51706	0.993982474933118	0.993145173200969	0.993012789845461	0.992923829990508
GO_CDP_DIACYLGLYCEROL_METABOLIC_PROCESS	0.994966060901358	0.994878173589494	0.994555023485933	0.9944524889683
GO_FUCOSYLATION	0.981570132985955	0.982484716830229	0.981130103500322	0.981002715004521
GO_NEUROMUSCULAR_PROCESS_CONTROLLING_POSTURE	0.989201425897432	0.987689253800157	0.988300527148236	0.987058317318719
GO_POSITIVE_REGULATION_OF_CELL_SIZE	0.985925377280672	0.981803283419075	0.987609806808436	0.984710166085289
GO_DETECTION_OF_LIGHT_STIMULUS_INVOLVED_IN_SENSORY_PERCEPTION	0.987490666224282	0.987361880098649	0.986059830276623	0.987339700796969
GO_PROTEIN_LOCALIZATION_TO_CELL_SURFACE	0.983941572905514	0.984182239200602	0.982598829845391	0.985087251570204
GO_REGULATION_OF_INTERLEUKIN_8_SECRETION	0.980047451120453	0.981528149864156	0.978555100490707	0.981009058525374
GO_REGULATION_OF_SUPEROXIDE_METABOLIC_PROCESS	0.992789909556893	0.994419575867944	0.992503027436175	0.994160218136774
GO_POSITIVE_REGULATION_OF_NEURON_MIGRATION	0.995281373786699	0.994861339594151	0.995254045677137	0.99472335062823
GO_REGULATION_OF_LONG_TERM_NEURONAL_SYNAPTIC_PLASTICITY	0.989877108175687	0.990616010362481	0.99075147283109	0.991557921921522
GO_ACROSOME_REACTION	0.987126112733906	0.99021258504622	0.9831256643531	0.989714635681797
GO_SOMATIC_STEM_CELL_DIVISION	0.990518541131013	0.990519306671563	0.989880362366569	0.990700080144019
GO_HISTONE_MRNA_CATABOLIC_PROCESS	0.994558406936329	0.995119814945678	0.994335534901364	0.994369146277453
GO_ACETYL_COA_BIOSYNTHETIC_PROCESS	0.991091965737778	0.993009180450114	0.990280841259926	0.992097284512558
GO_RESPONSE_TO_ARSENIC_CONTAINING_SUBSTANCE	0.993170956421006	0.993060544834329	0.99344721666074	0.993384767336146
GO_CARDIOLIPIN_METABOLIC_PROCESS	0.99372632592446	0.990920081257494	0.991513121816674	0.989986843653056
GO_PLASMA_MEMBRANE_FUSION	0.989835480910697	0.989221456010822	0.989113018401358	0.989250286152986
GO_NONMOTILE_PRIMARY_CILIUM_ASSEMBLY	0.99422252284595	0.99484184304433	0.994214273255396	0.994301233037849
GO_HEART_TRABECULA_FORMATION	0.986602145886352	0.992237128920429	0.987634453306415	0.989204747064929
GO_TOR_SIGNALING	0.994185822429175	0.995206343664571	0.993887008273227	0.995517530568189
GO_MEMBRANE_HYPERPOLARIZATION	0.991220035710317	0.993412450916013	0.990966603107279	0.992780455213678
GO_CELLULAR_WATER_HOMEOSTASIS	0.987691193315081	0.987076975977892	0.988535340362605	0.989062273319648
GO_STRIATED_MUSCLE_CELL_PROLIFERATION	0.987324702540371	0.989410734504584	0.987876483786702	0.990091661712926
GO_THALAMUS_DEVELOPMENT	0.980145826415767	0.981633150383036	0.979449587287488	0.979839339836068
GO_STEROL_CATABOLIC_PROCESS	0.987966382362501	0.989528230836088	0.988086550447691	0.988416505879927
GO_NEGATIVE_REGULATION_OF_CHEMOKINE_PRODUCTION	0.987259393096724	0.987723455461145	0.984824172522466	0.98784789694657
GO_DETERMINATION_OF_ADULT_LIFESPAN	0.996154126806169	0.995601947608738	0.996188583022875	0.995472317734551
GO_REGULATION_OF_PROTEIN_KINASE_C_SIGNALING	0.995712253480096	0.994807531748126	0.994818615066749	0.994627235301264
GO_MACROPHAGE_DIFFERENTIATION	0.987767417082681	0.989527664136134	0.984461853702507	0.987847490345224
GO_PHARYNGEAL_SYSTEM_DEVELOPMENT	0.989752605723975	0.988651080710353	0.989723627999478	0.988317030605715
GO_REGULATION_OF_ESTABLISHMENT_OR_MAINTENANCE_OF_CELL_POLARITY	0.994934512353998	0.995638031913702	0.994591368390513	0.995618820707902
GO_MYELIN_ASSEMBLY	0.995036563433177	0.996484832050318	0.995223356328308	0.995804834762643
GO_ERROR_PRONE_TRANSLESION_SYNTHESIS	0.995389366084593	0.99596758466125	0.99506137234454	0.995967200528855
GO_MAST_CELL_MEDIATED_IMMUNITY	0.985857916707105	0.984149298040208	0.985698006627631	0.985676937448779
GO_POSITIVE_REGULATION_OF_PROTEIN_DEACETYLATION	0.993052813488128	0.99383811497041	0.991262298534423	0.993925317809298
7535	0.994907851852174	0.992134282931947	0.995116862644561	0.992125798357583
282618	0.99392631921977	0.995747190825039	0.992910718562795	0.994915154574652
GO_NEGATIVE_REGULATION_OF_MONOOXYGENASE_ACTIVITY	0.99051473924098	0.991069905764563	0.992445580181083	0.990957934338513
GO_LATERAL_VENTRICLE_DEVELOPMENT	0.990098766306234	0.993458965846393	0.990203157753	0.992459749437807
GO_CELL_MIGRATION_IN_HINDBRAIN	0.994731869403473	0.994082307748069	0.993608471879039	0.993553806640339
GO_TRIPARTITE_REGIONAL_SUBDIVISION	0.984169253346374	0.984617452587365	0.981399024921221	0.981147527941081
GO_ORGANIC_CATION_TRANSPORT	0.990288412413775	0.990220692493162	0.985787106266861	0.98932374795133
GO_SLEEP	0.986904005602586	0.986825902234027	0.987831306802428	0.986670824666657
1515	0.96998865437862	0.967653585467897	0.968038017104525	0.969323818830492
GO_URATE_METABOLIC_PROCESS	0.990571271718437	0.995092507619185	0.9902352532688	0.99366640204215
GO_TETRAHYDROFOLATE_INTERCONVERSION	0.991186000567394	0.993910634903665	0.991069521462802	0.992940142659942
4830	0.995041858288584	0.993699956962619	0.993902771527907	0.993431992639337
GO_REGULATION_OF_RHODOPSIN_MEDIATED_SIGNALING_PATHWAY	0.988674886703029	0.987574867198086	0.98818734993897	0.986814470331696
GO_NEGATIVE_REGULATION_OF_STRESS_FIBER_ASSEMBLY	0.99476436904052	0.995062430261005	0.993830884162392	0.993823487471924
GO_NEGATIVE_REGULATION_OF_NF_KAPPAB_IMPORT_INTO_NUCLEUS	0.987543812038903	0.990063243575354	0.987264097571097	0.989360977749359
GO_REGULATION_OF_KERATINOCYTE_DIFFERENTIATION	0.98752584998766	0.98991826025522	0.987308336895756	0.988610415909494
GO_GLIAL_CELL_FATE_COMMITMENT	0.989064583710749	0.992812305986688	0.988190397484277	0.991097133432291
GO_ACTIVATION_OF_PROTEIN_KINASE_B_ACTIVITY	0.993226407974588	0.994035954019077	0.992651057441341	0.993421636018987
GO_REGULATION_OF_TRANSLATIONAL_INITIATION_IN_RESPONSE_TO_STRESS	0.988024960226701	0.988308825157502	0.988750858320319	0.992286626015925
GO_REGULATION_OF_LONG_TERM_SYNAPTIC_POTENTIATION	0.996142556962784	0.99589560086104	0.99537992285295	0.995749352209151
GO_MUSCLE_CELL_CELLULAR_HOMEOSTASIS	0.989373180310174	0.992010633112927	0.990014211316971	0.990431430162587
GO_T_CELL_LINEAGE_COMMITMENT	0.992587467365347	0.994854730816271	0.991965763753122	0.993972366273976
GO_NUCLEOSIDE_BISPHOSPHATE_BIOSYNTHETIC_PROCESS	0.986377452148932	0.984458603093702	0.984341561293489	0.984920076545439
GO_RESPONSE_TO_LITHIUM_ION	0.990537216473906	0.992088158921638	0.988931855152042	0.990347791213302
GO_PROTEIN_FOLDING_IN_ENDOPLASMIC_RETICULUM	0.996507472431203	0.997309053593744	0.9970673824099	0.997440606373273
GO_REGULATION_OF_FATTY_ACID_OXIDATION	0.991231855892686	0.992871362609922	0.990140875182322	0.992146605411748
GO_MORPHOGENESIS_OF_A_POLARIZED_EPITHELIUM	0.991162645322443	0.993300461720931	0.991559675297256	0.993657146848833
GO_POSITIVE_REGULATION_OF_SPROUTING_ANGIOGENESIS	0.995647678005087	0.99400068398595	0.994754366383116	0.994000397857903
GO_REGULATION_OF_DEVELOPMENT_HETEROCHRONIC	0.990441950809534	0.992360029764018	0.989728521579166	0.989436703406624
GO_ESTABLISHMENT_OF_ENDOTHELIAL_BARRIER	0.992290915669509	0.993872816881926	0.992272321225168	0.993360083971439
4342	0.990288871369648	0.990344404360086	0.990509781037242	0.990331715294892
GO_NEGATIVE_REGULATION_OF_INTERLEUKIN_1_BETA_PRODUCTION	0.986170072074591	0.987915042389273	0.988508509568788	0.990043146079784
GO_FEMALE_MEIOTIC_DIVISION	0.995959913239601	0.996009827450605	0.996113969823102	0.995671436889469
GO_REGULATION_OF_GLUTAMATE_SECRETION	0.988176477764941	0.990448289290679	0.98607312081509	0.987519910208565
GO_NLS_BEARING_PROTEIN_IMPORT_INTO_NUCLEUS	0.991622062389185	0.991838090015485	0.990696072534793	0.991765171549581
GO_VACUOLE_FUSION	0.984699700615236	0.98081142512071	0.983661013708074	0.984089108147839
GO_SEMAPHORIN_PLEXIN_SIGNALING_PATHWAY_INVOLVED_IN_NEURON_PROJECTION_GUIDANCE	0.997000497505293	0.996496497600622	0.996592878254438	0.996657587543222
GO_POSITIVE_REGULATION_OF_BONE_REMODELING	0.990822384336886	0.990570764514184	0.990300622031108	0.991170421467595
GO_HISTONE_H3_K4_TRIMETHYLATION	0.99390228944622	0.993940886074627	0.993659511648822	0.993735200677291
GO_PRE_MIRNA_PROCESSING	0.994886934437617	0.994339705101251	0.992747067954131	0.994082613664012
GO_NEGATIVE_REGULATION_OF_ANTIGEN_RECEPTOR_MEDIATED_SIGNALING_PATHWAY	0.99064872472124	0.992062822166732	0.989121985554198	0.992401311650904
GO_CONVERGENT_EXTENSION	0.9818974555346	0.984630843868409	0.980754257054815	0.984633848942509
GO_REGULATION_OF_TRANSLATIONAL_FIDELITY	0.994930321349828	0.994564423092129	0.994731323583382	0.994581248910693
GO_ASYMMETRIC_PROTEIN_LOCALIZATION	0.992838151103505	0.994815378468555	0.992240756324776	0.994220105789759
GO_SCHWANN_CELL_DEVELOPMENT	0.994075445294996	0.994400218600731	0.992335483921424	0.994095633210301
GO_POSITIVE_REGULATION_OF_B_CELL_DIFFERENTIATION	0.98997847306921	0.993513252474393	0.98984431403828	0.993196119811935
GO_RNA_POLYADENYLATION	0.989791791924361	0.99140993442349	0.988007201696867	0.990579381842369
GO_NEUROTRANSMITTER_METABOLIC_PROCESS	0.990905731784108	0.992123815842069	0.990570664705181	0.992230290676311
GO_ORGANELLE_INHERITANCE	0.994339982293497	0.995830744953924	0.993992310440564	0.995087265383665
GO_EXPLORATION_BEHAVIOR	0.989021451693136	0.987758105763157	0.988083287559353	0.987745201019853
5093	0.989916039296779	0.989072918499627	0.989673316698626	0.989289974314733
GO_RESPONSE_TO_THYROID_HORMONE	0.992304314241718	0.993658263476971	0.992187096501884	0.993005615907347
GO_MAMMARY_GLAND_LOBULE_DEVELOPMENT	0.990134032004901	0.991849240979842	0.992047549738213	0.991938087015143
GO_PARAXIAL_MESODERM_DEVELOPMENT	0.987900378391776	0.991767206480633	0.984957403793811	0.991356242471312
GO_DIACYLGLYCEROL_METABOLIC_PROCESS	0.985175368161725	0.987915920006946	0.983500433518862	0.985470921435194
GO_COCHLEA_MORPHOGENESIS	0.984814231654645	0.983212530731794	0.983220972083393	0.98456635144288
GO_NEGATIVE_REGULATION_OF_LIPID_CATABOLIC_PROCESS	0.991854071841105	0.991366862932386	0.990756294114684	0.991270809532944
GO_MOTILE_CILIUM_ASSEMBLY	0.988367813524703	0.990749140468042	0.987690733583439	0.987656556521544
GO_POSITIVE_REGULATION_OF_FATTY_ACID_OXIDATION	0.991676685742619	0.990733442314749	0.99252760975176	0.991562685385605
GO_NEGATIVE_REGULATION_OF_ALPHA_BETA_T_CELL_ACTIVATION	0.987045788285494	0.990002082397032	0.984546653162375	0.988093039713955
GO_REGULATION_OF_RETROGRADE_PROTEIN_TRANSPORT_ER_TO_CYTOSOL	0.993621851465955	0.992834132089431	0.993257831976088	0.992681103088546
GO_NEGATIVE_REGULATION_OF_ENDOPLASMIC_RETICULUM_STRESS_INDUCED_INTRINSIC_APOPTOTIC_SIGNALING_PATHWAY	0.986964938464129	0.985102310418188	0.986247641597678	0.984329613173032
GO_MESENCHYMAL_CELL_PROLIFERATION	0.987464955028814	0.988449090629771	0.98516498456139	0.989660508104776
GO_REVERSE_CHOLESTEROL_TRANSPORT	0.993897910993193	0.994808849183155	0.993470608284126	0.99435329964593
GO_REGULATION_OF_CHOLESTEROL_STORAGE	0.995595567006657	0.995568375161291	0.995516099940272	0.995769626711058
GO_PROTEIN_LOCALIZATION_TO_SYNAPSE	0.996488801477278	0.996351525672926	0.996064631446767	0.99638308811078
GO_PROSTATE_GLAND_GROWTH	0.990977835732247	0.993612479145426	0.991856891025118	0.992915160111906
GO_NEGATIVE_REGULATION_OF_CARDIAC_MUSCLE_CELL_APOPTOTIC_PROCESS	0.992823442225224	0.994827276508903	0.992143033250819	0.993941270841022
GO_REGULATION_OF_INSULIN_LIKE_GROWTH_FACTOR_RECEPTOR_SIGNALING_PATHWAY	0.974324400425756	0.97492932579486	0.973146317012578	0.978816356481398
GO_EPITHELIAL_TO_MESENCHYMAL_TRANSITION_INVOLVED_IN_ENDOCARDIAL_CUSHION_FORMATION	0.98597762683136	0.982970987420623	0.985015061712764	0.981790572173381
GO_REGULATION_OF_SYNAPTIC_TRANSMISSION_GABAERGIC	0.991790694285936	0.993695754390729	0.99174898208331	0.993538903707258
GO_NUCLEOSIDE_TRIPHOSPHATE_CATABOLIC_PROCESS	0.98465579035654	0.985349336608259	0.979723110701692	0.982742774608026
GO_MATURE_B_CELL_DIFFERENTIATION_INVOLVED_IN_IMMUNE_RESPONSE	0.990732799928759	0.989124175508134	0.990910725864206	0.989768902790618
GO_CATECHOLAMINE_TRANSPORT	0.992952390730964	0.992737202482347	0.991719822722622	0.992056647980456
GO_NEGATIVE_REGULATION_OF_MYELOID_CELL_APOPTOTIC_PROCESS	0.986760599152824	0.984677577895218	0.986290697691464	0.984801482276326
GO_OSTEOBLAST_DEVELOPMENT	0.99324697469447	0.990653823933581	0.992914098443326	0.990700301738888
GO_MYD88_INDEPENDENT_TOLL_LIKE_RECEPTOR_SIGNALING_PATHWAY	0.993597298607199	0.993529582756107	0.992347302756257	0.993139439864987
GO_NEGATIVE_REGULATION_OF_SIGNAL_TRANSDUCTION_BY_P53_CLASS_MEDIATOR	0.988404189383063	0.988988090345091	0.989524787443557	0.987227278577181
GO_POSITIVE_REGULATION_OF_DNA_RECOMBINATION	0.993894268876236	0.992321717179522	0.993082557401065	0.991433583878109
GO_REGULATION_OF_PEPTIDYL_SERINE_PHOSPHORYLATION_OF_STAT_PROTEIN	0.921265239104734	0.92308097966794	0.912051011876516	0.933300961874332
GO_HISTONE_H4_K16_ACETYLATION	0.995340129037815	0.995431889130616	0.994969675779798	0.995269316645862
GO_POSITIVE_REGULATION_OF_NATURAL_KILLER_CELL_ACTIVATION	0.985398073713291	0.984640517739652	0.986573693714195	0.98210444565921
GO_POSITIVE_REGULATION_OF_MESENCHYMAL_CELL_PROLIFERATION	0.990786896839648	0.990666205739399	0.989926357225122	0.989950640432392
GO_CHRONIC_INFLAMMATORY_RESPONSE	0.985502371811315	0.986367255599132	0.985143528663858	0.985557502001051
260434	0.985211176593928	0.984180387056935	0.982160476235762	0.983309743627147
8626	0.993817410380929	0.993438020039782	0.99329001015326	0.993257118743412
GO_MITOCHONDRIAL_ATP_SYNTHESIS_COUPLED_PROTON_TRANSPORT	0.990185352227002	0.984818544184199	0.988825003593223	0.98569643719225
GO_CELLULAR_RESPONSE_TO_OXYGEN_RADICAL	0.980791319954643	0.986975353362603	0.985121881427372	0.986863283050517
GO_REGULATION_OF_CILIUM_MOVEMENT	0.993794207429572	0.993533033317025	0.992398724814723	0.993721578587759
GO_SOMATIC_DIVERSIFICATION_OF_IMMUNE_RECEPTORS_VIA_SOMATIC_MUTATION	0.996657681127786	0.996535838497978	0.996202175964748	0.996931742104709
GO_BLASTOCYST_GROWTH	0.994462560841092	0.994694647583597	0.993984125367191	0.994399364235515
GO_ESTROGEN_BIOSYNTHETIC_PROCESS	0.992195263319844	0.991584166018674	0.992056355508654	0.992174585102185
GO_INTRACELLULAR_LIPID_TRANSPORT	0.99050591400019	0.990723538977978	0.990021123702532	0.990490198680644
GO_POSITIVE_REGULATION_OF_INTERFERON_ALPHA_PRODUCTION	0.989132021916965	0.991100086099917	0.987263157882321	0.989926210530603
GO_NEGATIVE_REGULATION_OF_FATTY_ACID_BIOSYNTHETIC_PROCESS	0.992429295736986	0.99451543979105	0.991911813736658	0.993672995012104
GO_NEGATIVE_REGULATION_OF_TELOMERE_MAINTENANCE	0.994731745493702	0.993687834819766	0.994529620088281	0.994016067847022
GO_HYDROGEN_PEROXIDE_METABOLIC_PROCESS	0.988967485420085	0.989427260048203	0.986754882045176	0.990195816205435
GO_REGULATION_OF_INTRINSIC_APOPTOTIC_SIGNALING_PATHWAY_BY_P53_CLASS_MEDIATOR	0.988821919182593	0.990493466138764	0.989795826209938	0.988685239217745
GO_AMINE_CATABOLIC_PROCESS	0.992885144379562	0.992076589475722	0.993551777260095	0.992226703635376
GO_MATURE_B_CELL_DIFFERENTIATION	0.991840471949454	0.991009264730705	0.99160366308199	0.991353321260213
GO_C21_STEROID_HORMONE_BIOSYNTHETIC_PROCESS	0.995366524454218	0.994536755600507	0.994609652080644	0.994871204826614
GO_EPITHELIAL_CELL_DIFFERENTIATION_INVOLVED_IN_KIDNEY_DEVELOPMENT	0.984276651821709	0.984040308649722	0.986162307397079	0.985997458717376
GO__DE_NOVO_PROTEIN_FOLDING	0.99586131749479	0.99559431888056	0.995664343313581	0.995704827810552
GO_POSITIVE_REGULATION_OF_OSTEOBLAST_PROLIFERATION	0.99220796827447	0.991490284855797	0.991373473238681	0.991682752194868
GO_TRNA_THREONYLCARBAMOYLADENOSINE_METABOLIC_PROCESS	0.989619822508767	0.989580372623944	0.987320747237511	0.990209037234839
GO_ARP2_3_COMPLEX_MEDIATED_ACTIN_NUCLEATION	0.994078572168298	0.993546414395401	0.99364110456496	0.994104838812681
GO_REGULATION_OF_HYDROGEN_PEROXIDE_METABOLIC_PROCESS	0.986285408448381	0.987790306300104	0.983668257758069	0.988876540521215
GO_RETINA_VASCULATURE_DEVELOPMENT_IN_CAMERA_TYPE_EYE	0.983716158863564	0.98714799999736	0.981221441301206	0.984593675469827
133	0.990155331661788	0.991693419263845	0.989615351504359	0.990303290137714
GO_REGULATION_OF_MEMBRANE_INVAGINATION	0.988513791530002	0.992179673210895	0.988078148672597	0.992595054864351
GO_ISOPRENOID_BIOSYNTHETIC_PROCESS	0.991845377002838	0.990514594762614	0.990683281503963	0.990500457006248
GO_NEGATIVE_REGULATION_OF_NUCLEOTIDE_CATABOLIC_PROCESS	0.991215794920244	0.988798417954545	0.993963062916404	0.991948955485243
GO_MITOCHONDRIAL_GENOME_MAINTENANCE	0.990299535257791	0.989555579658263	0.989531289454763	0.990312719046675
GO_COENZYME_CATABOLIC_PROCESS	0.991341590981072	0.993160369349954	0.988819868810662	0.992807182171589
GO_POSITIVE_REGULATION_OF_MYELOID_LEUKOCYTE_CYTOKINE_PRODUCTION_INVOLVED_IN_IMMUNE_RESPONSE	0.996529308737611	0.996617455168813	0.996126865186582	0.996389934516074
GO_NEGATIVE_REGULATION_OF_NEURAL_PRECURSOR_CELL_PROLIFERATION	0.988049230657246	0.990787894682955	0.987443351861863	0.988699204183505
GO_GLUCAN_BIOSYNTHETIC_PROCESS	0.995099979353961	0.994414313221612	0.994637633446418	0.994419762064243
GO_LINOLEIC_ACID_METABOLIC_PROCESS	0.982596474191761	0.982247608142721	0.98266134699793	0.982667837266372
GO_NEGATIVE_REGULATION_OF_COFACTOR_METABOLIC_PROCESS	0.990025274542456	0.989259440887213	0.992577744347862	0.989518391809321
GO_MRNA_CIS_SPLICING_VIA_SPLICEOSOME	0.983551543140933	0.984823257791389	0.982857746619079	0.983192871277689
GO_VIRAL_LATENCY	0.991002610263666	0.991846178619171	0.990496314253125	0.990258099474414
GO_REGULATION_OF_SPINDLE_ASSEMBLY	0.984776632615521	0.98047269532593	0.984375031392623	0.982341310218885
GO_NEGATIVE_REGULATION_OF_STEROL_TRANSPORT	0.992639800411504	0.99224466475889	0.992616472739087	0.991696124284646
GO_CARDIAC_EPITHELIAL_TO_MESENCHYMAL_TRANSITION	0.987125323778382	0.988543546158898	0.986465864989567	0.988540766656491
GO_NEGATIVE_REGULATION_OF_MULTICELLULAR_ORGANISMAL_METABOLIC_PROCESS	0.993179842317276	0.994474345940661	0.992580437326695	0.994949542478414
GO_RESPONSE_TO_HYDROPEROXIDE	0.991653112861732	0.993865793856345	0.98896297726339	0.992262097737418
GO_MAINTENANCE_OF_PROTEIN_LOCATION_IN_NUCLEUS	0.991984656554709	0.994086032187654	0.992250891062186	0.994085525777557
GO_CELLULAR_RESPONSE_TO_ESTRADIOL_STIMULUS	0.982213616349158	0.985766009079017	0.981551602195077	0.98645226587406
GO_RESPONSE_TO_EPINEPHRINE	0.992847120786881	0.993179729091863	0.9933946756164	0.992875288401731
GO_REGULATION_OF_MACROPHAGE_DIFFERENTIATION	0.979266735185506	0.981479403104091	0.980761607303784	0.982961061214229
GO_TRABECULA_FORMATION	0.987364077298886	0.991091325132949	0.988357302942858	0.990572892528872
GO_SUBSTRATE_DEPENDENT_CELL_MIGRATION	0.991794295869934	0.991197262811036	0.993126457272825	0.991325381174308
GO_SYNAPTIC_TRANSMISSION_GLUTAMATERGIC	0.989618963707981	0.989850252946466	0.98822056654517	0.989581178632953
GO_POSITIVE_REGULATION_OF_HUMORAL_IMMUNE_RESPONSE	0.983216958156156	0.983439322511367	0.981532518013206	0.984417245093047
GO_MITOCHONDRION_MORPHOGENESIS	0.993002470410673	0.994206135513502	0.993366755032388	0.993959009406681
GO_COPPER_ION_HOMEOSTASIS	0.984617100978852	0.989480537702283	0.982794858380608	0.98738755899472
GO_DOPAMINERGIC_NEURON_DIFFERENTIATION	0.987801318357572	0.988559810848341	0.987206983378184	0.987836127064575
GO_MAGNESIUM_ION_TRANSMEMBRANE_TRANSPORT	0.98833729248732	0.988426612194889	0.989217735234276	0.988730948135406
GO_REGULATION_OF_CHOLESTEROL_METABOLIC_PROCESS	0.995976277646959	0.996333691873261	0.995596018668814	0.996334850491614
GO_DIVALENT_INORGANIC_ANION_HOMEOSTASIS	0.990050080362037	0.987520452046474	0.988299557429926	0.984462423232896
GO_PROTEIN_HOMOTRIMERIZATION	0.991354531066984	0.992273265211682	0.989364556393178	0.991253400068209
GO_REGULATION_OF_TYROSINE_PHOSPHORYLATION_OF_STAT5_PROTEIN	0.977560019296413	0.977221824652978	0.976023740622521	0.975650132231841
GO_NEGATIVE_REGULATION_OF_LEUKOCYTE_CHEMOTAXIS	0.983920760804181	0.986412748472852	0.980301212049879	0.98685268236558
GO_COENZYME_A_BIOSYNTHETIC_PROCESS	0.994189919006824	0.995243703420193	0.993158614662922	0.994284210489461
GO_NEGATIVE_REGULATION_OF_DIGESTIVE_SYSTEM_PROCESS	0.984900569231815	0.985116897529579	0.982499268681474	0.984515353885873
GO_NUCLEOSIDE_TRANSPORT	0.980739169411365	0.98840140032592	0.980590409414035	0.982386160305871
GO_FLAVONOID_METABOLIC_PROCESS	0.97671043018959	0.97701537220485	0.977892838712878	0.975204498395951
GO_UDP_N_ACETYLGLUCOSAMINE_METABOLIC_PROCESS	0.986117229664617	0.985111480021926	0.984725288057299	0.985245915476484
GO_GOLGI_LOCALIZATION	0.998616073170621	0.99814973255474	0.998382812988006	0.998299199081825
GO_IONOTROPIC_GLUTAMATE_RECEPTOR_SIGNALING_PATHWAY	0.991326939705256	0.990901920238403	0.989699946448221	0.991215858364523
GO_REGULATION_OF_CELLULAR_RESPIRATION	0.984039182943816	0.983092382735163	0.984965529805863	0.986542027542998
GO_REGULATION_OF_TELOMERE_CAPPING	0.994416655085396	0.994720835207273	0.99416931675234	0.995507734571379
GO_TROPHECTODERMAL_CELL_DIFFERENTIATION	0.976026721391199	0.972663240911473	0.975492707900833	0.976231812058429
9554	0.994257533180055	0.994716918575302	0.993417365280111	0.993879163664849
GO_RESPONSE_TO_X_RAY	0.990288242655876	0.992823427983597	0.988587998638916	0.992421490033337
GO_NUCLEOPHAGY	0.995823549491369	0.996038163994027	0.995503200725848	0.995573824552046
GO_APOPTOTIC_PROCESS_INVOLVED_IN_MORPHOGENESIS	0.99259011555016	0.993670249630206	0.991672232934514	0.993606613332426
GO_PHOSPHATIDYLSERINE_METABOLIC_PROCESS	0.983797455196874	0.98297280678635	0.983645632270992	0.983990941325612
5709	0.991796927919591	0.991455447475613	0.990705900117895	0.991536084538522
GO_PROTEIN_K63_LINKED_DEUBIQUITINATION	0.986082602809914	0.984347310061831	0.985894702064284	0.985162738760044
GO_REGULATION_OF_NEUROTRANSMITTER_RECEPTOR_ACTIVITY	0.984166360756767	0.985731687533663	0.989154695357606	0.987913650388358
GO_CEREBELLAR_CORTEX_FORMATION	0.983896886963272	0.985855203777399	0.98464692458712	0.984649453841415
GO_PYRIMIDINE_NUCLEOSIDE_CATABOLIC_PROCESS	0.978191828818776	0.975117887471718	0.977311636382436	0.978688678401553
GO_NEGATIVE_REGULATION_OF_ORGANIC_ACID_TRANSPORT	0.990256464804725	0.991584805732221	0.989772600224779	0.990525649990302
GO_KETONE_BODY_METABOLIC_PROCESS	0.990268931431153	0.993003192480526	0.991143301373816	0.991538915991848
GO_POSITIVE_REGULATION_OF_INTERLEUKIN_13_PRODUCTION	0.994085407148171	0.992531049355068	0.993698513101228	0.992840824529753
GO_HEART_GROWTH	0.985887910510143	0.988084136217201	0.987332865374649	0.989114218729616
GO_LOW_DENSITY_LIPOPROTEIN_PARTICLE_REMODELING	0.983197730513681	0.986241402189468	0.983382377297886	0.98765682488566
GO_POSITIVE_REGULATION_OF_PROTEIN_SUMOYLATION	0.993331496419741	0.993689386634379	0.992988692683825	0.99280814415252
GO_ADULT_HEART_DEVELOPMENT	0.974208637040975	0.981705013858675	0.971190772114028	0.978807894799664
GO_NEGATIVE_REGULATION_OF_PROTEIN_ACETYLATION	0.996310452949119	0.996497753474486	0.996218592019858	0.996656445574873
54541	0.995589553497804	0.995588950443194	0.994830853238411	0.995755634900081
GO_NEGATIVE_REGULATION_OF_ERAD_PATHWAY	0.995190491683041	0.993757869283272	0.993934868486814	0.994336278450722
GO_AROMATIC_AMINO_ACID_FAMILY_CATABOLIC_PROCESS	0.996136713496061	0.995470000844301	0.996197857532622	0.995594477431467
GO_REGULATION_OF_OXIDATIVE_STRESS_INDUCED_NEURON_DEATH	0.986518868818068	0.987075655147498	0.984234045194561	0.987464741466579
11258	0.993608539239328	0.994547899259219	0.993310780524142	0.994872362568492
GO_CELLULAR_RESPONSE_TO_INTERLEUKIN_6	0.994396925227109	0.992912317166758	0.993644231718489	0.993317280660664
GO_POSITIVE_REGULATION_OF_TRANSCRIPTION_FROM_RNA_POLYMERASE_I_PROMOTER	0.994041846546505	0.994914683796169	0.993043803439223	0.995069726659418
GO_STRIATUM_DEVELOPMENT	0.992194802417979	0.993078978123412	0.991198763168283	0.992215144988537
GO_NEUTROPHIL_MEDIATED_IMMUNITY	0.980009972381701	0.982554167281128	0.978761199953945	0.981399086844893
GO_CELLULAR_RESPONSE_TO_LEPTIN_STIMULUS	0.990575839669775	0.991355659417712	0.986832645402423	0.990332850571455
GO_NEGATIVE_REGULATION_OF_PEPTIDYL_SERINE_PHOSPHORYLATION	0.995261220126058	0.994486050847652	0.995321953133107	0.994618782085347
GO_REGULATION_OF_LIPOPROTEIN_METABOLIC_PROCESS	0.987455134963539	0.991681377705732	0.987438668105058	0.991513253300546
GO_MYOTUBE_CELL_DEVELOPMENT	0.986977959299591	0.99080712151091	0.986659166725039	0.989797407272576
GO_PHOSPHATIDYLGLYCEROL_ACYL_CHAIN_REMODELING	0.968568690713336	0.96671978201324	0.971905019180366	0.968194360559442
GO_FIBRINOLYSIS	0.990666648559914	0.9898786048844	0.990384973342053	0.990148070652385
GO_REGULATION_OF_CELL_FATE_SPECIFICATION	0.991975061437771	0.99300470229105	0.993035970510977	0.992811806081916
GO_REGULATION_OF_INTERLEUKIN_6_BIOSYNTHETIC_PROCESS	0.971573604593967	0.977837802391947	0.972796592259126	0.971773023093324
GO_NEGATIVE_REGULATION_OF_MUSCLE_HYPERTROPHY	0.990125998474333	0.993259032634939	0.991756380361248	0.990683242361538
GO_POSITIVE_REGULATION_OF_CATENIN_IMPORT_INTO_NUCLEUS	0.995740023283131	0.996233975441292	0.995612673885599	0.996094466232716
GO_POSITIVE_REGULATION_OF_NUCLEASE_ACTIVITY	0.989142731306553	0.991891699362239	0.989324694711083	0.988737436736229
GO_REGULATION_OF_SKELETAL_MUSCLE_CONTRACTION	0.98075670792527	0.978434596987058	0.983867306109264	0.980805167243671
3265	0.989654349893005	0.989325898293513	0.989734887910858	0.991160778336065
GO_C_TERMINAL_PROTEIN_AMINO_ACID_MODIFICATION	0.993852276550922	0.993002142070213	0.993381680416366	0.993583359347365
GO_NEGATIVE_REGULATION_OF_ALPHA_BETA_T_CELL_DIFFERENTIATION	0.983696733933328	0.989299710652294	0.98016496229747	0.984709270607657
GO_REGULATION_OF_SYSTEMIC_ARTERIAL_BLOOD_PRESSURE_BY_RENIN_ANGIOTENSIN	0.987168400997638	0.988152483773221	0.98705549370198	0.988308298531648
GO_CELL_ADHESION_MEDIATED_BY_INTEGRIN	0.994517211546059	0.995949635131167	0.993865111490981	0.994448686228667
GO_REGULATION_OF_ENDOPLASMIC_RETICULUM_UNFOLDED_PROTEIN_RESPONSE	0.992027786752698	0.992918489409108	0.991853783713819	0.992657461599495
GO_WOUND_HEALING_SPREADING_OF_EPIDERMAL_CELLS	0.991575861091206	0.98929471738283	0.990611249390256	0.989237893311179
GO_FOLIC_ACID_CONTAINING_COMPOUND_METABOLIC_PROCESS	0.992570010873704	0.993557143698887	0.991670953688563	0.992999693742249
GO_TELENCEPHALON_REGIONALIZATION	0.994232169985205	0.994097831783612	0.993830273350373	0.99417802942191
GO_CELLULAR_RESPONSE_TO_OSMOTIC_STRESS	0.987872554952746	0.987523399689392	0.990331556945501	0.988443119440173
GO_REGULATION_OF_INTERFERON_GAMMA_SECRETION	0.98171215303097	0.984411303285163	0.980772069325425	0.982169823748195
GO_REGULATION_OF_RESPONSE_TO_INTERFERON_GAMMA	0.994048089535941	0.99445165447802	0.992742744371369	0.993917083012971
GO_REGULATION_OF_DENDRITIC_SPINE_MORPHOGENESIS	0.994068069775848	0.994021723686039	0.994043373466337	0.993166769420122
GO_CELLULAR_COPPER_ION_HOMEOSTASIS	0.986157677177462	0.990490103227742	0.985387124728378	0.989985304937357
GO_RESPONSE_TO_ACIDIC_PH	0.985663497558722	0.990471030514572	0.984937204528478	0.99014694922408
GO_CARDIAC_CHAMBER_FORMATION	0.94821767618941	0.959660444126805	0.949984831054757	0.961313900446274
GO_LENS_MORPHOGENESIS_IN_CAMERA_TYPE_EYE	0.98509641978512	0.989158427244652	0.985020022033012	0.989013317465305
GO_MYELIN_MAINTENANCE	0.995960669296019	0.995856809195762	0.995911375232857	0.995891446967163
GO_LIPID_STORAGE	0.992182338366167	0.992666384458425	0.991804102515295	0.992809353881807
23075	0.991885850953344	0.994094778597071	0.992518495347166	0.994162137364324
GO_REGULATION_OF_INTERLEUKIN_8_BIOSYNTHETIC_PROCESS	0.987005164137876	0.988522443507962	0.985010292937512	0.985951052729606
GO_CELL_VOLUME_HOMEOSTASIS	0.992407223035223	0.991470438033123	0.992713635806658	0.99266833791232
GO_GMP_METABOLIC_PROCESS	0.995437482792086	0.993520226023258	0.995173793883649	0.993997557881099
GO_RENAL_ABSORPTION	0.995927844386784	0.994907862167734	0.995776079892283	0.995364390042869
GO_REGULATION_OF_ENDOTHELIAL_CELL_CHEMOTAXIS	0.990855029945368	0.993600386179254	0.991219594236168	0.992100040495124
GO_EPITHELIAL_STRUCTURE_MAINTENANCE	0.987959941169649	0.991135001427985	0.987070297008538	0.990526748856514
GO_PEPTIDYL_LYSINE_TRIMETHYLATION	0.992263838758983	0.992731789894974	0.991042988239017	0.990909163120695
GO_PROTEIN_REFOLDING	0.99381631513772	0.994892725748099	0.993917064966084	0.994616239676906
GO_RRNA_CATABOLIC_PROCESS	0.993167578252664	0.994069392750984	0.992463182243749	0.994548167372693
GO_RESPONSE_TO_SALT	0.984764068293088	0.983651116203284	0.987825919204572	0.984986880348581
GO_REGULATION_OF_CYTOPLASMIC_TRANSLATION	0.994441514740484	0.994447149989559	0.994981704283144	0.994656973589919
GO_DETECTION_OF_TEMPERATURE_STIMULUS_INVOLVED_IN_SENSORY_PERCEPTION	0.989515873198222	0.987374363971489	0.989858394050835	0.987586173049796
GO_POSITIVE_REGULATION_OF_ENDOTHELIAL_CELL_APOPTOTIC_PROCESS	0.990664581946089	0.989446404533986	0.989510292796076	0.989812468384644
GO_RESPONSE_TO_OXYGEN_RADICAL	0.988474072325678	0.990593986121129	0.989702415009533	0.990909650872013
GO_ACTIVATION_OF_CYSTEINE_TYPE_ENDOPEPTIDASE_ACTIVITY_INVOLVED_IN_APOPTOTIC_SIGNALING_PATHWAY	0.980563096073175	0.979491150993106	0.980701155343774	0.981917382367532
GO_POSITIVE_REGULATION_OF_T_CELL_APOPTOTIC_PROCESS	0.992933616816127	0.992594452671507	0.993125891797431	0.992881944652845
GO_REGULATION_OF_HORMONE_METABOLIC_PROCESS	0.98197873118268	0.980997666774282	0.981428847940008	0.9818388152264
23326	0.995790061208036	0.996344482155253	0.995745356689016	0.995632160794878
GO_CRANIOFACIAL_SUTURE_MORPHOGENESIS	0.991315675113144	0.991376965247891	0.989959009119343	0.990741136115925
GO_REGULATION_OF_PROTEIN_EXIT_FROM_ENDOPLASMIC_RETICULUM	0.987701345933993	0.98863522588674	0.987535778976444	0.989481562880001
GO_HEME_BIOSYNTHETIC_PROCESS	0.993335818085763	0.99359415723615	0.99294062904145	0.993714885294247
GO_POSITIVE_REGULATION_OF_MEMBRANE_PROTEIN_ECTODOMAIN_PROTEOLYSIS	0.992027998677757	0.991770700881148	0.99095035983553	0.992723381580482
GO_EPITHELIAL_CELL_DIFFERENTIATION_INVOLVED_IN_PROSTATE_GLAND_DEVELOPMENT	0.980567562056343	0.989172549268792	0.979825309173618	0.98770789960169
GO_PROTEIN_PALMITOYLATION	0.989869640327735	0.991597649139282	0.989762117941111	0.989864894962008
GO_DORSAL_VENTRAL_AXIS_SPECIFICATION	0.984363658879843	0.986358363404843	0.982192723788927	0.98650777090875
GO_PROTEIN_CHROMOPHORE_LINKAGE	0.985853187174081	0.982785359828679	0.985306134937984	0.98414169963261
GO_REGULATION_OF_P38MAPK_CASCADE	0.982262632827091	0.985312966318501	0.981903391688149	0.984676473902749
GO_FOREBRAIN_NEURON_FATE_COMMITMENT	0.993387096663094	0.994618699571109	0.993077398534594	0.994433945507346
GO_SULFUR_AMINO_ACID_BIOSYNTHETIC_PROCESS	0.993557073977043	0.993180065212281	0.99440038142458	0.992327063240465
GO_CELLULAR_RESPONSE_TO_VITAMIN	0.985702321308742	0.987298573801169	0.984766245437942	0.987218572841019
GO_CELLULAR_RESPONSE_TO_VITAMIN_D	0.976516346636712	0.979612239561689	0.974835863108357	0.978660469842784
GO_POSITIVE_REGULATION_OF_PROTEIN_EXPORT_FROM_NUCLEUS	0.996044211800179	0.995538408172587	0.996288359591962	0.996026607503556
GO_GTP_METABOLIC_PROCESS	0.993496096706788	0.993859193979861	0.992399931529069	0.99372613330057
GO_NUCLEOTIDE_EXCISION_REPAIR_DNA_DUPLEX_UNWINDING	0.99124982596648	0.991827471669268	0.991473154719723	0.992068221458915
GO_T_CELL_MEDIATED_IMMUNITY	0.995146315625336	0.995550665754269	0.994792237072412	0.995766740450538
GO_MATURATION_OF_5_8S_RRNA	0.994012875847992	0.994447228729767	0.993339450632855	0.994302290843725
GO_ASPARTATE_METABOLIC_PROCESS	0.992907027494045	0.992366591626497	0.989588843660548	0.990985750888602
GO_REGULATION_OF_DENDRITE_EXTENSION	0.994033384251608	0.993724762626345	0.994051533271255	0.994275447317298
GO_MECHANOSENSORY_BEHAVIOR	0.99615153392844	0.994759430108613	0.995965392358128	0.994905508498244
GO_BONE_RESORPTION	0.982923622152766	0.982550694197388	0.982515917801361	0.98042905544248
GO_GANGLION_DEVELOPMENT	0.957519292966454	0.985274521254815	0.977178038518913	0.970436351679174
GO_REGULATION_OF_SECONDARY_METABOLIC_PROCESS	0.990084708884687	0.991949234182494	0.989343932936275	0.992157188149579
116444	0.989427345668154	0.988169199614228	0.985135834962615	0.984989311826813
GO_REGULATION_OF_TRANSCRIPTION_INVOLVED_IN_CELL_FATE_COMMITMENT	0.984830981455915	0.987797886863555	0.983394503071633	0.986773020625943
8673	0.995313300161961	0.995416961396517	0.995684445486887	0.995479844824118
GO_REGULATION_OF_HISTONE_H4_ACETYLATION	0.998169099576178	0.998283897567485	0.997973229287206	0.99832691775462
GO_POSITIVE_REGULATION_OF_LIPID_STORAGE	0.983338667043514	0.981527802694302	0.981922300232732	0.982943652752615
GO_REGULATION_OF_SISTER_CHROMATID_COHESION	0.995713483804579	0.995100848049109	0.995625129125876	0.995235676446655
GO_HEPARAN_SULFATE_PROTEOGLYCAN_BIOSYNTHETIC_PROCESS	0.985746879604259	0.986016315531481	0.986923739019247	0.986283553136676
GO_ZINC_ION_HOMEOSTASIS	0.984341461283716	0.988705290449625	0.984757555471835	0.987182610841939
GO_REGULATION_OF_VIRAL_INDUCED_CYTOPLASMIC_PATTERN_RECOGNITION_RECEPTOR_SIGNALING_PATHWAY	0.99353061658574	0.994780538724175	0.993896310168048	0.994234958673366
GO_ANGIOGENESIS_INVOLVED_IN_WOUND_HEALING	0.986670418682315	0.987147900448994	0.987178032445922	0.988904851353104
GO_REGULATION_OF_RECEPTOR_RECYCLING	0.988347690246089	0.986464836153384	0.988721064433801	0.989384639450489
GO_POSITIVE_REGULATION_OF_SMOOTHENED_SIGNALING_PATHWAY	0.97884279476774	0.986746775380125	0.978330627428308	0.982263921591487
GO_NEUTROPHIL_ACTIVATION_INVOLVED_IN_IMMUNE_RESPONSE	0.984706628971846	0.990556058837336	0.983852507280724	0.985332145203584
GO_ARACHIDONATE_TRANSPORT	0.979785436504423	0.986288628429695	0.979037897112402	0.984053509191748
GO_ACTIN_NUCLEATION	0.993465477978208	0.993526421450044	0.992866585053827	0.993930345754198
GO_CALCIUM_INDEPENDENT_CELL_CELL_ADHESION_VIA_PLASMA_MEMBRANE_CELL_ADHESION_MOLECULES	0.970714931751535	0.97459562333456	0.967343884391444	0.97276052265604
GO_PHOSPHOLIPID_CATABOLIC_PROCESS	0.99300968891127	0.993798843022984	0.99220720190947	0.992756824018636
GO_REGULATION_OF_EXTRACELLULAR_MATRIX_DISASSEMBLY	0.992293813435838	0.994531782134292	0.993871440761361	0.994030464099847
GO_REGULATION_OF_PRI_MIRNA_TRANSCRIPTION_FROM_RNA_POLYMERASE_II_PROMOTER	0.994362681209431	0.994942782715871	0.994616506049232	0.99444174618227
GO_COLLECTING_DUCT_DEVELOPMENT	0.989203390155657	0.989767663294989	0.988602616754983	0.988724629225672
390637	0.997011694672508	0.996550037205941	0.996893640941333	0.996351541387444
GO_REGULATION_OF_TRIGLYCERIDE_BIOSYNTHETIC_PROCESS	0.987862216979078	0.987244220005589	0.98880931665954	0.988096241348805
GO_NEGATIVE_REGULATION_OF_CD4_POSITIVE_ALPHA_BETA_T_CELL_ACTIVATION	0.99085076844946	0.989938225905186	0.989898698424479	0.990752783393895
GO_HETEROCHROMATIN_ORGANIZATION	0.995058266560815	0.994791894962145	0.995233038548075	0.993807985674655
GO_RESPONSE_TO_MERCURY_ION	0.991605815583325	0.991189258653032	0.991292160849199	0.990022033810449
GO_REGULATION_OF_UBIQUITIN_PROTEIN_LIGASE_ACTIVITY	0.995000753241169	0.995281582570943	0.994822720781738	0.995243235214287
GO_NEUROMUSCULAR_SYNAPTIC_TRANSMISSION	0.99073759592051	0.991824368162289	0.990495776680995	0.990760059176465
GO_NEPHRON_TUBULE_FORMATION	0.981520319553186	0.986201271883816	0.980911608988998	0.983825250159339
GO_NEGATIVE_REGULATION_OF_CARDIAC_MUSCLE_TISSUE_DEVELOPMENT	0.978173457680369	0.986780066585823	0.979451784665277	0.982765253675529
GO_CEREBRAL_CORTEX_RADIALLY_ORIENTED_CELL_MIGRATION	0.991977473866574	0.993562098375561	0.992078192344495	0.993222792486157
GO_LYMPH_VESSEL_DEVELOPMENT	0.991266400612774	0.992063436407125	0.991647924046401	0.991734353832838
GO_POSITIVE_REGULATION_OF_EXTRINSIC_APOPTOTIC_SIGNALING_PATHWAY_VIA_DEATH_DOMAIN_RECEPTORS	0.978987520830374	0.981871928812469	0.978777434965899	0.980430314851719
GO_SNRNA_PROCESSING	0.995479467528137	0.995388675763421	0.995085000135609	0.995054576991303
GO_ATRIOVENTRICULAR_VALVE_DEVELOPMENT	0.991090921276841	0.990273372839359	0.989579024904745	0.989813112043581
GO_RRNA_MODIFICATION	0.987524456812102	0.990236482518641	0.987454035823347	0.989660944195788
GO_POSITIVE_REGULATION_OF_MONOOXYGENASE_ACTIVITY	0.993057063284045	0.993508190760514	0.992902653108517	0.992613265884883
GO_POSITIVE_REGULATION_OF_DENDRITIC_SPINE_MORPHOGENESIS	0.993276364596387	0.995066324692887	0.994423551977963	0.99383057107054
GO_MICROVILLUS_ORGANIZATION	0.994564537546333	0.994532803698067	0.993655722918191	0.994206175767315
GO_ADENOHYPOPHYSIS_DEVELOPMENT	0.986955522570878	0.987866958995224	0.986952662198788	0.98920162985371
GO_REGULATION_OF_T_HELPER_1_TYPE_IMMUNE_RESPONSE	0.980792084984503	0.976768075729135	0.978719653595565	0.976465337132361
GO_NEGATIVE_REGULATION_OF_GLUCONEOGENESIS	0.978295628320549	0.979183380461033	0.978381500944837	0.978040791670964
GO_REGULATION_OF_TRANSMISSION_OF_NERVE_IMPULSE	0.980146674200194	0.983220685726631	0.977705680546136	0.982229604466229
GO_NITRIC_OXIDE_MEDIATED_SIGNAL_TRANSDUCTION	0.983252115313366	0.984808913744097	0.981401438660403	0.984077325312141
GO_POSITIVE_REGULATION_OF_TYROSINE_PHOSPHORYLATION_OF_STAT5_PROTEIN	0.967419467779885	0.966952317834806	0.966799577323674	0.965772295315914
GO_NEGATIVE_REGULATION_OF_ENDOTHELIAL_CELL_APOPTOTIC_PROCESS	0.98929922182261	0.989763647095009	0.988802068800812	0.989406829670783
GO_ESTABLISHMENT_OF_MITOTIC_SPINDLE_LOCALIZATION	0.995351929529656	0.994279416130029	0.994693926261571	0.994177312878913
GO_REGULATION_OF_POSTTRANSCRIPTIONAL_GENE_SILENCING	0.987479805364565	0.98536546699188	0.986475441027575	0.986027510334392
GO_POST_ANAL_TAIL_MORPHOGENESIS	0.985822664142434	0.989280764848064	0.984505932037667	0.986760285089407
GO_CYTOLYSIS	0.990955912035992	0.992849401175273	0.991297377642485	0.99169131675153
GO_MAMMARY_GLAND_EPITHELIAL_CELL_PROLIFERATION	0.988961144405534	0.991001306739322	0.986543427641886	0.990372518351102
GO_DORSAL_SPINAL_CORD_DEVELOPMENT	0.978061904867191	0.988018031434564	0.975463998431773	0.986201599782251
GO_2_OXOGLUTARATE_METABOLIC_PROCESS	0.995627488451082	0.995116705288852	0.995057787508258	0.995489228797945
GO_TRYPTOPHAN_METABOLIC_PROCESS	0.993625568371282	0.993338806404937	0.991558414093858	0.992856847841855
GO_INOSITOL_PHOSPHATE_MEDIATED_SIGNALING	0.992097069949527	0.987833971635617	0.991414331649481	0.988194545289502
GO_NEGATIVE_REGULATION_OF_DNA_TEMPLATED_TRANSCRIPTION_ELONGATION	0.994884790642033	0.996400545546022	0.993508953714203	0.994949291536635
GO_NEGATIVE_REGULATION_OF_RECEPTOR_MEDIATED_ENDOCYTOSIS	0.995293757466782	0.995191982213193	0.99493718572305	0.994822614381753
GO_DNA_LIGATION	0.994503858907497	0.99673298948591	0.994747370031563	0.996759451523056
GO_REGULATION_OF_SPROUTING_ANGIOGENESIS	0.989602153937874	0.98918466358624	0.98814543214058	0.98970223515943
GO_REGULATION_OF_LIPOPROTEIN_PARTICLE_CLEARANCE	0.992795023538432	0.99156350466807	0.992685249004509	0.992680646610362
GO_NOTOCHORD_DEVELOPMENT	0.986102644895446	0.987903161157252	0.984441338613241	0.98727634607694
GO_DICARBOXYLIC_ACID_CATABOLIC_PROCESS	0.989533516859529	0.986670609085905	0.990104734548995	0.986046803159465
GO_NAD_BIOSYNTHETIC_PROCESS	0.99489895745141	0.995168878476168	0.99373948067076	0.993790031435888
GO_REGULATION_OF_SULFUR_METABOLIC_PROCESS	0.991551378175514	0.993058959358	0.993167493560672	0.992748647521412
GO_NEGATIVE_REGULATION_OF_CALCIUM_MEDIATED_SIGNALING	0.987847677380944	0.985609519881862	0.987459135321731	0.987888785604494
GO_REGULATION_OF_TYROSINE_PHOSPHORYLATION_OF_STAT1_PROTEIN	0.985016410807465	0.984441334417956	0.986699020957393	0.983524955877823
GO_LYMPHOID_PROGENITOR_CELL_DIFFERENTIATION	0.987208589005213	0.991749201420087	0.98507117716809	0.989741109918369
GO_CELL_SURFACE_RECEPTOR_SIGNALING_PATHWAY_INVOLVED_IN_HEART_DEVELOPMENT	0.985628025088931	0.989372634295205	0.983344791028563	0.987975154130126
GO_PROTEIN_IMPORT_INTO_MITOCHONDRIAL_MATRIX	0.989231732517477	0.990724254878181	0.987822138991179	0.990595054174544
GO_CELLULAR_RESPONSE_TO_REACTIVE_NITROGEN_SPECIES	0.990360991569611	0.991376046082446	0.990174098977596	0.990960427326321
GO_POSITIVE_REGULATION_OF_VASCULAR_ENDOTHELIAL_GROWTH_FACTOR_RECEPTOR_SIGNALING_PATHWAY	0.994648435938674	0.994420951594387	0.994085602311682	0.994818358241839
GO_REGULATION_OF_CATECHOLAMINE_METABOLIC_PROCESS	0.986540217471653	0.988501734630128	0.988754760470187	0.987501364561856
GO_MELANOCYTE_DIFFERENTIATION	0.99394687036654	0.994150565294896	0.993477467565259	0.994299262346966
GO_DNA_DOUBLE_STRAND_BREAK_PROCESSING	0.996258879626344	0.996458732002279	0.996392600740309	0.996430092067539
GO_ESTABLISHMENT_OF_MITOCHONDRION_LOCALIZATION	0.993332987910025	0.992992376191169	0.992860205252945	0.993052125867263
GO_UBIQUITIN_DEPENDENT_PROTEIN_CATABOLIC_PROCESS_VIA_THE_MULTIVESICULAR_BODY_SORTING_PATHWAY	0.993564401687802	0.993033705471343	0.99239666000567	0.992820880664332
GO_VENTRICULAR_TRABECULA_MYOCARDIUM_MORPHOGENESIS	0.990189888491971	0.994590546336214	0.988681707073616	0.993014596450392
GO_RESPONSE_TO_ETHER	0.974167904943108	0.977776732974738	0.973214429863664	0.980261859473338
GO_POSITIVE_REGULATION_OF_TRANSCRIPTION_FROM_RNA_POLYMERASE_II_PROMOTER_INVOLVED_IN_CELLULAR_RESPONSE_TO_CHEMICAL_STIMULUS	0.991569602282644	0.991107960968517	0.992164283965502	0.989688556916695
GO_POSITIVE_REGULATION_OF_LAMELLIPODIUM_ORGANIZATION	0.996053110219963	0.995866549601293	0.99580761546461	0.995173077390968
GO_REGULATION_OF_BLOOD_VOLUME_BY_RENIN_ANGIOTENSIN	0.982621376893483	0.985571537787063	0.977899271224018	0.986378134679462
GO_VENOUS_BLOOD_VESSEL_DEVELOPMENT	0.9901612670855	0.990371701927559	0.989323682139203	0.990329478546733
GO_PROSTANOID_METABOLIC_PROCESS	0.992619876567846	0.99008673298621	0.992765950357431	0.991104230565813
GO_MEMBRANE_REPOLARIZATION	0.994041942143728	0.993251603233456	0.993484459845236	0.993727837334568
GO_CEREBELLAR_PURKINJE_CELL_LAYER_MORPHOGENESIS	0.984461785890824	0.990152720497897	0.983343441778978	0.989423406419112
GO_PHOSPHATIDYLETHANOLAMINE_ACYL_CHAIN_REMODELING	0.978332678802554	0.976708443404339	0.980806689942808	0.977809887506289
GO_RESPONSE_TO_GONADOTROPIN	0.983781433701797	0.981189946046498	0.984536664759886	0.983204630587146
GO_RESPONSE_TO_COBALT_ION	0.99514968430938	0.993896657789296	0.994594301182395	0.994343859176173
GO_NEUROTROPHIN_TRK_RECEPTOR_SIGNALING_PATHWAY	0.992127757784799	0.994011228872575	0.992222328627999	0.993154451349207
GO_REGULATION_OF_PLATELET_DERIVED_GROWTH_FACTOR_RECEPTOR_SIGNALING_PATHWAY	0.991947297657504	0.992202700387106	0.990976465221878	0.991707091407449
GO_RESPONSE_TO_FOLIC_ACID	0.986244978969199	0.984768013275992	0.98838282080729	0.987779250841135
GO_GROWTH_PLATE_CARTILAGE_DEVELOPMENT	0.97988653551754	0.981741337553271	0.977111970551596	0.981149379347476
5139	0.994031177359241	0.993457322322461	0.993929672292508	0.992997278702881
GO_NEGATIVE_REGULATION_OF_REACTIVE_OXYGEN_SPECIES_BIOSYNTHETIC_PROCESS	0.99041503226346	0.990791436669226	0.989983174153543	0.991063116038593
GO_REGULATION_OF_ARF_PROTEIN_SIGNAL_TRANSDUCTION	0.990568158545752	0.98956967767144	0.991322968549733	0.988224488381828
GO_POSITIVE_REGULATION_OF_ORGANIC_ACID_TRANSPORT	0.982848300826456	0.98460619761751	0.981389602789781	0.984446092780684
GO_ACTIVATION_OF_TRANSMEMBRANE_RECEPTOR_PROTEIN_TYROSINE_KINASE_ACTIVITY	0.982793571939721	0.979815779931103	0.977667459478725	0.98169450021043
GO_PHOSPHATIDYLCHOLINE_ACYL_CHAIN_REMODELING	0.979602127125177	0.977802431946827	0.982894098656977	0.981151122780485
GO_MATING_BEHAVIOR	0.97942624403089	0.982216175054974	0.981449575228784	0.983621789786997
GO_REGULATION_OF_PROTEIN_POLYUBIQUITINATION	0.995146022938121	0.995097312412764	0.994992534262782	0.994434721736009
GO_INACTIVATION_OF_MAPK_ACTIVITY	0.989328742197329	0.989931885432366	0.988822551081061	0.989502065112136
GO_PEPTIDYL_ARGININE_METHYLATION	0.995790451212031	0.994743172743035	0.99498310395865	0.994774812954064
GO_NEGATIVE_REGULATION_OF_OXIDATIVE_STRESS_INDUCED_INTRINSIC_APOPTOTIC_SIGNALING_PATHWAY	0.992247153554184	0.994080337753836	0.992106370439569	0.993730038206588
GO_HISTONE_PHOSPHORYLATION	0.990441517790307	0.990569696035989	0.990384468550011	0.990852677868543
GO_NEGATIVE_REGULATION_OF_NECROTIC_CELL_DEATH	0.990367922469662	0.992757022352633	0.989622789959539	0.991175858645778
55022	0.992267885605745	0.994185797238485	0.991037476062648	0.994094392037024
GO_REGULATION_OF_STRIATED_MUSCLE_CELL_APOPTOTIC_PROCESS	0.990517434561647	0.988982966765121	0.989547803501765	0.989426470407669
GO_STRIATED_MUSCLE_ADAPTATION	0.983528687972126	0.982911468659264	0.986470164470727	0.986979977247469
GO_PROSTATE_GLANDULAR_ACINUS_DEVELOPMENT	0.978886045031785	0.987734626400224	0.975024926475103	0.983641634049912
754	0.993612800046268	0.994242825985212	0.993086238662149	0.993778673489531
GO_PEPTIDE_CATABOLIC_PROCESS	0.997100979481593	0.996570359299579	0.996745085826052	0.996223223581229
GO_REGULATION_OF_MHC_CLASS_II_BIOSYNTHETIC_PROCESS	0.987364657804403	0.990808708865228	0.986874085385229	0.988069684867333
GO_RAC_PROTEIN_SIGNAL_TRANSDUCTION	0.994836726154685	0.993792031551204	0.993889195161262	0.99383922135114
GO_NEGATIVE_REGULATION_OF_POTASSIUM_ION_TRANSMEMBRANE_TRANSPORT	0.987035367417418	0.987030100298729	0.984236500046044	0.98506196780092
GO_REGULATION_OF_VIRAL_ENTRY_INTO_HOST_CELL	0.987309019125031	0.988959782049919	0.986554712564553	0.988741116584735
GO_NEURONAL_ACTION_POTENTIAL	0.990585999889067	0.992057098861854	0.990614999904724	0.992342797630497
GO_RETROGRADE_TRANSPORT_VESICLE_RECYCLING_WITHIN_GOLGI	0.993103321732536	0.993134091651171	0.99255839923218	0.993254609262979
GO_POSITIVE_REGULATION_OF_INTERLEUKIN_10_PRODUCTION	0.988254171108333	0.987297822673051	0.987352628459395	0.987172885243394
GO_PARASYMPATHETIC_NERVOUS_SYSTEM_DEVELOPMENT	0.989224589379382	0.990008283042069	0.988788996349685	0.988347202408716
GO_BASEMENT_MEMBRANE_ORGANIZATION	0.996155155906658	0.997366082957541	0.995810271430381	0.997087833384506
GO_NEGATIVE_REGULATION_OF_VIRAL_RELEASE_FROM_HOST_CELL	0.991646486289978	0.992834341320095	0.989879278012717	0.991551463057159
GO_SERTOLI_CELL_DIFFERENTIATION	0.989310550926918	0.990283694983875	0.990045596063458	0.990776843072649
GO_NEGATIVE_REGULATION_OF_CALCIUM_ION_TRANSMEMBRANE_TRANSPORT	0.990247086191021	0.991279080361874	0.988267558244035	0.990361653003914
GO_VENTRICULAR_CARDIAC_MUSCLE_CELL_DEVELOPMENT	0.992981858112356	0.994600299789392	0.99203067141956	0.993578835631157
27342	0.976196608820399	0.974464784334906	0.975906936956275	0.970403462474956
GO_OLFACTORY_BULB_INTERNEURON_DEVELOPMENT	0.996897344472623	0.996882611203694	0.995796903579089	0.996969995515324
GO_FEMALE_GENITALIA_DEVELOPMENT	0.989901995958773	0.989969707283705	0.989040741514655	0.989338047380708
GO_NEUROBLAST_PROLIFERATION	0.989853504392718	0.993437279554486	0.990024756084129	0.993272462222604
GO_ERYTHROSE_4_PHOSPHATE_PHOSPHOENOLPYRUVATE_FAMILY_AMINO_ACID_METABOLIC_PROCESS	0.997971242900728	0.997857111554892	0.997987585874286	0.997577346683791
GO_MIDGUT_DEVELOPMENT	0.982575901761024	0.984240507253737	0.981278433342581	0.980228606152147
GO_MITOCHONDRION_DISTRIBUTION	0.986471261922662	0.989099380840077	0.984734765952817	0.990428464936386
GO_PEPTIDYL_METHIONINE_MODIFICATION	0.994576399421072	0.995304304669062	0.993586462389278	0.994180704478847
GO_IMMUNOLOGICAL_SYNAPSE_FORMATION	0.992280804999962	0.990907313163906	0.991638554587132	0.99107143988722
GO_NUCLEOTIDE_SUGAR_BIOSYNTHETIC_PROCESS	0.991772798995868	0.992528550727372	0.991073715688724	0.991379978687018
GO_LEUKOCYTE_MIGRATION_INVOLVED_IN_INFLAMMATORY_RESPONSE	0.965976783125471	0.978321337780079	0.963579623782841	0.971773494467555
GO_OSTEOCLAST_DIFFERENTIATION	0.992256323673112	0.993332513092155	0.992331634026415	0.992676768731244
GO_DEFINITIVE_HEMOPOIESIS	0.996746275249312	0.996221561386519	0.996394434025448	0.99617175747987
GO_RENAL_FILTRATION	0.995685170533682	0.997102868246373	0.995130058290661	0.995599904957742
GO_ATRIOVENTRICULAR_VALVE_MORPHOGENESIS	0.991174334303216	0.991052986117951	0.990177234339544	0.990043121341911
GO_AORTA_MORPHOGENESIS	0.983758355168705	0.988019789819753	0.982357331106237	0.98768006674864
GO_PROTEIN_INSERTION_INTO_MEMBRANE	0.985668180744479	0.985156948363355	0.985460842326973	0.984910416490551
GO_POSITIVE_REGULATION_OF_NATURAL_KILLER_CELL_MEDIATED_IMMUNITY	0.987595011117297	0.987833625008921	0.987323129021672	0.988334717575293
GO_EPOXYGENASE_P450_PATHWAY	0.987949995809511	0.990731020340153	0.987780011887928	0.989565185812066
GO_MAMMARY_GLAND_DUCT_MORPHOGENESIS	0.992339209457677	0.993617020762764	0.991204652890881	0.992675900720634
GO_NEGATIVE_REGULATION_OF_ESTABLISHMENT_OF_PROTEIN_LOCALIZATION_TO_PLASMA_MEMBRANE	0.996574125204314	0.996183656726418	0.99661660211505	0.995722447553039
GO_AMINO_ACID_IMPORT	0.995344744619202	0.995253429073753	0.994524194543493	0.995853028434256
GO_IMP_BIOSYNTHETIC_PROCESS	0.990838428009688	0.990154849889702	0.991191255972291	0.990712246417911
GO_POSITIVE_REGULATION_OF_CELL_CYCLE_G1_S_PHASE_TRANSITION	0.993979222030237	0.99470173974396	0.993212719565492	0.994427059181305
GO_LYMPHOCYTE_APOPTOTIC_PROCESS	0.978142010329113	0.978464795138848	0.972806788997003	0.976419792089195
GO_REGULATION_OF_INTERFERON_ALPHA_PRODUCTION	0.98914558288659	0.990488030485744	0.985468566590046	0.989388636566328
GO_NEGATIVE_REGULATION_OF_INTERLEUKIN_17_PRODUCTION	0.979047467010734	0.981958320587986	0.982396104530744	0.984300986555013
GO_PROTEIN_HYDROXYLATION	0.996997175513137	0.997086440887221	0.996761414295125	0.997034687251518
GO_REGULATION_OF_RESPONSE_TO_TUMOR_CELL	0.985646482077363	0.986281798549924	0.986624266942548	0.986446182345735
GO_RESPONSE_TO_ISOQUINOLINE_ALKALOID	0.989105894743615	0.992155553673838	0.989418013069439	0.990128025366362
GO_ENDOTHELIAL_TUBE_MORPHOGENESIS	0.994198854380608	0.993615077844342	0.992460746388586	0.993048647746066
GO_CELLULAR_RESPONSE_TO_DEXAMETHASONE_STIMULUS	0.985977644213755	0.985824453070453	0.984727157203737	0.984886360956003
GO_RUFFLE_ORGANIZATION	0.994381073219744	0.995846332144316	0.99316024544949	0.995542482951338
GO_MUSCLE_CELL_MIGRATION	0.991750113822335	0.993280963128276	0.990348381539199	0.992801853967073
GO_BRANCHING_INVOLVED_IN_SALIVARY_GLAND_MORPHOGENESIS	0.993352639324826	0.992446454220665	0.990652900064161	0.992203514463753
3166	0.959446360770747	0.950418967894087	0.962879565142104	0.952160570106531
GO_ADAPTATION_OF_SIGNALING_PATHWAY	0.987307836895397	0.990274599332886	0.985108689479568	0.988607409755411
GO_TRANSCYTOSIS	0.990817162217051	0.990678008739675	0.990863567120125	0.990109620312576
GO_EPITHELIAL_CELL_MATURATION	0.979824289216428	0.985022792899014	0.975862313541618	0.980366709947393
GO_NEGATIVE_REGULATION_OF_GENE_SILENCING	0.981747234579007	0.979789613471282	0.979221826213976	0.976847763342143
GO_REGULATION_OF_MEMBRANE_REPOLARIZATION	0.991329804830257	0.99259181647383	0.991576997273523	0.99164549918904
121504	0.989641061329653	0.987907465462798	0.988314126742465	0.989567147141948
GO_PEPTIDYL_LYSINE_DIMETHYLATION	0.993126314898792	0.993935621446108	0.991632923253527	0.993292851852747
GO_PROTEIN_IMPORT_INTO_PEROXISOME_MATRIX	0.991009297026895	0.992132159317722	0.989031885397914	0.991196985953001
GO_ESTABLISHMENT_OF_PROTEIN_LOCALIZATION_TO_GOLGI	0.990139695788512	0.989905767766327	0.98877880930732	0.990148043204682
GO_POSITIVE_REGULATION_OF_POTASSIUM_ION_TRANSMEMBRANE_TRANSPORT	0.994624334122474	0.992769492067355	0.994672734307605	0.993393208024806
GO_NEGATIVE_REGULATION_OF_CELL_KILLING	0.995771341129948	0.996496823407353	0.99461534693915	0.995528364523705
GO_POSITIVE_REGULATION_OF_MONOCYTE_CHEMOTAXIS	0.964828435391809	0.962043406303611	0.960616818152842	0.962858330427067
GO_AXIS_ELONGATION	0.989474422002075	0.991014385563773	0.988374070202644	0.99066719948317
5691	0.99343228959809	0.993476483842823	0.993090725572147	0.992855803177392
55626	0.988819014625623	0.991398718283958	0.987532668771525	0.991234064873987
GO_POSITIVE_REGULATION_OF_RECEPTOR_RECYCLING	0.991356881819148	0.990968443314496	0.991193797660122	0.991200690695035
GO_RESPONSE_TO_MISFOLDED_PROTEIN	0.996574411427652	0.995714695407612	0.996129614259241	0.996126788653935
2100	0.984147676996217	0.991385161374216	0.983649360993288	0.988725043906163
GO_RIBONUCLEOSIDE_CATABOLIC_PROCESS	0.977293481749394	0.982397246007677	0.977507139129035	0.982442593004994
GO_POSITIVE_REGULATION_OF_CHONDROCYTE_DIFFERENTIATION	0.983927024269639	0.988485632558992	0.979890283166593	0.985773556024993
GO_REGULATION_OF_CELL_PROJECTION_SIZE	0.992757661257276	0.992893500999723	0.992511669346791	0.993029964415143
GO_NEGATIVE_REGULATION_OF_RYANODINE_SENSITIVE_CALCIUM_RELEASE_CHANNEL_ACTIVITY	0.994251746394967	0.995581840841665	0.993652521956443	0.994957864858543
GO_POSITIVE_REGULATION_OF_NITRIC_OXIDE_SYNTHASE_ACTIVITY	0.992791191736793	0.993432899468459	0.993263227997761	0.992630347076949
GO_MYELOID_DENDRITIC_CELL_ACTIVATION	0.986503548765844	0.987494822690239	0.986378876973322	0.987263390988372
GO_MESODERMAL_CELL_FATE_COMMITMENT	0.992115398873908	0.991228238654604	0.990501327086027	0.991264281814981
GO_UTP_METABOLIC_PROCESS	0.994136606361995	0.997112465595917	0.99339827441833	0.996616054338271
23011	0.990697630823284	0.989230114630944	0.989839807720075	0.990694066219254
GO_RIBOSOMAL_SMALL_SUBUNIT_ASSEMBLY	0.989151283904333	0.991512896123378	0.987493421528201	0.990685353029684
GO_REGULATION_OF_ACTIVIN_RECEPTOR_SIGNALING_PATHWAY	0.984434391978792	0.984694077105693	0.983319151102019	0.982921348525056
GO_PENTOSE_METABOLIC_PROCESS	0.995148733273464	0.995102999922105	0.993891142804921	0.994681022227153
GO_BRANCHING_INVOLVED_IN_MAMMARY_GLAND_DUCT_MORPHOGENESIS	0.99418745259947	0.994584350411436	0.993891055728262	0.994501242223605
GO_ALKALOID_METABOLIC_PROCESS	0.990930503424339	0.992422275604627	0.991990297618055	0.991407866805831
GO_POSITIVE_REGULATION_OF_OXIDATIVE_STRESS_INDUCED_CELL_DEATH	0.979908630339332	0.988327163619913	0.97786410731046	0.985205614029843
GO_POSITIVE_REGULATION_OF_MYELOID_LEUKOCYTE_MEDIATED_IMMUNITY	0.985693035308059	0.98905760021481	0.982492496075554	0.988576278628882
GO_RRNA_CONTAINING_RIBONUCLEOPROTEIN_COMPLEX_EXPORT_FROM_NUCLEUS	0.996017977087844	0.997119825486237	0.995695105885549	0.996837524564641
GO_MITOTIC_SISTER_CHROMATID_COHESION	0.990506438990237	0.991516086604042	0.990369299515446	0.991525912736116
[truncated: 965 more rows]
