# Supplementary material for: Pathway-Based Drug Response Prediction Using Similarity Identification in Gene Expression
Source: Front Genet. 2020 Sep 9;11:1016. doi: 10.3389/fgene.2020.01016 (PMC7509171; doi:10.3389/fgene.2020.01016)
Supplement: Supplementary file 2 [file Data_Sheet_2.ZIP › TSCs_PathwaySetGO_10To30_TRASTUZUMABALONE_ERNEGATIVE_Bootstrap.csv]

	sensitive-to-resistant	resistant-to-resistant	sensitive-to-sensitive	resistant-to-sensitive
GO_DNA_DEPENDENT_DNA_REPLICATION_MAINTENANCE_OF_FIDELITY	0.996577089334625	0.995699451121601	0.996117903658647	0.995778680957035
GO_PHOSPHATIDYLSERINE_ACYL_CHAIN_REMODELING	0.977485856642873	0.976013795262633	0.977478439121113	0.97691109505606
GO_CELLULAR_RESPONSE_TO_LIPOPROTEIN_PARTICLE_STIMULUS	0.993693607968313	0.991984835778629	0.993369002156985	0.992768136922031
GO_REGULATION_OF_NLRP3_INFLAMMASOME_COMPLEX_ASSEMBLY	0.995109767229682	0.993027133051781	0.994639982127054	0.991590611039556
GO_REGULATION_OF_T_CELL_RECEPTOR_SIGNALING_PATHWAY	0.992292231261156	0.99165629236117	0.99317388221109	0.99240999435014
GO_CARDIAC_MUSCLE_ADAPTATION	0.989852508507884	0.980950916031307	0.990475330112104	0.985041249468827
GO_APICAL_PROTEIN_LOCALIZATION	0.995014776225024	0.99337298411686	0.99508075450973	0.99378000276476
GO_POSITIVE_REGULATION_OF_PROTEIN_MATURATION	0.996247682339121	0.994831372488911	0.996289347103733	0.995134416163361
GO_RNA_DEPENDENT_DNA_BIOSYNTHETIC_PROCESS	0.992409491034247	0.989869677094145	0.993412618419971	0.9903983931664
GO_REGULATION_OF_B_CELL_RECEPTOR_SIGNALING_PATHWAY	0.990668764524941	0.990740231814291	0.992025917821677	0.989594891747636
GO_REGULATION_OF_RESPIRATORY_BURST	0.988179477221624	0.986741672478808	0.988818786624491	0.987250868023406
GO_G_PROTEIN_COUPLED_RECEPTOR_INTERNALIZATION	0.994873202124873	0.993133256596111	0.994936755801769	0.993559795558489
GO_REGULATION_OF_GOLGI_ORGANIZATION	0.989027087186676	0.983517337434712	0.988577136569921	0.983759522711812
GO_POSITIVE_REGULATION_OF_MYOTUBE_DIFFERENTIATION	0.984435610172371	0.985359494901624	0.986569718008416	0.983080836364235
GO_NEGATIVE_REGULATION_OF_KIDNEY_DEVELOPMENT	0.987604807906527	0.984725151042612	0.988601296674167	0.986552754199535
GO_REGULATION_OF_HEPATOCYTE_PROLIFERATION	0.991931886703376	0.990272247496146	0.993523721772386	0.992346679834941
GO_ACYLGLYCEROL_HOMEOSTASIS	0.991083327230558	0.99189736238475	0.990727725959379	0.992151415386379
GO_NEGATIVE_REGULATION_OF_PHOSPHOPROTEIN_PHOSPHATASE_ACTIVITY	0.994962133111894	0.994783315107545	0.994825282045022	0.994733870827117
GO_HEMOGLOBIN_METABOLIC_PROCESS	0.981683083312481	0.972771288461001	0.981459020514976	0.977053263766516
GO_REGULATION_OF_MITOCHONDRIAL_DEPOLARIZATION	0.9912241295094	0.989427853450433	0.991369906188467	0.99080870854496
GO_ESTABLISHMENT_OF_SPINDLE_ORIENTATION	0.995887800947553	0.994579927576553	0.99556732685134	0.994971371832629
GO_METANEPHRIC_NEPHRON_MORPHOGENESIS	0.982877749363982	0.982746218078015	0.981123886279144	0.984420131724672
GO_GLYCERALDEHYDE_3_PHOSPHATE_METABOLIC_PROCESS	0.994672339058368	0.99360114088543	0.995190956423358	0.994607756026213
GO_RESPONSE_TO_UV_C	0.991464151602833	0.982257113118686	0.991693951779701	0.984332091562134
GO_DENTATE_GYRUS_DEVELOPMENT	0.988591414711682	0.986842451620698	0.989323881253871	0.986444880198849
GO_ESTABLISHMENT_OR_MAINTENANCE_OF_TRANSMEMBRANE_ELECTROCHEMICAL_GRADIENT	0.996591180233993	0.99527827706088	0.997002955321689	0.99533240513654
GO_N_TERMINAL_PROTEIN_AMINO_ACID_ACETYLATION	0.980900491107489	0.989796035425563	0.982410258638422	0.987473172547304
GO_NEURONAL_STEM_CELL_DIVISION	0.997396062983765	0.995555831192915	0.997450446830613	0.996051443488502
GO_CERAMIDE_CATABOLIC_PROCESS	0.997384434765718	0.997076470750563	0.997563134816436	0.997434024695294
GO_POSITIVE_REGULATION_OF_SYNAPTIC_TRANSMISSION_GLUTAMATERGIC	0.994756755466145	0.993731887708212	0.995566670313465	0.993787888945595
GO_NEGATIVE_REGULATION_OF_DENDRITIC_SPINE_DEVELOPMENT	0.995168677911143	0.995104557778383	0.995978545723653	0.994589519800881
GO_MODULATION_OF_GROWTH_OF_SYMBIONT_INVOLVED_IN_INTERACTION_WITH_HOST	0.982545858452246	0.980646051570349	0.981123831839166	0.980092706339674
GO_ETHER_METABOLIC_PROCESS	0.986446317292783	0.985036830739878	0.987267239939742	0.986853653172123
GO_CYTOKINE_METABOLIC_PROCESS	0.98805372180092	0.983772159426319	0.986227826421001	0.985498036295985
GO_ANTEROGRADE_AXONAL_TRANSPORT	0.993428051567743	0.991940151596058	0.993202994629262	0.99149228426474
GO_SODIUM_INDEPENDENT_ORGANIC_ANION_TRANSPORT	0.985606301195663	0.98424483665929	0.984333450722583	0.985379876239234
GO_N_GLYCAN_PROCESSING	0.990692960650373	0.989582090834213	0.99082449120072	0.989070162705963
GO_INORGANIC_ION_IMPORT_INTO_CELL	0.994264741933645	0.993494527569736	0.993818383569513	0.994023923158438
GO_ENDOPLASMIC_RETICULUM_TO_CYTOSOL_TRANSPORT	0.994896109421458	0.992835182069672	0.995375828937203	0.993434401100722
GO_G_PROTEIN_COUPLED_PURINERGIC_RECEPTOR_SIGNALING_PATHWAY	0.984338901101952	0.980039089489611	0.985048110212652	0.981228927179466
GO_OLFACTORY_BULB_INTERNEURON_DIFFERENTIATION	0.993340406765967	0.989429168368515	0.993754804424753	0.990668041353349
GO_POSITIVE_REGULATION_OF_G_PROTEIN_COUPLED_RECEPTOR_PROTEIN_SIGNALING_PATHWAY	0.9896432351529	0.98870441829129	0.989812726841486	0.989380892350821
GO_ATTACHMENT_OF_SPINDLE_MICROTUBULES_TO_KINETOCHORE	0.992353383461006	0.987586345105218	0.99386128133124	0.989259413569733
GO_POSITIVE_REGULATION_OF_TYROSINE_PHOSPHORYLATION_OF_STAT1_PROTEIN	0.994586545710074	0.993467201984474	0.99466918182833	0.993625113801397
GO_REGULATION_OF_CELL_CYCLE_CHECKPOINT	0.993480858167992	0.992576904698819	0.994124397355427	0.99249152434037
GO_NEGATIVE_REGULATION_OF_TRANSCRIPTION_REGULATORY_REGION_DNA_BINDING	0.966722795727561	0.961591769305663	0.963559515520371	0.962389288583148
GO_POSITIVE_REGULATION_OF_METANEPHROS_DEVELOPMENT	0.983776415181191	0.985841870206034	0.983198929853232	0.988180979253029
GO_POSITIVE_REGULATION_OF_LYMPHOCYTE_APOPTOTIC_PROCESS	0.993233814015443	0.989748865430876	0.993307580222762	0.991339650854303
GO_GLUTAMATE_SECRETION	0.991906857628535	0.991788072908847	0.992149003733111	0.991502077619732
GO_REGULATION_OF_NFAT_PROTEIN_IMPORT_INTO_NUCLEUS	0.993182805866521	0.992261946026413	0.993339593789179	0.992571509383106
GO_REGULATION_OF_VASCULOGENESIS	0.990027130071048	0.990072174738088	0.98869411400676	0.989885407263094
GO_LENS_FIBER_CELL_DIFFERENTIATION	0.990460999412013	0.988777629932079	0.990958609825155	0.98935454393445
GO_EMBRYONIC_HEMOPOIESIS	0.990550726538261	0.990591990642712	0.990083528512494	0.991454103099048
GO_PROTEIN_EXPORT_FROM_NUCLEUS	0.994521202668294	0.9952878884833	0.994708427129501	0.995339411813375
GO_POSITIVE_REGULATION_OF_SEQUESTERING_OF_CALCIUM_ION	0.995740635222729	0.994248157721167	0.995801212742156	0.99501324827905
GO_SECONDARY_METABOLITE_BIOSYNTHETIC_PROCESS	0.993762529742189	0.992054833028094	0.994265555797867	0.992497879141826
GO_CELL_MIGRATION_INVOLVED_IN_HEART_DEVELOPMENT	0.972822541643263	0.977199002298096	0.967052467051074	0.971688286035892
GO_PROTEIN_LOCALIZATION_TO_CYTOSKELETON	0.994718376212237	0.992716825612808	0.995606656556526	0.993111208879599
GO_NUCLEAR_ENVELOPE_REASSEMBLY	0.994981663266772	0.995605588335599	0.994148315660529	0.995865544168713
GO_INTRINSIC_APOPTOTIC_SIGNALING_PATHWAY_IN_RESPONSE_TO_DNA_DAMAGE_BY_P53_CLASS_MEDIATOR	0.993450068268964	0.991857586572132	0.993571992341689	0.992046648365879
116519	0.991886008168119	0.988752606886607	0.99183234074573	0.989908158364789
GO_NCRNA_CATABOLIC_PROCESS	0.993283744596412	0.992753436371544	0.991738300315697	0.992764498827946
GO_GLUTAMINE_FAMILY_AMINO_ACID_BIOSYNTHETIC_PROCESS	0.99109628552931	0.988523367862401	0.990422975279685	0.990412737136913
GO_REGULATION_OF_TELOMERASE_RNA_LOCALIZATION_TO_CAJAL_BODY	0.99648949618385	0.995408033287677	0.996604664447945	0.995430998507831
GO_BUNDLE_OF_HIS_CELL_TO_PURKINJE_MYOCYTE_COMMUNICATION	0.988706126187377	0.987042166036225	0.988168613814155	0.98801406989895
GO_REGULATION_OF_CELL_MATURATION	0.991225166972583	0.986937763507094	0.990964720153027	0.987670893388124
55558	0.991289925353095	0.98880504060981	0.990357837259552	0.986996599643144
GO_REGULATION_OF_CYTOKINE_PRODUCTION_INVOLVED_IN_INFLAMMATORY_RESPONSE	0.985573491720707	0.979410842294368	0.985852080444371	0.980973423045771
GO_URETER_DEVELOPMENT	0.987724960451831	0.989129780561432	0.987480297906167	0.989149537885542
GO_POSITIVE_REGULATION_OF_DNA_DAMAGE_RESPONSE_SIGNAL_TRANSDUCTION_BY_P53_CLASS_MEDIATOR	0.990987598083097	0.991316200560284	0.992619981269062	0.99281860706883
GO_REGULATION_OF_COLLATERAL_SPROUTING	0.988113710500846	0.985858704223766	0.984709839991866	0.98597209595996
GO_ESTABLISHMENT_OR_MAINTENANCE_OF_MONOPOLAR_CELL_POLARITY	0.990878126150415	0.988214408434457	0.992172898650769	0.989858975735017
GO_REGULATION_OF_INTERLEUKIN_5_PRODUCTION	0.977090266289855	0.981741854650025	0.98155852589577	0.974237126037079
GO_PINOCYTOSIS	0.98326018416683	0.97845253201969	0.987586954948016	0.9815810890942
GO_PHOSPHATIDYLETHANOLAMINE_METABOLIC_PROCESS	0.995888591228846	0.994998964454796	0.996554659880146	0.995486284444379
GO_G_PROTEIN_COUPLED_PURINERGIC_NUCLEOTIDE_RECEPTOR_SIGNALING_PATHWAY	0.978920216279001	0.970497563571956	0.979573779849856	0.971717922483621
GO_CELLULAR_RESPONSE_TO_VIRUS	0.991898964511591	0.987106484749746	0.992357328238694	0.988526750191654
GO_CYTOPLASMIC_MRNA_PROCESSING_BODY_ASSEMBLY	0.996020105231965	0.995936757176093	0.995988118099304	0.995419593134636
GO_NATURAL_KILLER_CELL_DIFFERENTIATION	0.992325646612934	0.986097279529642	0.993304635652306	0.986659017438245
GO_BONE_TRABECULA_MORPHOGENESIS	0.995281911482784	0.99246382685011	0.995370189439439	0.993411815778245
GO_REGULATION_OF_INFLAMMATORY_RESPONSE_TO_ANTIGENIC_STIMULUS	0.990467173027584	0.988578434440371	0.98966772766339	0.988665956445358
GO_NEGATIVE_REGULATION_OF_PROTEIN_AUTOPHOSPHORYLATION	0.990638060219039	0.9846670617617	0.988862605293658	0.984749435706543
53339	0.994417160794234	0.990786621941247	0.994484763308219	0.991949806565307
GO_REGULATION_OF_ICOSANOID_SECRETION	0.9893320987875	0.986907860957347	0.987231367275837	0.986167313096523
GO_POSITIVE_REGULATION_OF_MITOCHONDRIAL_FISSION	0.988511636491637	0.986411962640054	0.987032891410268	0.987506200559288
GO_EPIDERMIS_MORPHOGENESIS	0.978915648832507	0.971325360641281	0.979790683957456	0.973116605059315
GO_PURINE_DEOXYRIBONUCLEOTIDE_METABOLIC_PROCESS	0.992355929845652	0.989721350227955	0.991684665714973	0.989870269145299
GO_DISRUPTION_OF_CELLS_OF_OTHER_ORGANISM	0.984777064670874	0.987095409699459	0.985377670468262	0.984902214260302
GO_PIGMENT_GRANULE_LOCALIZATION	0.994900917715177	0.994310729306987	0.995701003790867	0.994440406750246
GO_VASCULAR_ENDOTHELIAL_GROWTH_FACTOR_SIGNALING_PATHWAY	0.993358044168834	0.99235397161175	0.992568732321001	0.993189400739438
GO_SKELETAL_MUSCLE_TISSUE_REGENERATION	0.988453876651341	0.986354956211899	0.990341110411983	0.985265981946201
GO_REGULATION_OF_SYSTEMIC_ARTERIAL_BLOOD_PRESSURE_BY_CIRCULATORY_RENIN_ANGIOTENSIN	0.994487605012216	0.989648938261976	0.995755339127815	0.991858726958023
23076	0.995723641968932	0.994027447865308	0.995975911530246	0.994737558588308
GO_B_CELL_HOMEOSTASIS	0.991664951172452	0.990431445180538	0.992806721294801	0.990063340590623
GO_POSITIVE_REGULATION_OF_CALCIUM_ION_DEPENDENT_EXOCYTOSIS	0.991669767027067	0.991354159447544	0.991556194325445	0.989632695682611
GO_MRNA_SPLICE_SITE_SELECTION	0.994450169474354	0.992849850418813	0.994387240501677	0.993553617865613
GO_REGULATION_OF_TRANSLATION_IN_RESPONSE_TO_STRESS	0.993607587251226	0.991122317812111	0.994061321624465	0.991746135508787
GO_POSITIVE_REGULATION_OF_ERYTHROCYTE_DIFFERENTIATION	0.985323381371608	0.980905921014864	0.985025308247704	0.983587088445702
GO_DENDRITIC_CELL_MIGRATION	0.984871674832008	0.986282392247415	0.985260865996068	0.987083556249609
GO_SENSORY_PERCEPTION_OF_TEMPERATURE_STIMULUS	0.989412271656286	0.988537090067617	0.988442431483608	0.99002298517081
GO_POSITIVE_REGULATION_OF_MACROPHAGE_ACTIVATION	0.991587814048863	0.991127911299323	0.992978543772657	0.992032476310527
1435	0.991027541178276	0.987689718423324	0.991801465998891	0.988258793125168
GO_OUTFLOW_TRACT_SEPTUM_MORPHOGENESIS	0.99372082613843	0.99006822208611	0.99391331344369	0.990089158176598
GO_REGULATION_OF_MAMMARY_GLAND_EPITHELIAL_CELL_PROLIFERATION	0.993626118555147	0.991545750874582	0.993928019115537	0.991586220510152
GO_CELLULAR_RESPONSE_TO_EPIDERMAL_GROWTH_FACTOR_STIMULUS	0.993034400259637	0.990965988002579	0.993295840290234	0.991886709265664
GO_LEUKOCYTE_DEGRANULATION	0.984624953818747	0.981796637252938	0.985550786423795	0.982589412828478
796	0.980228084417389	0.979947600170861	0.980312710610505	0.978250091629378
GO_NEGATIVE_REGULATION_OF_TELOMERE_MAINTENANCE_VIA_TELOMERASE	0.995335848055451	0.995625565217972	0.995147816145409	0.996246402247836
GO_REGULATION_OF_T_CELL_CHEMOTAXIS	0.981175681726074	0.971665026736147	0.980177491795065	0.971362842836106
GO_REGULATION_OF_ESTABLISHMENT_OF_PLANAR_POLARITY_INVOLVED_IN_NEURAL_TUBE_CLOSURE	0.991101861422925	0.984053236401876	0.992913571853669	0.985629257105728
GO_REGULATION_OF_CHOLESTEROL_HOMEOSTASIS	0.994144390703198	0.994062669984616	0.992947290134416	0.993633006709375
GO_VENTRICULAR_SEPTUM_MORPHOGENESIS	0.986528422964855	0.982878662130342	0.986006682341736	0.984296466244412
GO_POSITIVE_REGULATION_OF_ENDOTHELIAL_CELL_CHEMOTAXIS	0.994509807891383	0.994341929888939	0.994197104882719	0.994172218705525
GO_POSITIVE_REGULATION_OF_ENDOTHELIAL_CELL_DIFFERENTIATION	0.989741962211929	0.987507813189771	0.989783806249009	0.987284355505109
GO_TOLERANCE_INDUCTION	0.985630196056435	0.976973796372426	0.985804566285886	0.977910702626373
GO_DEVELOPMENTAL_PROGRAMMED_CELL_DEATH	0.992625574757614	0.990880408494792	0.992605167563838	0.990741467877125
GO_POSITIVE_REGULATION_OF_SKELETAL_MUSCLE_TISSUE_DEVELOPMENT	0.984745275221774	0.980610468262047	0.984124684990529	0.983047402337048
GO_RESPONSE_TO_MUSCLE_STRETCH	0.985418524795783	0.983996477104948	0.985335467342492	0.984756562565413
GO_NEGATIVE_REGULATION_OF_OLIGODENDROCYTE_DIFFERENTIATION	0.977211219966086	0.972265427667126	0.976249847694491	0.973536051036347
GO_NEGATIVE_REGULATION_OF_SODIUM_ION_TRANSPORT	0.990887920963347	0.984828902902117	0.991553890757657	0.988115616227116
GO_NEGATIVE_REGULATION_OF_GLYCOPROTEIN_BIOSYNTHETIC_PROCESS	0.991599844418572	0.987152395917138	0.992826940602362	0.988483964345005
3579	0.991231691649929	0.989308939307104	0.993004571102204	0.989160004851499
GO_NEGATIVE_REGULATION_OF_INTRINSIC_APOPTOTIC_SIGNALING_PATHWAY_BY_P53_CLASS_MEDIATOR	0.992109195766757	0.987306317605549	0.993914634208166	0.989939808043126
GO_RIBONUCLEOTIDE_CATABOLIC_PROCESS	0.994308052023838	0.993614689899939	0.994861119536614	0.993782486424869
GO_POSITIVE_REGULATION_OF_MITOTIC_SISTER_CHROMATID_SEPARATION	0.996038304049053	0.99665113752369	0.996329821214198	0.996432654240805
GO_NEGATIVE_REGULATION_OF_INTERLEUKIN_1_PRODUCTION	0.989515331478822	0.985182712857286	0.990166809252514	0.987046399107457
GO_REGULATION_OF_PROSTAGLANDIN_SECRETION	0.98483694433682	0.985571344477728	0.9839645706446	0.983131104060813
GO_REGULATION_OF_PODOSOME_ASSEMBLY	0.992470048288265	0.993666499963073	0.992886857556804	0.993345073935894
GO_REGULATION_OF_CELLULAR_SENESCENCE	0.992210366261108	0.988692740674061	0.99320453153508	0.989746483058194
GO_CARDIAC_LEFT_VENTRICLE_MORPHOGENESIS	0.959017867964433	0.954785658110199	0.963359949595022	0.955297819892775
GO_NEGATIVE_REGULATION_OF_STRIATED_MUSCLE_CELL_DIFFERENTIATION	0.98525871848509	0.983012299963851	0.983554877260475	0.984105474030292
GO_NEGATIVE_REGULATION_OF_POTASSIUM_ION_TRANSMEMBRANE_TRANSPORTER_ACTIVITY	0.985028760531624	0.985349886317879	0.983743301496583	0.986860938908289
GO_HEART_TRABECULA_MORPHOGENESIS	0.992564827919456	0.990834624651964	0.992023293976773	0.992076454048858
GO_RESPIRATORY_CHAIN_COMPLEX_IV_ASSEMBLY	0.994600740072669	0.990956787889411	0.994476045032572	0.992417485944033
GO_NITRIC_OXIDE_METABOLIC_PROCESS	0.994299263246165	0.991353942311117	0.993405987922269	0.992725368413023
GO_POSITIVE_REGULATION_OF_LEUKOCYTE_APOPTOTIC_PROCESS	0.993031349259067	0.989068571902288	0.993633482131712	0.990284419695383
GO_POSITIVE_REGULATION_OF_CELL_FATE_COMMITMENT	0.965650212417884	0.958389642016181	0.963393551967419	0.962014384030192
GO_FOREBRAIN_MORPHOGENESIS	0.993611745925189	0.991237278422137	0.993893539191605	0.991530362220577
GO_TELOMERE_CAPPING	0.958135920018868	0.956184606384267	0.958117820559102	0.962116388927374
GO_PROSTATE_GLAND_MORPHOGENESIS	0.988429330626898	0.989050582065934	0.989451580367771	0.989000641318493
GO_REGULATION_OF_MITOCHONDRIAL_MEMBRANE_PERMEABILITY_INVOLVED_IN_APOPTOTIC_PROCESS	0.995337670432073	0.99435392689441	0.995999167371579	0.994650864708865
GO_REGULATION_OF_HISTONE_DEACETYLATION	0.994235399784746	0.99079696255798	0.994634688726385	0.99189139726682
GO_NEUROTRANSMITTER_UPTAKE	0.994364101445515	0.992938117981051	0.99550683630789	0.994156140101041
GO_MICROTUBULE_ANCHORING	0.994343642967282	0.994155753937193	0.996666093907343	0.996461218476198
10300	0.995083676052504	0.993490338533221	0.994774833952144	0.994623348446607
GO_REGULATION_OF_MRNA_CATABOLIC_PROCESS	0.985107306278226	0.981913659529478	0.985097647082623	0.983049473529289
GO_INTERMEDIATE_FILAMENT_ORGANIZATION	0.983978247112827	0.980752028559869	0.98102916883407	0.983898930289862
GO_SODIUM_ION_EXPORT	0.99578483415857	0.994887953889862	0.996780505110692	0.9943153564969
339345	0.987585172804675	0.983179749417249	0.986790115868426	0.984959520524718
5165	0.987290823422356	0.984796572681428	0.986821979796361	0.985907280499139
GO_RESPONSE_TO_PROSTAGLANDIN_E	0.990496030718934	0.990629205010432	0.989366618244891	0.991042102241898
GO_NEGATIVE_REGULATION_OF_RESPONSE_TO_REACTIVE_OXYGEN_SPECIES	0.993982520500859	0.992709242192091	0.993229958921398	0.992000055126482
GO_POSITIVE_REGULATION_OF_RNA_SPLICING	0.99592032555995	0.995454840316188	0.996487942665776	0.995669591805
GO_RESPONSE_TO_IMMOBILIZATION_STRESS	0.990184431070446	0.986474590360542	0.98927724992677	0.986007729714913
GO_POSITIVE_REGULATION_OF_KERATINOCYTE_DIFFERENTIATION	0.993045092076706	0.990100096315891	0.994126337782306	0.991574846904633
GO_SEROTONIN_METABOLIC_PROCESS	0.995647976464114	0.99353982853902	0.995919697161162	0.994798218089922
GO_REGULATION_OF_SKELETAL_MUSCLE_CELL_DIFFERENTIATION	0.992926294115033	0.991794082521303	0.993418717912018	0.991170897727272
GO_POSITIVE_REGULATION_OF_INTERLEUKIN_1_BETA_PRODUCTION	0.994025250052869	0.991378269060966	0.994433488921922	0.992295027863835
284254	0.983608832953822	0.979552567844555	0.983960945159702	0.980187606576807
GO_DISRUPTION_OF_CELLS_OF_OTHER_ORGANISM_INVOLVED_IN_SYMBIOTIC_INTERACTION	0.995385465287733	0.994849503428402	0.993951999241812	0.993683770249191
GO_IRON_COORDINATION_ENTITY_TRANSPORT	0.9950735723385	0.993402469939047	0.995357659060863	0.993773480398343
GO_PHOSPHATIDYLCHOLINE_BIOSYNTHETIC_PROCESS	0.993911298611502	0.992288356355954	0.994425309141072	0.992263962870387
GO_MEMBRANE_BIOGENESIS	0.994417031408199	0.994166813625743	0.994717917235594	0.995087083315292
GO_REGULATION_OF_ACTIN_NUCLEATION	0.990319776478238	0.993575186525952	0.991348718895972	0.992942212163012
GO_REGULATION_OF_DENDRITIC_CELL_DIFFERENTIATION	0.994527854318752	0.992798127430872	0.994419703658918	0.993362300495832
GO_PROTEIN_LOCALIZATION_TO_KINETOCHORE	0.990999577705439	0.987535790700743	0.990454559856626	0.989205589957955
GO_PHOTOPERIODISM	0.987220495204605	0.986434019378564	0.988236982874356	0.986458033025183
GO_MESENCHYMAL_TO_EPITHELIAL_TRANSITION	0.980247894849515	0.97973712861994	0.981531773862871	0.980129943128594
GO_ESTABLISHMENT_OF_ENDOTHELIAL_INTESTINAL_BARRIER	0.995665137706055	0.99316466450664	0.995640231129943	0.993568053391034
GO_CELL_CYCLE_DNA_REPLICATION	0.994573554310013	0.992194018191648	0.994778177420105	0.994144124251889
GO_NEGATIVE_REGULATION_OF_TRANSCRIPTION_ELONGATION_FROM_RNA_POLYMERASE_II_PROMOTER	0.996936685841396	0.994755094896547	0.997247404250876	0.995598401255061
GO_ESTABLISHMENT_OF_EPITHELIAL_CELL_POLARITY	0.991521068895791	0.992191299653165	0.992390577321561	0.992124086228871
GO_TOLL_LIKE_RECEPTOR_9_SIGNALING_PATHWAY	0.986135302960009	0.985021763278129	0.987416570200884	0.98779898646475
GO_NITROGEN_CYCLE_METABOLIC_PROCESS	0.983006623508847	0.982547997213375	0.982315343079638	0.98340941977956
GO_NECROPTOTIC_PROCESS	0.995106550624599	0.992660287174882	0.995666131133745	0.99341575358155
GO_DENDRITIC_CELL_CHEMOTAXIS	0.982040661370329	0.986243525469294	0.982371092472394	0.986551928073013
GO_REGULATION_OF_ANTIGEN_PROCESSING_AND_PRESENTATION_OF_PEPTIDE_ANTIGEN	0.995577592166172	0.99620220461434	0.994853372468546	0.996556992131837
GO_ACTIVATION_OF_PHOSPHOLIPASE_C_ACTIVITY	0.988201613389043	0.98623988821123	0.989372205252739	0.984436457067998
GO_NEGATIVE_REGULATION_OF_BIOMINERAL_TISSUE_DEVELOPMENT	0.98780306419364	0.985977770979716	0.98990030468291	0.986070227891625
GO_NEGATIVE_REGULATION_OF_BONE_RESORPTION	0.996504124999819	0.995977794755823	0.996416403575553	0.995581911928253
GO_NADP_METABOLIC_PROCESS	0.994367054537756	0.991808706968506	0.994635544587817	0.991821092619375
GO_EPITHELIAL_TUBE_BRANCHING_INVOLVED_IN_LUNG_MORPHOGENESIS	0.99245292617486	0.991040131762184	0.992577458754666	0.992227186141856
GO_DETECTION_OF_MECHANICAL_STIMULUS_INVOLVED_IN_SENSORY_PERCEPTION	0.992052288330318	0.990612801962644	0.992373632007048	0.991548984479281
GO_REGULATION_OF_CELL_CELL_ADHESION_MEDIATED_BY_CADHERIN	0.995087876969287	0.992836126221297	0.994622807182855	0.99406605576351
GO_METANEPHRIC_EPITHELIUM_DEVELOPMENT	0.979349454911894	0.975943541618166	0.980232001411394	0.978432427823243
GO_REGULATION_OF_SMOOTH_MUSCLE_CELL_DIFFERENTIATION	0.989085023002732	0.987115153456237	0.989608837236912	0.987725395824279
133746	0.988748888541296	0.990464769342894	0.989374414446381	0.990793877661635
GO_NEGATIVE_REGULATION_OF_MUSCLE_CONTRACTION	0.991022734010292	0.986703933222636	0.987752184454482	0.988509870529193
6256	0.99322178322874	0.990099094691204	0.99254319805388	0.991001972817265
GO_POSITIVE_REGULATION_OF_LEUKOCYTE_DEGRANULATION	0.98838605535377	0.987223115097318	0.989020754078748	0.987093182915738
GO_NEGATIVE_REGULATION_OF_BLOOD_VESSEL_ENDOTHELIAL_CELL_MIGRATION	0.981027698409548	0.978670445446634	0.980796362096436	0.980522994898821
GO_REGULATION_OF_PROTEIN_IMPORT_INTO_NUCLEUS_TRANSLOCATION	0.991904669615287	0.990463512500012	0.99149837729542	0.991381320529969
GO_GLUCOCORTICOID_METABOLIC_PROCESS	0.985461156295314	0.983390979207609	0.982898512078278	0.982048643739693
GO_SKELETAL_MUSCLE_ADAPTATION	0.987453638931818	0.988608427547803	0.990475784437628	0.987090054270571
GO_ESTABLISHMENT_OR_MAINTENANCE_OF_EPITHELIAL_CELL_APICAL_BASAL_POLARITY	0.995284250296981	0.994603837546772	0.995755913200277	0.994366621730391
GO_LOOP_OF_HENLE_DEVELOPMENT	0.985492337857909	0.983079227961547	0.98519596687654	0.984910240882016
GO_KERATINOCYTE_PROLIFERATION	0.988775125956711	0.988075314422872	0.991438523723832	0.988882126857647
GO_MACROPHAGE_ACTIVATION_INVOLVED_IN_IMMUNE_RESPONSE	0.99491822006218	0.993778202811666	0.995194494591292	0.993787069551773
GO_INDOLALKYLAMINE_METABOLIC_PROCESS	0.993345074229228	0.992959847963663	0.993567995490414	0.993692328242956
GO_SMOOTH_MUSCLE_CELL_DIFFERENTIATION	0.986861762485791	0.986137450891864	0.98757990479316	0.986558462922483
GO_MALE_GENITALIA_DEVELOPMENT	0.949639316377608	0.947041458240264	0.947217472764185	0.950796087017761
4255	0.994773434867859	0.993122082611978	0.994605244024775	0.993554951935688
GO_RESPONSE_TO_DIETARY_EXCESS	0.973015388273588	0.960913087004431	0.976427747260802	0.966947691159269
GO_REGULATION_OF_MEIOTIC_NUCLEAR_DIVISION	0.994158730865639	0.993235696296014	0.994593611271509	0.992989970048564
GO_BRANCH_ELONGATION_OF_AN_EPITHELIUM	0.991933579240736	0.993693826416475	0.992020763829121	0.993437855315354
GO_POSITIVE_REGULATION_OF_VACUOLE_ORGANIZATION	0.982786211976568	0.978539615741075	0.97956727783424	0.979592772105736
GO_NEGATIVE_REGULATION_OF_PLATELET_ACTIVATION	0.986007903641908	0.984152678102436	0.98338280924077	0.985707720936273
GO_GLUTAMINE_FAMILY_AMINO_ACID_CATABOLIC_PROCESS	0.991165439366914	0.989394963020826	0.99204277887112	0.990051761131259
GO_NEURON_MATURATION	0.99425098994246	0.992858599223534	0.993890326348184	0.993229549631118
GO_THYMIC_T_CELL_SELECTION	0.986607433343937	0.986558891308	0.985810957326651	0.987370890719261
5581	0.990155051199587	0.984677992832213	0.992935722218481	0.986588449507834
GO_COENZYME_A_METABOLIC_PROCESS	0.994077420592458	0.990399227282163	0.994335440803424	0.992009102470285
GO_PROTEIN_LOCALIZATION_TO_CILIUM	0.997255202434003	0.996397688342452	0.99688423864026	0.996476746888344
GO_REGULATION_OF_PROTEIN_HOMODIMERIZATION_ACTIVITY	0.994631681274344	0.990263289413325	0.995270317015578	0.991250589665354
GO_REGULATION_OF_HETEROTYPIC_CELL_CELL_ADHESION	0.993317748394272	0.991555756451582	0.993560838382939	0.992327997733261
GO_MITOCHONDRIAL_DNA_METABOLIC_PROCESS	0.993067329944094	0.988549948472217	0.992386063510196	0.988751084777808
GO_CGMP_METABOLIC_PROCESS	0.985548357837006	0.975260473043926	0.985513505280382	0.981155007057753
GO_RETINAL_GANGLION_CELL_AXON_GUIDANCE	0.989832323725745	0.985690705774523	0.990846006153475	0.985848531470879
GO_POSITIVE_REGULATION_OF_MEMBRANE_INVAGINATION	0.992748472802983	0.991567858883718	0.993980740856445	0.992388468324409
GO_HYDROGEN_PEROXIDE_CATABOLIC_PROCESS	0.988603366350756	0.984335270520051	0.988375885063651	0.986149828586099
53829	0.994357205898591	0.991282933434871	0.994509106280322	0.993147475047105
GO_POSITIVE_REGULATION_OF_CYTOKINE_PRODUCTION_INVOLVED_IN_IMMUNE_RESPONSE	0.992623416550496	0.991921585654869	0.992647151802626	0.99131865048641
GO_REGULATION_OF_PROTEIN_SUMOYLATION	0.994953373603071	0.993161778115208	0.994323613059922	0.994075625216529
GO_POSITIVE_REGULATION_BY_HOST_OF_VIRAL_TRANSCRIPTION	0.995426668466475	0.993888600119713	0.994268048812211	0.99329468910717
GO_NEGATIVE_REGULATION_OF_PRODUCTION_OF_MOLECULAR_MEDIATOR_OF_IMMUNE_RESPONSE	0.992120645719226	0.988332495413633	0.992843663727434	0.989389268582311
GO_SPHINGOLIPID_MEDIATED_SIGNALING_PATHWAY	0.983786639662692	0.977906980021279	0.985815166606701	0.978831304153403
GO_SYNAPTIC_VESICLE_CYTOSKELETAL_TRANSPORT	0.996152350634368	0.995752942358286	0.996078606772028	0.995516397936434
GO_LUNG_CELL_DIFFERENTIATION	0.992105427398326	0.990708587290378	0.992689947598008	0.991299351345808
GO_NUCLEOTIDE_BINDING_DOMAIN_LEUCINE_RICH_REPEAT_CONTAINING_RECEPTOR_SIGNALING_PATHWAY	0.995624953473223	0.993984814824271	0.995917888843802	0.994235613040639
GO_BETA_AMYLOID_METABOLIC_PROCESS	0.995636259308729	0.993778137855479	0.99593456830637	0.994924914756968
GO_RENAL_SYSTEM_PROCESS_INVOLVED_IN_REGULATION_OF_BLOOD_VOLUME	0.989780515175459	0.987587142228842	0.99184177691046	0.989126296105938
GO_POSITIVE_REGULATION_OF_CREB_TRANSCRIPTION_FACTOR_ACTIVITY	0.995399130623849	0.992987853883027	0.995055890043779	0.99171388881666
79594	0.984520165733474	0.980780970454792	0.985264120846602	0.982291797038187
GO_MODIFIED_AMINO_ACID_TRANSPORT	0.98950085906904	0.98807447514957	0.989350170376132	0.989851290245326
GO_CGMP_BIOSYNTHETIC_PROCESS	0.976174105855792	0.95514521821774	0.975059959125164	0.965393302375603
GO_ALTERNATIVE_MRNA_SPLICING_VIA_SPLICEOSOME	0.99845395867866	0.997903055661688	0.998538062359245	0.99792879804505
GO_SNORNA_METABOLIC_PROCESS	0.986012093640129	0.988511898504588	0.983704732399258	0.989334853051648
51548	0.986595714560055	0.985632458433808	0.986278055213899	0.986197455372918
8767	0.993559696706042	0.990241798409476	0.993841530873355	0.991571589729754
GO_COFACTOR_TRANSPORT	0.992924754371033	0.992659316919787	0.993733929906547	0.993465109967797
GO_EXOGENOUS_DRUG_CATABOLIC_PROCESS	0.990558739377787	0.991220618154653	0.991657251714605	0.991578869271472
GO_OTIC_VESICLE_DEVELOPMENT	0.988022473875229	0.985325982543152	0.98715986285725	0.987076276077139
GO_POSITIVE_REGULATION_OF_DNA_TEMPLATED_TRANSCRIPTION_INITIATION	0.994892583318292	0.994619762367917	0.994336622573634	0.994438307173472
GO_NEURON_PROJECTION_EXTENSION_INVOLVED_IN_NEURON_PROJECTION_GUIDANCE	0.990838734243074	0.986823431594266	0.992186466628123	0.989211016414451
GO_NEGATIVE_REGULATION_OF_DNA_REPAIR	0.983456164711779	0.976931623298171	0.983232651175288	0.978884848099053
GO_PREASSEMBLY_OF_GPI_ANCHOR_IN_ER_MEMBRANE	0.994542734377385	0.994142518256489	0.995072727511923	0.994551217166016
GO_NECROTIC_CELL_DEATH	0.994485841052394	0.990817461797895	0.994867871977892	0.991238731428039
GO_POSITIVE_REGULATION_OF_CELLULAR_AMINE_METABOLIC_PROCESS	0.993980616486195	0.994207756585935	0.993388404835788	0.9941942075756
GO_REGULATION_BY_VIRUS_OF_VIRAL_PROTEIN_LEVELS_IN_HOST_CELL	0.991108086117481	0.991203957275978	0.98543504195216	0.989728572274677
GO_REGULATION_OF_RESPIRATORY_SYSTEM_PROCESS	0.992036668126054	0.991613317047817	0.991871865174668	0.992078856184443
9798	0.988735136663591	0.989715418672117	0.989099393127165	0.988947574591901
GO_CELLULAR_RESPONSE_TO_FLUID_SHEAR_STRESS	0.992769117288894	0.994639870965057	0.993195055533765	0.994479445006742
GO_ESTABLISHMENT_OF_PROTEIN_LOCALIZATION_TO_CHROMOSOME	0.993852132746731	0.989942036616985	0.995712822308628	0.991843040368279
GO_ROUNDABOUT_SIGNALING_PATHWAY	0.990154922167271	0.982627417187031	0.991105662498891	0.986393367525513
GO_GLUTAMATE_METABOLIC_PROCESS	0.990193312822925	0.988611939304363	0.991341355909699	0.987067471933888
GO_SPHINGOMYELIN_METABOLIC_PROCESS	0.993921394765433	0.98840308172804	0.992252554540878	0.988330462289204
126789	0.99082964860292	0.989097760781716	0.989683456975825	0.988759593126869
GO_NEGATIVE_REGULATION_OF_ATPASE_ACTIVITY	0.986491085065294	0.988349887477546	0.98664838254574	0.989062254710303
GO_CELLULAR_RESPONSE_TO_LITHIUM_ION	0.99274529604917	0.988944088508311	0.992514996717962	0.99025866848776
GO_CELLULAR_RESPONSE_TO_PROSTAGLANDIN_STIMULUS	0.992394191249967	0.990829181854482	0.992065091052462	0.991396261391399
GO_REGULATION_OF_MYELOID_CELL_APOPTOTIC_PROCESS	0.989053279449504	0.986111451992734	0.988310372077243	0.987017626328429
GO_NOTCH_RECEPTOR_PROCESSING	0.99141364618417	0.991008946242693	0.991770927016239	0.990880997133755
GO_CELLULAR_RESPONSE_TO_CADMIUM_ION	0.990574098030375	0.984991484000702	0.992923161613245	0.98543690804813
GO_SUCKLING_BEHAVIOR	0.992899625671542	0.992611220559561	0.992034920058887	0.993803873188225
GO_REGULATION_OF_MITOTIC_SPINDLE_CHECKPOINT	0.995450281371848	0.993614054766461	0.995836592585562	0.994713988686302
GO_REGULATION_OF_NON_CANONICAL_WNT_SIGNALING_PATHWAY	0.990710609418505	0.988862888261842	0.993094929892297	0.988780165329464
GO_CHROMOSOME_LOCALIZATION_TO_NUCLEAR_ENVELOPE_INVOLVED_IN_HOMOLOGOUS_CHROMOSOME_SEGREGATION	0.994985665828609	0.995174815539292	0.994953863790892	0.995410284687527
GO_NEGATIVE_REGULATION_OF_DNA_RECOMBINATION	0.995521856116124	0.995134432779319	0.995694210196437	0.995471183653851
GO_POSITIVE_REGULATION_OF_LYMPHOCYTE_MIGRATION	0.986744874161916	0.98055660551903	0.987589377370093	0.982539577883154
GO_POSITIVE_REGULATION_OF_CELLULAR_EXTRAVASATION	0.99019412382252	0.987367990541458	0.990549342107655	0.987593955324169
GO_DNA_STRAND_ELONGATION_INVOLVED_IN_DNA_REPLICATION	0.995909750074459	0.994186106917206	0.995658686437164	0.99431060784532
GO_CELLULAR_MODIFIED_AMINO_ACID_CATABOLIC_PROCESS	0.993035724497949	0.991542678802874	0.993213761421449	0.993203275597691
10627	0.99201290836159	0.991703599584204	0.993467990504189	0.991117635013218
GO_POSITIVE_REGULATION_OF_TRANSCRIPTION_INITIATION_FROM_RNA_POLYMERASE_II_PROMOTER	0.994678115801442	0.994575332387818	0.993343533009397	0.994659588559082
GO_PYRIMIDINE_RIBONUCLEOSIDE_TRIPHOSPHATE_METABOLIC_PROCESS	0.997231705820301	0.994086730791954	0.997789191472466	0.994839845789826
GO_SERTOLI_CELL_DEVELOPMENT	0.993999146792164	0.993657224177827	0.994268189046571	0.994203506447414
GO_NEGATIVE_REGULATION_OF_RNA_SPLICING	0.993705090408634	0.993688496608485	0.993173275293284	0.994400559783715
GO_RESPONSE_TO_ANGIOTENSIN	0.995258751129901	0.992331127802698	0.996648626774741	0.994127396736183
GO_DENDRITIC_SPINE_DEVELOPMENT	0.994562324974207	0.995007341952036	0.993910834732739	0.99481742711724
GO_HEME_METABOLIC_PROCESS	0.994043975022772	0.992252511609637	0.99441104767635	0.992969594187242
GO_SERINE_FAMILY_AMINO_ACID_BIOSYNTHETIC_PROCESS	0.991098070776314	0.99054598039911	0.991337321061186	0.99115551610922
GO_CEREBELLAR_PURKINJE_CELL_LAYER_FORMATION	0.991393438265442	0.988230028266623	0.992246344809235	0.990762253399911
GO_INOSITOL_PHOSPHATE_CATABOLIC_PROCESS	0.993664399421359	0.993464899211318	0.994542980466325	0.994343003982102
GO_C21_STEROID_HORMONE_METABOLIC_PROCESS	0.995002194046923	0.993362229352633	0.995196816144494	0.994402595727749
GO_NEGATIVE_REGULATION_OF_GLIAL_CELL_DIFFERENTIATION	0.978896212817343	0.975993982685608	0.977680500442447	0.978689571020692
GO_POSITIVE_REGULATION_OF_EPIDERMAL_CELL_DIFFERENTIATION	0.991760798717068	0.987330616086168	0.993637636835041	0.988272255932877
26276	0.983535020163548	0.983897160637117	0.984172261598319	0.986542114165017
GO_POSITIVE_REGULATION_OF_TOR_SIGNALING	0.993046283335768	0.991599992318353	0.99376977948602	0.991711091479989
GO_MALE_SEX_DETERMINATION	0.981125395645977	0.981588461688139	0.98046180202895	0.980969049855658
GO_TYPE_B_PANCREATIC_CELL_DEVELOPMENT	0.958830051808466	0.956339203842826	0.958491189434684	0.960180273498873
GO_REGULATION_OF_SUPEROXIDE_ANION_GENERATION	0.99162011862992	0.98928360025193	0.993693589029096	0.990689484263119
GO_REGULATION_OF_SERINE_TYPE_PEPTIDASE_ACTIVITY	0.980871720643848	0.983392359346383	0.980757372637559	0.982916982115854
GO_NEGATIVE_REGULATION_OF_STEROID_METABOLIC_PROCESS	0.975546288771906	0.973646929935101	0.97487447304041	0.977224496264276
GO_BARBED_END_ACTIN_FILAMENT_CAPPING	0.990126786478189	0.989302016240941	0.995735118544897	0.992202825654074
GO_CELL_MIGRATION_INVOLVED_IN_SPROUTING_ANGIOGENESIS	0.993056694403963	0.99168046365939	0.993173165131488	0.992495348779043
GO_NEGATIVE_REGULATION_OF_INTRACELLULAR_ESTROGEN_RECEPTOR_SIGNALING_PATHWAY	0.992389816481873	0.985909620862665	0.992926566034832	0.990318927399089
GO_REGULATION_OF_TYPE_2_IMMUNE_RESPONSE	0.991431667542529	0.990723384231545	0.991744226677389	0.991202459848907
GO_3_UTR_MEDIATED_MRNA_STABILIZATION	0.981630712335201	0.972160194928873	0.98659324424059	0.974793508203951
GO_DRUG_CATABOLIC_PROCESS	0.990875624594403	0.991265383542028	0.991570819066595	0.99170721780118
GO_POSITIVE_REGULATION_OF_RHO_PROTEIN_SIGNAL_TRANSDUCTION	0.994514198361053	0.994270061944029	0.994696386338852	0.99450455074143
GO_PRIMITIVE_STREAK_FORMATION	0.988228134955199	0.986532593484565	0.988688674774555	0.986895013928225
GO_RESPONSE_TO_PHENYLPROPANOID	0.990931230062591	0.986416074969101	0.990051876413702	0.987124508899526
9314	0.99382335755928	0.991664550319287	0.993604047731888	0.991348487221272
GO_CONTRACTILE_ACTIN_FILAMENT_BUNDLE_ASSEMBLY	0.995176971941162	0.995334234844941	0.995580108545446	0.995719066937058
GO_ACTIVATION_OF_NF_KAPPAB_INDUCING_KINASE_ACTIVITY	0.984705042799354	0.983025103454477	0.98340030362555	0.983444345082324
GO_NEGATIVE_REGULATION_OF_CYTOKINE_PRODUCTION_INVOLVED_IN_IMMUNE_RESPONSE	0.99137007658454	0.987358159617362	0.992756619857948	0.988759251398036
GO_REGULATION_OF_TOLL_LIKE_RECEPTOR_4_SIGNALING_PATHWAY	0.986479297563711	0.980711745899831	0.986326586861725	0.983450589047842
GO_WHITE_FAT_CELL_DIFFERENTIATION	0.988223287688111	0.987461133855982	0.987941798654754	0.987912370919828
GO_REGULATION_OF_SHORT_TERM_NEURONAL_SYNAPTIC_PLASTICITY	0.995439147886366	0.992579780335107	0.996184412924097	0.993316930056067
GO_ALDEHYDE_CATABOLIC_PROCESS	0.993150542204418	0.99448719087138	0.993739069924791	0.994708615305969
GO_HYALURONAN_CATABOLIC_PROCESS	0.99402693063935	0.992926850629182	0.992846938554178	0.993412841284312
GO_NEUROTRANSMITTER_BIOSYNTHETIC_PROCESS	0.989813225811102	0.985604909884826	0.990970017164932	0.989030289220525
GO_PENTOSE_PHOSPHATE_SHUNT	0.996659964703326	0.995755949957287	0.996827481399141	0.996367332887538
23411	0.993243819170717	0.991570692054476	0.991349527673927	0.99084100973629
GO_IMP_METABOLIC_PROCESS	0.993330530315315	0.987849298638396	0.993487899881134	0.989577446385141
GO_NCRNA_3_END_PROCESSING	0.995042720634581	0.993586381619049	0.99504179861841	0.993370482958559
GO_LYMPH_NODE_DEVELOPMENT	0.986600119006219	0.986748046622381	0.98982369117542	0.987504447752447
GO_REGULATION_OF_RESPIRATORY_GASEOUS_EXCHANGE_BY_NEUROLOGICAL_SYSTEM_PROCESS	0.990866948818238	0.989934029762203	0.990640054646376	0.991430197145423
GO_POSITIVE_REGULATION_OF_CHOLESTEROL_EFFLUX	0.994219983519139	0.989887945731066	0.995468520579672	0.991650578261803
5224	0.996237962578946	0.994804074376129	0.996081516988645	0.995400760053655
GO_POSITIVE_REGULATION_OF_VIRAL_GENOME_REPLICATION	0.994371306263298	0.994109467000098	0.992686649899224	0.992712441968539
GO_REGULATION_OF_ALPHA_AMINO_3_HYDROXY_5_METHYL_4_ISOXAZOLE_PROPIONATE_SELECTIVE_GLUTAMATE_RECEPTOR_ACTIVITY	0.987761983433117	0.986987760193706	0.989144179019481	0.987627587848846
GO_REGULATION_OF_ENDOTHELIAL_CELL_DIFFERENTIATION	0.99232816378435	0.989934585517894	0.992179032515788	0.989725900463452
GO_REGULATION_OF_NOREPINEPHRINE_SECRETION	0.972022149800708	0.961762566277675	0.966530041268397	0.963669613689363
824	0.993680563667842	0.992026270442525	0.995088312302425	0.992288794478531
GO_POLYOL_CATABOLIC_PROCESS	0.993659161331396	0.993501808150702	0.994116976962776	0.994275845399065
4842	0.996836119812732	0.995909772032146	0.996569975212536	0.996193005692031
GO_NEGATIVE_REGULATION_OF_B_CELL_ACTIVATION	0.978705675040039	0.97582340933714	0.97930717547884	0.972417845353337
GO_POSITIVE_REGULATION_OF_COAGULATION	0.983979838395455	0.979543943182787	0.984194771592251	0.981386346935252
GO_NEGATIVE_REGULATION_OF_PROTEIN_TYROSINE_KINASE_ACTIVITY	0.993802616484219	0.993010283600742	0.993714615096685	0.993126093011243
GO_VENTRICULAR_CARDIAC_MUSCLE_CELL_DIFFERENTIATION	0.99477533559933	0.993795521649751	0.994484611993128	0.994358317700289
GO_OXIDATIVE_DEMETHYLATION	0.987592550730848	0.980446403101539	0.987743814701028	0.984480701390505
GO_REGULATION_OF_MACROPHAGE_ACTIVATION	0.992579380538418	0.989797363558156	0.993523816528615	0.990635212102791
100	0.993074122615477	0.993311393749443	0.993992570716563	0.99367573555815
GO_POSITIVE_REGULATION_OF_ACTION_POTENTIAL	0.99568652101149	0.996294102046738	0.99527483407386	0.996085746198545
GO_REGULATION_OF_CHOLESTEROL_EFFLUX	0.994731544052176	0.991399147570755	0.995405286172108	0.99183694916411
GO_NEGATIVE_REGULATION_OF_TOLL_LIKE_RECEPTOR_SIGNALING_PATHWAY	0.986048254734422	0.978281583219218	0.987130540875357	0.980838128791967
GO_POSITIVE_REGULATION_OF_PROTEIN_LOCALIZATION_TO_CELL_SURFACE	0.991080055579757	0.990436419853997	0.989874511004686	0.990964616897856
GO_RENAL_VESICLE_DEVELOPMENT	0.985126642718903	0.983779177815938	0.986145741027749	0.986094888132287
GO_BONE_CELL_DEVELOPMENT	0.994052246568672	0.993525193544609	0.9937191964686	0.993983437705636
5058	0.994133708102607	0.991215640760067	0.994476850297347	0.992569947519233
GO_NEGATIVE_REGULATION_OF_NEUROLOGICAL_SYSTEM_PROCESS	0.964435223643716	0.969644017870848	0.97471879971893	0.964832978673922
GO_PYRIMIDINE_NUCLEOSIDE_MONOPHOSPHATE_METABOLIC_PROCESS	0.996285037684767	0.994926190477795	0.996850438737874	0.995068692164503
GO_POSITIVE_REGULATION_OF_HEART_GROWTH	0.989896713610483	0.989055746714821	0.989918691032519	0.990289457506887
GO_LAYER_FORMATION_IN_CEREBRAL_CORTEX	0.994416661377429	0.99130894269011	0.994761048064077	0.991239234754789
GO_POSITIVE_REGULATION_OF_ACTIN_CYTOSKELETON_REORGANIZATION	0.994187123268128	0.993767271697188	0.994566095130897	0.994513794642798
GO_SEX_DETERMINATION	0.9758554217123	0.971591106819063	0.978968875786237	0.971836844033606
GO_OLIGOSACCHARIDE_CATABOLIC_PROCESS	0.997124948569836	0.996336305039897	0.996767248018771	0.996724687311821
GO_PROTEASOME_ASSEMBLY	0.995235676468511	0.993750214256038	0.995472334034102	0.995488111343623
GO_PYRIMIDINE_NUCLEOSIDE_TRIPHOSPHATE_BIOSYNTHETIC_PROCESS	0.997547998068018	0.995891778712601	0.997823226186361	0.99621688819703
GO_RESPONSE_TO_POTASSIUM_ION	0.995693802604451	0.994422028527099	0.995590071538151	0.995099969275185
27294	0.992886697759836	0.991081031889102	0.993715662406881	0.992029107493048
GO_NEGATIVE_REGULATION_OF_ADHERENS_JUNCTION_ORGANIZATION	0.99566545477907	0.995611079275742	0.996182061430606	0.995892220987225
23530	0.988829786286355	0.988647548244957	0.988776491456928	0.989980338177791
GO_CEREBELLAR_CORTEX_MORPHOGENESIS	0.989827296613546	0.984327528595122	0.99068122615257	0.987121436093492
3449	0.989191298635356	0.982982150404317	0.990554314904454	0.984941857905989
GO_REGULATION_OF_RUFFLE_ASSEMBLY	0.993984928284155	0.992661776196117	0.9946253961144	0.992307981211765
GO_NEGATIVE_REGULATION_OF_CALCIUM_ION_DEPENDENT_EXOCYTOSIS	0.981245722882264	0.981420882273299	0.979807337665065	0.983757232539098
GO_POSITIVE_REGULATION_OF_VIRAL_RELEASE_FROM_HOST_CELL	0.994139311357342	0.993669326646786	0.994785503262318	0.993785719383638
GO_POSITIVE_REGULATION_OF_VACUOLAR_TRANSPORT	0.982832874414102	0.987434591045846	0.98395344683045	0.980467045261248
GO_ENTRAINMENT_OF_CIRCADIAN_CLOCK_BY_PHOTOPERIOD	0.989117143205185	0.989052315326461	0.9895163067118	0.987704330044824
GO_TELOMERE_MAINTENANCE_VIA_TELOMERE_LENGTHENING	0.992192089214528	0.990938988429744	0.993268170651575	0.991640923664347
GO_SULFATE_TRANSPORT	0.993771775240708	0.992000644974416	0.994115457006636	0.99330045372158
GO_RESPONSE_TO_FOOD	0.991230470375682	0.988764674916124	0.991253304852658	0.988776758092603
GO_REGULATION_OF_PROTEIN_INSERTION_INTO_MITOCHONDRIAL_MEMBRANE_INVOLVED_IN_APOPTOTIC_SIGNALING_PATHWAY	0.98991342483376	0.989194566949823	0.989289708209558	0.990729148114589
GO_CAMP_BIOSYNTHETIC_PROCESS	0.995392649412186	0.994203410629431	0.995385349272603	0.993686044118487
GO_CELLULAR_COMPONENT_MAINTENANCE	0.992319231736268	0.989574906414561	0.991291543439361	0.989639308893556
GO_REGULATION_OF_CARDIAC_MUSCLE_CELL_CONTRACTION	0.99255603769211	0.989923877801527	0.99348218796941	0.990133273171184
GO_RESPIRATORY_SYSTEM_PROCESS	0.980076442358063	0.980620772495395	0.980587802879905	0.981362266026841
GO_REGULATION_OF_T_HELPER_CELL_DIFFERENTIATION	0.985816158207382	0.987240881133306	0.986088000350951	0.987179483521148
GO_REGULATION_OF_VOLTAGE_GATED_CALCIUM_CHANNEL_ACTIVITY	0.996042258590459	0.994980669845083	0.996222056688983	0.995933652661318
GO_POSITIVE_REGULATION_OF_TRIGLYCERIDE_LIPASE_ACTIVITY	0.988631720898234	0.988742743329043	0.988957019170176	0.98607591129708
GO_RESPONSE_TO_FUNGICIDE	0.995142607263752	0.993829932627058	0.994329779529802	0.993550094387807
GO_NEGATIVE_REGULATION_BY_HOST_OF_VIRAL_TRANSCRIPTION	0.99757404560248	0.996869178699702	0.997392305272086	0.997238903723878
GO_REGULATION_OF_EPIDERMAL_GROWTH_FACTOR_ACTIVATED_RECEPTOR_ACTIVITY	0.986324000271965	0.984423993486281	0.98668748133134	0.98596709994177
GO_PROTEIN_NEDDYLATION	0.99214609801743	0.989021197347415	0.992214300779834	0.990167913001671
GO_POTASSIUM_ION_HOMEOSTASIS	0.992061541773887	0.991232917838039	0.993383905725616	0.989769224843047
GO_POSITIVE_REGULATION_OF_INTRACELLULAR_STEROID_HORMONE_RECEPTOR_SIGNALING_PATHWAY	0.995955183973529	0.993855371811535	0.995493342894812	0.993017875764224
GO_NEGATIVE_REGULATION_OF_MYOTUBE_DIFFERENTIATION	0.985661497858639	0.982768073640648	0.981552877555181	0.983674919740812
GO_CARBOHYDRATE_PHOSPHORYLATION	0.991220191144591	0.992105095504742	0.992679884669021	0.992019422710722
GO_MAMMARY_GLAND_EPITHELIAL_CELL_DIFFERENTIATION	0.991675133688635	0.986618953695657	0.992324020327986	0.987590280051717
GO_CELLULAR_RESPONSE_TO_GAMMA_RADIATION	0.987610309115047	0.989574769689125	0.989270497167902	0.990945514491653
GO_REGULATION_OF_HEAT_GENERATION	0.99509399403003	0.994180239585793	0.99464693848154	0.99439658648306
GO_REGULATION_OF_FIBROBLAST_MIGRATION	0.996795828538246	0.995684801236397	0.99678484823904	0.995897924755895
GO_INDUCTION_OF_POSITIVE_CHEMOTAXIS	0.989267230906051	0.988643159784235	0.990529185032885	0.989867098542232
55959	0.988397082597825	0.98764859111406	0.988985699738401	0.988809417811518
GO_REGULATION_OF_TRANSLATIONAL_ELONGATION	0.989393569759318	0.989987308434624	0.989905412739122	0.991332396886267
GO_DEVELOPMENTAL_INDUCTION	0.986971896694023	0.983083939869845	0.987107265801384	0.986077566441733
GO_NEGATIVE_REGULATION_OF_ALCOHOL_BIOSYNTHETIC_PROCESS	0.970689529950212	0.965752493051874	0.969950605795773	0.9732852730496
GO_CHROMOSOME_SEPARATION	0.994658226153591	0.99460388880484	0.994890137598872	0.995240152060567
GO_GANGLIOSIDE_METABOLIC_PROCESS	0.99279098925838	0.990726045241803	0.993901380130103	0.991009533522174
7099	0.993351056805512	0.992353722604388	0.993338527174405	0.992397014216959
GO_ANTIGEN_PROCESSING_AND_PRESENTATION_VIA_MHC_CLASS_IB	0.992470050174617	0.991367079064018	0.990442374917737	0.990439857661274
GO_GAMMA_AMINOBUTYRIC_ACID_SIGNALING_PATHWAY	0.991892940405949	0.988285626707675	0.99438882414365	0.990802564512744
GO_POSITIVE_REGULATION_OF_STEROL_TRANSPORT	0.99514637677306	0.99143647439572	0.996034663681741	0.992220849492855
GO_THYROID_HORMONE_METABOLIC_PROCESS	0.99079885132148	0.987375103420889	0.992698280179314	0.988342731387775
GO_APOPTOTIC_CELL_CLEARANCE	0.992349153978441	0.990087108309778	0.992988298556827	0.990694182543039
GO_DNA_LIGATION_INVOLVED_IN_DNA_REPAIR	0.995680215384928	0.994661343577762	0.996231494224729	0.99538945040742
GO_HYPEROSMOTIC_RESPONSE	0.980398786907343	0.977192073828156	0.977740673826111	0.979594268726024
GO_REGULATION_OF_SMAD_PROTEIN_IMPORT_INTO_NUCLEUS	0.99457395746788	0.995674732681086	0.995885917077242	0.995428478774131
GO_NEGATIVE_REGULATION_OF_NATURAL_KILLER_CELL_MEDIATED_IMMUNITY	0.996136887070571	0.995447493792942	0.996214202441976	0.996271789226134
GO_PROTEIN_DEALKYLATION	0.985314979192284	0.981287304612893	0.985521914470534	0.983322172529591
GO_NEGATIVE_REGULATION_OF_DENDRITE_MORPHOGENESIS	0.995572712061142	0.995040473295683	0.995793356683133	0.995086498613338
GO_EXTRACELLULAR_MATRIX_ASSEMBLY	0.990439420866093	0.987041780509824	0.992098394650741	0.987597366005901
1746	0.975673801713223	0.969573723612504	0.979632325760195	0.970025251564105
GO_CARDIAC_MYOFIBRIL_ASSEMBLY	0.992774423641428	0.987161899740764	0.993062834632104	0.990279000338251
GO_CRANIAL_NERVE_MORPHOGENESIS	0.992843542364259	0.990605520785334	0.992632336194931	0.991189276993922
GO_REGULATION_OF_BROWN_FAT_CELL_DIFFERENTIATION	0.991606384297803	0.991680757175069	0.990904929926587	0.992308113464719
GO_FIBRIL_ORGANIZATION	0.99281380363152	0.988816443402913	0.991654352272055	0.989122962464403
GO_RELAXATION_OF_CARDIAC_MUSCLE	0.990872744129315	0.990884102656756	0.99085922506387	0.991860178209314
GO_POSITIVE_REGULATION_OF_BEHAVIOR	0.979173677720949	0.979072156896424	0.975175207146121	0.979409118352652
GO_CALCIUM_MEDIATED_SIGNALING_USING_INTRACELLULAR_CALCIUM_SOURCE	0.993777238308698	0.993375356989171	0.992917836655113	0.993950764620398
GO_CLATHRIN_COAT_ASSEMBLY	0.996829694096168	0.99531654994578	0.997173756921006	0.995768748594327
GO_NEGATIVE_REGULATION_OF_MEIOTIC_NUCLEAR_DIVISION	0.994801316970518	0.994143722298141	0.994314771857394	0.994311017206629
GO_VASCULAR_SMOOTH_MUSCLE_CELL_DIFFERENTIATION	0.982636444077836	0.978092613811248	0.981273840256952	0.979723073932785
GO_DNA_INTEGRATION	0.988418893782698	0.986987282222462	0.990071400444225	0.988369834491657
GO_NEGATIVE_REGULATION_OF_JUN_KINASE_ACTIVITY	0.983393341179664	0.978311361184392	0.980475896592507	0.979726334707381
GO_REGULATION_OF_DOPAMINE_SECRETION	0.97753806926004	0.976304846321289	0.978532595549342	0.975418658905157
GO_RESPONSE_TO_COPPER_ION	0.98663361427068	0.986972715211905	0.987948979208594	0.9863312379888
GO_REGULATION_OF_CIRCADIAN_SLEEP_WAKE_CYCLE	0.98355960589579	0.979130101865417	0.981606402429471	0.981010858592341
GO_REGULATION_OF_DOUBLE_STRAND_BREAK_REPAIR_VIA_HOMOLOGOUS_RECOMBINATION	0.993529893852376	0.993367831451194	0.993401333413615	0.992764733113926
GO_RETINOL_METABOLIC_PROCESS	0.993236927121362	0.991576750232914	0.993722539326282	0.991368943240355
GO_OXALOACETATE_METABOLIC_PROCESS	0.995529318148398	0.994479042844972	0.996127044268997	0.995001881429871
GO_NEGATIVE_REGULATION_OF_TUMOR_NECROSIS_FACTOR_MEDIATED_SIGNALING_PATHWAY	0.994321121853888	0.993680198486289	0.995560191124224	0.993421869161665
GO_NEGATIVE_REGULATION_OF_EXOCYTOSIS	0.990350679660542	0.990613592198531	0.989506509138907	0.990522597678441
7471	0.992381728902686	0.988797824109171	0.992681320162582	0.990180724407689
GO_NEGATIVE_REGULATION_OF_CELL_JUNCTION_ASSEMBLY	0.996235329219676	0.996064938123087	0.996260737931201	0.996271976390507
GO_HIPPO_SIGNALING	0.990085250121789	0.988526297630883	0.98965195704026	0.988296899140471
GO_NEGATIVE_REGULATION_OF_EPITHELIAL_TO_MESENCHYMAL_TRANSITION	0.976191594099592	0.973966009033771	0.976475759065121	0.977174146249682
GO_AMINO_SUGAR_BIOSYNTHETIC_PROCESS	0.978400181777025	0.976125912607941	0.971426959062229	0.975707421722705
2146	0.988753729026825	0.986510131771202	0.988081296881865	0.986730559485803
GO_REGULATION_OF_ESTABLISHMENT_OF_PROTEIN_LOCALIZATION_TO_CHROMOSOME	0.99818921220148	0.997630079104432	0.998161494888623	0.997916664219855
GO_REGULATION_OF_CARDIAC_MUSCLE_CELL_DIFFERENTIATION	0.995266476166468	0.994569677195775	0.995181395520181	0.995125643413729
GO_POSITIVE_REGULATION_OF_DIGESTIVE_SYSTEM_PROCESS	0.982221619111393	0.980419488614246	0.98102198748015	0.976801355555744
GO_TETRAPYRROLE_BIOSYNTHETIC_PROCESS	0.994441675474112	0.991738786928212	0.994975844397916	0.992742465816112
GO_PROTEIN_LIPID_COMPLEX_ASSEMBLY	0.981373805699231	0.984064577036352	0.985482579624646	0.983789568005378
GO_DETECTION_OF_OTHER_ORGANISM	0.975700866878185	0.981146596542354	0.979185079712095	0.980381938380383
GO_G_PROTEIN_COUPLED_GLUTAMATE_RECEPTOR_SIGNALING_PATHWAY	0.995970707870533	0.995690169029152	0.995201843977597	0.996094515293499
GO_CLEAVAGE_INVOLVED_IN_RRNA_PROCESSING	0.993491921423503	0.990418371266425	0.992056462571928	0.99162189215729
GO_REGULATION_OF_EXIT_FROM_MITOSIS	0.992499768120928	0.992482100036147	0.994465755713245	0.992578964306529
GO_ASPARTATE_FAMILY_AMINO_ACID_BIOSYNTHETIC_PROCESS	0.99293247655173	0.991091133816956	0.994438419209032	0.990119729923675
GO_MANGANESE_ION_TRANSPORT	0.994076019536241	0.992392450153877	0.993679294202862	0.993085558843298
GO_POSITIVE_REGULATION_OF_HISTONE_H3_K4_METHYLATION	0.998317065990107	0.996541334701167	0.998297172675916	0.997085041024338
GO_POSITIVE_REGULATION_OF_FIBROBLAST_MIGRATION	0.99737783481323	0.996501702255595	0.997474912812855	0.996940356257958
GO_CHAPERONE_MEDIATED_PROTEIN_COMPLEX_ASSEMBLY	0.989855217155582	0.989454790361911	0.990018113066446	0.988417501020755
GO_CHONDROCYTE_DEVELOPMENT	0.983606524111792	0.983937346381749	0.983239315671079	0.98304738996113
GO_MEMBRANE_RAFT_ORGANIZATION	0.993535769788055	0.994516698833766	0.993607291824039	0.995240865658634
GO_MICROTUBULE_NUCLEATION	0.99634450100803	0.993778653482024	0.996588592842706	0.993522468246407
GO_NEGATIVE_REGULATION_OF_ACUTE_INFLAMMATORY_RESPONSE	0.992599308643466	0.992114793308017	0.991620023086807	0.991455713606428
GO_REGULATION_OF_MEMBRANE_LIPID_METABOLIC_PROCESS	0.992872774162629	0.990249443854216	0.993066726465743	0.991060508600345
GO_DRUG_TRANSMEMBRANE_TRANSPORT	0.996118332874225	0.995209772648319	0.997158729202288	0.995912144819892
GO_POSITIVE_REGULATION_OF_MEMBRANE_DEPOLARIZATION	0.992807707858223	0.991825153186499	0.992426427707446	0.992484239937077
2885	0.989435860643809	0.988476886100309	0.993743865161667	0.987366409664761
GO_HISTONE_H2A_UBIQUITINATION	0.995747989670264	0.992887080214674	0.996082854664363	0.99401851361451
GO_TOOTH_MINERALIZATION	0.994757097229468	0.992191020299946	0.994951919137942	0.993164029948296
GO_REGULATION_OF_HAIR_CYCLE	0.992742257514329	0.988399649361554	0.994408510996866	0.989547664488966
GO_NEGATIVE_REGULATION_OF_BONE_REMODELING	0.99331501759826	0.990810458667692	0.993153887708415	0.992503920705651
GO_ESTABLISHMENT_OF_MITOTIC_SPINDLE_ORIENTATION	0.99559882573655	0.994166847151261	0.994581664538884	0.994641619720665
GO_POSITIVE_REGULATION_OF_PROTEIN_OLIGOMERIZATION	0.980045157507163	0.978203790714404	0.978302041198628	0.980928690552491
GO_SPINDLE_CHECKPOINT	0.993502525764104	0.992779128237732	0.994022279547143	0.992028431338033
GO_LEUKOTRIENE_BIOSYNTHETIC_PROCESS	0.994283541985846	0.99017403919786	0.994703300095225	0.99040584198347
GO_POSITIVE_REGULATION_OF_SUBSTRATE_ADHESION_DEPENDENT_CELL_SPREADING	0.994466399588052	0.993437590253956	0.994538332875573	0.993241325058621
GO_POSITIVE_REGULATION_OF_THYMOCYTE_AGGREGATION	0.993117641296968	0.991965853272302	0.989059873000697	0.989561411015377
GO_POSITIVE_REGULATION_OF_PROTEIN_COMPLEX_DISASSEMBLY	0.989848087667378	0.988911966781679	0.990697834390867	0.990333337170358
GO_BLASTOCYST_FORMATION	0.982396252986148	0.97956443847556	0.980438637003512	0.981214394405141
GO_REGULATION_OF_WATER_LOSS_VIA_SKIN	0.988948722740913	0.983604514788421	0.987211899486288	0.985767298037016
GO_NEGATIVE_REGULATION_OF_REGULATED_SECRETORY_PATHWAY	0.989484634456292	0.990215518358308	0.988613495532307	0.991052105014311
GO_CELL_DIFFERENTIATION_INVOLVED_IN_METANEPHROS_DEVELOPMENT	0.965341080557345	0.95731829721136	0.970556017503054	0.961703752563311
GO_POSITIVE_REGULATION_OF_ALCOHOL_BIOSYNTHETIC_PROCESS	0.985441280450692	0.983616387160769	0.985517834393635	0.984640265382488
GO_REGULATION_OF_EPITHELIAL_CELL_DIFFERENTIATION_INVOLVED_IN_KIDNEY_DEVELOPMENT	0.988171920822053	0.985248036877807	0.988655443912327	0.987369029459889
GO_MAGNESIUM_ION_TRANSPORT	0.990928646094913	0.989936824834488	0.989020270053824	0.989554457763857
GO_PROTEIN_LOCALIZATION_TO_CENTROSOME	0.998184435750424	0.997899058278763	0.998210431916425	0.998095364711304
GO_MUSCLE_CELL_PROLIFERATION	0.98766053800636	0.977533948151309	0.989582963137483	0.98205841775274
GO_VENTRAL_SPINAL_CORD_INTERNEURON_SPECIFICATION	0.965913730026549	0.961973176969095	0.971929658760386	0.963927747950307
54331	0.987194050874717	0.98794067482022	0.987806361453373	0.987932426080681
GO_REGULATION_OF_TOLERANCE_INDUCTION	0.981377247992109	0.98434238636913	0.983779439803797	0.986190200795813
GO_REGULATION_OF_CORTICOSTEROID_HORMONE_SECRETION	0.986202824672807	0.981603039327487	0.983201932462882	0.980604219128577
GO_SULFATION	0.990539714664654	0.979029929682321	0.992503222691923	0.982703846200134
GO_DNA_DEALKYLATION	0.988822962482941	0.987114024300942	0.990506521665071	0.98457527948737
GO_SARCOMERE_ORGANIZATION	0.9904395784088	0.987258253007416	0.9904080362774	0.987767580099362
GO_POSITIVE_REGULATION_OF_B_CELL_MEDIATED_IMMUNITY	0.991219140679192	0.991181983456838	0.992797745455601	0.992703064185196
GO_NEGATIVE_REGULATION_OF_NITRIC_OXIDE_METABOLIC_PROCESS	0.993284497201926	0.988973692414063	0.993280640454812	0.992175056959378
GO_VENTRICULAR_SYSTEM_DEVELOPMENT	0.994783347902483	0.992750659591973	0.995004557049622	0.993196198944615
GO_RESPONSE_TO_GRAVITY	0.990542355647593	0.986990057336503	0.989488598127572	0.987481953707652
GO_REGULATION_OF_IMMUNOGLOBULIN_SECRETION	0.986722510603326	0.984313739654251	0.986882794788154	0.987450587415322
GO_ACETYL_COA_METABOLIC_PROCESS	0.99208811578225	0.989756376415383	0.992236724935926	0.991140066072989
GO_CREATINE_METABOLIC_PROCESS	0.996242700654854	0.994886857606031	0.996117097986408	0.995600120911277
GO_POSITIVE_REGULATION_OF_MACROPHAGE_DERIVED_FOAM_CELL_DIFFERENTIATION	0.994875998227047	0.991781301281854	0.995512865430899	0.992693443908002
GO_REGULATION_OF_RECEPTOR_BINDING	0.99157250568613	0.98963697595723	0.994313436551285	0.990254522975177
GO_REGULATION_OF_CARDIAC_MUSCLE_CELL_PROLIFERATION	0.991353908955244	0.990591056715592	0.992122091864851	0.992371560674315
GO_REGULATION_OF_INTERLEUKIN_10_SECRETION	0.969857810019512	0.981599551145592	0.979254245926436	0.968358720787542
GO_REGULATION_OF_LAMELLIPODIUM_ASSEMBLY	0.993417795038675	0.993514718040903	0.99298708596322	0.993662471787721
GO_CELL_PROLIFERATION_IN_FOREBRAIN	0.987071056072763	0.984049614405391	0.986605316725637	0.984280008590902
GO_RESPONSE_TO_MURAMYL_DIPEPTIDE	0.994860989959922	0.994785053940625	0.995428188675791	0.994486607297079
GO_REGULATION_OF_POSITIVE_CHEMOTAXIS	0.986597769559356	0.98459184627587	0.986455537749029	0.986274666328174
GO_NEGATIVE_REGULATION_OF_NOTCH_SIGNALING_PATHWAY	0.989495596355975	0.98934534917065	0.989576943643745	0.990705861690398
GO_MEMBRANE_LIPID_CATABOLIC_PROCESS	0.994722518766189	0.993123993497049	0.995116539796777	0.994085590305034
GO_POSITIVE_REGULATION_OF_NEUROBLAST_PROLIFERATION	0.993482950366244	0.990628049228484	0.992738600943175	0.992084333934163
GO_CARTILAGE_MORPHOGENESIS	0.950859504655403	0.938853373503306	0.956729827879733	0.947641817254326
GO_NEGATIVE_REGULATION_OF_INTRINSIC_APOPTOTIC_SIGNALING_PATHWAY_IN_RESPONSE_TO_DNA_DAMAGE	0.992455586404539	0.990893815484007	0.993145318084171	0.991375936368396
GO_REGULATION_OF_T_HELPER_2_CELL_DIFFERENTIATION	0.994668408165971	0.993361515317191	0.994789205542117	0.99359430067763
GO_PURINE_RIBONUCLEOSIDE_BISPHOSPHATE_METABOLIC_PROCESS	0.97043985411236	0.968975376127178	0.970796934032614	0.971755820034163
GO_PEPTIDYL_CYSTEINE_MODIFICATION	0.975844272842633	0.973667817226271	0.976092255244118	0.975584901181104
GO_POSITIVE_REGULATION_OF_HORMONE_METABOLIC_PROCESS	0.991579414773177	0.991864129077695	0.990527503447506	0.990650877808589
GO_TONGUE_DEVELOPMENT	0.987033946518945	0.985423417746306	0.985818583880928	0.986190508823127
GO_BONE_GROWTH	0.987763620744832	0.982964575458717	0.98758573406566	0.985340627370271
GO_UV_PROTECTION	0.988991268912074	0.984115649243729	0.99119190992435	0.987589679941334
GO_CYTOKINETIC_PROCESS	0.994079785746214	0.992337505612908	0.994542866208122	0.99273067784729
GO_ENDOCARDIAL_CUSHION_MORPHOGENESIS	0.986341174266364	0.980087021110736	0.986615583893568	0.981391212430305
GO_INTERLEUKIN_1_PRODUCTION	0.991056212498392	0.99040073122514	0.990887495798537	0.989974489396617
GO_MODULATION_BY_HOST_OF_VIRAL_PROCESS	0.987891746803246	0.982845242690078	0.987309232482023	0.98499646613561
GO_REFLEX	0.984461295950568	0.982932946349699	0.985651618814401	0.983416436097823
161247	0.980189641596224	0.97761063254292	0.982026526874765	0.978136410009018
GO_NEGATIVE_REGULATION_OF_SERINE_TYPE_PEPTIDASE_ACTIVITY	0.981807376417843	0.983938338800255	0.982512227988868	0.985093793061597
GO_REGULATION_OF_PROTEIN_GLYCOSYLATION	0.982691067322015	0.982089945805328	0.983847791974969	0.984195093197899
GO_NEGATIVE_REGULATION_OF_FIBROBLAST_PROLIFERATION	0.991601767619595	0.987995158616225	0.99253946535086	0.989054065633554
GO_NEGATIVE_REGULATION_OF_DNA_DEPENDENT_DNA_REPLICATION	0.997131004780607	0.995789144726147	0.997104706582711	0.996024011694294
GO_ORGAN_MATURATION	0.994444188994029	0.992998751304018	0.995550494360768	0.992769283222782
GO_POSITIVE_REGULATION_OF_ACUTE_INFLAMMATORY_RESPONSE	0.994135851075679	0.993354765794368	0.99399259382504	0.993316028362863
GO_GASTRULATION_WITH_MOUTH_FORMING_SECOND	0.993397862522278	0.989693678199545	0.993955230236706	0.990857529525096
GO_ENDOCARDIUM_DEVELOPMENT	0.99511791376407	0.993289093250178	0.996172523229961	0.993822684897339
GO_INSEMINATION	0.990739120348136	0.985832883872157	0.990676838565323	0.986583839045636
GO_REGULATION_OF_NUCLEOBASE_CONTAINING_COMPOUND_TRANSPORT	0.994828300605168	0.994937916034851	0.994694869083466	0.994901338007941
GO_CYCLIC_NUCLEOTIDE_CATABOLIC_PROCESS	0.995723040161406	0.995107713478341	0.995810515990366	0.995526306076818
GO_RESPONSE_TO_EPIDERMAL_GROWTH_FACTOR	0.993019210209954	0.990955997411491	0.993439207333627	0.991712799844354
GO_PEPTIDYL_ARGININE_MODIFICATION	0.990216730199564	0.989408119063163	0.990902585376678	0.989106967774459
GO_SPECIFICATION_OF_ORGAN_IDENTITY	0.992721467740169	0.990176980746156	0.993739289888139	0.991538270135186
GO_RRNA_TRANSCRIPTION	0.994139801693267	0.990759203936595	0.994107701140123	0.992932552182006
GO_ANATOMICAL_STRUCTURE_ARRANGEMENT	0.993067477825126	0.990410637065514	0.993163244716568	0.991173688650662
GO_PATHWAY_RESTRICTED_SMAD_PROTEIN_PHOSPHORYLATION	0.983664814533756	0.977641961265582	0.988252197703907	0.979938190925902
GO_SPONGIOTROPHOBLAST_LAYER_DEVELOPMENT	0.993318044427346	0.993194156103571	0.993597739461134	0.992639974197852
GO_HISTONE_H2A_MONOUBIQUITINATION	0.9955378192397	0.993368674189365	0.995350710095125	0.994074577799377
GO_REGULATION_OF_EXTRACELLULAR_MATRIX_ORGANIZATION	0.991439801745975	0.987714730003398	0.992481856933743	0.98801803960874
GO_MITOTIC_G2_M_TRANSITION_CHECKPOINT	0.994632555688	0.993889784825451	0.994984131279341	0.99474558010564
GO_POSITIVE_REGULATION_OF_INTERLEUKIN_8_SECRETION	0.966498692195323	0.967322480038417	0.965515415452196	0.963553850003567
GO_PYRIMIDINE_NUCLEOBASE_METABOLIC_PROCESS	0.993717675890921	0.991825921171877	0.992379505260227	0.992862619786961
GO_PURINE_CONTAINING_COMPOUND_SALVAGE	0.995017825303613	0.992898345372336	0.995308897126073	0.992628801252627
GO_INNER_EAR_RECEPTOR_STEREOCILIUM_ORGANIZATION	0.992098861804448	0.988903821057792	0.992046716417112	0.98999758524748
GO_POSITIVE_REGULATION_OF_CELLULAR_RESPONSE_TO_TRANSFORMING_GROWTH_FACTOR_BETA_STIMULUS	0.993114840907288	0.991955969380663	0.993310502907704	0.99346568346316
GO_AXON_REGENERATION	0.992729107178508	0.990579539508625	0.993367863989584	0.991148056979721
GO_LOW_DENSITY_LIPOPROTEIN_PARTICLE_CLEARANCE	0.995849847296044	0.994473799112376	0.995593320544246	0.995130250013171
GO_NUCLEOTIDE_TRANSPORT	0.988257763498577	0.984956234048814	0.986869576915186	0.986373138621702
GO_REGULATION_OF_HAIR_FOLLICLE_DEVELOPMENT	0.992641473074553	0.989917453039862	0.993547589905215	0.990467925076728
GO_CRISTAE_FORMATION	0.991698054283797	0.990040544091339	0.990663313084685	0.991237724249912
GO_SYNAPTIC_VESICLE_RECYCLING	0.995206792728525	0.992931563195844	0.995906205419855	0.994206237808543
GO_POSITIVE_REGULATION_OF_NUCLEOSIDE_METABOLIC_PROCESS	0.99029914847691	0.988857168437279	0.988911717192779	0.989553045689584
GO_REGULATION_OF_VITAMIN_METABOLIC_PROCESS	0.990202587519988	0.989160673088671	0.98817527575407	0.989493635784952
GO_SEQUESTERING_OF_METAL_ION	0.994113614921556	0.989113527577415	0.99444277772529	0.988307872578718
GO_COPPER_ION_TRANSPORT	0.991849037306082	0.990553155574924	0.992028894159674	0.991507696317017
GO_MEMBRANE_ASSEMBLY	0.995018073900224	0.995090467100894	0.994855906542406	0.995464669990385
GO_REGULATION_OF_DNA_DAMAGE_RESPONSE_SIGNAL_TRANSDUCTION_BY_P53_CLASS_MEDIATOR	0.990246659909092	0.989402863215385	0.990663589470285	0.989889192365705
GO_LIPID_DIGESTION	0.968857427317697	0.969126079151574	0.978545311765483	0.969043943071808
GO_POSITIVE_REGULATION_OF_G1_S_TRANSITION_OF_MITOTIC_CELL_CYCLE	0.996376621473768	0.995084146625352	0.99621566330574	0.995412308919139
GO_REGULATION_OF_CARDIAC_MUSCLE_CONTRACTION_BY_REGULATION_OF_THE_RELEASE_OF_SEQUESTERED_CALCIUM_ION	0.993167294322394	0.990175376611766	0.993860351316214	0.991806040429784
GO_NEGATIVE_REGULATION_OF_ORGANELLE_ASSEMBLY	0.994905758857226	0.994473283847463	0.994294665929226	0.994414083142895
GO_RESPONSE_TO_INTERFERON_BETA	0.991935005343375	0.988924220517243	0.992580947098303	0.98852244392161
GO_RHODOPSIN_MEDIATED_SIGNALING_PATHWAY	0.989262589102548	0.984365011085362	0.990800966846686	0.987733688468667
GO_REGULATION_OF_MESONEPHROS_DEVELOPMENT	0.975461599917118	0.972279968838692	0.977938544385942	0.974079226543882
84061	0.986492788862575	0.984562263867875	0.984029180393352	0.984479765795607
GO_REGULATION_OF_CHROMATIN_BINDING	0.992410329186669	0.990415326275315	0.993779203893798	0.991309514016501
GO_REGULATION_OF_EXTRACELLULAR_MATRIX_ASSEMBLY	0.991191131053339	0.991410326173246	0.992381539031997	0.99289984361132
GO_PROTEIN_LOCALIZATION_TO_LYSOSOME	0.995621788159868	0.994749088502224	0.995168346202702	0.995396461831421
GO_MRNA_MODIFICATION	0.981651794987814	0.982254669395576	0.979023558030262	0.980141392054864
GO_SOMATIC_DIVERSIFICATION_OF_IMMUNOGLOBULINS	0.991703467162916	0.988381841770169	0.99271914138725	0.989593570645778
GO_HEMATOPOIETIC_STEM_CELL_DIFFERENTIATION	0.97822284645168	0.972313909525456	0.980652639688048	0.975723574582058
GO_NEGATIVE_REGULATION_OF_ASTROCYTE_DIFFERENTIATION	0.995197868757577	0.994420439252503	0.995213962325812	0.994931550815561
GO_REGULATION_OF_ENERGY_HOMEOSTASIS	0.992193640125435	0.990454120169017	0.992788554761931	0.991240498590427
GO_POSITIVE_REGULATION_OF_RELEASE_OF_CYTOCHROME_C_FROM_MITOCHONDRIA	0.987116962907214	0.986901225264204	0.9883397765474	0.987002622769598
GO_PEPTIDYL_PROLINE_HYDROXYLATION	0.996114751583121	0.996007060344292	0.996925536134288	0.995702014303612
GO_AMINO_ACID_BETAINE_TRANSPORT	0.989870157485353	0.985899612787527	0.990410978983599	0.988100921378474
GO_AMMONIUM_TRANSMEMBRANE_TRANSPORT	0.986614172802847	0.983647967064185	0.98807541823074	0.984438327602627
GO_GABAERGIC_NEURON_DIFFERENTIATION	0.993387573014528	0.990980963378106	0.993441269701124	0.992506565244221
GO_FATTY_ACID_BETA_OXIDATION_USING_ACYL_COA_DEHYDROGENASE	0.996195615428198	0.996012121367129	0.996645360797908	0.99585046121231
GO_EXCITATORY_POSTSYNAPTIC_POTENTIAL	0.990853707505642	0.990282213023145	0.990602779863936	0.990463795739665
GO_REGULATION_OF_NUCLEASE_ACTIVITY	0.991620325672753	0.987406928365005	0.991899574322814	0.989770795355256
GO_NEGATIVE_REGULATION_OF_HISTONE_ACETYLATION	0.996031763770392	0.99689461389149	0.99625374852187	0.996871189680932
GO_PHAGOLYSOSOME_ASSEMBLY	0.995329458236997	0.994789577928435	0.994803726008414	0.995149411427306
GO_MODULATION_BY_SYMBIONT_OF_HOST_CELLULAR_PROCESS	0.990309771341921	0.989689556580224	0.991115422082385	0.990625519033949
115827	0.996907586054413	0.995997882873531	0.996962803813837	0.996715230639162
GO_REGULATION_OF_ASTROCYTE_DIFFERENTIATION	0.9925121663926	0.989007958978647	0.99248518907546	0.990415707083884
GO_REGULATION_OF_HYDROGEN_PEROXIDE_INDUCED_CELL_DEATH	0.993415352000988	0.992272393337389	0.992657339390725	0.991940245567959
GO_HISTONE_DEUBIQUITINATION	0.994757727713815	0.994329197141531	0.994856079653164	0.994772421114891
GO_GLUCOSAMINE_CONTAINING_COMPOUND_METABOLIC_PROCESS	0.986814738671837	0.986514995666663	0.984682536480048	0.98675300600704
GO_FOREBRAIN_REGIONALIZATION	0.993200432369872	0.992043755835081	0.993458945596409	0.993090214808933
GO_CALCIUM_DEPENDENT_CELL_CELL_ADHESION_VIA_PLASMA_MEMBRANE_CELL_ADHESION_MOLECULES	0.986315081032978	0.98658348863122	0.986002714924448	0.98645199747292
GO_GLUCOSE_6_PHOSPHATE_METABOLIC_PROCESS	0.995047417500073	0.994578022935548	0.994883239802164	0.995263852327295
GO_NUCLEAR_PORE_ORGANIZATION	0.991121483231787	0.991180999009974	0.994064863762442	0.991573693912626
GO_CELLULAR_RESPONSE_TO_NITRIC_OXIDE	0.987329592096351	0.984811153335928	0.985203135630409	0.986459183848473
GO_INTRA_S_DNA_DAMAGE_CHECKPOINT	0.996756310395558	0.99510120308456	0.996642329512708	0.995464236828417
GO_HISTONE_H3_K9_MODIFICATION	0.994381729210712	0.994630307011234	0.993719395077774	0.99449934502916
GO_RESPONSE_TO_INTERFERON_ALPHA	0.995074472935661	0.9931146748463	0.995507526974868	0.994618332112817
GO_NEGATIVE_REGULATION_OF_TRANSLATIONAL_INITIATION	0.984026442644794	0.986306487467457	0.98458734254942	0.985278448982488
GO_CARDIAC_CONDUCTION_SYSTEM_DEVELOPMENT	0.979388884291911	0.980147835662073	0.97699092561237	0.971613670564023
GO_REGULATION_OF_GLOMERULAR_FILTRATION	0.987658305159617	0.985259292205627	0.9899780353503	0.988045112718755
GO_CYTOCHROME_COMPLEX_ASSEMBLY	0.992824007024309	0.988647227834478	0.992994147549481	0.989671009961367
1020	0.992241895539953	0.991531013584108	0.992405074905072	0.991533549981488
GO_ENDOCARDIAL_CUSHION_FORMATION	0.990717390404207	0.984587622196542	0.991036890276238	0.985178919966136
GO_REGULATION_OF_NUCLEAR_CELL_CYCLE_DNA_REPLICATION	0.995603291288341	0.995452009315184	0.996042261040108	0.996532318330132
GO_MITOCHONDRIAL_CALCIUM_ION_HOMEOSTASIS	0.994217925013349	0.993729202188548	0.994023117833852	0.994048980898758
GO_REPLACEMENT_OSSIFICATION	0.993894379960208	0.993088429210872	0.994213086102051	0.99363962485375
57026	0.989840995415423	0.98734815349744	0.991290565178876	0.988019230092385
GO_MITOTIC_CELL_CYCLE_ARREST	0.990034974922508	0.985084047592871	0.992049682016126	0.987212291759369
GO_GLUTAMINE_METABOLIC_PROCESS	0.993237294701828	0.991668730092501	0.990611522022357	0.992333809232812
GO_NEGATIVE_REGULATION_OF_TELOMERASE_ACTIVITY	0.996698216367416	0.995345923730869	0.996036803672794	0.995367596861571
GO_REGULATION_OF_IRE1_MEDIATED_UNFOLDED_PROTEIN_RESPONSE	0.991697142996529	0.987791131156093	0.993023713676596	0.989555386245403
GO_POSITIVE_REGULATION_OF_FATTY_ACID_BIOSYNTHETIC_PROCESS	0.988745161621708	0.990554183884508	0.988114130000541	0.990011044895216
GO_POSITIVE_REGULATION_OF_INTERLEUKIN_1_SECRETION	0.994590754154016	0.992713409270716	0.99506594738948	0.993033165372288
GO_PSEUDOURIDINE_SYNTHESIS	0.985770558136227	0.982177197938874	0.986923070094314	0.981478740973269
GO_POLY_A_MRNA_EXPORT_FROM_NUCLEUS	0.991322577137603	0.990045418519581	0.994177530301505	0.989652681008272
9779	0.994929186022005	0.993633244150074	0.993980271667036	0.993767624610499
GO_CELLULAR_RESPONSE_TO_INTERLEUKIN_4	0.990037824575298	0.987206346712935	0.990174590298648	0.986255840745204
GO_SPERM_CAPACITATION	0.990605540499831	0.988898732862051	0.992767966748244	0.989758172168744
GO_POSITIVE_REGULATION_OF_TELOMERASE_ACTIVITY	0.993942570944014	0.992614559657038	0.994085462939854	0.992784271175719
GO_RESPONSE_TO_METHYLMERCURY	0.988138635053692	0.98745621261384	0.983387638023907	0.98635762292826
GO_REGULATION_OF_CENTRIOLE_REPLICATION	0.997928198656963	0.996252889142066	0.998065861396658	0.996409533618984
GO_POSITIVE_REGULATION_OF_MULTICELLULAR_ORGANISMAL_METABOLIC_PROCESS	0.984501599429382	0.978974575814999	0.98686560771741	0.983755111401614
GO_DECIDUALIZATION	0.986140710004723	0.981418647565638	0.984587731584456	0.982318703732493
GO_REGULATION_OF_MONONUCLEAR_CELL_MIGRATION	0.966086142908532	0.964318606881918	0.961026683004393	0.968704888483559
GO_NEGATIVE_REGULATION_OF_ORGAN_GROWTH	0.990649394215076	0.991039751526096	0.99179731214387	0.990618799021545
GO_NEGATIVE_REGULATION_OF_RESPONSE_TO_BIOTIC_STIMULUS	0.992229459398949	0.990574664134159	0.990758451324231	0.991388669141039
GO_HISTONE_MONOUBIQUITINATION	0.989326215272168	0.984407885851013	0.990505288728314	0.985595221552157
GO_EMBRYONIC_VISCEROCRANIUM_MORPHOGENESIS	0.992949819391209	0.992589881267172	0.994994112088189	0.99428485153551
GO_POSITIVE_REGULATION_OF_TRANSLATIONAL_INITIATION	0.994243135928596	0.992245970975785	0.995038386437817	0.992073974712696
GO_NEGATIVE_REGULATION_OF_CELL_AGING	0.992254690834167	0.99133198792182	0.994113603445956	0.991579264667155
GO_CELL_DIFFERENTIATION_INVOLVED_IN_EMBRYONIC_PLACENTA_DEVELOPMENT	0.977571167630389	0.969999439630281	0.980193796432046	0.972601000862192
GO_ASYMMETRIC_CELL_DIVISION	0.993033401732184	0.993072294808366	0.994270094911216	0.99307168283276
GO_BILE_ACID_BIOSYNTHETIC_PROCESS	0.995018091223561	0.992978866612604	0.995240391967523	0.993882994221109
GO_NUCLEOTIDE_EXCISION_REPAIR_DNA_DAMAGE_RECOGNITION	0.99689981224751	0.995489980280305	0.996868153354265	0.995792935384746
GO_REGULATION_OF_ENDOTHELIAL_CELL_DEVELOPMENT	0.994670160121334	0.993809106875863	0.994692199102861	0.994024475242857
GO_REGULATION_OF_SEQUESTERING_OF_TRIGLYCERIDE	0.988787120300097	0.989337474344737	0.989013567575898	0.991515123627608
GO_NEGATIVE_REGULATION_OF_FIBROBLAST_GROWTH_FACTOR_RECEPTOR_SIGNALING_PATHWAY	0.993922539122823	0.99339692658653	0.994751882593862	0.993951810549088
GO_NEGATIVE_REGULATION_OF_PROTEIN_OLIGOMERIZATION	0.979114753767	0.980839779158748	0.979239038382463	0.981240447295752
GO_HOMOCYSTEINE_METABOLIC_PROCESS	0.996105770212181	0.994874286249828	0.996358834077712	0.99463481608752
GO_COFACTOR_CATABOLIC_PROCESS	0.992819678616386	0.991456611006935	0.993296815306504	0.991753292207056
10318	0.986329476384717	0.983284363746834	0.988266089112101	0.984281887723359
GO_MORPHOGENESIS_OF_AN_ENDOTHELIUM	0.99155048069019	0.989040725903922	0.992000650945543	0.991260418406108
GO_CHONDROITIN_SULFATE_PROTEOGLYCAN_BIOSYNTHETIC_PROCESS	0.983410573348562	0.978324354029927	0.98108018544921	0.980906622800812
GO_GLANDULAR_EPITHELIAL_CELL_DEVELOPMENT	0.96947300164005	0.969887709618466	0.972509729066105	0.970949156166435
GO_RESPONSE_TO_MAGNESIUM_ION	0.996859219469197	0.995712176331522	0.996902362051887	0.996027653946494
GO_CELLULAR_RESPONSE_TO_ATP	0.992822027699791	0.994207412830152	0.992701416045457	0.994134507300842
GO_CHOLESTEROL_EFFLUX	0.981289712668311	0.985375014136037	0.985420746052182	0.983672342825655
GO_BETA_CATENIN_DESTRUCTION_COMPLEX_DISASSEMBLY	0.982683437359519	0.979651478379513	0.98261166242689	0.980114354322929
GO_INNER_DYNEIN_ARM_ASSEMBLY	0.995447340016165	0.99226231298812	0.995773895745904	0.993334918369818
GO_REGULATION_OF_ANDROGEN_RECEPTOR_SIGNALING_PATHWAY	0.995176538640854	0.994259933965595	0.995260659285741	0.994095401184034
GO_LEFT_RIGHT_PATTERN_FORMATION	0.991050957079377	0.98831991103445	0.991044780731475	0.990082874387004
GO_REGULATION_OF_MACROPHAGE_DERIVED_FOAM_CELL_DIFFERENTIATION	0.995437288456623	0.992639645020992	0.996011898560156	0.993901528478517
GO_EMBRYONIC_DIGESTIVE_TRACT_MORPHOGENESIS	0.985107358734798	0.981609941559919	0.984901677099336	0.983707521444869
GO_PLACENTA_BLOOD_VESSEL_DEVELOPMENT	0.987935988729539	0.984920407495018	0.986746993510969	0.986344341734118
GO_POSITIVE_REGULATION_OF_GUANYLATE_CYCLASE_ACTIVITY	0.978619476817377	0.9641555898491	0.979944368839057	0.969546823005562
GO_MELANIN_METABOLIC_PROCESS	0.995748038194141	0.994291897945206	0.995601498724486	0.994782490268048
GO_POSITIVE_REGULATION_OF_CELL_CYCLE_G2_M_PHASE_TRANSITION	0.995920402238884	0.995404469708376	0.996011119821623	0.995120504343676
GO_REGULATION_OF_REMOVAL_OF_SUPEROXIDE_RADICALS	0.996404017664872	0.99646124263355	0.996524418728804	0.995864932568303
GO_NEGATIVE_REGULATION_OF_STEM_CELL_PROLIFERATION	0.991230434247054	0.987885107298748	0.990925117688759	0.988620658410301
GO_REGULATION_OF_VACUOLAR_TRANSPORT	0.979078137440332	0.984473314729946	0.981793122992287	0.981182822114771
GO_CELLULAR_RESPONSE_TO_ELECTRICAL_STIMULUS	0.994499296916645	0.991941943762801	0.995951173219926	0.993242233062275
GO_REGULATION_OF_OXIDATIVE_PHOSPHORYLATION	0.983280021039096	0.980836015645203	0.984593322940698	0.981412857253766
GO_NEGATIVE_REGULATION_OF_CHROMOSOME_SEGREGATION	0.992757534348716	0.992255194550874	0.993285357791636	0.992077487118256
GO_REGULATION_OF_BONE_DEVELOPMENT	0.995092472239915	0.994455680340341	0.995692818206565	0.994626076355835
GO_POSITIVE_REGULATION_OF_T_CELL_MEDIATED_CYTOTOXICITY	0.986365751700361	0.981131940606397	0.986358819614896	0.979535348422477
GO_REGULATION_OF_CHOLESTEROL_BIOSYNTHETIC_PROCESS	0.996584590357276	0.994981666020238	0.996736816934945	0.995687549846264
GO_POLYSACCHARIDE_CATABOLIC_PROCESS	0.995594112599322	0.994509216606225	0.99551800698133	0.994864412133822
GO_INNER_CELL_MASS_CELL_PROLIFERATION	0.996640938359272	0.995944716310605	0.996776436115421	0.996545738104965
GO_POSITIVE_REGULATION_OF_MRNA_SPLICING_VIA_SPLICEOSOME	0.996695758004853	0.995648632755511	0.996564752523717	0.99560627760127
10131	0.997656431945486	0.99528096371608	0.997487468026995	0.995624309434705
GO_POSITIVE_REGULATION_OF_DNA_DEPENDENT_DNA_REPLICATION	0.967350909226419	0.963336070568843	0.962778689555422	0.967060399364674
GO_STARTLE_RESPONSE	0.977068252971627	0.974213476793337	0.979348946124633	0.97575606846278
GO_MOTOR_NEURON_AXON_GUIDANCE	0.987083339058571	0.986173096702194	0.986052627075031	0.987352626479156
GO_PYRIMIDINE_RIBONUCLEOSIDE_CATABOLIC_PROCESS	0.969134871635446	0.970049027274327	0.969173388623511	0.967120351478968
GO_HYPOTHALAMUS_DEVELOPMENT	0.980243055945812	0.97948314340436	0.976620249717137	0.979944129377805
GO_POSITIVE_REGULATION_OF_MEIOTIC_CELL_CYCLE	0.994665363451448	0.99308384148738	0.994750189987941	0.99330642815379
GO_LATERAL_MESODERM_DEVELOPMENT	0.981055116831273	0.978913903301844	0.977579156899388	0.981587699042498
5291	0.980249500591338	0.973978204417666	0.980510122265991	0.976351115399936
GO_REGULATION_OF_TRANSCRIPTION_ELONGATION_FROM_RNA_POLYMERASE_II_PROMOTER	0.992535039927737	0.990189315566391	0.991818904181319	0.990956761684173
GO_WATER_TRANSPORT	0.989915833737311	0.988639707335139	0.989351384948069	0.9891019925592
GO_BIOTIN_METABOLIC_PROCESS	0.987029772635199	0.985517303705499	0.985860516102026	0.986319816085726
GO_STEM_CELL_DIVISION	0.99305168871995	0.990544585778868	0.993808566347598	0.992182151257276
GO_REACTIVE_OXYGEN_SPECIES_BIOSYNTHETIC_PROCESS	0.992921601448976	0.989870810734945	0.992583284248359	0.991002598626832
GO_POSITIVE_REGULATION_OF_NITRIC_OXIDE_SYNTHASE_BIOSYNTHETIC_PROCESS	0.988434198048408	0.98840209829016	0.988409992653257	0.989144518292537
GO_POSITIVE_REGULATION_OF_STEROID_BIOSYNTHETIC_PROCESS	0.991871878804607	0.991570909826998	0.992602279465851	0.991890263686643
GO_SYNAPTONEMAL_COMPLEX_ORGANIZATION	0.994713688186253	0.993505679724666	0.995170627737543	0.993831797244554
GO_NEGATIVE_REGULATION_OF_TYPE_2_IMMUNE_RESPONSE	0.992019506970378	0.988448037236907	0.992831651235514	0.990399845935255
23765	0.977336081386915	0.98097265182732	0.980239019403157	0.981926264675635
GO_CITRULLINE_METABOLIC_PROCESS	0.984630285676324	0.982458133335917	0.98382310934383	0.982027771684648
GO_NEGATIVE_REGULATION_OF_AXON_GUIDANCE	0.996373297139671	0.996111768212921	0.996842264452568	0.996456433623527
GO_NEGATIVE_REGULATION_OF_CALCIUM_ION_TRANSPORT_INTO_CYTOSOL	0.991244003302236	0.989028059986765	0.989277212806908	0.989608378359381
GO_REGULATION_OF_CARDIAC_MUSCLE_CELL_MEMBRANE_REPOLARIZATION	0.991512079074658	0.98822022139005	0.992011023931994	0.989848277051174
GO_NEGATIVE_REGULATION_OF_TISSUE_REMODELING	0.991978126322584	0.987596398618098	0.992976344249826	0.989992978367232
GO_MEMBRANE_TUBULATION	0.986225306370751	0.987886575080804	0.979228571295695	0.979777546904496
GO_REGULATION_OF_AMYLOID_PRECURSOR_PROTEIN_CATABOLIC_PROCESS	0.994951079388548	0.994320172673363	0.994980575377885	0.993954482964359
GO_CELLULAR_EXTRAVASATION	0.985737275820443	0.987212013069845	0.986039234427972	0.986520272416269
GO_NEGATIVE_REGULATION_OF_MUSCLE_CELL_APOPTOTIC_PROCESS	0.987893869178132	0.986179655785204	0.987885800854626	0.986888177939565
GO_POSITIVE_REGULATION_OF_HISTONE_DEACETYLATION	0.996037939362015	0.995432181384177	0.995862237001509	0.995928528768201
GO_BLOOD_COAGULATION_FIBRIN_CLOT_FORMATION	0.989130414025789	0.986520181767491	0.98926909310233	0.98409647783967
GO_NEGATIVE_REGULATION_OF_NEUROTRANSMITTER_TRANSPORT	0.995841486979179	0.993120585078983	0.99677021360141	0.992606658326102
GO_AMYLOID_PRECURSOR_PROTEIN_METABOLIC_PROCESS	0.992407403389688	0.993490309402603	0.993214843421069	0.993552142465639
GO_CHEMICAL_HOMEOSTASIS_WITHIN_A_TISSUE	0.994148375433304	0.990618710497635	0.994936285716719	0.991604842670463
GO_REGULATION_OF_RNA_POLYMERASE_II_TRANSCRIPTIONAL_PREINITIATION_COMPLEX_ASSEMBLY	0.993970220611736	0.994158373418559	0.992666994200579	0.993863970719159
GO_RETROGRADE_PROTEIN_TRANSPORT_ER_TO_CYTOSOL	0.995170013073249	0.993097172311492	0.996357645857091	0.993270273408255
GO_EPITHELIAL_CELL_CELL_ADHESION	0.984527506117727	0.98840846912678	0.983395506951299	0.986300598904347
GO_POLYAMINE_METABOLIC_PROCESS	0.994100734622047	0.993017666423201	0.994770728574542	0.99295226655184
GO_NEGATIVE_REGULATION_OF_T_CELL_RECEPTOR_SIGNALING_PATHWAY	0.991687225746958	0.992255224865051	0.992089887196527	0.992787915850261
GO_PTERIDINE_CONTAINING_COMPOUND_BIOSYNTHETIC_PROCESS	0.996864709726779	0.995684351918759	0.997248847383847	0.996194023347288
GO_BLOOD_VESSEL_ENDOTHELIAL_CELL_MIGRATION	0.993139560597814	0.990667558772601	0.993025683208898	0.991481965731915
GO_REGULATION_OF_INTERFERON_GAMMA_BIOSYNTHETIC_PROCESS	0.970272800250788	0.966953883375385	0.97280948683726	0.966183046179095
GO_NEGATIVE_REGULATION_OF_CD4_POSITIVE_ALPHA_BETA_T_CELL_DIFFERENTIATION	0.991914771737052	0.989072452554221	0.992356111952357	0.989360874057806
GO_ECTODERM_DEVELOPMENT	0.993665908160876	0.99361505111674	0.99392852846842	0.993399072817628
GO_ALDITOL_METABOLIC_PROCESS	0.988023707030306	0.988434560149292	0.987511868864211	0.98894775113885
GO_MITOCHONDRIAL_ELECTRON_TRANSPORT_UBIQUINOL_TO_CYTOCHROME_C	0.996233813403263	0.994408447374905	0.996394128008234	0.99512750455274
GO_REGULATION_OF_CELL_PROLIFERATION_INVOLVED_IN_KIDNEY_DEVELOPMENT	0.99245809978354	0.991354058035344	0.99409855552269	0.991104108012051
3002	0.993016691535136	0.992459882556394	0.993378911173191	0.993299167889564
GO_POSITIVE_REGULATION_OF_SIGNAL_TRANSDUCTION_BY_P53_CLASS_MEDIATOR	0.990978224360398	0.98960898495136	0.992301225575427	0.991511704934279
9027	0.990814517893606	0.989169238022584	0.99154872716722	0.989903221838294
GO_METHYLATION_DEPENDENT_CHROMATIN_SILENCING	0.981686937345174	0.987549822807197	0.982529691775923	0.983040371984098
GO_REGULATION_OF_LIPOPROTEIN_LIPASE_ACTIVITY	0.994322410754325	0.992974227279609	0.993609304337955	0.993093654891924
133522	0.995157285590898	0.989322671226253	0.996162829071447	0.993329884363702
GO_ANDROGEN_BIOSYNTHETIC_PROCESS	0.988305042914629	0.986673344414351	0.98774597555446	0.987213725575817
GO_POSITIVE_REGULATION_OF_OLIGODENDROCYTE_DIFFERENTIATION	0.994156150421289	0.987214462374129	0.994882584094836	0.990453893177648
GO_AXONEMAL_DYNEIN_COMPLEX_ASSEMBLY	0.990301708067361	0.984174203122668	0.989856482984335	0.986437215593067
GO_HEMIDESMOSOME_ASSEMBLY	0.997612011178791	0.997133390086744	0.997833275579403	0.996868272012839
GO_MAST_CELL_ACTIVATION	0.986194573797643	0.985006408504438	0.986758026283128	0.982576945370169
GO_PROTEIN_IMPORT_INTO_NUCLEUS_TRANSLOCATION	0.994117141380095	0.992773027084338	0.992978351117532	0.992539167838604
GO_POSITIVE_REGULATION_OF_NEUTROPHIL_MIGRATION	0.988061291945489	0.983533354504418	0.989183642578848	0.983713435987299
GO_REGULATION_OF_SPINDLE_CHECKPOINT	0.9921135765482	0.991786469715512	0.9920850120336	0.992532108595962
GO_POSITIVE_REGULATION_OF_STRIATED_MUSCLE_CONTRACTION	0.994994005224285	0.992935745833673	0.995268091069007	0.993713012702562
GO_ANATOMICAL_STRUCTURE_REGRESSION	0.994033162473059	0.993139492082566	0.994686761728113	0.99320086280121
GO_CEREBRAL_CORTEX_NEURON_DIFFERENTIATION	0.994604984547523	0.991763363775147	0.994910753130396	0.992685517618354
GO_REGULATION_OF_VENTRICULAR_CARDIAC_MUSCLE_CELL_ACTION_POTENTIAL	0.99492452793803	0.995121742503108	0.994698372692825	0.995471158748449
GO_FATTY_ACID_HOMEOSTASIS	0.992812767260921	0.992627393407157	0.99321632329798	0.992199772026888
GO_REGULATION_OF_PLATELET_AGGREGATION	0.984131930539567	0.981725918222732	0.985384656762429	0.983169384641688
GO_POSITIVE_REGULATION_OF_PROTEIN_IMPORT_INTO_NUCLEUS_TRANSLOCATION	0.987760518639926	0.984668472784203	0.985781787660038	0.985638379955899
GO_POSITIVE_REGULATION_OF_CARDIAC_MUSCLE_CONTRACTION	0.99449326014096	0.991986437260706	0.99479898132558	0.993310497714148
GO_NEPHRIC_DUCT_DEVELOPMENT	0.991644527329077	0.991544123392317	0.992415969610092	0.989821876745146
GO_ERROR_FREE_TRANSLESION_SYNTHESIS	0.996299704301569	0.99551332353953	0.996407549672817	0.995904502207338
GO_CENTRIOLE_ASSEMBLY	0.994066896638199	0.992521747285809	0.993065875664059	0.992381398826271
7189	0.988122616474382	0.988100244794399	0.98748814516293	0.990061805722726
GO_ATRIAL_SEPTUM_DEVELOPMENT	0.991136368402406	0.9898997324397	0.990102474409864	0.990618501864724
GO_DETECTION_OF_TEMPERATURE_STIMULUS	0.984699678991642	0.984303746506534	0.985307078894475	0.987376103976155
GO_ENAMEL_MINERALIZATION	0.994516858078336	0.991309476848941	0.994213744398953	0.992129682620665
GO_SPINAL_CORD_MOTOR_NEURON_CELL_FATE_SPECIFICATION	0.97821115302876	0.968688844842719	0.979276364687767	0.972535627841907
GO_GLYCOLIPID_CATABOLIC_PROCESS	0.996419627822382	0.995284585788936	0.995900654111294	0.995632643797285
GO_SYNAPTIC_VESICLE_ENDOCYTOSIS	0.994969028743871	0.993261284816829	0.995968388093999	0.993848006017211
GO_POSITIVE_REGULATION_OF_HEART_RATE	0.982752078813621	0.977146123859615	0.984237508480377	0.98156148650145
GO_FATTY_ACID_BETA_OXIDATION_USING_ACYL_COA_OXIDASE	0.996984903751555	0.997007678833351	0.997334567998843	0.997218721482897
6187	0.994025523628333	0.992875534130673	0.992418105775778	0.992923199120867
GO_REGULATION_OF_FEEDING_BEHAVIOR	0.959842290898137	0.95555233959431	0.961307592203977	0.961906023599267
GO_REGULATION_OF_THYMOCYTE_AGGREGATION	0.994046679702033	0.993637581286194	0.993260990547363	0.9929171642646
GO_POSITIVE_REGULATION_OF_MITOCHONDRIAL_MEMBRANE_PERMEABILITY	0.995976427778883	0.995593792721239	0.995943503300929	0.995874961778894
5781	0.992052607116688	0.993917051759712	0.991937319117585	0.992070011717805
GO_NEGATIVE_REGULATION_OF_INTRACELLULAR_STEROID_HORMONE_RECEPTOR_SIGNALING_PATHWAY	0.993244007999537	0.990380692609487	0.993754655921392	0.991959181532641
GO_DERMATAN_SULFATE_PROTEOGLYCAN_METABOLIC_PROCESS	0.991077366244918	0.990398506629789	0.990872586855751	0.990782586695958
GO_SMOOTH_MUSCLE_TISSUE_DEVELOPMENT	0.99013481330673	0.989218383209968	0.990365908581546	0.99002374579591
GO_NEGATIVE_REGULATION_OF_HEMATOPOIETIC_PROGENITOR_CELL_DIFFERENTIATION	0.948833029262397	0.939180401209431	0.951763899843849	0.943791317356962
GO_NEGATIVE_REGULATION_OF_NUCLEOSIDE_METABOLIC_PROCESS	0.993477745310637	0.994083393775445	0.993450051645855	0.994835447931683
5587	0.996409455500666	0.994914630996927	0.996485222320483	0.99557924201116
GO_LEYDIG_CELL_DIFFERENTIATION	0.993663477494179	0.992050224517106	0.993947104929373	0.992631121327811
GO_RNA_SURVEILLANCE	0.988750410377789	0.987682410959971	0.989077450805799	0.987968547103116
GO_REGULATION_OF_GRANULOCYTE_DIFFERENTIATION	0.993033760198573	0.98994194163297	0.992890565499329	0.991044538546484
GO_MORPHOGENESIS_OF_AN_EPITHELIAL_FOLD	0.99166062617811	0.991530866093723	0.991600466561804	0.991853902227441
55435	0.992329367270326	0.991246083556321	0.994204834954144	0.992644757766051
GO_EATING_BEHAVIOR	0.977029348097632	0.97168443597331	0.975559459946762	0.971212632685466
GO_GLUTATHIONE_DERIVATIVE_METABOLIC_PROCESS	0.992635011050227	0.992136783111455	0.991883625299267	0.992629354946029
GO_FOLIC_ACID_CONTAINING_COMPOUND_BIOSYNTHETIC_PROCESS	0.997755150627133	0.997072427050047	0.997461234015377	0.996807486870361
GO_SPHINGOID_METABOLIC_PROCESS	0.992403705979891	0.989559202049523	0.992040630445788	0.991365938324763
GO_NEGATIVE_REGULATION_OF_RESPONSE_TO_FOOD	0.993185563553226	0.988965318125827	0.994232084001904	0.99013113807397
GO_L_AMINO_ACID_IMPORT	0.994864449057055	0.994988927508474	0.995054845870875	0.994731602180645
GO_NEGATIVE_REGULATION_OF_CELL_MATRIX_ADHESION	0.993924415794736	0.993650460099264	0.993784820397835	0.99394045563757
GO_REGULATION_OF_MACROPHAGE_CHEMOTAXIS	0.987953564585817	0.986630591949833	0.989034775248144	0.988347900770073
GO_LAGGING_STRAND_ELONGATION	0.994167889639801	0.991553025987728	0.994527975085032	0.992019204333219
GO_LONG_TERM_SYNAPTIC_DEPRESSION	0.993334841157552	0.99447813827065	0.994179681107501	0.994502936639745
GO_GLYCOSYLCERAMIDE_METABOLIC_PROCESS	0.99567248125657	0.994685089505724	0.996043267702294	0.995424706392447
GO_NEGATIVE_REGULATION_OF_SMOOTH_MUSCLE_CELL_MIGRATION	0.995232945560955	0.994549405008556	0.995136032824786	0.994927755047665
GO_LIPOXYGENASE_PATHWAY	0.987091795561783	0.982815582577293	0.990143420069401	0.985580445646531
GO_NEGATIVE_REGULATION_OF_DEFENSE_RESPONSE_TO_VIRUS	0.991912327506912	0.990450323653226	0.989751080878428	0.990358575313859
GO_METALLO_SULFUR_CLUSTER_ASSEMBLY	0.99435816315029	0.991619294200992	0.994915226295644	0.991500339313008
GO_NEGATIVE_REGULATION_OF_RETINOIC_ACID_RECEPTOR_SIGNALING_PATHWAY	0.978543016492102	0.97366387141137	0.978009483339706	0.973528581688343
GO_SPLICEOSOMAL_TRI_SNRNP_COMPLEX_ASSEMBLY	0.992663906216353	0.990833127841692	0.992876562534373	0.993573103436626
GO_REGULATION_OF_T_CELL_TOLERANCE_INDUCTION	0.984543967661476	0.984230885918137	0.985151019630523	0.989105571948527
GO_POSITIVE_REGULATION_OF_RESPONSE_TO_OXIDATIVE_STRESS	0.982736491004094	0.979341483146225	0.979693247952712	0.980254766983362
GO_DOPAMINE_METABOLIC_PROCESS	0.985250510696331	0.976441167149402	0.986074152399152	0.977024716828095
GO_POSITIVE_REGULATION_OF_GLYCOGEN_METABOLIC_PROCESS	0.988756918063505	0.98103433834035	0.993569768496448	0.984364114306315
GO_POSITIVE_REGULATION_OF_MICROTUBULE_POLYMERIZATION_OR_DEPOLYMERIZATION	0.994351088339935	0.991167625669893	0.99513030559299	0.991278548572
GO_L_ASCORBIC_ACID_METABOLIC_PROCESS	0.992257337226583	0.993111187267083	0.992293828265423	0.993162374318138
GO_CEREBELLAR_GRANULAR_LAYER_DEVELOPMENT	0.990519686716526	0.988084105751042	0.990606694976023	0.986822872669302
GO_REGULATION_OF_GENE_EXPRESSION_BY_GENETIC_IMPRINTING	0.995026567387318	0.99387696964512	0.995685933928599	0.994412476055722
GO_SECRETORY_GRANULE_ORGANIZATION	0.986888638929545	0.983130350385729	0.987984302314465	0.983995840544396
GO_VESICLE_FUSION_TO_PLASMA_MEMBRANE	0.993641544139962	0.991653141522723	0.992110255419536	0.992271128972757
GO_NEGATIVE_REGULATION_OF_HISTONE_METHYLATION	0.997324210663083	0.995403698350532	0.997617519381503	0.995901842910174
GO_REGULATION_OF_GLIAL_CELL_PROLIFERATION	0.984258151887075	0.985294312530603	0.985351135000421	0.985113351049503
100	0.990185327448491	0.983929682444745	0.991300922037306	0.984702217923277
GO_ETHANOL_METABOLIC_PROCESS	0.992350116732889	0.990512604171707	0.989588618451131	0.988877181054721
GO_DICARBOXYLIC_ACID_BIOSYNTHETIC_PROCESS	0.988822729196462	0.987524645192612	0.98710254301402	0.987112968213856
GO_PROTEIN_HETEROTRIMERIZATION	0.991469226212714	0.990025190719334	0.991644824951444	0.990476383748402
GO_EPITHELIAL_CILIUM_MOVEMENT	0.99367986439518	0.990396119000103	0.994082059116436	0.991825378118163
GO_NEGATIVE_REGULATION_OF_MEIOTIC_CELL_CYCLE	0.991494887601152	0.988960427193347	0.992061117874892	0.989672493920325
GO_SHORT_CHAIN_FATTY_ACID_METABOLIC_PROCESS	0.99185706514914	0.989647330043596	0.992874071008012	0.990900498403898
GO_ATRIAL_SEPTUM_MORPHOGENESIS	0.99264026451551	0.988732950754203	0.99372199759257	0.989494000054236
GO_CELLULAR_RESPONSE_TO_GROWTH_HORMONE_STIMULUS	0.990735905098774	0.987491246048586	0.990988427230194	0.987636899913997
GO_REGULATION_OF_INTERLEUKIN_2_BIOSYNTHETIC_PROCESS	0.995111110602085	0.993282131419925	0.995669911176834	0.993692711557411
GO_REGULATION_OF_FIBROBLAST_APOPTOTIC_PROCESS	0.990183241849536	0.986585428871567	0.993205682472075	0.988644533294098
GO_NOSE_DEVELOPMENT	0.991920672341317	0.986473815572374	0.992644643956499	0.98945914727296
GO_REGULATION_OF_TRANSCRIPTION_FROM_RNA_POLYMERASE_III_PROMOTER	0.994470187785413	0.993211313950478	0.993839547702825	0.993955489730303
GO_RESPONSE_TO_INCREASED_OXYGEN_LEVELS	0.994275917031362	0.992371959487007	0.993968069942722	0.992469745631528
GO_REGULATION_OF_CHROMATIN_SILENCING	0.993769602109542	0.992654977568324	0.994837554689367	0.993307171412528
GO_MACROMOLECULAR_COMPLEX_REMODELING	0.991774505293707	0.989528897606598	0.993025826953802	0.990250797865274
GO_RIBOSOMAL_LARGE_SUBUNIT_ASSEMBLY	0.98819174351648	0.987730759541533	0.990251372813305	0.987882166860735
GO_REGULATION_OF_MESODERM_DEVELOPMENT	0.992983980169154	0.991154813118153	0.994226142585483	0.991966489550388
GO_T_HELPER_1_TYPE_IMMUNE_RESPONSE	0.98739002805991	0.986347073635202	0.987700009074599	0.986798913541146
GO_POSITIVE_REGULATION_OF_TYPE_2_IMMUNE_RESPONSE	0.992353344987917	0.992773464679349	0.992623675233722	0.99211300440991
GO_PLASMA_LIPOPROTEIN_PARTICLE_CLEARANCE	0.994341621500584	0.991783688125983	0.994929847663216	0.992824112219352
GO_DNA_CATABOLIC_PROCESS	0.988006419951674	0.986592354662711	0.989196912501758	0.98653601333204
GO_REGULATION_OF_INTRACELLULAR_ESTROGEN_RECEPTOR_SIGNALING_PATHWAY	0.992321383790084	0.987407813993864	0.992024515063846	0.989735354343787
GO_CELL_FATE_COMMITMENT_INVOLVED_IN_FORMATION_OF_PRIMARY_GERM_LAYER	0.990089831943804	0.985066518652025	0.991264813875801	0.988026295528928
GO_T_CELL_DIFFERENTIATION_INVOLVED_IN_IMMUNE_RESPONSE	0.992824713949501	0.989172511463963	0.992768604685679	0.990878180165597
GO_INSULIN_LIKE_GROWTH_FACTOR_RECEPTOR_SIGNALING_PATHWAY	0.995371420431137	0.992720052985356	0.995980828523343	0.993979979713528
GO_NEGATIVE_REGULATION_OF_HEART_CONTRACTION	0.988790426734543	0.986876751446268	0.990839526266739	0.987829177387407
GO_SUBSTRATE_INDEPENDENT_TELENCEPHALIC_TANGENTIAL_MIGRATION	0.996993232531844	0.996267681676257	0.997455703282827	0.996502891167908
GO_MICROTUBULE_DEPOLYMERIZATION	0.976673887986015	0.975795618243263	0.976639047605914	0.975503556324737
GO_COBALAMIN_METABOLIC_PROCESS	0.993772198798125	0.991350079244357	0.995148070419025	0.992243146533416
GO_NEGATIVE_REGULATION_OF_SYSTEMIC_ARTERIAL_BLOOD_PRESSURE	0.970199987355494	0.965913081189126	0.972382380554752	0.972014234832956
GO_TELOMERE_LOCALIZATION	0.99520794362499	0.995252185892321	0.995176111682682	0.995508337702053
GO_PYRIMIDINE_NUCLEOTIDE_CATABOLIC_PROCESS	0.99768553995673	0.997612853106952	0.997574433451017	0.997851549101405
GO_REGULATION_OF_DEFENSE_RESPONSE_TO_VIRUS_BY_VIRUS	0.996198739786502	0.995088812288104	0.996708158816707	0.995585082796507
GO_PROTEIN_LOCALIZATION_TO_CHROMOSOME_CENTROMERIC_REGION	0.990569673334094	0.988179754214752	0.990210503636407	0.988216461771356
GO_REGULATION_OF_ANTIGEN_PROCESSING_AND_PRESENTATION	0.99392238312263	0.994601196075188	0.993855558107814	0.994756897869021
GO_VASOCONSTRICTION	0.980807085646136	0.974440727752679	0.984671235014614	0.974441552152303
GO_REGULATION_OF_MITOCHONDRIAL_TRANSLATION	0.995378624545518	0.993760274427448	0.995510789630973	0.994200055905746
GO_BEHAVIORAL_RESPONSE_TO_PAIN	0.993226354883989	0.99259068543065	0.993516918981909	0.992313631086578
GO_CELLULAR_RESPONSE_TO_TOXIC_SUBSTANCE	0.981432551655918	0.980434643079788	0.982804921716436	0.981924303070218
GO_MODULATION_OF_TRANSCRIPTION_IN_OTHER_ORGANISM_INVOLVED_IN_SYMBIOTIC_INTERACTION	0.996539077012819	0.995282303070014	0.99615015798921	0.995232701805317
GO_REGULATION_OF_HEART_MORPHOGENESIS	0.984517356562051	0.98236702681343	0.984205030747556	0.983580542716441
GO_S_ADENOSYLMETHIONINE_METABOLIC_PROCESS	0.990874907598208	0.988268812010967	0.991782613320143	0.986920819143838
GO_REGULATION_OF_PROTEIN_LOCALIZATION_TO_CELL_SURFACE	0.98860616346255	0.98668839874506	0.988086078113993	0.987638488678206
GO_PRIMARY_AMINO_COMPOUND_METABOLIC_PROCESS	0.993391210755508	0.990949561074887	0.993880407905243	0.991775972787967
GO_POSITIVE_REGULATION_OF_TELOMERE_CAPPING	0.993941426139899	0.993004242347429	0.994115688753521	0.99368809196195
GO_NEGATIVE_REGULATION_OF_AMINE_TRANSPORT	0.984802890571181	0.978654722723176	0.982865849459902	0.97990586997404
GO_POSITIVE_REGULATION_OF_INSULIN_RECEPTOR_SIGNALING_PATHWAY	0.994138147940415	0.993703888567264	0.993486180204817	0.991771022483662
GO_PONS_DEVELOPMENT	0.992726117191741	0.990027719961115	0.993595724290277	0.989980010855404
GO_PROTEIN_K11_LINKED_UBIQUITINATION	0.993198239494141	0.993114405198595	0.992740854375219	0.992937057768753
GO_REGULATION_OF_MESENCHYMAL_CELL_APOPTOTIC_PROCESS	0.991453565391746	0.990586514023354	0.99216812034379	0.99110435773664
GO_RESPONSE_TO_INACTIVITY	0.992806949753335	0.991406073262986	0.992784063281946	0.9917377137971
GO_RESPONSE_TO_PAIN	0.989969372131215	0.988378050017215	0.989313603480307	0.988223016638733
GO_POSITIVE_REGULATION_OF_TRANSCRIPTION_ELONGATION_FROM_RNA_POLYMERASE_II_PROMOTER	0.989411721494846	0.988787180170317	0.988833939036236	0.987471396038479
GO_NEGATIVE_REGULATION_OF_CALCIUM_ION_IMPORT	0.989905251015303	0.987298116279236	0.992306699083636	0.989365873433812
GO_EMBRYONIC_CAMERA_TYPE_EYE_MORPHOGENESIS	0.991783754383741	0.990315972614701	0.991361604820425	0.990790635379563
GO_FORMATION_OF_TRANSLATION_PREINITIATION_COMPLEX	0.994737661684007	0.992664283591506	0.995265717002745	0.993814089156856
GO_POSITIVE_REGULATION_OF_INTERFERON_BETA_PRODUCTION	0.992781566010318	0.991488512051874	0.993054511415827	0.992406141330939
GO_REGULATION_OF_NATURAL_KILLER_CELL_ACTIVATION	0.979393921293357	0.980121480566747	0.980110731378031	0.978312661205405
GO_POSITIVE_REGULATION_OF_FILOPODIUM_ASSEMBLY	0.991708153620921	0.98956351810845	0.992533946563523	0.990174618079112
GO_POSITIVE_REGULATION_OF_NIK_NF_KAPPAB_SIGNALING	0.989881145235691	0.986886266234476	0.990406056193325	0.988196227018737
9104	0.988257055501899	0.989376469326604	0.988217833305211	0.989796262822472
GO_NEGATIVE_REGULATION_OF_CYTOKINE_BIOSYNTHETIC_PROCESS	0.977209651293749	0.977796781388781	0.976863618460221	0.980247977853923
GO_ROSTROCAUDAL_NEURAL_TUBE_PATTERNING	0.991716453483231	0.985989251098451	0.991426379081354	0.987833672145265
GO_CELL_DEATH_IN_RESPONSE_TO_OXIDATIVE_STRESS	0.993162123105016	0.992325469936632	0.994237664434545	0.992742841502818
GO_REGULATION_OF_FIBRINOLYSIS	0.984416546063597	0.982813732479352	0.98238749770368	0.984280940342324
GO_REGULATION_OF_MRNA_3_END_PROCESSING	0.988719029536368	0.985150645503056	0.98822911955125	0.987776825897291
GO_NEGATIVE_REGULATION_OF_INTERLEUKIN_10_PRODUCTION	0.969045688793337	0.970514078748597	0.97371747566724	0.964883775543999
GO_REGULATION_OF_CELLULAR_RESPONSE_TO_HYPOXIA	0.992875625126861	0.993478717512483	0.992045225178902	0.992803394376704
GO_REGULATION_OF_FEMALE_GONAD_DEVELOPMENT	0.991492281463263	0.989229685297953	0.993273452948036	0.989274166531303
GO_REGULATION_OF_THYMOCYTE_APOPTOTIC_PROCESS	0.995007686088787	0.993493226236478	0.995522339349306	0.99441845713451
GO_REACTIVE_NITROGEN_SPECIES_METABOLIC_PROCESS	0.993711130128363	0.988296396424393	0.993857055404598	0.990560012333909
GO_EYELID_DEVELOPMENT_IN_CAMERA_TYPE_EYE	0.987990257405481	0.989174148517033	0.989514213753746	0.990090284567456
GO_REGULATION_OF_SPINDLE_ORGANIZATION	0.984510070826709	0.98509319420714	0.984566703485889	0.985513641027897
GO_PHOSPHOLIPID_SCRAMBLING	0.989967831691916	0.990252541136454	0.989343911399126	0.991746535507982
23513	0.992296259957621	0.990491375860505	0.991714264578726	0.990898856618867
GO_MITOCHONDRIAL_FISSION	0.993803904425188	0.990939113384176	0.993822953935963	0.991525150625717
GO_MATURATION_OF_5_8S_RRNA_FROM_TRICISTRONIC_RRNA_TRANSCRIPT_SSU_RRNA_5_8S_RRNA_LSU_RRNA_	0.993830940936791	0.992548947457763	0.994124252013263	0.993325842578847
GO_NEGATIVE_REGULATION_OF_SPROUTING_ANGIOGENESIS	0.981416635817261	0.983535373669572	0.982478578718128	0.985170383515533
GO_POLYOL_TRANSPORT	0.988930192078139	0.981886328333898	0.986910970113613	0.983236100194107
GO_REGULATION_OF_CARDIAC_MUSCLE_CONTRACTION_BY_CALCIUM_ION_SIGNALING	0.99324792961758	0.990871811850095	0.994144923136593	0.991742828507364
GO_TELENCEPHALON_GLIAL_CELL_MIGRATION	0.995725509794011	0.993651642210513	0.996225274687606	0.994135122771972
GO_NEGATIVE_REGULATION_OF_RECEPTOR_ACTIVITY	0.992413092641955	0.990189098192153	0.9919309616077	0.991304602681739
GO_REGULATION_OF_NITRIC_OXIDE_SYNTHASE_BIOSYNTHETIC_PROCESS	0.983788732406827	0.98484944497773	0.982287519795468	0.984211005202145
GO_POSITIVE_REGULATION_OF_SYNAPSE_MATURATION	0.992125377152778	0.989113485426809	0.992952495866349	0.991693315771364
GO_PERIPHERAL_NERVOUS_SYSTEM_NEURON_DIFFERENTIATION	0.990789755483385	0.987641159958112	0.991506610228347	0.987973510140985
GO_POSITIVE_REGULATION_OF_SMOOTH_MUSCLE_CONTRACTION	0.981245838964119	0.97976045923409	0.98248721586456	0.98132221294534
GO_NEGATIVE_REGULATION_OF_GLIAL_CELL_PROLIFERATION	0.979569598556058	0.975563013792836	0.977707039756344	0.974875039692031
673	0.985788272153532	0.984487100596373	0.987830223127536	0.986443796042315
GO_REGULATION_OF_STEROID_HORMONE_SECRETION	0.98452872348356	0.979815818963735	0.983900575698082	0.981029589899343
GO_LYMPHANGIOGENESIS	0.995158326157582	0.993456360289531	0.994535232567349	0.993098758565833
GO_POSITIVE_REGULATION_OF_TOLL_LIKE_RECEPTOR_SIGNALING_PATHWAY	0.988960682749099	0.985676412003354	0.988020311995751	0.98840790903347
GO_FEAR_RESPONSE	0.993095906806026	0.987575043963143	0.993018826383825	0.989281507740891
GO_REGULATION_OF_CLATHRIN_MEDIATED_ENDOCYTOSIS	0.993231711882526	0.99264496831003	0.99360986104827	0.993638633222284
GO_LABYRINTHINE_LAYER_BLOOD_VESSEL_DEVELOPMENT	0.987051807519951	0.987974279362196	0.986047980501164	0.988408964391567
GO_INNER_MITOCHONDRIAL_MEMBRANE_ORGANIZATION	0.990659351633485	0.987537390480579	0.989541580366476	0.988704223964521
GO_ENERGY_COUPLED_PROTON_TRANSPORT_DOWN_ELECTROCHEMICAL_GRADIENT	0.984017194307386	0.983243691749786	0.985515501361697	0.981755379206044
GO_POSITIVE_REGULATION_OF_PHOSPHOPROTEIN_PHOSPHATASE_ACTIVITY	0.99299065546502	0.991940007313057	0.992446639210377	0.992763016337047
GO_METANEPHRIC_RENAL_VESICLE_MORPHOGENESIS	0.988765809845495	0.989551449391571	0.989968777972316	0.990722532896493
GO_NEGATIVE_REGULATION_OF_RHO_PROTEIN_SIGNAL_TRANSDUCTION	0.994013881462699	0.992927377146779	0.994051323601862	0.993992074302295
GO_NEGATIVE_REGULATION_OF_NEUROTRANSMITTER_SECRETION	0.995677300442592	0.992617117145115	0.996593031425955	0.992755469572311
GO_NEGATIVE_REGULATION_OF_OXIDOREDUCTASE_ACTIVITY	0.992980385466808	0.989837061466541	0.993364242445764	0.990888759860675
GO_PROTEIN_O_LINKED_MANNOSYLATION	0.99322370118052	0.993820706196517	0.993442247080116	0.994061014366233
GO_GUANOSINE_CONTAINING_COMPOUND_BIOSYNTHETIC_PROCESS	0.995788871134463	0.994306187897819	0.995702392693158	0.994630475268832
GO_PROTEIN_LOCALIZATION_TO_CHROMATIN	0.992639151762427	0.990058698698423	0.993171945918997	0.99177781312943
GO_PROTEIN_O_LINKED_FUCOSYLATION	0.989061359093102	0.986917860114659	0.990435425898418	0.988892705963839
GO_REGULATION_OF_EXCRETION	0.97691857759033	0.969843012020166	0.977155840844731	0.972053869372089
GO_AROMATIC_AMINO_ACID_FAMILY_METABOLIC_PROCESS	0.992763149322938	0.991387991351737	0.993227910863017	0.992555569679836
GO_RESPONSE_TO_INSECTICIDE	0.993759829121747	0.991527603854437	0.99248221627928	0.991341029831929
GO_REGULATION_OF_NUCLEAR_TRANSCRIBED_MRNA_POLY_A_TAIL_SHORTENING	0.987843525477332	0.985992016800319	0.988260377484227	0.988234062057052
GO_QUATERNARY_AMMONIUM_GROUP_TRANSPORT	0.990093202700131	0.984750571988393	0.99131043449099	0.988194006457333
GO_EXIT_FROM_MITOSIS	0.997016694656994	0.996019734695018	0.996922697164533	0.996189541872455
GO_RESPONSE_TO_GROWTH_HORMONE	0.992984923116877	0.990097305830679	0.992445222478526	0.989908859354505
GO_PROTEIN_DEMANNOSYLATION	0.995322704849149	0.995764328384641	0.994909575885859	0.996095390002828
GO_POSITIVE_REGULATION_OF_PRI_MIRNA_TRANSCRIPTION_FROM_RNA_POLYMERASE_II_PROMOTER	0.99228927147051	0.991127174118482	0.993226628030659	0.992280384457885
7200	0.986988054997593	0.982519392883502	0.987146575054894	0.981549130141971
GO_PHOTOTRANSDUCTION_VISIBLE_LIGHT	0.98945029633071	0.985503222854127	0.990290929031703	0.987176225056291
GO_PROTEIN_LOCALIZATION_TO_CHROMOSOME_TELOMERIC_REGION	0.995961724909535	0.995317218324021	0.995799789335905	0.995811796330082
GO_N_ACETYLGLUCOSAMINE_METABOLIC_PROCESS	0.988338576385056	0.98786495880043	0.988883795157056	0.987345694608111
GO_APOPTOTIC_NUCLEAR_CHANGES	0.990780417805944	0.989398071424834	0.990810190316565	0.988898624753717
GO_REGULATION_OF_RAC_PROTEIN_SIGNAL_TRANSDUCTION	0.996017206332213	0.99313556499124	0.996098323578153	0.99347934295391
GO_PARENTAL_BEHAVIOR	0.986174959895066	0.980200228809829	0.986347855313146	0.983593739110071
GO_REGULATION_OF_TRANSFORMING_GROWTH_FACTOR_BETA_PRODUCTION	0.991735636784257	0.989963803359175	0.992353047461027	0.990773965654337
GO_ONE_CARBON_COMPOUND_TRANSPORT	0.991699510612063	0.986230395676509	0.991430281986127	0.988198580870617
GO_LEFT_RIGHT_AXIS_SPECIFICATION	0.993627819915181	0.990449986719655	0.993446478817265	0.991338814067098
GO_RESPONSE_TO_ISCHEMIA	0.990691446289425	0.987732919125301	0.991620288535596	0.989526922039772
GO_POSITIVE_REGULATION_OF_MAST_CELL_ACTIVATION_INVOLVED_IN_IMMUNE_RESPONSE	0.987947625975491	0.987432969210088	0.986935409531573	0.987392824454661
10125	0.990533837100722	0.987346925175452	0.989818385636101	0.989014915772016
GO_CHROMATIN_DISASSEMBLY	0.995218908524639	0.993169923675231	0.995189192667093	0.99413358174068
GO_PLATELET_MORPHOGENESIS	0.987007096863448	0.986606249835367	0.98773493940956	0.986890963360928
GO_RESPONSE_TO_AMPHETAMINE	0.990346600538846	0.986255748280648	0.990206575149143	0.987639834497316
GO_POSITIVE_REGULATION_OF_ACTIN_NUCLEATION	0.98527009665795	0.990418833292928	0.987521692699746	0.989640719621203
GO_REGULATION_OF_MEGAKARYOCYTE_DIFFERENTIATION	0.972598702446308	0.963808386528022	0.974230989900302	0.969968108683734
GO_INNATE_IMMUNE_RESPONSE_IN_MUCOSA	0.965631574433858	0.967848313328292	0.968322433386949	0.966445562819636
GO_REGULATION_OF_CHEMOKINE_SECRETION	0.992735653846853	0.99109685751595	0.993383329980653	0.99124821436136
GO_RESPONSE_TO_STEROL	0.993268939989658	0.990871940178699	0.993471006214206	0.991738604415991
GO_REGULATION_OF_ENDOPLASMIC_RETICULUM_STRESS_INDUCED_INTRINSIC_APOPTOTIC_SIGNALING_PATHWAY	0.990478318895304	0.986293397573071	0.990953224859959	0.98807905577428
GO_HEPARAN_SULFATE_PROTEOGLYCAN_METABOLIC_PROCESS	0.987819136047993	0.985405515558348	0.98764972749713	0.985763489650814
GO_INTESTINAL_EPITHELIAL_CELL_DEVELOPMENT	0.98240164104705	0.986733918216644	0.974334040085129	0.980995856307015
GO_POSITIVE_REGULATION_OF_T_HELPER_1_TYPE_IMMUNE_RESPONSE	0.980616336734861	0.979823851652022	0.979293070205645	0.978602612148139
57082	0.989500192563712	0.988250878007016	0.988554399473854	0.989462588826024
GO_REGULATION_OF_CELL_MIGRATION_INVOLVED_IN_SPROUTING_ANGIOGENESIS	0.988816531395417	0.989062670276073	0.989512949804953	0.98854513522907
GO_PHASIC_SMOOTH_MUSCLE_CONTRACTION	0.98520135871631	0.983615162081997	0.983305064364413	0.982509790090881
GO_AXON_ENSHEATHMENT_IN_CENTRAL_NERVOUS_SYSTEM	0.988460131673442	0.985818927193376	0.987638115958466	0.986300423556638
GO_REGULATION_OF_T_CELL_MEDIATED_CYTOTOXICITY	0.990842879590154	0.9886551058286	0.991846488427205	0.988275927909005
10190	0.997403779876563	0.995769136294859	0.997856013828695	0.995714536350648
GO_NEGATIVE_REGULATION_OF_ACTIN_FILAMENT_BUNDLE_ASSEMBLY	0.992790428910385	0.989202736940619	0.993114561224957	0.98966073119417
GO_POSITIVE_REGULATION_OF_CELL_JUNCTION_ASSEMBLY	0.990350616465643	0.9875399977178	0.991739738968931	0.990289080142849
GO_NONRIBOSOMAL_PEPTIDE_BIOSYNTHETIC_PROCESS	0.989549640200081	0.988910208470794	0.990753183886573	0.98857044870393
GO_NEGATIVE_REGULATION_OF_DENDRITE_DEVELOPMENT	0.994400953530357	0.994591212330716	0.994919720795426	0.994080061116364
GO_POSITIVE_REGULATION_OF_OSTEOCLAST_DIFFERENTIATION	0.987755202476988	0.98461156089946	0.987742080892961	0.987416830430765
GO_LYSOSOME_LOCALIZATION	0.988697906044732	0.985431841581301	0.990107847206131	0.98515604714447
GO_VITAMIN_D_METABOLIC_PROCESS	0.995864751265523	0.993780692401023	0.997043676197323	0.994204442606835
GO_CELL_AGGREGATION	0.981075665502943	0.975130948716672	0.982124844792345	0.977336169884675
1176	0.991367461086973	0.988681645144381	0.992129794934222	0.989272818105822
GO_REGULATION_OF_SYNCYTIUM_FORMATION_BY_PLASMA_MEMBRANE_FUSION	0.979169080261248	0.980940085016042	0.982588764103595	0.978069047514494
GO_REGULATION_OF_HEXOKINASE_ACTIVITY	0.995365950544598	0.993914843198497	0.996233575912157	0.994455583539874
GO_POSITIVE_REGULATION_OF_EXTRINSIC_APOPTOTIC_SIGNALING_PATHWAY_IN_ABSENCE_OF_LIGAND	0.994539462560937	0.993927538620683	0.995175596307185	0.993833561342035
GO_CATECHOLAMINE_BIOSYNTHETIC_PROCESS	0.98857655113019	0.983299759885264	0.992421687913489	0.977780157060947
GO_POSITIVE_REGULATION_OF_MUSCLE_HYPERTROPHY	0.988557293724457	0.983716596187004	0.989225992841849	0.985249135828599
GO_RESPONSE_TO_PROTOZOAN	0.992404142770949	0.988296375066258	0.994065084937228	0.989258003956515
GO_PROTEIN_CARBOXYLATION	0.986507580658753	0.979890870127574	0.987625556710991	0.984211554284625
GO_NEGATIVE_REGULATION_OF_TELOMERE_MAINTENANCE_VIA_TELOMERE_LENGTHENING	0.994392603346844	0.995180080235695	0.994482562336806	0.995555082605094
GO_DEOXYRIBONUCLEOSIDE_TRIPHOSPHATE_METABOLIC_PROCESS	0.991437739758044	0.99024144039883	0.990198608956864	0.989400594488828
GO_NUCLEOTIDE_EXCISION_REPAIR_PREINCISION_COMPLEX_ASSEMBLY	0.994741795871416	0.993460711939131	0.995443827948919	0.9940963854818
GO_POSITIVE_REGULATION_OF_EXTRACELLULAR_MATRIX_ORGANIZATION	0.991323137357432	0.984490167098103	0.993155223931772	0.984470031323429
GO_REGULATION_OF_RESPONSE_TO_FOOD	0.994299859516988	0.992052364794194	0.993750171088164	0.992795658759278
GO_ADRENERGIC_RECEPTOR_SIGNALING_PATHWAY	0.967030472290931	0.959868147566398	0.969139304713777	0.968852068603021
GO_OVULATION	0.992157402396252	0.991845281669592	0.991394765218655	0.992327387095835
GO_NEGATIVE_REGULATION_OF_TOR_SIGNALING	0.991810608876793	0.990033407220943	0.992763303366372	0.99212198624301
GO_PRODUCTION_OF_MOLECULAR_MEDIATOR_INVOLVED_IN_INFLAMMATORY_RESPONSE	0.99270051014673	0.991029866777288	0.993849567338093	0.99017772236612
GO_PREPULSE_INHIBITION	0.982299320144128	0.974650747597555	0.98094311700121	0.978306027510397
GO_REGULATION_OF_EARLY_ENDOSOME_TO_LATE_ENDOSOME_TRANSPORT	0.99161792606392	0.986567097477465	0.992162972310003	0.987534319387181
GO_MIDDLE_EAR_MORPHOGENESIS	0.958817515964128	0.97278633895571	0.96814188418494	0.969361087942984
GO_REGULATION_OF_RECEPTOR_BIOSYNTHETIC_PROCESS	0.98985265136227	0.990449804851094	0.988061261957623	0.989987137672468
GO_RESPONSE_TO_SALT_STRESS	0.981122510399544	0.971199434702909	0.977148459875708	0.975854617289339
GO_NEGATIVE_REGULATION_OF_PROTEIN_ACTIVATION_CASCADE	0.997166093746986	0.997014234820406	0.997188272571307	0.996942984190861
GO_REGULATION_OF_TRIGLYCERIDE_CATABOLIC_PROCESS	0.993747201423037	0.99281484185698	0.99440106373848	0.992884082959719
GO_HEMATOPOIETIC_STEM_CELL_PROLIFERATION	0.996711170921279	0.996477658170049	0.997107614711591	0.996557060012985
GO_REGULATION_OF_THE_FORCE_OF_HEART_CONTRACTION	0.980530572409376	0.975734146086325	0.980185676017007	0.976934923680143
GO_POSITIVE_REGULATION_OF_EPITHELIAL_CELL_APOPTOTIC_PROCESS	0.992150254270479	0.989752700078197	0.992110028630973	0.990668821524555
GO_POSITIVE_REGULATION_OF_INTERLEUKIN_6_SECRETION	0.987916370910703	0.986427372317949	0.99043657992211	0.988681569743875
GO_ASPARTATE_FAMILY_AMINO_ACID_CATABOLIC_PROCESS	0.991710652553976	0.990932881880726	0.994191954583669	0.990009057765008
GO_NEGATIVE_REGULATION_OF_LIPASE_ACTIVITY	0.99636391715874	0.994869525059108	0.995541772763742	0.99541424179043
9370	0.987035386394193	0.985768501608391	0.988550461492543	0.98715948424683
GO_MATURATION_OF_LSU_RRNA	0.994325611251449	0.992916408562381	0.994225107496853	0.99340535320739
GO_RNA_SPLICING_VIA_ENDONUCLEOLYTIC_CLEAVAGE_AND_LIGATION	0.996498822202049	0.995552485143052	0.996744863552244	0.995707401431197
GO_MUSCLE_ADAPTATION	0.990946729635642	0.989564648229005	0.992152418077311	0.990138101202911
GO_INTERFERON_GAMMA_PRODUCTION	0.995368654740965	0.994269704937201	0.995280316184967	0.994306326795839
GO_OPTIC_NERVE_DEVELOPMENT	0.993594153211448	0.991739811359857	0.993771659788886	0.993204435715472
GO_REGULATION_OF_KERATINOCYTE_PROLIFERATION	0.991398655890328	0.988409663843375	0.99222641161584	0.989832549173556
GO_GAS_TRANSPORT	0.983105501433199	0.982796737276713	0.983649636049265	0.985192089039855
GO_REGULATION_OF_FIBROBLAST_GROWTH_FACTOR_RECEPTOR_SIGNALING_PATHWAY	0.991638383606671	0.988095341815486	0.991905817913206	0.988969580719633
GO_REPRODUCTIVE_BEHAVIOR	0.988027510118725	0.986338362580892	0.988266639022066	0.985944507100043
GO_ESTABLISHMENT_OF_TISSUE_POLARITY	0.996909632007084	0.996017951351488	0.996682724579953	0.996360728200297
GO_CELL_SEPARATION_AFTER_CYTOKINESIS	0.981233920047857	0.979718789674439	0.979941582450988	0.980259867250143
GO_REGULATION_OF_GLUCOSE_IMPORT_IN_RESPONSE_TO_INSULIN_STIMULUS	0.996940089810023	0.994963830262524	0.997263970527154	0.995862522017041
GO_CHEMOSENSORY_BEHAVIOR	0.98842767364326	0.98395623058774	0.987131338295548	0.985072386067523
GO_PROTEIN_KINASE_C_SIGNALING	0.993847904150245	0.99137279741547	0.995094578979688	0.992926954430606
GO_GLUCOSE_IMPORT	0.992232723090839	0.984928598069025	0.992814766526348	0.986927943222694
GO_REGULATION_OF_PROTEIN_KINASE_A_SIGNALING	0.987737408252338	0.989428520373492	0.986483428817813	0.989644395965532
GO_HEPATOCYTE_APOPTOTIC_PROCESS	0.995902109063205	0.995640768416877	0.995350392616163	0.995831246079832
GO_TETRAHYDROFOLATE_METABOLIC_PROCESS	0.995252573224365	0.993052837094967	0.995018168170678	0.993585605824227
GO_REGULATION_OF_NECROTIC_CELL_DEATH	0.992970161734122	0.99108734066474	0.992625866224579	0.992179600506222
GO_POSTSYNAPTIC_MEMBRANE_ORGANIZATION	0.992923823868283	0.993046876388749	0.993721892656968	0.993524953717573
GO_CARNITINE_METABOLIC_PROCESS	0.996136206808434	0.994190380203791	0.99629009707523	0.995251192056825
GO_CYTOPLASMIC_TRANSLATIONAL_INITIATION	0.99658239153231	0.993115967693108	0.99640716974709	0.993404486056974
GO_COMPLEMENT_ACTIVATION_ALTERNATIVE_PATHWAY	0.992414754428052	0.989933479569419	0.992954927171756	0.991310068134315
GO_VASCULAR_SMOOTH_MUSCLE_CONTRACTION	0.977880930526282	0.961648811856013	0.978732269631002	0.966954981638486
GO_POSITIVE_T_CELL_SELECTION	0.989520775252352	0.989089414393082	0.989367088900931	0.989340632958563
GO_CELLULAR_RESPONSE_TO_ARSENIC_CONTAINING_SUBSTANCE	0.995418912758977	0.991771312114031	0.995922849977243	0.99327334821224
GO_POSITIVE_REGULATION_OF_RECEPTOR_BIOSYNTHETIC_PROCESS	0.990788696125541	0.992411194212266	0.989144434267665	0.989951790768444
GO_RESPONSE_TO_PLATELET_DERIVED_GROWTH_FACTOR	0.994434463071584	0.992674113287421	0.993648583508306	0.992189208939564
GO_PYRIMIDINE_RIBONUCLEOTIDE_METABOLIC_PROCESS	0.997079172359568	0.994273144284444	0.997603888673118	0.995231660006019
GO_REGULATION_OF_B_CELL_DIFFERENTIATION	0.986449192375451	0.980705648188761	0.98856025047917	0.983605785556196
GO_TRANSCRIPTION_FROM_MITOCHONDRIAL_PROMOTER	0.9828555779664	0.977438870945485	0.982868382756409	0.981005476815737
GO_MAINTENANCE_OF_PROTEIN_LOCALIZATION_IN_ORGANELLE	0.992935688355612	0.992699458167039	0.993480007086628	0.992577808744528
GO_POSITIVE_REGULATION_OF_TRANSCRIPTION_FROM_RNA_POLYMERASE_II_PROMOTER_IN_RESPONSE_TO_STRESS	0.992155563042211	0.992655553306751	0.991859518209616	0.992326676036793
GO_REGULATION_OF_CERAMIDE_BIOSYNTHETIC_PROCESS	0.993699492856906	0.992122069460874	0.993538541883036	0.99227988000499
GO_POLARIZED_EPITHELIAL_CELL_DIFFERENTIATION	0.994796056376541	0.994701436341618	0.995921009543372	0.993928060851589
GO_CARDIAC_RIGHT_VENTRICLE_MORPHOGENESIS	0.974573991785555	0.972240088653911	0.975539656461649	0.97407245352417
140	0.981802411314297	0.977483713459847	0.984120009260168	0.978642744044321
GO_GALACTOSE_METABOLIC_PROCESS	0.993724690791286	0.994054790874293	0.993666130545957	0.994561186230225
GO_REGULATION_OF_ACYL_COA_BIOSYNTHETIC_PROCESS	0.991849591721028	0.990019090057386	0.991216974806312	0.991427484537125
GO_REGULATION_OF_VASCULAR_ENDOTHELIAL_GROWTH_FACTOR_RECEPTOR_SIGNALING_PATHWAY	0.991023594702694	0.989323137962061	0.991286375161205	0.991578180652108
GO_REGULATION_OF_TRANSCRIPTION_FROM_RNA_POLYMERASE_I_PROMOTER	0.991221689691659	0.988376431539648	0.991067549840588	0.990266303770253
GO_GLYOXYLATE_METABOLIC_PROCESS	0.99123410425245	0.987098383827698	0.990877996662876	0.989126861559522
GO_RELAXATION_OF_MUSCLE	0.988284757573823	0.98748465565335	0.988948638201219	0.988324723729145
GO_CELLULAR_ANION_HOMEOSTASIS	0.994456507832388	0.992546491984099	0.993211549904642	0.992928423675938
GO_TOXIN_METABOLIC_PROCESS	0.988952130713112	0.986743890882805	0.98892337944317	0.988156021417499
GO_REGULATION_OF_N_METHYL_D_ASPARTATE_SELECTIVE_GLUTAMATE_RECEPTOR_ACTIVITY	0.992412810643848	0.99152362706657	0.99135857081505	0.991724233711773
GO_NEGATIVE_REGULATION_OF_CELL_CYCLE_ARREST	0.994310995060602	0.992088041002474	0.994805782482465	0.992522506227796
GO_DNA_DEMETHYLATION	0.985206111059813	0.982579176920583	0.987352170953574	0.980374288855351
GO_POST_EMBRYONIC_MORPHOGENESIS	0.994273776966602	0.993311442940536	0.994063261020799	0.993707139800882
22943	0.991908465173397	0.989459363398721	0.99177025858467	0.989798530400093
GO_REGULATION_OF_MITOCHONDRIAL_FISSION	0.989596621789869	0.988164733516943	0.988652277068182	0.989547293936242
GO_NEUTRAL_LIPID_CATABOLIC_PROCESS	0.976156027757149	0.971247674384297	0.975264997843111	0.972319782771699
GO_POSITIVE_REGULATION_OF_CATECHOLAMINE_SECRETION	0.988624615502208	0.984307529916565	0.987153134837512	0.985655505487796
GO_NEGATIVE_REGULATION_OF_PEPTIDYL_THREONINE_PHOSPHORYLATION	0.989745582711958	0.990573523766772	0.989893898570544	0.991031789502688
GO_PORE_COMPLEX_ASSEMBLY	0.996015729008238	0.995178889357208	0.996148389061373	0.995680783557981
GO_NEGATIVE_REGULATION_OF_T_CELL_APOPTOTIC_PROCESS	0.984850581224101	0.98203743746637	0.983137127519983	0.984811489222952
GO_4_HYDROXYPROLINE_METABOLIC_PROCESS	0.99326520647375	0.99170967469338	0.993265231241599	0.992386289720133
GO_RESPONSE_TO_FOLLICLE_STIMULATING_HORMONE	0.987004862529663	0.987096898300313	0.985783397154756	0.987544911085939
GO_CELLULAR_POTASSIUM_ION_HOMEOSTASIS	0.995869844105196	0.994942347209801	0.996667371116154	0.994433255451444
GO_PROTEIN_MANNOSYLATION	0.99343290721364	0.993437021495378	0.993253614699257	0.993927324443993
GO_REGULATION_OF_FATTY_ACID_TRANSPORT	0.988572573821767	0.986432653171015	0.989311434520926	0.987306204665638
GO_REGULATION_OF_CIRCADIAN_SLEEP_WAKE_CYCLE_NON_REM_SLEEP	0.99190250243685	0.991264559539812	0.991271379258664	0.991202716695318
GO_EXTRACELLULAR_REGULATION_OF_SIGNAL_TRANSDUCTION	0.992592676242546	0.991706725096839	0.991365064108488	0.992292454653722
GO_NUCLEOTIDE_EXCISION_REPAIR_DNA_GAP_FILLING	0.997318411133034	0.996794662537268	0.997750460290626	0.996886462564479
GO_GLYCOSPHINGOLIPID_BIOSYNTHETIC_PROCESS	0.992211126298708	0.98943191320129	0.992796696091015	0.990737589234148
GO_CELL_COMMUNICATION_BY_ELECTRICAL_COUPLING	0.994920999772354	0.993830415537427	0.996867204135542	0.99369290756661
GO_TRANSEPITHELIAL_TRANSPORT	0.987872965240335	0.99094339874373	0.988414310972285	0.990085303931473
GO_VACUOLAR_ACIDIFICATION	0.993576165052865	0.990637621752947	0.992587394452743	0.991800284907008
GO_CELL_DIFFERENTIATION_IN_HINDBRAIN	0.990722697252504	0.988015537441653	0.990815523427513	0.989123386916885
GO_POSITIVE_REGULATION_OF_ANTIGEN_PROCESSING_AND_PRESENTATION	0.992742831327029	0.993839917220331	0.993056526055078	0.99449946719468
GO_REGULATION_OF_PEROXISOME_PROLIFERATOR_ACTIVATED_RECEPTOR_SIGNALING_PATHWAY	0.993917718714089	0.992641198302298	0.992877477236153	0.993753604071552
GO_POSITIVE_REGULATION_OF_CD4_POSITIVE_ALPHA_BETA_T_CELL_ACTIVATION	0.988886530159516	0.986166000811936	0.988442188434561	0.985697029560882
GO_GLYCOPROTEIN_CATABOLIC_PROCESS	0.995400589650697	0.994280431125319	0.995993933350754	0.994807777193125
GO_REGULATION_OF_LYMPHOCYTE_CHEMOTAXIS	0.985745636789701	0.980455929551717	0.986087337187598	0.977689828317482
GO_REGULATION_OF_DNA_METHYLATION	0.994484835367128	0.991444592593398	0.994719589257051	0.99257926317955
GO_HEART_VALVE_FORMATION	0.988883700317947	0.98873058895082	0.987752444629215	0.988870391705532
GO_NUCLEOTIDE_TRANSMEMBRANE_TRANSPORT	0.987067796718388	0.980863295260381	0.984435976553152	0.981528305616994
GO_REGULATION_OF_PSEUDOPODIUM_ASSEMBLY	0.985633106659172	0.984096039556596	0.986708136372107	0.985372988277301
GO_CARDIAC_CELL_FATE_COMMITMENT	0.990921381047437	0.986700002298585	0.991278716165681	0.987007199088893
GO_BLOOD_COAGULATION_INTRINSIC_PATHWAY	0.988024252262296	0.985051686648703	0.987409977334444	0.984006148573513
GO_CELL_CELL_SIGNALING_INVOLVED_IN_CARDIAC_CONDUCTION	0.990784932571298	0.986128481736781	0.992033495267961	0.987025490713502
GO_CELLULAR_RESPONSE_TO_THYROID_HORMONE_STIMULUS	0.992619784791146	0.990575299288185	0.993579080763447	0.992230173192054
GO_MITOCHONDRIAL_RNA_PROCESSING	0.991372086997955	0.991669026530193	0.990803248959938	0.991799859474416
GO_REGULATION_OF_CARDIAC_MUSCLE_CELL_ACTION_POTENTIAL	0.994502640807509	0.993803195715303	0.99470682735041	0.993779482107393
GO_POSITIVE_REGULATION_OF_HAIR_CYCLE	0.991477149502514	0.98521549917917	0.994559922444479	0.985733930242456
GO_SYMPATHETIC_NERVOUS_SYSTEM_DEVELOPMENT	0.980578206592784	0.974892253166343	0.986324200975448	0.975618113013467
GO_POSITIVE_REGULATION_OF_ANTIGEN_RECEPTOR_MEDIATED_SIGNALING_PATHWAY	0.991623990154359	0.992706161955699	0.993976307740137	0.991814723502691
GO_PHOSPHATE_ION_TRANSPORT	0.995786749488235	0.995756638293136	0.99475052184821	0.995152997843797
GO_REGULATION_OF_CELLULAR_EXTRAVASATION	0.991280647114813	0.987979870209527	0.991413946171118	0.987460206829318
GO_GRANULOCYTE_ACTIVATION	0.989431826151903	0.987561220241258	0.989225843002162	0.987947222110323
GO_REGULATION_OF_MACROPHAGE_CYTOKINE_PRODUCTION	0.994057398422766	0.99090705477907	0.995087346646411	0.993097494415078
GO_PURINE_NUCLEOBASE_BIOSYNTHETIC_PROCESS	0.987617896209982	0.98240801215204	0.987321855893663	0.983603659086272
GO_MITOTIC_G2_DNA_DAMAGE_CHECKPOINT	0.995975590974588	0.994412035507083	0.995404470868028	0.994800793105304
GO_POSITIVE_REGULATION_OF_PROTEIN_AUTOPHOSPHORYLATION	0.995036722773896	0.993707162009561	0.994962575098274	0.99359832342713
100423062	0.994934884868884	0.995279918818018	0.994500704200189	0.995020096567208
GO_POSITIVE_REGULATION_OF_NUCLEOTIDE_CATABOLIC_PROCESS	0.990073486096978	0.989284184832438	0.989839787287982	0.990187299120646
GO_VITAMIN_BIOSYNTHETIC_PROCESS	0.991513325792088	0.990388440102919	0.992752100336211	0.98970352759514
GO_POSITIVE_REGULATION_OF_NON_CANONICAL_WNT_SIGNALING_PATHWAY	0.986990380257314	0.984620994421473	0.991043605822692	0.985327557679091
GO_CELLULAR_RESPONSE_TO_EPINEPHRINE_STIMULUS	0.995114207912846	0.993575611224431	0.994862147728055	0.99495525979908
GO_POSITIVE_REGULATION_OF_CELL_ADHESION_MEDIATED_BY_INTEGRIN	0.991496700870495	0.988338327758858	0.992222362015417	0.988718317035867
GO_REGULATION_OF_MICROTUBULE_BASED_MOVEMENT	0.992261822582261	0.99273494799769	0.991820385276471	0.992184064904331
284	0.977170530254462	0.980268005811709	0.979103552772911	0.981926465249315
GO_NEGATIVE_REGULATION_OF_MYOBLAST_DIFFERENTIATION	0.982137252384748	0.976981522489437	0.982301003577229	0.977661116297126
GO_REGULATION_OF_FEVER_GENERATION	0.995418905058724	0.994957140070076	0.99493569569199	0.994560999097111
GO_DNA_TEMPLATED_TRANSCRIPTIONAL_PREINITIATION_COMPLEX_ASSEMBLY	0.990138074928132	0.988900566246194	0.991401363423234	0.987650975792432
GO_CARDIOBLAST_DIFFERENTIATION	0.986430933230292	0.979858461309661	0.985920832285744	0.979997884412246
GO_REGULATION_OF_URINE_VOLUME	0.967111224820181	0.963420054604275	0.963556839922477	0.962058711065944
GO_SYNAPTIC_TRANSMISSION_DOPAMINERGIC	0.983301826374722	0.974086706329834	0.983231903969041	0.975164494470955
85442	0.991042636397134	0.988410537471099	0.991349980786729	0.990058864352819
GO_MAINTENANCE_OF_GASTROINTESTINAL_EPITHELIUM	0.988447816513598	0.987309535027508	0.989448893248049	0.988081278351538
4683	0.994668851352532	0.994239378046342	0.995733774080868	0.994615633926811
GO_REGULATION_OF_NEURON_MIGRATION	0.993887349568413	0.990671763749164	0.994845164166163	0.991451514850484
GO_METHIONINE_BIOSYNTHETIC_PROCESS	0.993940716486964	0.991458018866186	0.994565012313386	0.991086207045137
GO_MULTI_ORGANISM_ORGANELLE_ORGANIZATION	0.985043249187948	0.983267963641504	0.985746044803813	0.984467295907063
GO_RELEASE_OF_CYTOCHROME_C_FROM_MITOCHONDRIA	0.992561536630967	0.989589309201035	0.99266443700115	0.990555371380765
GO_REGULATION_OF_CYTOKINE_SECRETION_INVOLVED_IN_IMMUNE_RESPONSE	0.996244308423259	0.994046088891018	0.996503992409045	0.994932365257614
GO_EMBRYONIC_HINDLIMB_MORPHOGENESIS	0.992771372598217	0.99148119913519	0.992540888362595	0.991348649112203
GO_LIVER_REGENERATION	0.988524742698744	0.986463997507846	0.988077173792383	0.989375479591401
GO_REGULATION_OF_RENAL_SODIUM_EXCRETION	0.972981965446879	0.970010434741742	0.972058670508336	0.97164483435083
GO_SPINAL_CORD_PATTERNING	0.984109366339721	0.975661052193022	0.983960790370727	0.977505607112069
GO_DNA_REPLICATION_INITIATION	0.987535858118749	0.988501058093889	0.985921557698104	0.987596824759104
GO_ERYTHROCYTE_MATURATION	0.98697513087733	0.989811918896049	0.98320526194323	0.98804612290785
GO_MEMBRANE_DEPOLARIZATION_DURING_CARDIAC_MUSCLE_CELL_ACTION_POTENTIAL	0.99547969941293	0.995747957557183	0.995078234392462	0.994731097149804
GO_BASIC_AMINO_ACID_TRANSPORT	0.996541639122566	0.996123374755985	0.997117424661019	0.996489536354792
GO_REGULATION_OF_CAMP_MEDIATED_SIGNALING	0.97948117336825	0.974539763417046	0.97851873630743	0.97263046639381
GO_CELL_MIGRATION_INVOLVED_IN_GASTRULATION	0.992362247386748	0.990099007112106	0.991949854451412	0.990332729595617
GO_POSITIVE_REGULATION_OF_ALPHA_BETA_T_CELL_PROLIFERATION	0.987637577363585	0.985554959060881	0.985921001635099	0.986640357758423
GO_RNA_DESTABILIZATION	0.980141200173528	0.980404627495837	0.982947375704934	0.977031117800887
GO_REGULATION_OF_OSTEOBLAST_PROLIFERATION	0.991329003042789	0.989808892715406	0.991371471085208	0.990762344897047
GO_CILIUM_OR_FLAGELLUM_DEPENDENT_CELL_MOTILITY	0.974291800892483	0.969696547402216	0.969354382461472	0.970788010420359
GO_VERY_LONG_CHAIN_FATTY_ACID_METABOLIC_PROCESS	0.985198663790899	0.983533072339301	0.986071043861599	0.984709005792504
GO_BROWN_FAT_CELL_DIFFERENTIATION	0.981468990602762	0.980147328050043	0.981958853718851	0.982316855059169
GO_LIPID_TRANSLOCATION	0.990953918903681	0.991005881383083	0.99141961781118	0.990053796867568
GO_INOSITOL_METABOLIC_PROCESS	0.983755515049269	0.980685291790564	0.983119897922115	0.981747604256216
GO_PROTEIN_ADP_RIBOSYLATION	0.992517511076859	0.991168224258899	0.992561683092373	0.992485050942924
GO_CELLULAR_SODIUM_ION_HOMEOSTASIS	0.994589639643121	0.990806367227047	0.995866414350462	0.993331015840135
GO_NEGATIVE_REGULATION_OF_CARTILAGE_DEVELOPMENT	0.967243052158593	0.967267753007264	0.968133671476349	0.968272419636539
GO_CHONDROITIN_SULFATE_BIOSYNTHETIC_PROCESS	0.98536920802901	0.982731452983125	0.984862288083459	0.984693331291002
GO_MEGAKARYOCYTE_DEVELOPMENT	0.99347332883682	0.99305827791546	0.992157384735905	0.993415829269573
GO_REGULATION_OF_HISTONE_H3_K9_METHYLATION	0.992901181735897	0.991781742762045	0.99416181393849	0.991932315322407
GO_VASODILATION	0.977418497377293	0.967306596481784	0.977629808663798	0.967973004668416
GO_NEURONAL_ION_CHANNEL_CLUSTERING	0.996872077363876	0.996747763913145	0.997121570570935	0.997120691019579
GO_PIGMENT_CELL_DIFFERENTIATION	0.994112375124015	0.992105885406719	0.994091580083242	0.993408459938918
GO_GLUCOCORTICOID_BIOSYNTHETIC_PROCESS	0.979916420128023	0.978010526321657	0.973698439496941	0.975495937674884
GO_REGULATION_OF_NEUROBLAST_PROLIFERATION	0.993071392410748	0.99158719666932	0.993519046461765	0.992344073490693
GO_DETECTION_OF_MOLECULE_OF_BACTERIAL_ORIGIN	0.991908643489559	0.992326910584699	0.990854537433949	0.991972728693399
GO_PHAGOSOME_ACIDIFICATION	0.986823603662343	0.984021533070911	0.988011167156619	0.985952130250562
6539	0.995094769475317	0.994234059853045	0.995577266277679	0.993926751271001
GO_VENTRAL_SPINAL_CORD_INTERNEURON_DIFFERENTIATION	0.971700577446609	0.964852310661383	0.975159054891394	0.965635315533222
GO_POSITIVE_REGULATION_OF_CARDIAC_MUSCLE_TISSUE_DEVELOPMENT	0.994191521155357	0.992768658686738	0.994075776685088	0.993233370481752
GO_KERATAN_SULFATE_CATABOLIC_PROCESS	0.986336718304639	0.98388769223162	0.987282255154901	0.986839187000551
GO_POSITIVE_REGULATION_OF_EXCITATORY_POSTSYNAPTIC_POTENTIAL	0.994578843671684	0.994215988317442	0.995024225592346	0.994075353420266
GO_NEGATIVE_REGULATION_OF_PATHWAY_RESTRICTED_SMAD_PROTEIN_PHOSPHORYLATION	0.991834939117927	0.991138490607445	0.991696171881565	0.990641158163893
GO_POSITIVE_REGULATION_OF_T_CELL_CYTOKINE_PRODUCTION	0.989223003860528	0.98743730554332	0.988406072308867	0.988310312167003
GO_PYRIMIDINE_CONTAINING_COMPOUND_SALVAGE	0.995126817051571	0.992517183527663	0.993947173944416	0.992371635165125
GO_REGULATION_OF_OLIGODENDROCYTE_DIFFERENTIATION	0.971763592032225	0.972670301243082	0.975094085284074	0.974478855942496
GO_TRNA_METHYLATION	0.992829973035016	0.993117523871462	0.993441165496851	0.992838147170299
GO_VIRAL_GENOME_REPLICATION	0.990047101826659	0.989300884625953	0.99114892427391	0.989947830890418
GO_NEGATIVE_REGULATION_OF_RELEASE_OF_CYTOCHROME_C_FROM_MITOCHONDRIA	0.990963558989909	0.986587555491557	0.991689048580471	0.98864308164041
GO_GOLGI_TO_ENDOSOME_TRANSPORT	0.993559658938089	0.992228186714646	0.994059104430738	0.99230008970211
GO_CARBOHYDRATE_TRANSMEMBRANE_TRANSPORT	0.990552125739015	0.989069112939292	0.990053018573254	0.988776945968482
GO_HEART_FORMATION	0.99313159170936	0.99048000907819	0.992614331098572	0.991794387760251
GO_POSITIVE_REGULATION_OF_MAST_CELL_ACTIVATION	0.987144144015075	0.986238896260199	0.986714585308973	0.988965130814076
GO_REGULATION_OF_ODONTOGENESIS	0.981843942463564	0.975562217515632	0.985885498057635	0.97892608225263
GO_PARTURITION	0.983969386324515	0.978617652684153	0.982569854007862	0.978383189356598
GO_NEGATIVE_REGULATION_OF_ANDROGEN_RECEPTOR_SIGNALING_PATHWAY	0.993402546699157	0.992219045850018	0.994427846555823	0.992995787581705
GO_ALPHA_LINOLENIC_ACID_METABOLIC_PROCESS	0.986431733026021	0.987714997344916	0.988947288524831	0.988856923299994
GO_REGULATION_OF_ARP2_3_COMPLEX_MEDIATED_ACTIN_NUCLEATION	0.989813992352591	0.99407009083719	0.988471855721096	0.99273833812095
124976	0.993543498480454	0.991341591971003	0.994871493854244	0.992039830429022
GO_MEIOTIC_CHROMOSOME_SEPARATION	0.993419064981374	0.992321859480776	0.993095157982103	0.993898072137571
GO_REGULATION_OF_CALCINEURIN_NFAT_SIGNALING_CASCADE	0.992314663924593	0.989942328687433	0.993593863847726	0.990539335041874
GO_DIOL_METABOLIC_PROCESS	0.991604852858459	0.986960944536993	0.990483548456988	0.988747420323584
GO_REGULATION_OF_RYANODINE_SENSITIVE_CALCIUM_RELEASE_CHANNEL_ACTIVITY	0.988993115799839	0.986217569905021	0.991158464546709	0.987159777752311
GO_OXYGEN_TRANSPORT	0.982761146062873	0.984814555928553	0.977958680481917	0.986163300899093
GO_POSITIVE_REGULATION_OF_TRIGLYCERIDE_BIOSYNTHETIC_PROCESS	0.99701815842651	0.996342975760606	0.996507510095829	0.996482321438686
GO_REGULATION_OF_MEMBRANE_PROTEIN_ECTODOMAIN_PROTEOLYSIS	0.991475709709172	0.989447708175465	0.991390921145228	0.989315516990986
GO_ORGAN_INDUCTION	0.992192995889702	0.989413456031394	0.992640088598271	0.990665117641821
GO_DNA_STRAND_ELONGATION	0.995694212451776	0.993924648172342	0.995718436099092	0.994099714324648
GO_MULTIVESICULAR_BODY_SORTING_PATHWAY	0.99120112671121	0.991546732506849	0.992179425666009	0.991588482186234
GO_OUTER_DYNEIN_ARM_ASSEMBLY	0.996517809181737	0.993178327337278	0.996885617564986	0.993921776737555
GO_POSITIVE_REGULATION_OF_CELLULAR_RESPONSE_TO_INSULIN_STIMULUS	0.994801844372444	0.993591496525449	0.993895387825848	0.992700305471645
2997	0.989629696364168	0.982435180121243	0.990096375562398	0.985280159803649
GO_NEGATIVE_REGULATION_OF_SMOOTHENED_SIGNALING_PATHWAY	0.991220043727982	0.988077778963977	0.993267921380674	0.988384954209456
GO_NUCLEOSIDE_SALVAGE	0.993853233144181	0.990604422895082	0.992918176304809	0.990970654852278
6777	0.992947990828451	0.986547612842498	0.991737248912118	0.98721891298641
GO_NEGATIVE_REGULATION_OF_ANOIKIS	0.990514785329869	0.989545677062748	0.989569983363887	0.990825207620049
GO_LACTATE_TRANSMEMBRANE_TRANSPORT	0.996283964688146	0.994257326982522	0.996219117076765	0.994862653685594
GO_PIGMENT_GRANULE_ORGANIZATION	0.992481999418972	0.99097032109674	0.992591661499603	0.99269727019734
GO_REGULATION_OF_INTERLEUKIN_13_PRODUCTION	0.97748529086023	0.983750132424853	0.982956862383773	0.97362770672112
GO_ACROSOME_ASSEMBLY	0.983128813859235	0.975699921074554	0.98169054975694	0.979888032413628
GO_REGULATION_OF_INOSITOL_PHOSPHATE_BIOSYNTHETIC_PROCESS	0.976323665808321	0.973931222139234	0.977806879677921	0.976751989304367
GO_REGULATION_OF_INTRINSIC_APOPTOTIC_SIGNALING_PATHWAY_IN_RESPONSE_TO_DNA_DAMAGE_BY_P53_CLASS_MEDIATOR	0.996217575874531	0.994264121317782	0.996426064824471	0.994685459123029
GO_POSITIVE_REGULATION_OF_RECEPTOR_INTERNALIZATION	0.994130463657722	0.990752239440154	0.993890728722294	0.99250700926997
GO_CARDIAC_MUSCLE_CELL_CONTRACTION	0.99112136542197	0.989742458018819	0.990841773036983	0.990244322587733
GO_AMINO_SUGAR_CATABOLIC_PROCESS	0.995004119983304	0.994386689190901	0.994474175325919	0.99542025167946
GO_POSITIVE_REGULATION_OF_MACROPHAGE_CHEMOTAXIS	0.987552357246487	0.984766381720342	0.988493015314024	0.987452377565908
GO_REGULATION_OF_B_CELL_APOPTOTIC_PROCESS	0.989507788871362	0.989108328425447	0.989052655466758	0.987410029032872
GO_MITOCHONDRIAL_RNA_METABOLIC_PROCESS	0.983067263870902	0.984182818650894	0.983668475676627	0.982185751116233
GO_MODULATION_OF_EXCITATORY_POSTSYNAPTIC_POTENTIAL	0.994960351698275	0.994210576916717	0.995433116222806	0.994166801891175
GO_NUCLEUS_LOCALIZATION	0.995903073742828	0.995263064752908	0.995860797656597	0.99564170117055
GO_RESPONSE_TO_HEPATOCYTE_GROWTH_FACTOR	0.996976296753458	0.995615604738911	0.997257376366499	0.996367913457135
GO_REGULATION_OF_SYNAPTIC_VESICLE_EXOCYTOSIS	0.994666828536703	0.994596770645654	0.994764439608032	0.994764929305137
GO_FATTY_ACID_DERIVATIVE_TRANSPORT	0.98269338383291	0.979809559141626	0.982962450993218	0.982003659035681
GO_NATURAL_KILLER_CELL_ACTIVATION_INVOLVED_IN_IMMUNE_RESPONSE	0.934017351991219	0.940199580981341	0.944496671396784	0.931273322406492
GO_MALE_MEIOSIS_I	0.996254299086662	0.995576766103712	0.996278542257938	0.99567672971397
GO_POSITIVE_REGULATION_OF_SODIUM_ION_TRANSMEMBRANE_TRANSPORT	0.996546759942039	0.99484287041804	0.99681469105237	0.995333128522887
GO_CELLULAR_RESPONSE_TO_PROSTAGLANDIN_E_STIMULUS	0.993259538412643	0.992374357282425	0.992956786371648	0.993106545468698
GO_POSITIVE_REGULATION_OF_CIRCADIAN_RHYTHM	0.988774205249027	0.989173254687156	0.986152715427317	0.98757701098414
GO_ECTODERMAL_PLACODE_DEVELOPMENT	0.992179723775384	0.990816814252049	0.991918455442636	0.991585675703894
GO_CELLULAR_RESPONSE_TO_ETHANOL	0.993346929671023	0.992210912507028	0.993274426950132	0.993250690043946
GO_RESPIRATORY_BURST	0.989511587759201	0.988958952241579	0.989200131275828	0.988275704857393
GO_CEREBRAL_CORTEX_GABAERGIC_INTERNEURON_DIFFERENTIATION	0.994207235162712	0.991636794669187	0.995885883777246	0.993848958620326
GO_MAINTENANCE_OF_CELL_POLARITY	0.995019624777501	0.993236812258731	0.995629690433396	0.992387296616165
GO_MRNA_CLEAVAGE	0.995734811214542	0.99489019823713	0.996614147437108	0.993592034746486
GO_POSITIVE_REGULATION_OF_URINE_VOLUME	0.971872130700005	0.970219576917822	0.971836977743296	0.968449770554779
GO_GLYCINE_METABOLIC_PROCESS	0.994909259024737	0.993632256711977	0.995785740838117	0.994443866360599
GO_ESTABLISHMENT_OF_NUCLEUS_LOCALIZATION	0.996807882574079	0.995953120071626	0.997052547226972	0.996630030897053
GO_CYTOPLASMIC_SEQUESTERING_OF_TRANSCRIPTION_FACTOR	0.993463669593705	0.990476330252685	0.993948441095357	0.991356713028999
GO_PROTEIN_TRANSPORT_ALONG_MICROTUBULE	0.981775764369837	0.982575310762244	0.981532635495106	0.984787413116203
GO_AUDITORY_RECEPTOR_CELL_DIFFERENTIATION	0.991052701893298	0.99018510684238	0.992218774704769	0.990756426983178
GO_REGULATION_OF_LIPOPOLYSACCHARIDE_MEDIATED_SIGNALING_PATHWAY	0.993344746936297	0.987889736159191	0.993352036023904	0.989864663985955
GO_CAMERA_TYPE_EYE_PHOTORECEPTOR_CELL_DIFFERENTIATION	0.971796287370503	0.976060559887074	0.972224279945242	0.97587364077712
GO_REGULATION_OF_GROWTH_HORMONE_SECRETION	0.99723957168713	0.99631253775929	0.997883692857149	0.996747806074885
GO_MICROGLIAL_CELL_ACTIVATION	0.99470853591596	0.993847749754558	0.993772600210304	0.993820185130593
10797	0.993979873373925	0.992949283337529	0.994013217828605	0.993617287341318
GO_RESPONSE_TO_ATP	0.992762272915682	0.992434508754693	0.992521239133675	0.992434311754847
GO_VOCALIZATION_BEHAVIOR	0.996185553561066	0.995382240050986	0.996524116154295	0.995445426370794
GO_GOLGI_TO_PLASMA_MEMBRANE_PROTEIN_TRANSPORT	0.9921536513869	0.990283390856353	0.992340947974156	0.991339634712592
GO_LONG_TERM_MEMORY	0.987097549335605	0.989614751630355	0.989302390370974	0.98929189765652
GO_ADRENAL_GLAND_DEVELOPMENT	0.975830243784981	0.968541882338038	0.980339114474457	0.960982375559995
GO_CELLULAR_RESPONSE_TO_CHOLESTEROL	0.995429982231992	0.992722825281663	0.995281589033129	0.992619277445922
GO_POSITIVE_REGULATION_OF_POTASSIUM_ION_TRANSMEMBRANE_TRANSPORTER_ACTIVITY	0.995745222092306	0.995208272569991	0.99581642778322	0.995485318863643
GO_ENTRAINMENT_OF_CIRCADIAN_CLOCK	0.989003325409849	0.986490030562677	0.988634583845801	0.987071216137112
GO_REGULATION_OF_CGMP_METABOLIC_PROCESS	0.977114407504919	0.971672515244044	0.978430455991653	0.97106007016563
GO_CELLULAR_RESPONSE_TO_AMINO_ACID_STARVATION	0.992285780993639	0.991035570338535	0.993248104618921	0.991420720194681
GO_REGULATION_OF_REGULATORY_T_CELL_DIFFERENTIATION	0.996207610196858	0.996330665019902	0.995855496032675	0.996720954318993
GO_CHONDROITIN_SULFATE_CATABOLIC_PROCESS	0.996846998005397	0.995581591166	0.996591645377443	0.996218391044654
GO_RESPONSE_TO_AUDITORY_STIMULUS	0.986036236571877	0.98025864578854	0.985068618686482	0.983878265972741
GO_EPIBOLY	0.993902628191995	0.992401123926747	0.994416332527916	0.993044469917082
GO_CENTRAL_NERVOUS_SYSTEM_PROJECTION_NEURON_AXONOGENESIS	0.995394047051332	0.994111110327261	0.995263782360544	0.994429303586137
GO_INFLAMMATORY_RESPONSE_TO_ANTIGENIC_STIMULUS	0.988500194187705	0.985716464377383	0.989017201879974	0.986415754546696
GO_INTESTINAL_EPITHELIAL_CELL_DIFFERENTIATION	0.986546032205163	0.987845221226131	0.98109152192086	0.984845219006962
GO_NEGATIVE_REGULATION_OF_BEHAVIOR	0.974684159424651	0.97464190419461	0.973421122661625	0.974083100256644
GO_POSITIVE_REGULATION_OF_P38MAPK_CASCADE	0.979877033004239	0.973540716014706	0.983368777678029	0.97573532832124
GO_MEMBRANE_PROTEIN_INTRACELLULAR_DOMAIN_PROTEOLYSIS	0.991853052174958	0.991984994965648	0.992037107242208	0.992664702677777
GO_RESPONSE_TO_CAFFEINE	0.99459872485712	0.993275903449999	0.995396549468181	0.993988917923657
GO_DISTAL_TUBULE_DEVELOPMENT	0.98698197480799	0.984388361276708	0.988083146280587	0.985100129556786
GO_REGULATION_OF_HORMONE_BIOSYNTHETIC_PROCESS	0.972398192182444	0.97095081246734	0.971237329766976	0.973601837079099
GO_POSITIVE_REGULATION_OF_NEUROTRANSMITTER_SECRETION	0.995855217447146	0.996311271967999	0.996221260560628	0.996827119046272
GO_GENETIC_IMPRINTING	0.993856755118369	0.993580185206826	0.994979029704718	0.994006667007676
5481	0.994051432843888	0.988936639379559	0.993774069961595	0.989078615977692
GO_TROPHOBLAST_GIANT_CELL_DIFFERENTIATION	0.953645907948575	0.944826012448625	0.958524057485515	0.951573010333497
GO_ISOTYPE_SWITCHING	0.991478361888462	0.987145769840873	0.991525906574008	0.989555891510171
5663	0.98341628695044	0.981080699151546	0.982881386726713	0.980855035349772
GO_REGULATION_OF_EXOSOMAL_SECRETION	0.993673346442457	0.990991643301274	0.993274198315076	0.991143573312181
GO_REGULATION_OF_INCLUSION_BODY_ASSEMBLY	0.995429901184369	0.994515297624545	0.995435400853864	0.994482269392376
GO_REGULATION_OF_CHRONIC_INFLAMMATORY_RESPONSE	0.995996392156048	0.994203757636495	0.995643769093615	0.994422162493332
GO_REGULATION_OF_GLOMERULUS_DEVELOPMENT	0.989982531554998	0.986253454713492	0.990783871899285	0.986501029722054
GO_METHIONINE_METABOLIC_PROCESS	0.992170266204569	0.988018004323236	0.993359831295772	0.989157367908282
GO_NEGATIVE_REGULATION_OF_SKELETAL_MUSCLE_TISSUE_DEVELOPMENT	0.989898441065196	0.991793336123766	0.989715724866531	0.992072694401343
GO_REGULATION_OF_MRNA_POLYADENYLATION	0.99337703874442	0.991629005485267	0.994313596105714	0.993203597910377
GO_REGULATION_OF_ATTACHMENT_OF_SPINDLE_MICROTUBULES_TO_KINETOCHORE	0.994688771565073	0.995892087960846	0.994922856717194	0.996149380594504
GO_POSITIVE_REGULATION_OF_RESPONSE_TO_TUMOR_CELL	0.990365110172451	0.985198705993037	0.990415540536049	0.987031354356713
GO_POSITIVE_REGULATION_OF_TISSUE_REMODELING	0.989190074719126	0.985399211145825	0.988964162009958	0.985771740034446
GO_DORSAL_VENTRAL_NEURAL_TUBE_PATTERNING	0.99575328776706	0.995272795704644	0.995805621230142	0.99535958045969
GO_TOLL_LIKE_RECEPTOR_4_SIGNALING_PATHWAY	0.991883371988273	0.98991616522375	0.991675218618819	0.990545511654008
GO_RETINAL_METABOLIC_PROCESS	0.995147586978039	0.995112324392875	0.995425298325455	0.994630087949552
GO_POSITIVE_REGULATION_OF_PEPTIDYL_THREONINE_PHOSPHORYLATION	0.994785136486148	0.994418895935367	0.995125783670557	0.994238728347191
GO_OOCYTE_MATURATION	0.992943161415642	0.991674197049872	0.991912331772817	0.991686924775394
GO_SPERMATID_NUCLEUS_DIFFERENTIATION	0.992579599352538	0.987975346106415	0.993210470331589	0.988671368256495
28514	0.991671767772099	0.986895228147782	0.991713267073142	0.989415514012741
GO_POSITIVE_REGULATION_OF_NEUROLOGICAL_SYSTEM_PROCESS	0.988202847204681	0.987332640898355	0.989718683784714	0.988695604286826
GO_TRACHEA_DEVELOPMENT	0.990138391141688	0.985167647567625	0.989589833266547	0.985784872391613
GO_POSITIVE_REGULATION_OF_T_HELPER_CELL_DIFFERENTIATION	0.987285166397209	0.989283423843378	0.987061400192945	0.989484325449631
GO_NEGATIVE_REGULATION_OF_HUMORAL_IMMUNE_RESPONSE	0.995742538880381	0.995463378843934	0.995751082248202	0.995444192341626
1263	0.987961108879553	0.988327666445841	0.988621646645617	0.987896310633855
GO_APOPTOTIC_PROCESS_INVOLVED_IN_DEVELOPMENT	0.993261246395154	0.991763296977558	0.993622713584621	0.992062999860837
GO_RESPONSE_TO_LOW_DENSITY_LIPOPROTEIN_PARTICLE	0.991419050097741	0.988401353263315	0.992776809510785	0.990294191099005
GO_RETINOIC_ACID_METABOLIC_PROCESS	0.99092699501302	0.988424156588012	0.9919397418697	0.989853541022343
GO_SODIUM_ION_HOMEOSTASIS	0.990822818107293	0.988076821116319	0.992159405304096	0.98898737955881
GO_POSITIVE_REGULATION_OF_LAMELLIPODIUM_ASSEMBLY	0.994863223639918	0.993730071087853	0.994744423122557	0.994128402620154
GO_PURINE_NUCLEOTIDE_TRANSPORT	0.988567921682131	0.984622507687231	0.988632808486571	0.986695707100726
GO_NATURAL_KILLER_CELL_MEDIATED_IMMUNITY	0.98576724331765	0.985870055699263	0.9820905964983	0.98420780603888
GO_TELOMERE_MAINTENANCE_VIA_TELOMERASE	0.993352693667619	0.991465253968105	0.994020398868853	0.992282224445504
GO_REGULATION_OF_GRANULOCYTE_MACROPHAGE_COLONY_STIMULATING_FACTOR_PRODUCTION	0.977555942354104	0.967609302400166	0.976983683413077	0.970995681235027
GO_LIPID_PARTICLE_ORGANIZATION	0.993263923293803	0.992042617403225	0.993012399877595	0.992626086729443
GO_NEGATIVE_REGULATION_OF_MULTICELLULAR_ORGANISM_GROWTH	0.978255022037205	0.974046743552068	0.978850449859485	0.978531265057507
GO_NEGATIVE_REGULATION_OF_LYMPHOCYTE_APOPTOTIC_PROCESS	0.987867711439496	0.987073173028857	0.987889788285982	0.988241704928709
GO_JAK_STAT_CASCADE_INVOLVED_IN_GROWTH_HORMONE_SIGNALING_PATHWAY	0.986390528442173	0.979781085211772	0.988932955775098	0.981734624613424
GO_REGULATION_OF_STEM_CELL_POPULATION_MAINTENANCE	0.995232099045611	0.993503250016114	0.995850293519353	0.994196175805583
GO_GANGLIOSIDE_BIOSYNTHETIC_PROCESS	0.99174376433525	0.989508971989257	0.993421216436107	0.990975824386463
GO_POSITIVE_REGULATION_OF_ENDOPLASMIC_RETICULUM_UNFOLDED_PROTEIN_RESPONSE	0.991633653026531	0.987115340851308	0.992649748651575	0.989266784209243
GO_ANDROGEN_METABOLIC_PROCESS	0.992571856731286	0.990971729496149	0.99270946831411	0.99144140889083
GO_NEGATIVE_REGULATION_OF_EPIDERMIS_DEVELOPMENT	0.986771233635142	0.983277774224047	0.98761005562027	0.983715647228232
GO_INDOLE_CONTAINING_COMPOUND_METABOLIC_PROCESS	0.993475404746168	0.992550814032662	0.993324731880795	0.993155449701193
GO_REGULATION_OF_T_CELL_CYTOKINE_PRODUCTION	0.982138686788181	0.98228364595497	0.983055905848274	0.981851209207572
GO_REGULATION_OF_CHEMOKINE_BIOSYNTHETIC_PROCESS	0.995980868702445	0.995929866638274	0.996338062797366	0.995683265441265
GO_POSITIVE_REGULATION_OF_CARTILAGE_DEVELOPMENT	0.986091225479922	0.985695766085388	0.986202249983579	0.984567670943857
GO_MUSCLE_ATROPHY	0.99272831213354	0.993008168283401	0.992894870544786	0.992486085862377
5696	0.982816648638198	0.979541607290616	0.981901683915128	0.979213750553382
GO_PHOSPHATIDYLINOSITOL_DEPHOSPHORYLATION	0.98994933179788	0.990318127352116	0.99098227985297	0.990505840951822
GO_PYRIMIDINE_NUCLEOSIDE_TRIPHOSPHATE_METABOLIC_PROCESS	0.996589824105048	0.99411427594132	0.997170938254361	0.994094244265679
GO_LEUKOCYTE_APOPTOTIC_PROCESS	0.980196287650433	0.981955763422021	0.977553994595208	0.978345404738315
GO_NEGATIVE_REGULATION_OF_EMBRYONIC_DEVELOPMENT	0.99236783794373	0.991589071096233	0.992860755832488	0.99101080205216
GO_PEPTIDYL_GLUTAMIC_ACID_MODIFICATION	0.989393267190006	0.988746482446363	0.990658873735089	0.988709747174619
GO_NEGATIVE_REGULATION_OF_MAST_CELL_ACTIVATION	0.99425561560592	0.990852918794703	0.99444272128133	0.991725082193446
GO_EMBRYONIC_SKELETAL_JOINT_DEVELOPMENT	0.985409624571111	0.983806292136275	0.984784851251787	0.984404039810838
6198	0.993586882901417	0.989705588921066	0.994129670108155	0.992125475749662
GO_REGULATION_OF_TUMOR_NECROSIS_FACTOR_BIOSYNTHETIC_PROCESS	0.984657688688096	0.979898072281326	0.987087897376934	0.98535542881175
10826	0.993961507279484	0.99175634007561	0.993502005292154	0.993122591333255
GO_POSITIVE_REGULATION_OF_VASCULAR_PERMEABILITY	0.99541942439671	0.993970576230493	0.995460374638472	0.994672402888074
GO_NEURON_CELL_CELL_ADHESION	0.993322891377957	0.992347445026526	0.99442493869346	0.992469538075236
GO_CELLULAR_RESPONSE_TO_NITROGEN_LEVELS	0.994130353628058	0.99217784714642	0.994678397238685	0.991604219771563
898	0.992604536827031	0.98996328262471	0.992588559396241	0.991117594762021
GO_NEGATIVE_REGULATION_OF_MACROAUTOPHAGY	0.993886254913918	0.993358346058223	0.993022556116322	0.993336896001754
GO_POSITIVE_REGULATION_OF_GLYCOPROTEIN_METABOLIC_PROCESS	0.983864200882961	0.983574076162489	0.98324327981947	0.985120205510665
GO_REGULATION_OF_CYSTEINE_TYPE_ENDOPEPTIDASE_ACTIVITY_INVOLVED_IN_APOPTOTIC_SIGNALING_PATHWAY	0.989956460046485	0.987476129992412	0.990976223422389	0.98953911750454
GO_BLASTODERM_SEGMENTATION	0.984334363628786	0.984201476080409	0.984549370343342	0.985213251137771
GO_POSITIVE_REGULATION_BY_HOST_OF_VIRAL_PROCESS	0.993500335416677	0.992648003899362	0.994214836968884	0.992234893280882
GO_RETINA_LAYER_FORMATION	0.985246880763648	0.98273323634875	0.986929917543865	0.982643206661864
GO_CELLULAR_RESPONSE_TO_ZINC_ION	0.983804806184106	0.973645757721855	0.987190381000448	0.975873787111986
GO_POSITIVE_REGULATION_OF_NEUROTRANSMITTER_TRANSPORT	0.987449237295311	0.986614187004277	0.989657904619339	0.989081888475398
GO_NEUTRAL_LIPID_BIOSYNTHETIC_PROCESS	0.992374545133615	0.992925597028965	0.992305259521864	0.992283020227858
GO_ADENYLATE_CYCLASE_ACTIVATING_DOPAMINE_RECEPTOR_SIGNALING_PATHWAY	0.992282578500072	0.988215385793992	0.99268239374861	0.988913952569919
GO_DETECTION_OF_BIOTIC_STIMULUS	0.980254675194423	0.981737870958121	0.980813763945313	0.982255337815167
GO_RESPONSE_TO_VITAMIN_A	0.992009764628221	0.989290357496829	0.991297355810745	0.989604359690743
GO_POSITIVE_REGULATION_OF_IMMUNOGLOBULIN_SECRETION	0.989449940258288	0.990140915675893	0.991554853515971	0.990245237340442
GO_SARCOPLASMIC_RETICULUM_CALCIUM_ION_TRANSPORT	0.991845731571709	0.992719195263386	0.993194301143564	0.992832531665285
GO_POSITIVE_REGULATION_OF_LONG_TERM_SYNAPTIC_POTENTIATION	0.994086197547736	0.994561319378349	0.994977399115562	0.995369480775456
GO_GLYCEROPHOSPHOLIPID_CATABOLIC_PROCESS	0.996764331214403	0.993912285590223	0.996849480546127	0.99508915299164
GO_KERATAN_SULFATE_BIOSYNTHETIC_PROCESS	0.981737624455312	0.97859685882523	0.981372379139106	0.981133062091501
GO_NEGATIVE_REGULATION_OF_CIRCADIAN_RHYTHM	0.98600203954514	0.983928537134986	0.984046711431953	0.985435947805543
GO_POSITIVE_REGULATION_OF_LIPID_CATABOLIC_PROCESS	0.986715185111185	0.984505436661903	0.988402493719013	0.985565311669765
GO_TRIGLYCERIDE_CATABOLIC_PROCESS	0.974204830706693	0.968926263275654	0.972378786162292	0.9718215700427
GO_REGULATION_OF_SKELETAL_MUSCLE_ADAPTATION	0.991213682673507	0.989809014797228	0.988989651674424	0.989023743117252
GO_PROTEIN_K48_LINKED_DEUBIQUITINATION	0.994087908260548	0.9916628725299	0.993751996548984	0.992695762992312
GO_ENDOPLASMIC_RETICULUM_CALCIUM_ION_HOMEOSTASIS	0.996246305899934	0.995681761082011	0.996625187329615	0.995759669047962
8723	0.987897438367334	0.990024363222641	0.987380153181551	0.990614108989074
GO_REGULATION_OF_ANION_TRANSMEMBRANE_TRANSPORT	0.995874235261149	0.994497070844914	0.996511591567273	0.995193548823642
GO_NEGATIVE_REGULATION_OF_GLYCOPROTEIN_METABOLIC_PROCESS	0.986272037709225	0.983202711240702	0.986403798628444	0.983389516941855
GO_REGULATION_OF_HISTONE_PHOSPHORYLATION	0.994430988995243	0.993660560017021	0.995039125030936	0.994274331563617
GO_NEUROLOGICAL_SYSTEM_PROCESS_INVOLVED_IN_REGULATION_OF_SYSTEMIC_ARTERIAL_BLOOD_PRESSURE	0.995294052533621	0.991237360953264	0.995931895668339	0.993262379715582
84957	0.987055759783276	0.985072855037965	0.988483710296417	0.984616800473205
GO_AMELOGENESIS	0.995041414592339	0.992716106572032	0.995308534917164	0.994365127836255
7018	0.997146012664071	0.996781529377882	0.997173195953487	0.997066655792884
GO_REGULATION_OF_PROTON_TRANSPORT	0.993810429050017	0.990904137352922	0.993030560147244	0.991832497965786
GO_REGULATION_OF_NEURON_PROJECTION_REGENERATION	0.984666457902611	0.980470432665213	0.987167385218402	0.983170455780251
GO_NEGATIVE_REGULATION_OF_INTERLEUKIN_8_PRODUCTION	0.987601576668186	0.986385284630849	0.988002611955816	0.985797082844035
GO_POSITIVE_REGULATION_OF_SMAD_PROTEIN_IMPORT_INTO_NUCLEUS	0.996937427399332	0.996634141204854	0.996770985981305	0.99657284795329
GO_NEGATIVE_REGULATION_OF_SMOOTH_MUSCLE_CONTRACTION	0.988351662618062	0.983259770572784	0.98434784343605	0.985471568346513
GO_LEUKOCYTE_ADHESION_TO_VASCULAR_ENDOTHELIAL_CELL	0.988865492450492	0.991774795030024	0.988436499525032	0.992035964460797
GO_ZINC_II_ION_TRANSPORT	0.991258731502625	0.986840175594669	0.991825726379323	0.98723979270332
GO_INTERLEUKIN_1_MEDIATED_SIGNALING_PATHWAY	0.994375791249617	0.990152274672638	0.995297762866107	0.99216443533981
GO_POSITIVE_REGULATION_OF_SMOOTH_MUSCLE_CELL_MIGRATION	0.991682843790666	0.990307076225112	0.991860928027197	0.990633209469609
GO_VENTRICULAR_CARDIAC_MUSCLE_CELL_ACTION_POTENTIAL	0.993461384602096	0.991614468381467	0.993536312721891	0.993199466548836
GO_DNA_METHYLATION_INVOLVED_IN_GAMETE_GENERATION	0.994084666526885	0.993684118792119	0.994185890119226	0.993893463473676
GO_EPITHELIAL_CELL_APOPTOTIC_PROCESS	0.981894347813266	0.982614054952438	0.982240276729701	0.983175276814534
GO_RETROGRADE_TRANSPORT_ENDOSOME_TO_PLASMA_MEMBRANE	0.994109798676442	0.99372465768012	0.993654007343791	0.994734345932822
GO_DRUG_TRANSPORT	0.993892529024161	0.993076040208465	0.994054603977388	0.993684894507143
GO_CD4_POSITIVE_OR_CD8_POSITIVE_ALPHA_BETA_T_CELL_LINEAGE_COMMITMENT	0.995161918673415	0.994280011656916	0.995691794894188	0.993456315547815
GO_SEGMENT_SPECIFICATION	0.989613226358612	0.98455184095073	0.990270719251414	0.98558782013954
GO_CELLULAR_RESPONSE_TO_STEROL	0.994537960419593	0.992201617078272	0.994079431709471	0.991813783881832
GO_T_CELL_MIGRATION	0.968969949172073	0.960583403590973	0.965970240598751	0.962380021267595
GO_GOLGI_TO_VACUOLE_TRANSPORT	0.99436284471246	0.991460605820102	0.994315442837539	0.993032849625772
GO_IMMUNOGLOBULIN_PRODUCTION_INVOLVED_IN_IMMUNOGLOBULIN_MEDIATED_IMMUNE_RESPONSE	0.991931749121938	0.988866725527552	0.991944967404759	0.988640112226407
GO_NEGATIVE_T_CELL_SELECTION	0.993412477435994	0.994200353425836	0.993929627934416	0.993798602663566
GO_LIPOPROTEIN_LOCALIZATION	0.99394525190768	0.992035229230613	0.993254545961659	0.992725532466468
GO_REGULATION_OF_PROTEIN_LOCALIZATION_TO_CHROMOSOME_TELOMERIC_REGION	0.997446831057838	0.997154771760481	0.997641528321576	0.997529731045298
GO_NEGATIVE_REGULATION_OF_INTERLEUKIN_12_PRODUCTION	0.993603992510319	0.991070322141144	0.992906530202706	0.992446151558391
GO_REGULATION_OF_CELLULAR_RESPONSE_TO_VASCULAR_ENDOTHELIAL_GROWTH_FACTOR_STIMULUS	0.991764047075304	0.98804266481435	0.990819390886969	0.987607031700843
GO_NEGATIVE_REGULATION_OF_MACROPHAGE_DERIVED_FOAM_CELL_DIFFERENTIATION	0.996535914111906	0.995657588236256	0.997019516280967	0.99597969144108
GO_IMIDAZOLE_CONTAINING_COMPOUND_METABOLIC_PROCESS	0.985983782153047	0.9849176055003	0.988252349379911	0.980707199927715
GO_OXALATE_TRANSPORT	0.993250543187329	0.992372418033816	0.99311653749771	0.993625657915156
GO_CELLULAR_RESPONSE_TO_EXOGENOUS_DSRNA	0.992220149227965	0.988462120015096	0.988543985906366	0.988657010445276
GO_DNA_REPLICATION_CHECKPOINT	0.993970114255207	0.992915292291103	0.993711480880108	0.993396034174931
GO_RESPONSE_TO_ACETYLCHOLINE	0.980077544662201	0.981843305659872	0.978204576488886	0.981007084770686
GO_REGULATION_OF_ISOTYPE_SWITCHING	0.992881195442431	0.992581665738211	0.99297656110915	0.992629410734372
GO_REGULATION_OF_APPETITE	0.990978114300771	0.987397673674164	0.992594577811474	0.99014558346822
GO_PROTEIN_DEGLYCOSYLATION	0.994140800831522	0.992010850365952	0.992944326734083	0.993067510821683
GO_POSITIVE_REGULATION_OF_TRANSFORMING_GROWTH_FACTOR_BETA_PRODUCTION	0.992782618806197	0.990744801503005	0.992810862700581	0.991440389003428
GO_REGULATION_OF_PHOSPHOLIPASE_A2_ACTIVITY	0.994296400566414	0.990848841134657	0.994752978439228	0.991690376684689
5800	0.987859694601626	0.987984136535947	0.988134450670488	0.988153056460383
GO_MESODERMAL_CELL_DIFFERENTIATION	0.99204815795551	0.989882705259054	0.992501892965784	0.98988821007254
GO_METANEPHRIC_MESENCHYME_DEVELOPMENT	0.976811800081003	0.974246138507422	0.979111198272133	0.974393193277347
GO_BENZENE_CONTAINING_COMPOUND_METABOLIC_PROCESS	0.991128449126565	0.988546939638001	0.990178479657497	0.989212307596445
GO_AUDITORY_RECEPTOR_CELL_DEVELOPMENT	0.994109366162987	0.990513836530631	0.994746974866097	0.992002878602777
GO_REGULATION_OF_ACROSOME_REACTION	0.983462727476641	0.984150353163086	0.983545877070192	0.983592800039763
GO_NEURONAL_STEM_CELL_POPULATION_MAINTENANCE	0.988031683698021	0.983599765532211	0.987535712907004	0.986437294204305
GO_ACTIN_FILAMENT_POLYMERIZATION	0.995061349489398	0.992489471742751	0.995314393983747	0.993539692413192
GO_MACROPHAGE_CHEMOTAXIS	0.993543493707528	0.990754520229479	0.993400461354396	0.989580184022299
GO_POSITIVE_REGULATION_OF_INTERLEUKIN_4_PRODUCTION	0.988814422081578	0.988094317421655	0.988539908242175	0.987954146922441
GO_RESPONSE_TO_LIPOPROTEIN_PARTICLE	0.991374370080184	0.989600762751265	0.99224187372129	0.988747609627843
GO_AMINO_ACID_BETAINE_METABOLIC_PROCESS	0.994883014469712	0.99069764839169	0.995358588467823	0.992473349965166
GO_RIBONUCLEOPROTEIN_COMPLEX_DISASSEMBLY	0.998039855188177	0.998082267160498	0.998458074869048	0.997662050217583
GO_CELL_SUBSTRATE_ADHERENS_JUNCTION_ASSEMBLY	0.996017955931864	0.996218002133869	0.995991606733882	0.996564203410512
GO_ENTEROENDOCRINE_CELL_DIFFERENTIATION	0.966581669657386	0.963096401337705	0.969069657639523	0.968032748647633
5770	0.997998725761747	0.997323075208091	0.99835783001432	0.997369264774191
GO_RHYTHMIC_BEHAVIOR	0.989248083246567	0.983358864750972	0.990726707398872	0.986174291968113
GO_ARGININE_METABOLIC_PROCESS	0.989600417400268	0.989557805615333	0.990042821582956	0.98989805821341
GO_ACIDIC_AMINO_ACID_TRANSPORT	0.995767367230832	0.994989235539252	0.996067445729106	0.995620225993445
GO_RESPONSE_TO_INTERLEUKIN_6	0.992336872019379	0.991706929373897	0.992601935424407	0.992315605516025
GO_BRANCHING_INVOLVED_IN_LABYRINTHINE_LAYER_MORPHOGENESIS	0.980170453898402	0.974320987183413	0.978072790573884	0.973908924356683
GO_CELLULAR_RESPONSE_TO_ANTIBIOTIC	0.99463513883929	0.993467937179413	0.99493406936889	0.993532056705405
GO_NEGATIVE_REGULATION_OF_LYASE_ACTIVITY	0.989926480779525	0.98784476022517	0.990732050084354	0.988299934523749
GO_MONOVALENT_INORGANIC_ANION_HOMEOSTASIS	0.991902710674643	0.990893060163894	0.992611051542086	0.990695829006873
GO_CYCLOOXYGENASE_PATHWAY	0.989665831509562	0.990503560044483	0.990315761763829	0.991459101159511
GO_GRANULOCYTE_DIFFERENTIATION	0.979477137634884	0.981612156462888	0.980244530796645	0.985365271404477
GO_GOLGI_RIBBON_FORMATION	0.997501026498729	0.997762511652523	0.997670603178521	0.997686048551488
GO_NEGATIVE_REGULATION_OF_ENDOPLASMIC_RETICULUM_UNFOLDED_PROTEIN_RESPONSE	0.98967980549014	0.988092897993633	0.988830723419213	0.989808371500939
GO_DEOXYRIBONUCLEOTIDE_BIOSYNTHETIC_PROCESS	0.996643794415168	0.995619144850906	0.997040865611226	0.995913504664542
GO__DE_NOVO_POSTTRANSLATIONAL_PROTEIN_FOLDING	0.997182269736869	0.995417004177024	0.997338260335944	0.995915846078821
GO_PERK_MEDIATED_UNFOLDED_PROTEIN_RESPONSE	0.995264009193348	0.99463713193947	0.995881110294804	0.994864584954144
GO_RESPONSE_TO_CORTICOSTERONE	0.982243537780466	0.979877118535603	0.980178596898826	0.979957276709673
50853	0.988142202809421	0.98483165935476	0.995039014354084	0.987348687374769
GO_POSITIVE_REGULATION_OF_CYSTEINE_TYPE_ENDOPEPTIDASE_ACTIVITY_INVOLVED_IN_APOPTOTIC_SIGNALING_PATHWAY	0.989590806717638	0.986620546538335	0.989947783577376	0.988323266477237
GO_POSITIVE_REGULATION_OF_RENAL_SODIUM_EXCRETION	0.945513484958476	0.940011031449411	0.940282301544424	0.939483936288725
GO_RESPONSE_TO_STIMULUS_INVOLVED_IN_REGULATION_OF_MUSCLE_ADAPTATION	0.991862478462695	0.991847060177246	0.992303405226267	0.991816935865929
GO_DETECTION_OF_MECHANICAL_STIMULUS_INVOLVED_IN_SENSORY_PERCEPTION_OF_SOUND	0.991326278312026	0.99081411651222	0.989701692097575	0.99192196921761
GO_POSITIVE_REGULATION_OF_EPIDERMAL_GROWTH_FACTOR_ACTIVATED_RECEPTOR_ACTIVITY	0.989822534421524	0.985622806398517	0.991741512405743	0.987648881463727
GO_MRNA_TRANSCRIPTION	0.992715468321807	0.990956365118532	0.99285618065958	0.99192671933865
GO_GDP_METABOLIC_PROCESS	0.997280283434224	0.997294542507765	0.997195894850445	0.997478870657005
GO_REGULATION_OF_PROTEIN_HOMOOLIGOMERIZATION	0.993462174902876	0.992212718450711	0.9949447299147	0.99425521978854
GO_POTASSIUM_ION_IMPORT	0.991349747167614	0.989090059976302	0.991786104555671	0.990489103935401
GO_POSITIVE_REGULATION_OF_INTERFERON_GAMMA_BIOSYNTHETIC_PROCESS	0.967097142071357	0.964234916615969	0.965643802507051	0.967212918051018
GO_PROTEIN_TARGETING_TO_PLASMA_MEMBRANE	0.996432277147081	0.995576624266808	0.996483313469834	0.995768596044212
GO_REGULATION_OF_DNA_DAMAGE_CHECKPOINT	0.994199508851069	0.993289186851932	0.995247363667024	0.994035588568122
GO_NEGATIVE_REGULATION_OF_LIPID_TRANSPORT	0.994793642647297	0.993402017215259	0.99617727512167	0.99351335454152
GO_REGULATION_OF_HEART_RATE_BY_CARDIAC_CONDUCTION	0.992853000362523	0.991837900139185	0.992898829188875	0.991302294395682
GO_KETONE_BIOSYNTHETIC_PROCESS	0.995731157012856	0.994161076155132	0.995121020941484	0.994433214376266
GO_I_KAPPAB_PHOSPHORYLATION	0.986996435610377	0.986802900147826	0.986571389952835	0.986803556266209
GO_POSITIVE_REGULATION_OF_MRNA_3_END_PROCESSING	0.982000931745952	0.977730078908708	0.982007522356839	0.983995388564611
GO_GROOMING_BEHAVIOR	0.978411148949167	0.974571781623622	0.974731998744238	0.974067482004323
GO_REGULATION_OF_HISTONE_H3_K4_METHYLATION	0.994989234585553	0.993665649095713	0.995993252929917	0.994032960040317
GO_REGULATION_OF_ANOIKIS	0.988520313850754	0.986699469746287	0.989257898942139	0.987620553647359
GO_POSITIVE_REGULATION_OF_CARDIAC_MUSCLE_CELL_PROLIFERATION	0.993934483723774	0.992409473072888	0.993724492735977	0.992761398842524
GO_NEGATIVE_REGULATION_OF_VIRAL_ENTRY_INTO_HOST_CELL	0.987097268397834	0.98504370616031	0.987752920914111	0.986083227297381
GO_NEGATIVE_REGULATION_OF_B_CELL_PROLIFERATION	0.975546473297932	0.975604725724478	0.971031416907652	0.967163865954312
GO_PURINE_NUCLEOBASE_METABOLIC_PROCESS	0.987838117940794	0.983435087810581	0.988416549873104	0.98457486355805
GO_MITOCHONDRIAL_CALCIUM_ION_TRANSPORT	0.987771431601048	0.989789328430128	0.990006451419374	0.990219529662206
GO_NUCLEOBASE_CONTAINING_SMALL_MOLECULE_INTERCONVERSION	0.997306677059014	0.995558225495634	0.997348708148634	0.996188458307174
GO_MITOCHONDRIAL_FUSION	0.989817307028731	0.989590502703668	0.990188114803495	0.990003052357762
55844	0.996481235983573	0.9959676834631	0.996547818804751	0.995896048465444
9370	0.992489898995944	0.990663935465426	0.992673078665033	0.992222185337439
GO_CARTILAGE_DEVELOPMENT_INVOLVED_IN_ENDOCHONDRAL_BONE_MORPHOGENESIS	0.988746074282008	0.985335123737577	0.988575557086925	0.987788762652186
GO_NEGATIVE_REGULATION_OF_EPIDERMAL_CELL_DIFFERENTIATION	0.986862999244982	0.984551176194721	0.986512474778911	0.986909120580284
GO_CELLULAR_RESPONSE_TO_PH	0.991834445494071	0.992116804921184	0.99188701943693	0.992413474295098
GO_DSRNA_FRAGMENTATION	0.994277136355239	0.993334576726391	0.994976129617126	0.994610749797783
GO_NEGATIVE_REGULATION_OF_CATECHOLAMINE_SECRETION	0.984293773307587	0.978376275539043	0.981243806418335	0.980542143779568
GO_RESPONSE_TO_VITAMIN_E	0.98952843725432	0.988222339589557	0.986989333732559	0.989002756885191
GO_LYMPH_VESSEL_MORPHOGENESIS	0.996143650786183	0.994056114238232	0.995339830998267	0.994248203736956
GO_OLIGOSACCHARIDE_BIOSYNTHETIC_PROCESS	0.982209051509411	0.985988992313212	0.987845457002397	0.986206039890729
GO_NEGATIVE_REGULATION_OF_CELL_CYCLE_G2_M_PHASE_TRANSITION	0.994594140748682	0.993880024998364	0.994854996966469	0.994480347923536
GO_PURINE_NUCLEOSIDE_CATABOLIC_PROCESS	0.992930134710606	0.989630807303687	0.993318475424054	0.990421811436662
GO_RESPONSE_TO_MUSCLE_ACTIVITY	0.987870479047089	0.985100942147037	0.988107892722963	0.988722679013074
GO_REGULATION_OF_CATENIN_IMPORT_INTO_NUCLEUS	0.988606429145537	0.988060552466797	0.989319885871352	0.988419117240156
GO_FUSION_OF_SPERM_TO_EGG_PLASMA_MEMBRANE	0.989830231439004	0.988663523382733	0.989885067028575	0.986721573713267
GO_TRACHEA_MORPHOGENESIS	0.992173206988548	0.986969282139458	0.990567187949624	0.988174595785361
GO_ENDOTHELIAL_CELL_PROLIFERATION	0.990385879742525	0.991917967894941	0.991007573078376	0.992350651710249
GO_VESICLE_MEDIATED_TRANSPORT_BETWEEN_ENDOSOMAL_COMPARTMENTS	0.993848836862863	0.993481630230197	0.994476103192517	0.993367864820591
GO_MEGAKARYOCYTE_DIFFERENTIATION	0.991390359080124	0.991379653602892	0.990513909896649	0.990903215556713
GO_PROTEIN_DEPOLYMERIZATION	0.987757150901259	0.986938851643017	0.988054158604194	0.987778485930983
GO_GLOMERULAR_EPITHELIUM_DEVELOPMENT	0.988190202944057	0.988785774989769	0.988882706158847	0.989239884901149
GO_STRAND_DISPLACEMENT	0.997546485703186	0.996803848128824	0.997524824330956	0.996850091708112
GO_PURINERGIC_NUCLEOTIDE_RECEPTOR_SIGNALING_PATHWAY	0.988229207744558	0.985038556565973	0.988750204128032	0.984605395000121
GO_PIRNA_METABOLIC_PROCESS	0.994721363094441	0.994219007936745	0.9946127353996	0.993662318569548
GO_NEGATIVE_REGULATION_OF_GLUCOSE_TRANSPORT	0.9944503320409	0.992642914385936	0.994706833276992	0.993813524619755
2548	0.994760723081169	0.991720337625835	0.99453003489907	0.99279386734774
10859	0.998126086134868	0.997404707454677	0.998197461884098	0.997698432444174
GO_NEGATIVE_REGULATION_OF_CELLULAR_SENESCENCE	0.99533330393005	0.991458557189857	0.995706689530104	0.993025234636431
GO_POSITIVE_REGULATION_OF_ACTIVATED_T_CELL_PROLIFERATION	0.978831789333382	0.970463984322355	0.979981583063382	0.971297034450397
GO_POSITIVE_REGULATION_OF_MYOBLAST_DIFFERENTIATION	0.989579759027661	0.988671018702146	0.991384655211529	0.989456329161365
80025	0.997192315136268	0.994752869589668	0.99717814937903	0.995340592795903
GO_MEMBRANE_PROTEIN_ECTODOMAIN_PROTEOLYSIS	0.993635971907602	0.991545371957384	0.994886812841186	0.993010400063136
GO_PERICARDIUM_DEVELOPMENT	0.992529009151052	0.989632456871628	0.991944735026647	0.990415960433915
GO_PEROXISOMAL_TRANSPORT	0.987684658976554	0.985131554884766	0.98921715777934	0.986005174106479
GO_POSITIVE_REGULATION_OF_ADHERENS_JUNCTION_ORGANIZATION	0.990010340569051	0.987636587332925	0.992003809363084	0.989596152824562
4038	0.980644025223787	0.975041777112679	0.980420130973113	0.976009281390944
GO_REGULATION_OF_MYOBLAST_FUSION	0.9712053928967	0.977211354564281	0.9762801975113	0.970201367299473
GO_REGULATION_OF_NEUROTRANSMITTER_UPTAKE	0.981666687444732	0.976304282830059	0.982587957956445	0.979944289620306
GO_ACTIVIN_RECEPTOR_SIGNALING_PATHWAY	0.979804428306946	0.980053797925083	0.983429820362029	0.981216232280688
2185	0.994534076789044	0.988146766442092	0.995102266038337	0.988743835093196
GO_RENAL_SYSTEM_VASCULATURE_DEVELOPMENT	0.980664474187398	0.979055539887749	0.979669897146959	0.98165752836958
GO_FUCOSE_METABOLIC_PROCESS	0.990528542690889	0.98687211966282	0.990968130203081	0.987828808654028
GO_REGULATION_OF_AMINO_ACID_TRANSPORT	0.993112271569301	0.989950998182813	0.993430622902589	0.990051738958393
GO_APOPTOTIC_DNA_FRAGMENTATION	0.983784742106356	0.982116341196679	0.986101874925463	0.984279583865613
GO_NEGATIVE_REGULATION_OF_LIPID_STORAGE	0.996880793012821	0.995679558555182	0.997581991351107	0.995796665574292
GO_REGULATION_OF_MICROVILLUS_ORGANIZATION	0.996176624963281	0.995447597180806	0.996063195152203	0.996536775482481
GO_SCF_DEPENDENT_PROTEASOMAL_UBIQUITIN_DEPENDENT_PROTEIN_CATABOLIC_PROCESS	0.993504490073364	0.99164760923623	0.993848836517794	0.991490163380016
GO_ENTERIC_NERVOUS_SYSTEM_DEVELOPMENT	0.991361687115275	0.985294124340408	0.991399054587311	0.989138042012396
GO_MUSCLE_CELL_FATE_COMMITMENT	0.989574120795543	0.984332236140785	0.990168778654651	0.98598372229643
GO_PERIPHERAL_NERVOUS_SYSTEM_AXON_ENSHEATHMENT	0.993173847163993	0.993926304493596	0.993367957685639	0.993858673726217
GO_IRON_ION_IMPORT	0.996442541038391	0.996527705374449	0.996359359762108	0.996571941307252
GO_REGULATION_OF_METANEPHROS_DEVELOPMENT	0.98692319121186	0.988086155011834	0.988538572967025	0.988507947891128
GO_NUCLEAR_TRANSCRIBED_MRNA_POLY_A_TAIL_SHORTENING	0.996109528068772	0.994674465283579	0.996219644740118	0.995079712873625
GO_REGULATION_OF_GUANYLATE_CYCLASE_ACTIVITY	0.984324384019309	0.972806338749439	0.984986085782103	0.977283401236985
GO_REGULATION_OF_MONOCYTE_DIFFERENTIATION	0.990456084199812	0.987807955144867	0.990383668966238	0.989033240627637
GO_REGULATION_OF_CELL_COMMUNICATION_BY_ELECTRICAL_COUPLING	0.996903761861728	0.994643973973925	0.997669102261989	0.993905987129943
GO_SPINAL_CORD_ASSOCIATION_NEURON_DIFFERENTIATION	0.986067228890072	0.977849945628094	0.986592752116419	0.980372705047394
GO_CYTOKINE_PRODUCTION_INVOLVED_IN_IMMUNE_RESPONSE	0.994142309160395	0.994806661863909	0.993417126906937	0.995273145319599
GO_DEOXYRIBOSE_PHOSPHATE_CATABOLIC_PROCESS	0.994975516478166	0.993197005746975	0.994597705533041	0.993451138790669
GO_NEGATIVE_REGULATION_OF_LEUKOCYTE_DEGRANULATION	0.995999176409431	0.995118353551909	0.996120192828275	0.99599911635346
GO_NUCLEAR_PORE_COMPLEX_ASSEMBLY	0.995519181613528	0.994370954489742	0.99575929153268	0.994985838438189
GO_PHOSPHATIDYLETHANOLAMINE_BIOSYNTHETIC_PROCESS	0.995699317621949	0.994881173398245	0.996548126704277	0.995507466458855
GO_ENDOCYTIC_RECYCLING	0.991523688290211	0.991909411750054	0.991734042097028	0.988339712391187
GO_POSITIVE_REGULATION_OF_TRANSCRIPTION_REGULATORY_REGION_DNA_BINDING	0.987447313005371	0.984361911244984	0.989291542517769	0.986457954433673
GO_REGULATION_OF_INTERLEUKIN_17_PRODUCTION	0.988268646505992	0.986256854692309	0.988042918679601	0.986130086734819
GO_SUPEROXIDE_ANION_GENERATION	0.989675722273707	0.990764878079298	0.987536079559698	0.989175198998261
GO_POSITIVE_REGULATION_OF_INTERLEUKIN_17_PRODUCTION	0.987730432520265	0.986232322698529	0.987215514846579	0.98662394654
545	0.99436003304505	0.989477035150258	0.99442813382063	0.990008705477392
GO_URONIC_ACID_METABOLIC_PROCESS	0.977501169239523	0.974956912351484	0.976813120386253	0.975087228456956
GO_REGULATION_OF_DELAYED_RECTIFIER_POTASSIUM_CHANNEL_ACTIVITY	0.989457084090063	0.989650052702012	0.991598252535798	0.990564069993933
GO_RESPONSE_TO_YEAST	0.992939124027765	0.99279298102588	0.990942882169674	0.99024159045303
3074	0.959768185394708	0.945433541378073	0.983351131749004	0.945428167011497
GO_KIDNEY_MESENCHYME_DEVELOPMENT	0.978646444230258	0.975727380028361	0.979546591473333	0.975802347044913
GO_REPLICATIVE_SENESCENCE	0.995498214840505	0.996450886946538	0.996471343684771	0.996345996325795
GO_DENDRITIC_SPINE_ORGANIZATION	0.996671676067106	0.995732218571092	0.996263487036626	0.995873461526239
GO_HISTONE_H2A_ACETYLATION	0.994804802413454	0.993534513152332	0.995715252925662	0.993723626854106
1630	0.984306761798851	0.980075057994731	0.986232246422499	0.981072714003894
GO_NEGATIVE_REGULATION_OF_MEGAKARYOCYTE_DIFFERENTIATION	0.932588534597839	0.922810759272212	0.937395112052142	0.930754507845038
GO_ACTIVATION_OF_MAPKKK_ACTIVITY	0.99076460526001	0.990641507904717	0.9911371149299	0.990544914818927
GO_RRNA_3_END_PROCESSING	0.995894876898332	0.994044569038634	0.995795931723403	0.994797868053464
GO_POSITIVE_REGULATION_OF_MICROTUBULE_POLYMERIZATION	0.995676677028254	0.992583860577271	0.99567907046961	0.992912103618427
GO_PYRIMIDINE_CONTAINING_COMPOUND_TRANSMEMBRANE_TRANSPORT	0.988697712978869	0.981403713612486	0.988102080477281	0.981954418764506
GO_BRANCHED_CHAIN_AMINO_ACID_METABOLIC_PROCESS	0.991065103181414	0.991250184859377	0.992080437193945	0.990478039164288
GO_ENERGY_HOMEOSTASIS	0.988234145871855	0.983468170310632	0.99084300676753	0.988648298017349
GO_NEGATIVE_REGULATION_OF_T_CELL_MEDIATED_IMMUNITY	0.997059599976166	0.995256147692044	0.997038307168462	0.995720061862481
GO_REGULATION_OF_CELL_PROLIFERATION_INVOLVED_IN_HEART_MORPHOGENESIS	0.984689846779925	0.982739825771021	0.984181922254263	0.984589007079649
GO_UBIQUINONE_METABOLIC_PROCESS	0.995879812679458	0.994917623735043	0.995685959043606	0.995164305297479
GO_EARLY_ENDOSOME_TO_GOLGI_TRANSPORT	0.994328744366461	0.993407287706865	0.993912541432804	0.994159354765305
4323	0.992133365828838	0.987818699800293	0.993786888950364	0.988917921854457
83737	0.994034175029021	0.992932536384399	0.99376158861799	0.993062628794526
GO_BEHAVIORAL_RESPONSE_TO_COCAINE	0.988332468881683	0.983595122931562	0.988235938912724	0.985168169580742
GO_HISTONE_MRNA_METABOLIC_PROCESS	0.994957304466619	0.992837162539404	0.995942203204958	0.992960261923565
GO_PYRIMIDINE_DEOXYRIBONUCLEOTIDE_METABOLIC_PROCESS	0.996674356668962	0.996457115666924	0.996654859217704	0.996680233250398
GO_RESPONSE_TO_PARATHYROID_HORMONE	0.993193123995778	0.99019930390957	0.994049728645757	0.991357555899302
GO_HIGH_DENSITY_LIPOPROTEIN_PARTICLE_REMODELING	0.994271524262337	0.992334402235069	0.99440736937273	0.991572336707146
GO_POSITIVE_REGULATION_OF_PROTEIN_DEPOLYMERIZATION	0.990871739432351	0.988596058692452	0.993094452331321	0.990613191745858
GO_MUSCLE_HYPERTROPHY	0.988946733136478	0.983491459969134	0.991594918491098	0.986011010994663
GO_NEGATIVE_REGULATION_OF_PROTEIN_LOCALIZATION_TO_CELL_PERIPHERY	0.995906458457797	0.995052006165592	0.996474739274248	0.995407846820654
GO_REGULATION_OF_PHOSPHOLIPID_BIOSYNTHETIC_PROCESS	0.992564522797672	0.990612781074896	0.99222165791501	0.991105154540303
2885	0.989302352916829	0.990711315572192	0.990487281834828	0.990689239821227
51706	0.994349257035359	0.992482866032153	0.994698895969799	0.993128178002058
GO_CDP_DIACYLGLYCEROL_METABOLIC_PROCESS	0.993503059147232	0.993503442248377	0.99373032630743	0.993873065852436
GO_FUCOSYLATION	0.984407739583376	0.978982690306017	0.985304082479557	0.981390625271887
GO_NEUROMUSCULAR_PROCESS_CONTROLLING_POSTURE	0.989766262985049	0.986652660366043	0.989375979181863	0.988553427814373
GO_POSITIVE_REGULATION_OF_CELL_SIZE	0.986192962204091	0.982102191295674	0.982693181536723	0.981974833276673
GO_DETECTION_OF_LIGHT_STIMULUS_INVOLVED_IN_SENSORY_PERCEPTION	0.988041662631371	0.984920902824489	0.989167320901807	0.984462770217581
GO_PROTEIN_LOCALIZATION_TO_CELL_SURFACE	0.984832979526348	0.977629015413447	0.986354460993414	0.979408640216282
GO_REGULATION_OF_INTERLEUKIN_8_SECRETION	0.976847630259802	0.977899715760174	0.975284227026179	0.977876298637323
GO_REGULATION_OF_SUPEROXIDE_METABOLIC_PROCESS	0.99382702693294	0.991805321119672	0.99516372933215	0.99197021160299
GO_POSITIVE_REGULATION_OF_NEURON_MIGRATION	0.994071261588287	0.990431698454245	0.995061007402983	0.991233001688368
GO_REGULATION_OF_LONG_TERM_NEURONAL_SYNAPTIC_PLASTICITY	0.99356110202878	0.989172068467286	0.99384478211442	0.990582489165451
GO_ACROSOME_REACTION	0.99223232935257	0.988723474286476	0.992362956372811	0.989536627842714
GO_SOMATIC_STEM_CELL_DIVISION	0.991978409743482	0.98912968032256	0.993340025873497	0.991611083627228
GO_HISTONE_MRNA_CATABOLIC_PROCESS	0.996276235571933	0.994879016166776	0.996625724644074	0.995896296023834
GO_ACETYL_COA_BIOSYNTHETIC_PROCESS	0.992154154106182	0.99117580387134	0.9925319821631	0.991687556642021
GO_RESPONSE_TO_ARSENIC_CONTAINING_SUBSTANCE	0.994601068792101	0.992699240508347	0.994786851510777	0.992850918710444
GO_CARDIOLIPIN_METABOLIC_PROCESS	0.990557587421669	0.98922297435263	0.988886859555231	0.989454792760043
GO_PLASMA_MEMBRANE_FUSION	0.990344689257452	0.988549580424557	0.989650096918493	0.989834186404849
GO_NONMOTILE_PRIMARY_CILIUM_ASSEMBLY	0.995833301385446	0.994994883204613	0.995573293185541	0.995352108890172
GO_HEART_TRABECULA_FORMATION	0.991906512303897	0.990892579105429	0.990982692722761	0.991447248583508
GO_TOR_SIGNALING	0.993275492273796	0.994303576216518	0.992256935977076	0.992970777842106
GO_MEMBRANE_HYPERPOLARIZATION	0.98997396057028	0.9907650139845	0.989588231526343	0.990988176413422
GO_CELLULAR_WATER_HOMEOSTASIS	0.993241858433785	0.988913231647521	0.993161682434813	0.988187900281027
GO_STRIATED_MUSCLE_CELL_PROLIFERATION	0.992093712632843	0.989630374147114	0.992687838687601	0.988673317496376
GO_THALAMUS_DEVELOPMENT	0.986189822858443	0.98456695724095	0.987868729258783	0.985229433111911
GO_STEROL_CATABOLIC_PROCESS	0.988306491729546	0.988272337973699	0.993998912283606	0.988431396350323
GO_NEGATIVE_REGULATION_OF_CHEMOKINE_PRODUCTION	0.989248175585374	0.983833293477549	0.988807398968133	0.98644230185894
GO_DETERMINATION_OF_ADULT_LIFESPAN	0.99628508495967	0.995356373510188	0.996479420398143	0.996005280713055
GO_REGULATION_OF_PROTEIN_KINASE_C_SIGNALING	0.996312479736437	0.99437353288037	0.995701758777265	0.99476740437876
GO_MACROPHAGE_DIFFERENTIATION	0.986857072358081	0.986494821546043	0.988259674614777	0.988830050894246
GO_PHARYNGEAL_SYSTEM_DEVELOPMENT	0.988241868696586	0.987190686550647	0.987291107764862	0.987926020226525
GO_REGULATION_OF_ESTABLISHMENT_OR_MAINTENANCE_OF_CELL_POLARITY	0.996392644683064	0.995482970005295	0.99660160199372	0.995499215422406
GO_MYELIN_ASSEMBLY	0.996086187390848	0.994546229729214	0.996442886630502	0.99573894469154
GO_ERROR_PRONE_TRANSLESION_SYNTHESIS	0.996102685571623	0.994656956467449	0.996199677125909	0.994315815165463
GO_MAST_CELL_MEDIATED_IMMUNITY	0.986522449944337	0.983138292142176	0.986019112654329	0.981000081147383
GO_POSITIVE_REGULATION_OF_PROTEIN_DEACETYLATION	0.995609693623253	0.994320763927394	0.995435788577053	0.995207593946803
7535	0.994854292378672	0.992314481451678	0.996117002423545	0.992739535740002
282618	0.994275549242485	0.992745094011157	0.994326286182717	0.993539219633776
GO_NEGATIVE_REGULATION_OF_MONOOXYGENASE_ACTIVITY	0.991745385275941	0.989658947002998	0.991834852931149	0.991583750803958
GO_LATERAL_VENTRICLE_DEVELOPMENT	0.992945554254441	0.989858872008685	0.99389920005204	0.990712296324612
GO_CELL_MIGRATION_IN_HINDBRAIN	0.995446438349231	0.993844837229056	0.995663773714214	0.993923039130656
GO_TRIPARTITE_REGIONAL_SUBDIVISION	0.979192638943404	0.981101482789756	0.97991700542607	0.98217924332
GO_ORGANIC_CATION_TRANSPORT	0.99147995135143	0.987338741751525	0.991536053785979	0.989483765030394
GO_SLEEP	0.989154508635932	0.986097434174766	0.990431475336647	0.985690537393051
1515	0.969156825002538	0.970075441434723	0.968898589736747	0.969921206271638
GO_URATE_METABOLIC_PROCESS	0.991581122446452	0.991812342831125	0.991992749308333	0.993109378069483
GO_TETRAHYDROFOLATE_INTERCONVERSION	0.995706158902196	0.994068759214726	0.994789323786399	0.994900738934439
4830	0.994387038253207	0.993316245084843	0.99483961190301	0.99392364125589
GO_REGULATION_OF_RHODOPSIN_MEDIATED_SIGNALING_PATHWAY	0.98853445678088	0.984727599986567	0.98974331105083	0.986469958850095
GO_NEGATIVE_REGULATION_OF_STRESS_FIBER_ASSEMBLY	0.994264558728348	0.991235784479504	0.993833364362985	0.991491421294482
GO_NEGATIVE_REGULATION_OF_NF_KAPPAB_IMPORT_INTO_NUCLEUS	0.991701413094821	0.987133714743333	0.99191744637024	0.988543695826793
GO_REGULATION_OF_KERATINOCYTE_DIFFERENTIATION	0.989776619159153	0.986617419577766	0.990353779159011	0.98711231458277
GO_GLIAL_CELL_FATE_COMMITMENT	0.991275918460294	0.987510905561781	0.991710594099543	0.988318106111599
GO_ACTIVATION_OF_PROTEIN_KINASE_B_ACTIVITY	0.995169689148877	0.993496579684686	0.993928189086809	0.993603901489538
GO_REGULATION_OF_TRANSLATIONAL_INITIATION_IN_RESPONSE_TO_STRESS	0.994255376842448	0.991587163185931	0.993905341123016	0.992765043499261
GO_REGULATION_OF_LONG_TERM_SYNAPTIC_POTENTIATION	0.994323230858271	0.994695221693829	0.995714606547966	0.994959635088288
GO_MUSCLE_CELL_CELLULAR_HOMEOSTASIS	0.991203281378519	0.991583496136989	0.991251833920748	0.993205474875472
GO_T_CELL_LINEAGE_COMMITMENT	0.993508212103346	0.99307828589694	0.993961564652988	0.993209054681214
GO_NUCLEOSIDE_BISPHOSPHATE_BIOSYNTHETIC_PROCESS	0.984448961682353	0.984854932743794	0.984563612022451	0.985596689395437
GO_RESPONSE_TO_LITHIUM_ION	0.991397314288422	0.986820290033045	0.991742314912102	0.988448216876537
GO_PROTEIN_FOLDING_IN_ENDOPLASMIC_RETICULUM	0.998172393737276	0.996862114560651	0.998095474834805	0.996810281683838
GO_REGULATION_OF_FATTY_ACID_OXIDATION	0.99396813010827	0.991185397573411	0.993754662100578	0.99207298351184
GO_MORPHOGENESIS_OF_A_POLARIZED_EPITHELIUM	0.994886065367184	0.993680594160549	0.995582054492468	0.994151626599338
GO_POSITIVE_REGULATION_OF_SPROUTING_ANGIOGENESIS	0.994006540575196	0.99204442208301	0.994611669210698	0.993450406931006
GO_REGULATION_OF_DEVELOPMENT_HETEROCHRONIC	0.991264165379343	0.989302979240297	0.991014377351678	0.990970647947994
GO_ESTABLISHMENT_OF_ENDOTHELIAL_BARRIER	0.994283193006965	0.992634019912328	0.994312840441837	0.99344939759659
4342	0.988301103071522	0.987588926421264	0.988466839868281	0.98889933171164
GO_NEGATIVE_REGULATION_OF_INTERLEUKIN_1_BETA_PRODUCTION	0.991892613682115	0.989400938699638	0.992883277436312	0.990543984861171
GO_FEMALE_MEIOTIC_DIVISION	0.996050687689295	0.99512985286977	0.996822678628632	0.995754976629844
GO_REGULATION_OF_GLUTAMATE_SECRETION	0.992851044238001	0.986004839431713	0.992531468412627	0.987784636142193
GO_NLS_BEARING_PROTEIN_IMPORT_INTO_NUCLEUS	0.993581548375546	0.991122277021713	0.993059669799578	0.99173207770888
GO_VACUOLE_FUSION	0.978665170493762	0.982121958104003	0.978760465468723	0.977498848327299
GO_SEMAPHORIN_PLEXIN_SIGNALING_PATHWAY_INVOLVED_IN_NEURON_PROJECTION_GUIDANCE	0.997195558667933	0.995728294195056	0.997177244715291	0.996840179340628
GO_POSITIVE_REGULATION_OF_BONE_REMODELING	0.990502675553934	0.986187017336271	0.991089149026125	0.987036326371884
GO_HISTONE_H3_K4_TRIMETHYLATION	0.993750352162921	0.992333348011715	0.993766769312594	0.992955960582659
GO_PRE_MIRNA_PROCESSING	0.993726440047589	0.992706860652506	0.992146772775445	0.993171261155822
GO_NEGATIVE_REGULATION_OF_ANTIGEN_RECEPTOR_MEDIATED_SIGNALING_PATHWAY	0.991955025714343	0.99252260300764	0.99181413162267	0.992399510899012
GO_CONVERGENT_EXTENSION	0.984734372607686	0.97605177889612	0.982492542055175	0.977619289982104
GO_REGULATION_OF_TRANSLATIONAL_FIDELITY	0.995232093627321	0.993580241870016	0.993164159345158	0.994349293993176
GO_ASYMMETRIC_PROTEIN_LOCALIZATION	0.994373772188958	0.993200929119266	0.994845711794396	0.99354988286202
GO_SCHWANN_CELL_DEVELOPMENT	0.993605341610804	0.993838470872354	0.994004805848265	0.99429331354598
GO_POSITIVE_REGULATION_OF_B_CELL_DIFFERENTIATION	0.993273174824884	0.988765257825159	0.992591949734625	0.990014730366997
GO_RNA_POLYADENYLATION	0.991220118576586	0.990348060581196	0.99256456763216	0.991562791188545
GO_NEUROTRANSMITTER_METABOLIC_PROCESS	0.993055325267537	0.990212958742777	0.993657799116514	0.990743024392276
GO_ORGANELLE_INHERITANCE	0.994979590084606	0.99362220054428	0.995515059380901	0.995081173418323
GO_EXPLORATION_BEHAVIOR	0.990357858452791	0.989029509578544	0.990536973913599	0.989060929119876
5093	0.991634289610141	0.988929553314017	0.992340258566078	0.989181267321791
GO_RESPONSE_TO_THYROID_HORMONE	0.994731826662832	0.993521457329348	0.994916620805011	0.994383181669466
GO_MAMMARY_GLAND_LOBULE_DEVELOPMENT	0.993859369137282	0.990260825045959	0.993128342626308	0.990742610430312
GO_PARAXIAL_MESODERM_DEVELOPMENT	0.991044211135191	0.98651938435991	0.992180679218396	0.990154169338156
GO_DIACYLGLYCEROL_METABOLIC_PROCESS	0.990202182457337	0.987013311267177	0.986624389407901	0.988193193483043
GO_COCHLEA_MORPHOGENESIS	0.985716394408821	0.980416778360282	0.986215871968801	0.983018662722913
GO_NEGATIVE_REGULATION_OF_LIPID_CATABOLIC_PROCESS	0.99277199472098	0.990745282028732	0.992610431581796	0.991791281190363
GO_MOTILE_CILIUM_ASSEMBLY	0.989224903811694	0.989385585488425	0.988694414000958	0.98867862362959
GO_POSITIVE_REGULATION_OF_FATTY_ACID_OXIDATION	0.992946614782249	0.99120102443498	0.994539025221656	0.990907478538625
GO_NEGATIVE_REGULATION_OF_ALPHA_BETA_T_CELL_ACTIVATION	0.989731915080335	0.988759338558877	0.989141406848778	0.986932551896202
GO_REGULATION_OF_RETROGRADE_PROTEIN_TRANSPORT_ER_TO_CYTOSOL	0.995515073380726	0.993408856788939	0.995293689219012	0.9936401951496
GO_NEGATIVE_REGULATION_OF_ENDOPLASMIC_RETICULUM_STRESS_INDUCED_INTRINSIC_APOPTOTIC_SIGNALING_PATHWAY	0.987455472180398	0.984097698942325	0.988406518002473	0.985152429856581
GO_MESENCHYMAL_CELL_PROLIFERATION	0.988707487449997	0.98270532157038	0.9922325677551	0.983096714625966
GO_REVERSE_CHOLESTEROL_TRANSPORT	0.99467239395127	0.992430920946923	0.994623881658442	0.992405815841007
GO_REGULATION_OF_CHOLESTEROL_STORAGE	0.996908558998503	0.995242299173756	0.997546626471966	0.995610369179004
GO_PROTEIN_LOCALIZATION_TO_SYNAPSE	0.995706168717944	0.996372546036729	0.996286712157596	0.996188252971941
GO_PROSTATE_GLAND_GROWTH	0.993340808317781	0.994176506131058	0.993000642989832	0.99454657530289
GO_NEGATIVE_REGULATION_OF_CARDIAC_MUSCLE_CELL_APOPTOTIC_PROCESS	0.994835706282957	0.992954207332754	0.995262377741317	0.993810925154318
GO_REGULATION_OF_INSULIN_LIKE_GROWTH_FACTOR_RECEPTOR_SIGNALING_PATHWAY	0.975301754340597	0.972870832443852	0.970790491419813	0.975586072614876
GO_EPITHELIAL_TO_MESENCHYMAL_TRANSITION_INVOLVED_IN_ENDOCARDIAL_CUSHION_FORMATION	0.991529743581017	0.987898515044256	0.99139815746358	0.988877755226588
GO_REGULATION_OF_SYNAPTIC_TRANSMISSION_GABAERGIC	0.992827593435764	0.992842354776332	0.992954411183735	0.992541573803689
GO_NUCLEOSIDE_TRIPHOSPHATE_CATABOLIC_PROCESS	0.986042825916352	0.986372292588015	0.98544299846972	0.98581674537813
GO_MATURE_B_CELL_DIFFERENTIATION_INVOLVED_IN_IMMUNE_RESPONSE	0.989031328041939	0.988295890996038	0.988759755048414	0.990653778032137
GO_CATECHOLAMINE_TRANSPORT	0.993093862006831	0.990059567886065	0.994194583994006	0.992321566540763
GO_NEGATIVE_REGULATION_OF_MYELOID_CELL_APOPTOTIC_PROCESS	0.986299054845738	0.984422308263111	0.983841870714025	0.9842298339399
GO_OSTEOBLAST_DEVELOPMENT	0.992687847978661	0.990889833452937	0.993826530444323	0.991554603647303
GO_MYD88_INDEPENDENT_TOLL_LIKE_RECEPTOR_SIGNALING_PATHWAY	0.995537509334056	0.992962340105707	0.995506193119185	0.993838099780037
GO_NEGATIVE_REGULATION_OF_SIGNAL_TRANSDUCTION_BY_P53_CLASS_MEDIATOR	0.990569673713133	0.987196907728659	0.992279720649731	0.988329912381334
GO_POSITIVE_REGULATION_OF_DNA_RECOMBINATION	0.992332003740649	0.992169867274051	0.993100702077863	0.992867982255142
GO_REGULATION_OF_PEPTIDYL_SERINE_PHOSPHORYLATION_OF_STAT_PROTEIN	0.933161114533012	0.940537922825175	0.950870585288861	0.927633002008028
GO_HISTONE_H4_K16_ACETYLATION	0.995746561065397	0.995249063324025	0.996185175280601	0.995804095037268
GO_POSITIVE_REGULATION_OF_NATURAL_KILLER_CELL_ACTIVATION	0.987800037446998	0.984245094511166	0.987936382618745	0.98585684415029
GO_POSITIVE_REGULATION_OF_MESENCHYMAL_CELL_PROLIFERATION	0.992388880496895	0.990871499138854	0.992772333071514	0.990247342587535
GO_CHRONIC_INFLAMMATORY_RESPONSE	0.978005373202119	0.982461352029198	0.975414635605735	0.983453799648266
260434	0.988843839074299	0.983148493326932	0.987894261249871	0.985373444570907
8626	0.992850439033889	0.992725591486321	0.991988796177901	0.992701857572628
GO_MITOCHONDRIAL_ATP_SYNTHESIS_COUPLED_PROTON_TRANSPORT	0.982770873064828	0.982708137388212	0.989001571069911	0.980849846417694
GO_CELLULAR_RESPONSE_TO_OXYGEN_RADICAL	0.984189919375102	0.981630800647576	0.983753836042197	0.983026859862024
GO_REGULATION_OF_CILIUM_MOVEMENT	0.992543506517466	0.993610998793079	0.991661558862312	0.992909114963776
GO_SOMATIC_DIVERSIFICATION_OF_IMMUNE_RECEPTORS_VIA_SOMATIC_MUTATION	0.995074186199915	0.994611462102851	0.995327739283151	0.994766767758022
GO_BLASTOCYST_GROWTH	0.995647643393365	0.993734661618095	0.996265393957698	0.995504579818703
GO_ESTROGEN_BIOSYNTHETIC_PROCESS	0.994649981243656	0.993799090183726	0.988430597942303	0.990950144349854
GO_INTRACELLULAR_LIPID_TRANSPORT	0.991224558015646	0.988917408590543	0.991493704207014	0.991248939462771
GO_POSITIVE_REGULATION_OF_INTERFERON_ALPHA_PRODUCTION	0.989677421144406	0.987978128818383	0.990695783432046	0.99005725853191
GO_NEGATIVE_REGULATION_OF_FATTY_ACID_BIOSYNTHETIC_PROCESS	0.994927829595651	0.993115158120655	0.995265162126322	0.995024398048265
GO_NEGATIVE_REGULATION_OF_TELOMERE_MAINTENANCE	0.994350652965077	0.994715445193493	0.994688269683513	0.995193946513035
GO_HYDROGEN_PEROXIDE_METABOLIC_PROCESS	0.99073791403685	0.988752225169176	0.990948167736682	0.988804358565946
GO_REGULATION_OF_INTRINSIC_APOPTOTIC_SIGNALING_PATHWAY_BY_P53_CLASS_MEDIATOR	0.993061877478692	0.989385829063377	0.994417186303534	0.990713591792767
GO_AMINE_CATABOLIC_PROCESS	0.99159836937294	0.992504867095555	0.992415129155811	0.992392675707815
GO_MATURE_B_CELL_DIFFERENTIATION	0.989672793192539	0.990272256908376	0.990130913040863	0.99133979961011
GO_C21_STEROID_HORMONE_BIOSYNTHETIC_PROCESS	0.994137026849756	0.992932386652609	0.99497233655725	0.993781446292194
GO_EPITHELIAL_CELL_DIFFERENTIATION_INVOLVED_IN_KIDNEY_DEVELOPMENT	0.984954103178447	0.983760212624419	0.985039964304713	0.984836234387171
GO__DE_NOVO_PROTEIN_FOLDING	0.99619866110268	0.994999470352618	0.996593484294022	0.99520026639498
GO_POSITIVE_REGULATION_OF_OSTEOBLAST_PROLIFERATION	0.991979843506311	0.989988788034934	0.991983247341629	0.99130913328204
GO_TRNA_THREONYLCARBAMOYLADENOSINE_METABOLIC_PROCESS	0.989492450185659	0.990341305561025	0.986736784905943	0.988132644606553
GO_ARP2_3_COMPLEX_MEDIATED_ACTIN_NUCLEATION	0.994560482259569	0.994525561300757	0.993982894967427	0.993891863811187
GO_REGULATION_OF_HYDROGEN_PEROXIDE_METABOLIC_PROCESS	0.983797384415908	0.984281531365437	0.983684995994345	0.984669307991326
GO_RETINA_VASCULATURE_DEVELOPMENT_IN_CAMERA_TYPE_EYE	0.990904217510203	0.986751617999567	0.991025869703808	0.987816352262938
133	0.991376974297666	0.990215737000418	0.993001025427159	0.991497358810342
GO_REGULATION_OF_MEMBRANE_INVAGINATION	0.991452689676479	0.990354746584849	0.99232839421758	0.991685432296096
GO_ISOPRENOID_BIOSYNTHETIC_PROCESS	0.991799009058279	0.991461091521812	0.99257432600007	0.99213460689359
GO_NEGATIVE_REGULATION_OF_NUCLEOTIDE_CATABOLIC_PROCESS	0.994402791521266	0.99450705216042	0.993325690015377	0.994933368265285
GO_MITOCHONDRIAL_GENOME_MAINTENANCE	0.990590387297478	0.987896865836534	0.99057587554162	0.987731107517315
GO_COENZYME_CATABOLIC_PROCESS	0.994594344695086	0.992535859203793	0.995200270591154	0.992720911471985
GO_POSITIVE_REGULATION_OF_MYELOID_LEUKOCYTE_CYTOKINE_PRODUCTION_INVOLVED_IN_IMMUNE_RESPONSE	0.996100938535056	0.99548163116208	0.996546570884275	0.995593471415468
GO_NEGATIVE_REGULATION_OF_NEURAL_PRECURSOR_CELL_PROLIFERATION	0.992997966921254	0.989484638387898	0.992673584628239	0.991490732258063
GO_GLUCAN_BIOSYNTHETIC_PROCESS	0.99532189252186	0.995113773744487	0.9965918187787	0.99479051055987
GO_LINOLEIC_ACID_METABOLIC_PROCESS	0.982182813673949	0.982881403029454	0.985207450695285	0.983047184035538
GO_NEGATIVE_REGULATION_OF_COFACTOR_METABOLIC_PROCESS	0.993229071764784	0.994443820098085	0.992400662555467	0.993608795403658
GO_MRNA_CIS_SPLICING_VIA_SPLICEOSOME	0.984493179622943	0.98030738846245	0.983540399285467	0.983744239544775
GO_VIRAL_LATENCY	0.993425623639691	0.994506501761204	0.993052154620084	0.994094586200186
GO_REGULATION_OF_SPINDLE_ASSEMBLY	0.980208802378368	0.982140681875279	0.977754654516582	0.980996520051061
GO_NEGATIVE_REGULATION_OF_STEROL_TRANSPORT	0.991991928108599	0.991702248855883	0.993475699672576	0.990801557902783
GO_CARDIAC_EPITHELIAL_TO_MESENCHYMAL_TRANSITION	0.989911714616739	0.989569889636791	0.990195805814738	0.990587405974168
GO_NEGATIVE_REGULATION_OF_MULTICELLULAR_ORGANISMAL_METABOLIC_PROCESS	0.994819995443455	0.992620638662832	0.994357537947955	0.993184214329017
GO_RESPONSE_TO_HYDROPEROXIDE	0.99232248676548	0.988819229493685	0.991906537153151	0.990557134624723
GO_MAINTENANCE_OF_PROTEIN_LOCATION_IN_NUCLEUS	0.992867173630716	0.994279369048687	0.993839727500966	0.993699678067781
GO_CELLULAR_RESPONSE_TO_ESTRADIOL_STIMULUS	0.985273571557157	0.984344995813274	0.984316547171774	0.985928988070923
GO_RESPONSE_TO_EPINEPHRINE	0.993579431919945	0.993562507662712	0.993684139817986	0.993604685368606
GO_REGULATION_OF_MACROPHAGE_DIFFERENTIATION	0.987422417087828	0.979399827588232	0.987848378199199	0.979386171507626
GO_TRABECULA_FORMATION	0.989981022100476	0.990190099459556	0.990395138612864	0.990741398427847
GO_SUBSTRATE_DEPENDENT_CELL_MIGRATION	0.99345205292602	0.991703481148718	0.993445064777908	0.992444299638883
GO_SYNAPTIC_TRANSMISSION_GLUTAMATERGIC	0.989631545072176	0.988013247132691	0.990234782669289	0.990151632243504
GO_POSITIVE_REGULATION_OF_HUMORAL_IMMUNE_RESPONSE	0.987084755740298	0.981168205500905	0.988512672844668	0.985422779847951
GO_MITOCHONDRION_MORPHOGENESIS	0.993565113591055	0.993191834907934	0.992342740133125	0.993558851916513
GO_COPPER_ION_HOMEOSTASIS	0.988734171056046	0.986251744466096	0.98916041028746	0.987291264275687
GO_DOPAMINERGIC_NEURON_DIFFERENTIATION	0.991002375067204	0.98763834560758	0.992557175160487	0.988470323538207
GO_MAGNESIUM_ION_TRANSMEMBRANE_TRANSPORT	0.990686942910162	0.990164354507209	0.989587702030693	0.989564774219543
GO_REGULATION_OF_CHOLESTEROL_METABOLIC_PROCESS	0.997004066007041	0.995887701794702	0.997067005722205	0.996309902923099
GO_DIVALENT_INORGANIC_ANION_HOMEOSTASIS	0.990180735715327	0.989511864435671	0.990570783613264	0.987774328017356
GO_PROTEIN_HOMOTRIMERIZATION	0.991794379989886	0.991488900253662	0.991310616524287	0.990452781285069
GO_REGULATION_OF_TYROSINE_PHOSPHORYLATION_OF_STAT5_PROTEIN	0.979002041963786	0.974999519431701	0.97836503013789	0.977397775073311
GO_NEGATIVE_REGULATION_OF_LEUKOCYTE_CHEMOTAXIS	0.988612212154843	0.989449576089693	0.990086103180536	0.988577551216352
GO_COENZYME_A_BIOSYNTHETIC_PROCESS	0.994612622953804	0.99275011691486	0.994871162043256	0.993360323706526
GO_NEGATIVE_REGULATION_OF_DIGESTIVE_SYSTEM_PROCESS	0.986229921512955	0.987413207233312	0.985211024502567	0.989001087337203
GO_NUCLEOSIDE_TRANSPORT	0.987833456043136	0.981058690922984	0.988503911423573	0.98526157451858
GO_FLAVONOID_METABOLIC_PROCESS	0.976155127286633	0.972865140796194	0.977008070940701	0.975116098845346
GO_UDP_N_ACETYLGLUCOSAMINE_METABOLIC_PROCESS	0.988229585281833	0.984081480273923	0.986099429354264	0.984142098247788
GO_GOLGI_LOCALIZATION	0.998273966328462	0.998277449754353	0.998317459248322	0.998241986982684
GO_IONOTROPIC_GLUTAMATE_RECEPTOR_SIGNALING_PATHWAY	0.990930183044285	0.989574283533008	0.991068754331532	0.989884300115299
GO_REGULATION_OF_CELLULAR_RESPIRATION	0.986918279574811	0.989289474284465	0.987083261814975	0.989227024125189
GO_REGULATION_OF_TELOMERE_CAPPING	0.995270622568658	0.994078608307169	0.995285159458805	0.994625723919397
GO_TROPHECTODERMAL_CELL_DIFFERENTIATION	0.977851824561346	0.974412990873993	0.973830254822877	0.976812119034122
9554	0.994895049984486	0.994327788482208	0.994782913636421	0.994626200167041
GO_RESPONSE_TO_X_RAY	0.992896739478496	0.991355884238212	0.992791395402015	0.992185062314543
GO_NUCLEOPHAGY	0.996397110213678	0.995626508762204	0.996873769797904	0.995843969111884
GO_APOPTOTIC_PROCESS_INVOLVED_IN_MORPHOGENESIS	0.993844318936481	0.989752045090553	0.994192877681118	0.99086568824111
GO_PHOSPHATIDYLSERINE_METABOLIC_PROCESS	0.981894653988191	0.979031414230363	0.985845353627052	0.97987999877002
5709	0.993002225894623	0.993009353817632	0.993761761866475	0.993009774101106
GO_PROTEIN_K63_LINKED_DEUBIQUITINATION	0.984969418654169	0.981730346816783	0.985613767626535	0.982338612241715
GO_REGULATION_OF_NEUROTRANSMITTER_RECEPTOR_ACTIVITY	0.987988854948966	0.982064979185961	0.986494563143577	0.982411170582999
GO_CEREBELLAR_CORTEX_FORMATION	0.98923335213616	0.983356543129038	0.989838469246657	0.986467728028383
GO_PYRIMIDINE_NUCLEOSIDE_CATABOLIC_PROCESS	0.983365481043495	0.976486016330548	0.984655377222388	0.977467805119611
GO_NEGATIVE_REGULATION_OF_ORGANIC_ACID_TRANSPORT	0.994254352006323	0.991734330838329	0.993825272952072	0.991228772659498
GO_KETONE_BODY_METABOLIC_PROCESS	0.993357401263731	0.993052175798647	0.994301371191259	0.993438249859326
GO_POSITIVE_REGULATION_OF_INTERLEUKIN_13_PRODUCTION	0.99339312714911	0.992476133964035	0.992529284530281	0.991322300216758
GO_HEART_GROWTH	0.991261761883557	0.984465401702986	0.992755510572731	0.986612039417137
GO_LOW_DENSITY_LIPOPROTEIN_PARTICLE_REMODELING	0.990187687952021	0.984734490641906	0.992651440328124	0.987812027737224
GO_POSITIVE_REGULATION_OF_PROTEIN_SUMOYLATION	0.993999032147993	0.993954962774007	0.994230548044777	0.994011402001211
GO_ADULT_HEART_DEVELOPMENT	0.97677555121298	0.965451180378673	0.975949191272431	0.971841059425728
GO_NEGATIVE_REGULATION_OF_PROTEIN_ACETYLATION	0.996227093270923	0.996134849544204	0.996341734517496	0.996464833718528
54541	0.995468188254759	0.994807251989904	0.995102567869125	0.995805078101047
GO_NEGATIVE_REGULATION_OF_ERAD_PATHWAY	0.995834192248035	0.994803302301683	0.995910786239254	0.994629233383459
GO_AROMATIC_AMINO_ACID_FAMILY_CATABOLIC_PROCESS	0.994683230791099	0.99555438717797	0.994943060835209	0.995958875871226
GO_REGULATION_OF_OXIDATIVE_STRESS_INDUCED_NEURON_DEATH	0.987683646993636	0.981584012485972	0.986846071508223	0.985935645709511
11258	0.995634854269112	0.994281819909803	0.995525855889033	0.994971252390685
GO_CELLULAR_RESPONSE_TO_INTERLEUKIN_6	0.993203169969298	0.99380079492232	0.993773817188831	0.993865002836518
GO_POSITIVE_REGULATION_OF_TRANSCRIPTION_FROM_RNA_POLYMERASE_I_PROMOTER	0.994478444057516	0.994532798290984	0.996033979307613	0.994586520808131
GO_STRIATUM_DEVELOPMENT	0.993428406611038	0.989950266379441	0.992109106834646	0.990108715279628
GO_NEUTROPHIL_MEDIATED_IMMUNITY	0.98297410382908	0.97987210536596	0.985194385328248	0.983271301941817
GO_CELLULAR_RESPONSE_TO_LEPTIN_STIMULUS	0.987757650303169	0.990193968768043	0.990178487686359	0.991027032777789
GO_NEGATIVE_REGULATION_OF_PEPTIDYL_SERINE_PHOSPHORYLATION	0.995717532681962	0.994940433468705	0.996027443047634	0.995348316366582
GO_REGULATION_OF_LIPOPROTEIN_METABOLIC_PROCESS	0.992889210577475	0.987326857183997	0.993647849329501	0.989185360648484
GO_MYOTUBE_CELL_DEVELOPMENT	0.988334409331625	0.98662783659162	0.988162569158774	0.98776852342111
GO_PHOSPHATIDYLGLYCEROL_ACYL_CHAIN_REMODELING	0.969410304756251	0.963117982625281	0.967629203137591	0.962461950215789
GO_FIBRINOLYSIS	0.991703891820498	0.990567470587256	0.991557006216787	0.990879019766409
GO_REGULATION_OF_CELL_FATE_SPECIFICATION	0.992989854750688	0.991686355520108	0.993265442029354	0.993375047183065
GO_REGULATION_OF_INTERLEUKIN_6_BIOSYNTHETIC_PROCESS	0.982046599850797	0.972861822444825	0.981656327384769	0.976229888998462
GO_NEGATIVE_REGULATION_OF_MUSCLE_HYPERTROPHY	0.992473925556821	0.991645730647707	0.99271701609494	0.99171020486929
GO_POSITIVE_REGULATION_OF_CATENIN_IMPORT_INTO_NUCLEUS	0.995257902754966	0.99581981031536	0.99555176896185	0.995939701664895
GO_POSITIVE_REGULATION_OF_NUCLEASE_ACTIVITY	0.987786091864153	0.984797723661761	0.987611716565314	0.986546208658592
GO_REGULATION_OF_SKELETAL_MUSCLE_CONTRACTION	0.988067733243192	0.983739829643615	0.985740495032059	0.985147814772903
3265	0.99311300287287	0.992163458107286	0.991252372390876	0.990918348749662
GO_C_TERMINAL_PROTEIN_AMINO_ACID_MODIFICATION	0.993708728248526	0.992861312536131	0.993805816266425	0.993136504349617
GO_NEGATIVE_REGULATION_OF_ALPHA_BETA_T_CELL_DIFFERENTIATION	0.988251048709478	0.986430833185434	0.986880807078613	0.982791255160054
GO_REGULATION_OF_SYSTEMIC_ARTERIAL_BLOOD_PRESSURE_BY_RENIN_ANGIOTENSIN	0.992111286090187	0.988102860012659	0.992981230838863	0.989737278824535
GO_CELL_ADHESION_MEDIATED_BY_INTEGRIN	0.996258096597711	0.9951302158481	0.996446301397151	0.996006163186217
GO_REGULATION_OF_ENDOPLASMIC_RETICULUM_UNFOLDED_PROTEIN_RESPONSE	0.992944316040713	0.992294432683777	0.993144632357615	0.991913071582553
GO_WOUND_HEALING_SPREADING_OF_EPIDERMAL_CELLS	0.991378966335281	0.988004509514255	0.993442509938855	0.99076436957424
GO_FOLIC_ACID_CONTAINING_COMPOUND_METABOLIC_PROCESS	0.994588990050257	0.992869346277761	0.994733679589135	0.993612170579781
GO_TELENCEPHALON_REGIONALIZATION	0.995783336346645	0.995782678258678	0.996382338827315	0.994792149677061
GO_CELLULAR_RESPONSE_TO_OSMOTIC_STRESS	0.988808363712575	0.989638409318259	0.988115226435962	0.988214584491371
GO_REGULATION_OF_INTERFERON_GAMMA_SECRETION	0.986902778759938	0.981092795813813	0.986968448471309	0.983489444880189
GO_REGULATION_OF_RESPONSE_TO_INTERFERON_GAMMA	0.993525395521713	0.992284632347423	0.993614766968863	0.9924643613577
GO_REGULATION_OF_DENDRITIC_SPINE_MORPHOGENESIS	0.994184779764435	0.993992848835303	0.994365192009043	0.993662649107868
GO_CELLULAR_COPPER_ION_HOMEOSTASIS	0.990239160976943	0.986784464842279	0.990864195561121	0.986939159094875
GO_RESPONSE_TO_ACIDIC_PH	0.989239378455946	0.986408206007393	0.989649995150596	0.988261746806262
GO_CARDIAC_CHAMBER_FORMATION	0.958402182560305	0.952223593249986	0.957165215146346	0.956262471578602
GO_LENS_MORPHOGENESIS_IN_CAMERA_TYPE_EYE	0.987256956289946	0.983099343887326	0.987405413725156	0.984725666151122
GO_MYELIN_MAINTENANCE	0.994984209702082	0.995027059414012	0.995478839346868	0.995093558073454
GO_LIPID_STORAGE	0.992761627738015	0.991617239875878	0.992501695488218	0.993372266672172
23075	0.993326240892538	0.992524748324857	0.993496813892793	0.992694350986231
GO_REGULATION_OF_INTERLEUKIN_8_BIOSYNTHETIC_PROCESS	0.988769346411179	0.987398760633004	0.988443378345329	0.986617413443055
GO_CELL_VOLUME_HOMEOSTASIS	0.995086324136909	0.992128220803124	0.994428208179776	0.992542141074974
GO_GMP_METABOLIC_PROCESS	0.993827101045818	0.993307210815414	0.994964272300296	0.993695754397
GO_RENAL_ABSORPTION	0.996163332808312	0.994744286882044	0.996633111426287	0.995842590705396
GO_REGULATION_OF_ENDOTHELIAL_CELL_CHEMOTAXIS	0.993020787001187	0.991322157543375	0.992112821056556	0.992071317838022
GO_EPITHELIAL_STRUCTURE_MAINTENANCE	0.988763123736639	0.988446577082435	0.989068434005662	0.988197500838117
GO_PEPTIDYL_LYSINE_TRIMETHYLATION	0.992680676158388	0.992016794622736	0.992811847013526	0.99238791556739
GO_PROTEIN_REFOLDING	0.994572557874602	0.994521162665717	0.994251338792684	0.994537461825769
GO_RRNA_CATABOLIC_PROCESS	0.995159344726636	0.993430196196469	0.995069076978194	0.993825823638067
GO_RESPONSE_TO_SALT	0.98809862811724	0.98327374994002	0.985198947455502	0.984924502297578
GO_REGULATION_OF_CYTOPLASMIC_TRANSLATION	0.99418359856637	0.994256510174042	0.9933181983899	0.995527217364545
GO_DETECTION_OF_TEMPERATURE_STIMULUS_INVOLVED_IN_SENSORY_PERCEPTION	0.988358623997128	0.985458794011759	0.989192088852745	0.986971136193253
GO_POSITIVE_REGULATION_OF_ENDOTHELIAL_CELL_APOPTOTIC_PROCESS	0.991218103581192	0.986301250949313	0.991887773491823	0.988195606805939
GO_RESPONSE_TO_OXYGEN_RADICAL	0.990354283999816	0.988585831701533	0.990109610571891	0.988535834275703
GO_ACTIVATION_OF_CYSTEINE_TYPE_ENDOPEPTIDASE_ACTIVITY_INVOLVED_IN_APOPTOTIC_SIGNALING_PATHWAY	0.986064510938151	0.982745677731008	0.986345640602171	0.984250805050461
GO_POSITIVE_REGULATION_OF_T_CELL_APOPTOTIC_PROCESS	0.992535185049344	0.990536284373395	0.993555117843673	0.991574635763482
GO_REGULATION_OF_HORMONE_METABOLIC_PROCESS	0.981387353183465	0.979689822356743	0.981541771565267	0.980920507360576
23326	0.996345778786533	0.995381806295027	0.99624107721418	0.995718798744575
GO_CRANIOFACIAL_SUTURE_MORPHOGENESIS	0.993750175120418	0.991232172391142	0.993281594344671	0.99146556626122
GO_REGULATION_OF_PROTEIN_EXIT_FROM_ENDOPLASMIC_RETICULUM	0.993972277021196	0.98968290730987	0.992860359774092	0.991587602489455
GO_HEME_BIOSYNTHETIC_PROCESS	0.993887999628718	0.991646905564594	0.994443116472629	0.993191636821115
GO_POSITIVE_REGULATION_OF_MEMBRANE_PROTEIN_ECTODOMAIN_PROTEOLYSIS	0.993143305023949	0.992290162939074	0.993595050751049	0.992813078607362
GO_EPITHELIAL_CELL_DIFFERENTIATION_INVOLVED_IN_PROSTATE_GLAND_DEVELOPMENT	0.989314986420864	0.986593041879186	0.991550957410912	0.986357885085215
GO_PROTEIN_PALMITOYLATION	0.990683980949132	0.989070765180551	0.990835314250147	0.988793921173265
GO_DORSAL_VENTRAL_AXIS_SPECIFICATION	0.985492543986974	0.985257354515588	0.986373748124205	0.986081203196353
GO_PROTEIN_CHROMOPHORE_LINKAGE	0.986789652918822	0.987026153134574	0.988420995831965	0.987832676609622
GO_REGULATION_OF_P38MAPK_CASCADE	0.986497181630627	0.985188498532114	0.987452903222221	0.984564528511148
GO_FOREBRAIN_NEURON_FATE_COMMITMENT	0.995208538293802	0.993448537050856	0.995819489641923	0.99454449239718
GO_SULFUR_AMINO_ACID_BIOSYNTHETIC_PROCESS	0.994554580822784	0.991262415552432	0.995208487746089	0.991318510625179
GO_CELLULAR_RESPONSE_TO_VITAMIN	0.987017177541315	0.987010000861078	0.986806928012695	0.98743515464887
GO_CELLULAR_RESPONSE_TO_VITAMIN_D	0.980709481285333	0.977914688488056	0.982072150258828	0.979344966120949
GO_POSITIVE_REGULATION_OF_PROTEIN_EXPORT_FROM_NUCLEUS	0.997076579463205	0.995579545785355	0.997803668746849	0.9959070464668
GO_GTP_METABOLIC_PROCESS	0.994835155600762	0.991730735274232	0.996221420725108	0.99160761144239
GO_NUCLEOTIDE_EXCISION_REPAIR_DNA_DUPLEX_UNWINDING	0.995334242060099	0.992824339829919	0.99509821051869	0.993862756513463
GO_T_CELL_MEDIATED_IMMUNITY	0.99522595471096	0.994916426695638	0.994967074891926	0.994886626980976
GO_MATURATION_OF_5_8S_RRNA	0.994221427283295	0.992381023974675	0.994584161672057	0.992861360287263
GO_ASPARTATE_METABOLIC_PROCESS	0.993021829697701	0.991793547132089	0.994238550756883	0.99157675188638
GO_REGULATION_OF_DENDRITE_EXTENSION	0.995469783558998	0.994129373072763	0.995570614084766	0.994464349235121
GO_MECHANOSENSORY_BEHAVIOR	0.992641502474073	0.993506521383887	0.994305366417579	0.994789223674972
GO_BONE_RESORPTION	0.982310552204032	0.982672972541572	0.982784283509033	0.983205896063992
GO_GANGLION_DEVELOPMENT	0.978753202605066	0.975574841936257	0.983470290213229	0.967908679663782
GO_REGULATION_OF_SECONDARY_METABOLIC_PROCESS	0.992206299183273	0.987391597765165	0.991931304863612	0.988508446477937
116444	0.991165590992504	0.988383838812024	0.992212476507377	0.989566367590923
GO_REGULATION_OF_TRANSCRIPTION_INVOLVED_IN_CELL_FATE_COMMITMENT	0.987188730313767	0.98086950900066	0.987897261040113	0.983380392505797
8673	0.99598984987634	0.995068488907068	0.99692390848922	0.994685362048042
GO_REGULATION_OF_HISTONE_H4_ACETYLATION	0.997509560975589	0.997618063629745	0.997806171489988	0.997440806526651
GO_POSITIVE_REGULATION_OF_LIPID_STORAGE	0.98716574825732	0.981036593533658	0.986772228309046	0.984080856561582
GO_REGULATION_OF_SISTER_CHROMATID_COHESION	0.996215443903795	0.993866514171448	0.996081857846238	0.994990843063911
GO_HEPARAN_SULFATE_PROTEOGLYCAN_BIOSYNTHETIC_PROCESS	0.989923046163707	0.984819801703941	0.989150152325544	0.98445992355249
GO_ZINC_ION_HOMEOSTASIS	0.990265109472219	0.986574370037998	0.992359176595737	0.987965406184955
GO_REGULATION_OF_VIRAL_INDUCED_CYTOPLASMIC_PATTERN_RECOGNITION_RECEPTOR_SIGNALING_PATHWAY	0.996822017947795	0.993687794922527	0.997079777930413	0.994542972789049
GO_ANGIOGENESIS_INVOLVED_IN_WOUND_HEALING	0.982382939975519	0.984774277527493	0.983029572881259	0.985578069784359
GO_REGULATION_OF_RECEPTOR_RECYCLING	0.989207819263694	0.990482622492243	0.987316086227939	0.986420851787238
GO_POSITIVE_REGULATION_OF_SMOOTHENED_SIGNALING_PATHWAY	0.985019267570112	0.981731451216652	0.984455767510231	0.981673543262042
GO_NEUTROPHIL_ACTIVATION_INVOLVED_IN_IMMUNE_RESPONSE	0.983126615498634	0.98252009962682	0.984642020286485	0.984005044725441
GO_ARACHIDONATE_TRANSPORT	0.984571525786889	0.981831299317033	0.98552533929005	0.982705408580229
GO_ACTIN_NUCLEATION	0.994643552423155	0.994459650252319	0.993852472150344	0.99439098877042
GO_CALCIUM_INDEPENDENT_CELL_CELL_ADHESION_VIA_PLASMA_MEMBRANE_CELL_ADHESION_MOLECULES	0.976024284722133	0.966523213579655	0.974038788928191	0.969553811974317
GO_PHOSPHOLIPID_CATABOLIC_PROCESS	0.994760783925834	0.991966981180688	0.994976341270986	0.992262934095164
GO_REGULATION_OF_EXTRACELLULAR_MATRIX_DISASSEMBLY	0.995101094050057	0.993765032017662	0.994910220004239	0.994423729792065
GO_REGULATION_OF_PRI_MIRNA_TRANSCRIPTION_FROM_RNA_POLYMERASE_II_PROMOTER	0.994541619632886	0.993027713731227	0.994993284607149	0.994273937199745
GO_COLLECTING_DUCT_DEVELOPMENT	0.991521945358903	0.990593274468254	0.991081528645313	0.989545102900632
390637	0.996736213457545	0.995707770974127	0.997058258890083	0.995760738404893
GO_REGULATION_OF_TRIGLYCERIDE_BIOSYNTHETIC_PROCESS	0.9886715228006	0.987027347867249	0.987140071153939	0.988959962241036
GO_NEGATIVE_REGULATION_OF_CD4_POSITIVE_ALPHA_BETA_T_CELL_ACTIVATION	0.991420835046446	0.98864382723477	0.99135457358859	0.990082851726697
GO_HETEROCHROMATIN_ORGANIZATION	0.995543449410919	0.992953407600974	0.995335631474313	0.992761261439533
GO_RESPONSE_TO_MERCURY_ION	0.992860842938031	0.990935791148437	0.992001512304795	0.990401309004149
GO_REGULATION_OF_UBIQUITIN_PROTEIN_LIGASE_ACTIVITY	0.995165863905063	0.994957232886336	0.99540480318988	0.995525488952617
GO_NEUROMUSCULAR_SYNAPTIC_TRANSMISSION	0.991238779804017	0.990764790600399	0.991289055309401	0.990568538414942
GO_NEPHRON_TUBULE_FORMATION	0.9844980409003	0.98242784912767	0.984315735830764	0.98380715649209
GO_NEGATIVE_REGULATION_OF_CARDIAC_MUSCLE_TISSUE_DEVELOPMENT	0.986236481359677	0.985613139208975	0.986899389245804	0.986520040149831
GO_CEREBRAL_CORTEX_RADIALLY_ORIENTED_CELL_MIGRATION	0.992978176323352	0.991390127641358	0.993046849402781	0.991755745135987
GO_LYMPH_VESSEL_DEVELOPMENT	0.992829741187783	0.990652584753881	0.990947279743797	0.989944221771569
GO_POSITIVE_REGULATION_OF_EXTRINSIC_APOPTOTIC_SIGNALING_PATHWAY_VIA_DEATH_DOMAIN_RECEPTORS	0.986634344930414	0.983857527809835	0.98595927730649	0.984774842200445
GO_SNRNA_PROCESSING	0.99547070721889	0.994060929114994	0.995738135815581	0.994021087453823
GO_ATRIOVENTRICULAR_VALVE_DEVELOPMENT	0.991837120373125	0.990730440202489	0.991284097365856	0.991860133732729
GO_RRNA_MODIFICATION	0.990674893104972	0.98910147821678	0.991495882188135	0.989568198947036
GO_POSITIVE_REGULATION_OF_MONOOXYGENASE_ACTIVITY	0.995048962096132	0.993684818312251	0.99573806263322	0.993844228660101
GO_POSITIVE_REGULATION_OF_DENDRITIC_SPINE_MORPHOGENESIS	0.9947910994562	0.99306773160102	0.993834867143069	0.993206387886992
GO_MICROVILLUS_ORGANIZATION	0.993989451855326	0.993693617263935	0.994151631050173	0.99402994283152
GO_ADENOHYPOPHYSIS_DEVELOPMENT	0.989018119270816	0.984864107873633	0.988424209676723	0.984045332289603
GO_REGULATION_OF_T_HELPER_1_TYPE_IMMUNE_RESPONSE	0.980704059096778	0.979578322772336	0.980319816725537	0.978279443004759
GO_NEGATIVE_REGULATION_OF_GLUCONEOGENESIS	0.984158395678711	0.981336615231082	0.984850997686367	0.982287305019887
GO_REGULATION_OF_TRANSMISSION_OF_NERVE_IMPULSE	0.985635200604505	0.983602713397458	0.988326954982691	0.98611353977697
GO_NITRIC_OXIDE_MEDIATED_SIGNAL_TRANSDUCTION	0.988084353801645	0.980473156840464	0.988433175437112	0.984701450051974
GO_POSITIVE_REGULATION_OF_TYROSINE_PHOSPHORYLATION_OF_STAT5_PROTEIN	0.971853190033254	0.965309370640731	0.969529697445066	0.969618692472664
GO_NEGATIVE_REGULATION_OF_ENDOTHELIAL_CELL_APOPTOTIC_PROCESS	0.989887697229129	0.98851034957283	0.989604903914019	0.989173599767857
GO_ESTABLISHMENT_OF_MITOTIC_SPINDLE_LOCALIZATION	0.995422827339416	0.993394881487674	0.995054436111261	0.994219745771922
GO_REGULATION_OF_POSTTRANSCRIPTIONAL_GENE_SILENCING	0.987289763772882	0.985584688048794	0.990544793245634	0.983275768921051
GO_POST_ANAL_TAIL_MORPHOGENESIS	0.988725755565754	0.989362007328368	0.98879134333862	0.988597127148795
GO_CYTOLYSIS	0.993545019405546	0.992136229791638	0.994940778899344	0.992247906836038
GO_MAMMARY_GLAND_EPITHELIAL_CELL_PROLIFERATION	0.989698492250734	0.986092340319355	0.987866310352148	0.985259316467477
GO_DORSAL_SPINAL_CORD_DEVELOPMENT	0.985055480665127	0.980194684008291	0.985947167341507	0.981393543674362
GO_2_OXOGLUTARATE_METABOLIC_PROCESS	0.994434943095456	0.993800583903944	0.995836187017431	0.994924725917906
GO_TRYPTOPHAN_METABOLIC_PROCESS	0.992078655602836	0.993534925156096	0.99233934275598	0.993296578108094
GO_INOSITOL_PHOSPHATE_MEDIATED_SIGNALING	0.98870619489202	0.988826530154777	0.989141567443882	0.988363994712565
GO_NEGATIVE_REGULATION_OF_DNA_TEMPLATED_TRANSCRIPTION_ELONGATION	0.996183513611436	0.99467448581211	0.996527811846426	0.995037336400881
GO_NEGATIVE_REGULATION_OF_RECEPTOR_MEDIATED_ENDOCYTOSIS	0.995830260417647	0.994372596486058	0.996106450317137	0.994725037371252
GO_DNA_LIGATION	0.996087170044646	0.995299506884262	0.996693818046909	0.995741124024682
GO_REGULATION_OF_SPROUTING_ANGIOGENESIS	0.988769294331856	0.987790641184055	0.989316849670394	0.988784279245189
GO_REGULATION_OF_LIPOPROTEIN_PARTICLE_CLEARANCE	0.992284638787722	0.987145325689032	0.991589959014941	0.987713137816358
GO_NOTOCHORD_DEVELOPMENT	0.988978023059744	0.987713998372391	0.990011646104718	0.986727628492025
GO_DICARBOXYLIC_ACID_CATABOLIC_PROCESS	0.988983963062266	0.987221799056117	0.989096175691766	0.987735625076448
GO_NAD_BIOSYNTHETIC_PROCESS	0.995510135488198	0.993965138860742	0.995573319792272	0.993586073632639
GO_REGULATION_OF_SULFUR_METABOLIC_PROCESS	0.991436586791689	0.989912610724784	0.992861525012892	0.989714160408191
GO_NEGATIVE_REGULATION_OF_CALCIUM_MEDIATED_SIGNALING	0.991726042869862	0.990222206203511	0.992527197309907	0.991113871161454
GO_REGULATION_OF_TYROSINE_PHOSPHORYLATION_OF_STAT1_PROTEIN	0.989530360120557	0.987604047489313	0.989318124115169	0.98821408835263
GO_LYMPHOID_PROGENITOR_CELL_DIFFERENTIATION	0.991206712308895	0.990129901971073	0.991832166573319	0.990683179273009
GO_CELL_SURFACE_RECEPTOR_SIGNALING_PATHWAY_INVOLVED_IN_HEART_DEVELOPMENT	0.990889416220545	0.98946758065031	0.990729682100207	0.989972091082923
GO_PROTEIN_IMPORT_INTO_MITOCHONDRIAL_MATRIX	0.988345217852904	0.988173418945288	0.989937841059348	0.988098272653341
GO_CELLULAR_RESPONSE_TO_REACTIVE_NITROGEN_SPECIES	0.98889941924496	0.986596873877334	0.98697729109508	0.986679621694912
GO_POSITIVE_REGULATION_OF_VASCULAR_ENDOTHELIAL_GROWTH_FACTOR_RECEPTOR_SIGNALING_PATHWAY	0.995696291580403	0.994323299928269	0.995795516494552	0.995201079832613
GO_REGULATION_OF_CATECHOLAMINE_METABOLIC_PROCESS	0.991245077501101	0.984558492938574	0.991460156370377	0.985463029742115
GO_MELANOCYTE_DIFFERENTIATION	0.994408513613636	0.993253847314014	0.993610646560226	0.993878266493393
GO_DNA_DOUBLE_STRAND_BREAK_PROCESSING	0.996826108357551	0.995994478262238	0.996842989880741	0.996374329695898
GO_ESTABLISHMENT_OF_MITOCHONDRION_LOCALIZATION	0.995128353487781	0.992925262155512	0.996137683111879	0.993987318175309
GO_UBIQUITIN_DEPENDENT_PROTEIN_CATABOLIC_PROCESS_VIA_THE_MULTIVESICULAR_BODY_SORTING_PATHWAY	0.994757833452	0.992533209219498	0.995007465588137	0.993204901249576
GO_VENTRICULAR_TRABECULA_MYOCARDIUM_MORPHOGENESIS	0.994605970187243	0.993262776547412	0.993955813865709	0.993729412576702
GO_RESPONSE_TO_ETHER	0.983467724213858	0.979995732337203	0.981891897232176	0.980980430407977
GO_POSITIVE_REGULATION_OF_TRANSCRIPTION_FROM_RNA_POLYMERASE_II_PROMOTER_INVOLVED_IN_CELLULAR_RESPONSE_TO_CHEMICAL_STIMULUS	0.993779983480332	0.992410302146394	0.99332162032157	0.992819126076636
GO_POSITIVE_REGULATION_OF_LAMELLIPODIUM_ORGANIZATION	0.995585010373867	0.995006123954791	0.995525881355976	0.994776291929052
GO_REGULATION_OF_BLOOD_VOLUME_BY_RENIN_ANGIOTENSIN	0.989621062203726	0.98696869605795	0.99126117992561	0.990353323712529
GO_VENOUS_BLOOD_VESSEL_DEVELOPMENT	0.992698423403769	0.990558058001195	0.991316843952116	0.990292348007703
GO_PROSTANOID_METABOLIC_PROCESS	0.989686611299174	0.991688239862421	0.989859712932589	0.990843566999601
GO_MEMBRANE_REPOLARIZATION	0.993196984436697	0.99227374938927	0.993963693362252	0.992685818769777
GO_CEREBELLAR_PURKINJE_CELL_LAYER_MORPHOGENESIS	0.990027509971392	0.984892694969232	0.99009633583856	0.987767515209897
GO_PHOSPHATIDYLETHANOLAMINE_ACYL_CHAIN_REMODELING	0.978168811370022	0.973512843871402	0.97865959130424	0.974052478454171
GO_RESPONSE_TO_GONADOTROPIN	0.98409662575641	0.985530659897675	0.983123347070151	0.987130833560097
GO_RESPONSE_TO_COBALT_ION	0.99638116553641	0.996428372755166	0.995826375399212	0.995727275290578
GO_NEUROTROPHIN_TRK_RECEPTOR_SIGNALING_PATHWAY	0.99405954790402	0.992905109808088	0.994607222228586	0.992094078142981
GO_REGULATION_OF_PLATELET_DERIVED_GROWTH_FACTOR_RECEPTOR_SIGNALING_PATHWAY	0.991983161880641	0.991480286659702	0.992307518879667	0.991219629446273
GO_RESPONSE_TO_FOLIC_ACID	0.991674042779018	0.990241008642344	0.992341698601881	0.99079703425225
GO_GROWTH_PLATE_CARTILAGE_DEVELOPMENT	0.987781049812274	0.984143808969641	0.988355978146575	0.987097062045158
5139	0.992666389305115	0.992531011022063	0.991993781899428	0.993538132775712
GO_NEGATIVE_REGULATION_OF_REACTIVE_OXYGEN_SPECIES_BIOSYNTHETIC_PROCESS	0.993594983069032	0.990230998332017	0.993592516012467	0.991596839981112
GO_REGULATION_OF_ARF_PROTEIN_SIGNAL_TRANSDUCTION	0.990023437280721	0.989360171231864	0.990621431411311	0.990390018674574
GO_POSITIVE_REGULATION_OF_ORGANIC_ACID_TRANSPORT	0.986845905101212	0.983057431339213	0.987930495599688	0.985340852483796
GO_ACTIVATION_OF_TRANSMEMBRANE_RECEPTOR_PROTEIN_TYROSINE_KINASE_ACTIVITY	0.983632934567369	0.980571976677267	0.979817104149082	0.981471872641168
GO_PHOSPHATIDYLCHOLINE_ACYL_CHAIN_REMODELING	0.98080931829913	0.977166761315461	0.980428373439294	0.976093309726875
GO_MATING_BEHAVIOR	0.987519230012052	0.98516788206949	0.985525718694937	0.984013817465008
GO_REGULATION_OF_PROTEIN_POLYUBIQUITINATION	0.99543404867919	0.993347306326997	0.995286686460127	0.994238277463176
GO_INACTIVATION_OF_MAPK_ACTIVITY	0.988828871590997	0.986875846599333	0.987523260821849	0.988371931655059
GO_PEPTIDYL_ARGININE_METHYLATION	0.995561220569541	0.994341357287438	0.996048962757181	0.99457936812522
GO_NEGATIVE_REGULATION_OF_OXIDATIVE_STRESS_INDUCED_INTRINSIC_APOPTOTIC_SIGNALING_PATHWAY	0.993342596620555	0.992576406917871	0.993176456587106	0.992175334968287
GO_HISTONE_PHOSPHORYLATION	0.991686875014615	0.989943549207075	0.992063366334984	0.991518249706348
GO_NEGATIVE_REGULATION_OF_NECROTIC_CELL_DEATH	0.992491343153449	0.992220775019255	0.991933023950897	0.993295989467452
55022	0.995342027188731	0.992467143508452	0.995296609941087	0.992953770186198
GO_REGULATION_OF_STRIATED_MUSCLE_CELL_APOPTOTIC_PROCESS	0.993094483118871	0.991052566047216	0.99257141686153	0.991282048454927
GO_STRIATED_MUSCLE_ADAPTATION	0.987714259737168	0.985480906951651	0.98857550999404	0.985596511096039
GO_PROSTATE_GLANDULAR_ACINUS_DEVELOPMENT	0.988965429907351	0.983343445409805	0.991368787872536	0.985343885182135
754	0.99539218515613	0.993274511737275	0.994866183935764	0.992834321312067
GO_PEPTIDE_CATABOLIC_PROCESS	0.99706352508737	0.995978107542661	0.997114606701679	0.996191724277446
GO_REGULATION_OF_MHC_CLASS_II_BIOSYNTHETIC_PROCESS	0.994024475180529	0.992217644235726	0.994044365239605	0.993053000382393
GO_RAC_PROTEIN_SIGNAL_TRANSDUCTION	0.993450529113492	0.99408318184788	0.992812577359824	0.994533093187682
GO_NEGATIVE_REGULATION_OF_POTASSIUM_ION_TRANSMEMBRANE_TRANSPORT	0.987354605364001	0.98827494958027	0.98669395817241	0.98977869012342
GO_REGULATION_OF_VIRAL_ENTRY_INTO_HOST_CELL	0.988481469829095	0.98564261705296	0.990408478650235	0.987596579892979
GO_NEURONAL_ACTION_POTENTIAL	0.992412175120125	0.990083184326853	0.99277724616497	0.990648503067798
GO_RETROGRADE_TRANSPORT_VESICLE_RECYCLING_WITHIN_GOLGI	0.993458501822504	0.994448429285542	0.993564762618281	0.994664143962869
GO_POSITIVE_REGULATION_OF_INTERLEUKIN_10_PRODUCTION	0.989277494524639	0.987031326625377	0.988727326737824	0.987056153967581
GO_PARASYMPATHETIC_NERVOUS_SYSTEM_DEVELOPMENT	0.99027581640192	0.985754240190667	0.990286519700363	0.986757982543447
GO_BASEMENT_MEMBRANE_ORGANIZATION	0.997224607824426	0.995410223986534	0.997509460195391	0.99595713865936
GO_NEGATIVE_REGULATION_OF_VIRAL_RELEASE_FROM_HOST_CELL	0.992383751669189	0.989018409925178	0.992259135826731	0.990768181011401
GO_SERTOLI_CELL_DIFFERENTIATION	0.992165002911305	0.991449529073903	0.993369950309785	0.992664874394936
GO_NEGATIVE_REGULATION_OF_CALCIUM_ION_TRANSMEMBRANE_TRANSPORT	0.989604178735067	0.98810688603797	0.990587743998132	0.989248202948227
GO_VENTRICULAR_CARDIAC_MUSCLE_CELL_DEVELOPMENT	0.995019881571617	0.993440830796857	0.995026890598323	0.994105299184011
27342	0.986372548677456	0.978803283584629	0.985672934223768	0.981714597852859
GO_OLFACTORY_BULB_INTERNEURON_DEVELOPMENT	0.997051553175401	0.995725371404819	0.997312195300131	0.996499765475306
GO_FEMALE_GENITALIA_DEVELOPMENT	0.990522849953984	0.989150438458249	0.990516951393762	0.990347288098786
GO_NEUROBLAST_PROLIFERATION	0.992988530782924	0.988616344926319	0.993027607708785	0.989078212988061
GO_ERYTHROSE_4_PHOSPHATE_PHOSPHOENOLPYRUVATE_FAMILY_AMINO_ACID_METABOLIC_PROCESS	0.997665496335618	0.99704845370764	0.99796194973129	0.997638606498721
GO_MIDGUT_DEVELOPMENT	0.990013263638294	0.98807569664651	0.991212838483819	0.989517716749901
GO_MITOCHONDRION_DISTRIBUTION	0.987339622095679	0.984076159657371	0.986761284311661	0.985012296394158
GO_PEPTIDYL_METHIONINE_MODIFICATION	0.996711608832295	0.99583421551973	0.996189935506399	0.995874903382344
GO_IMMUNOLOGICAL_SYNAPSE_FORMATION	0.992252220018814	0.993805105688843	0.991996034747838	0.992123258409729
GO_NUCLEOTIDE_SUGAR_BIOSYNTHETIC_PROCESS	0.992543558174855	0.991727270653536	0.990622274086174	0.992139078710044
GO_LEUKOCYTE_MIGRATION_INVOLVED_IN_INFLAMMATORY_RESPONSE	0.978069772606024	0.977624292316018	0.976738854017854	0.977084275050773
GO_OSTEOCLAST_DIFFERENTIATION	0.993254984851282	0.991387968970388	0.993355838613059	0.99252566722586
GO_DEFINITIVE_HEMOPOIESIS	0.996035596894784	0.993799658221797	0.997083917046801	0.995396986891764
GO_RENAL_FILTRATION	0.997225961125351	0.996113924222054	0.997287153718194	0.99680738481309
GO_ATRIOVENTRICULAR_VALVE_MORPHOGENESIS	0.991886879213967	0.990446007934086	0.99138726453722	0.990791490954347
GO_AORTA_MORPHOGENESIS	0.98790579779259	0.985773017303196	0.987736902022947	0.985608190681242
GO_PROTEIN_INSERTION_INTO_MEMBRANE	0.983748477172904	0.985110561426847	0.985597049755893	0.984361111091477
GO_POSITIVE_REGULATION_OF_NATURAL_KILLER_CELL_MEDIATED_IMMUNITY	0.990367263234798	0.990516429962486	0.991677086033089	0.990398617958548
GO_EPOXYGENASE_P450_PATHWAY	0.990578774969089	0.990085176784307	0.988820832893106	0.989131910794141
GO_MAMMARY_GLAND_DUCT_MORPHOGENESIS	0.993476698320427	0.992374337246945	0.993644523747759	0.992802877839382
GO_NEGATIVE_REGULATION_OF_ESTABLISHMENT_OF_PROTEIN_LOCALIZATION_TO_PLASMA_MEMBRANE	0.995897373587139	0.99465372076645	0.9969906070119	0.995444322215466
GO_AMINO_ACID_IMPORT	0.994810914780892	0.995353309705917	0.995155254250521	0.994891299022401
GO_IMP_BIOSYNTHETIC_PROCESS	0.992988704644218	0.985696247319761	0.993091014299722	0.987552073898211
GO_POSITIVE_REGULATION_OF_CELL_CYCLE_G1_S_PHASE_TRANSITION	0.994901324548234	0.993320874312478	0.994432300521789	0.99279507623168
GO_LYMPHOCYTE_APOPTOTIC_PROCESS	0.978414967373641	0.981104439370537	0.973480799809712	0.975906407512944
GO_REGULATION_OF_INTERFERON_ALPHA_PRODUCTION	0.990225730194688	0.988535298786118	0.991086683225491	0.990063595633541
GO_NEGATIVE_REGULATION_OF_INTERLEUKIN_17_PRODUCTION	0.985394511166376	0.985230130422393	0.987909654796637	0.982706986207596
GO_PROTEIN_HYDROXYLATION	0.996522379309394	0.996118157997115	0.997229399839039	0.995634549491491
GO_REGULATION_OF_RESPONSE_TO_TUMOR_CELL	0.991333286083092	0.986107310523793	0.990773214082612	0.988852572786736
GO_RESPONSE_TO_ISOQUINOLINE_ALKALOID	0.991284546176209	0.986825071041233	0.991885989020733	0.987781649467395
GO_ENDOTHELIAL_TUBE_MORPHOGENESIS	0.993330696264658	0.991496551905789	0.993116694552632	0.992862084459253
GO_CELLULAR_RESPONSE_TO_DEXAMETHASONE_STIMULUS	0.989952960959281	0.987829137956132	0.989474148997452	0.988978271249098
GO_RUFFLE_ORGANIZATION	0.995469837224136	0.995341210816938	0.995935204546818	0.995511173449671
GO_MUSCLE_CELL_MIGRATION	0.992923662377371	0.991856994277973	0.993937053876321	0.992493501790593
GO_BRANCHING_INVOLVED_IN_SALIVARY_GLAND_MORPHOGENESIS	0.994219785726326	0.990448483612132	0.994888755715804	0.992190689406387
3166	0.974420587174138	0.966071080530981	0.971625833489182	0.967463091164464
GO_ADAPTATION_OF_SIGNALING_PATHWAY	0.987035471594862	0.98574647735802	0.986520921849894	0.98761099152482
GO_TRANSCYTOSIS	0.992509616044409	0.991976846100168	0.9930373784019	0.992060629280436
GO_EPITHELIAL_CELL_MATURATION	0.983845108260172	0.978552289498979	0.987903553852539	0.982222763300448
GO_NEGATIVE_REGULATION_OF_GENE_SILENCING	0.987017347857886	0.9825554951014	0.987683203029845	0.983808414706972
GO_REGULATION_OF_MEMBRANE_REPOLARIZATION	0.993189164954666	0.990754415341999	0.994086899382964	0.992288482331566
121504	0.987196564243467	0.985556170043966	0.986277622195145	0.986363180576781
GO_PEPTIDYL_LYSINE_DIMETHYLATION	0.994392303620945	0.994991802898268	0.993552402557687	0.994591291534612
GO_PROTEIN_IMPORT_INTO_PEROXISOME_MATRIX	0.99136184209445	0.987703613592938	0.989827080557343	0.988400147693767
GO_ESTABLISHMENT_OF_PROTEIN_LOCALIZATION_TO_GOLGI	0.992143923994323	0.991452564089261	0.991427937258677	0.99129524707231
GO_POSITIVE_REGULATION_OF_POTASSIUM_ION_TRANSMEMBRANE_TRANSPORT	0.994129158508394	0.992697659899504	0.99465501113756	0.993875790696995
GO_NEGATIVE_REGULATION_OF_CELL_KILLING	0.99674419159415	0.996244582999478	0.997074017026612	0.99681554507827
GO_POSITIVE_REGULATION_OF_MONOCYTE_CHEMOTAXIS	0.977019152538119	0.964291557864243	0.976367855368857	0.969301893116237
GO_AXIS_ELONGATION	0.991304420429041	0.99055226866361	0.989597754092581	0.991700354471705
5691	0.993519402557221	0.992308161250276	0.99333304184445	0.992903713520408
55626	0.992787726366306	0.989574452683079	0.99403826845163	0.988829780369957
GO_POSITIVE_REGULATION_OF_RECEPTOR_RECYCLING	0.993462510733476	0.991265845381141	0.989794337156184	0.986665802622321
GO_RESPONSE_TO_MISFOLDED_PROTEIN	0.995750776034447	0.995460781651758	0.995997176648973	0.995410409856748
2100	0.991954607866643	0.989301888342066	0.990942168079019	0.989952716622908
GO_RIBONUCLEOSIDE_CATABOLIC_PROCESS	0.984446358284802	0.981030115135932	0.983508792154432	0.98170924962496
GO_POSITIVE_REGULATION_OF_CHONDROCYTE_DIFFERENTIATION	0.984918557085982	0.98415938360648	0.983816886239162	0.983928025876577
GO_REGULATION_OF_CELL_PROJECTION_SIZE	0.994133544633025	0.992944951977953	0.993549215809265	0.992606380018616
GO_NEGATIVE_REGULATION_OF_RYANODINE_SENSITIVE_CALCIUM_RELEASE_CHANNEL_ACTIVITY	0.996081852379299	0.99434910856947	0.996055862848857	0.995172499113951
GO_POSITIVE_REGULATION_OF_NITRIC_OXIDE_SYNTHASE_ACTIVITY	0.995009361634287	0.993773514754065	0.996177132292123	0.994301240857429
GO_MYELOID_DENDRITIC_CELL_ACTIVATION	0.989031208800048	0.981872861417889	0.989983554494364	0.983577885629033
GO_MESODERMAL_CELL_FATE_COMMITMENT	0.991088433945498	0.988983872165601	0.992129993197068	0.98989844560244
GO_UTP_METABOLIC_PROCESS	0.997384311236203	0.993506498897616	0.997402096574192	0.994072497580185
23011	0.992440660301878	0.989386230831276	0.993719426054507	0.991340924288249
GO_RIBOSOMAL_SMALL_SUBUNIT_ASSEMBLY	0.991507947246492	0.991394544218217	0.990342529526837	0.992372802694196
GO_REGULATION_OF_ACTIVIN_RECEPTOR_SIGNALING_PATHWAY	0.984604987113737	0.985695536918003	0.984669937321657	0.986246387850167
GO_PENTOSE_METABOLIC_PROCESS	0.993146886549043	0.994613343634265	0.993228465075523	0.993989010578007
GO_BRANCHING_INVOLVED_IN_MAMMARY_GLAND_DUCT_MORPHOGENESIS	0.993444831131144	0.992984513604008	0.994503504754828	0.993623700931273
GO_ALKALOID_METABOLIC_PROCESS	0.993083983990163	0.991044029881856	0.994061426753222	0.993358354962108
GO_POSITIVE_REGULATION_OF_OXIDATIVE_STRESS_INDUCED_CELL_DEATH	0.978730014374348	0.975196507501495	0.976452671907908	0.977784938198883
GO_POSITIVE_REGULATION_OF_MYELOID_LEUKOCYTE_MEDIATED_IMMUNITY	0.986264744966226	0.983972034585154	0.988089249063194	0.986109353825627
GO_RRNA_CONTAINING_RIBONUCLEOPROTEIN_COMPLEX_EXPORT_FROM_NUCLEUS	0.997185280538782	0.996703471788358	0.998041695920428	0.996832695654032
GO_MITOTIC_SISTER_CHROMATID_COHESION	0.989070730836711	0.991469449274571	0.988990455729613	0.992743064758903
[truncated: 965 more rows]
