# Supplementary material for: Pathway-Based Drug Response Prediction Using Similarity Identification in Gene Expression
Source: Front Genet. 2020 Sep 9;11:1016. doi: 10.3389/fgene.2020.01016 (PMC7509171; doi:10.3389/fgene.2020.01016)
Supplement: Supplementary file 2 [file Data_Sheet_2.ZIP › TSCs_PathwaySetGO_10To30_TRASTUZUMABALONE_ERPOSITIVE_Bootstrap.csv]

	sensitive-to-resistant	resistant-to-resistant	sensitive-to-sensitive	resistant-to-sensitive
GO_DNA_DEPENDENT_DNA_REPLICATION_MAINTENANCE_OF_FIDELITY	0.995316810543434	0.994497719364834	0.994791767188378	0.994743556223369
GO_PHOSPHATIDYLSERINE_ACYL_CHAIN_REMODELING	0.983678763030654	0.978809227669584	0.97545642910046	0.976758019162999
GO_CELLULAR_RESPONSE_TO_LIPOPROTEIN_PARTICLE_STIMULUS	0.990522964085582	0.99116496907771	0.991416791407908	0.990797081707671
GO_REGULATION_OF_NLRP3_INFLAMMASOME_COMPLEX_ASSEMBLY	0.996717117366837	0.993685036034055	0.993581051487444	0.992997500854018
GO_REGULATION_OF_T_CELL_RECEPTOR_SIGNALING_PATHWAY	0.990003815144647	0.99122285725744	0.991187521070251	0.99026378611257
GO_CARDIAC_MUSCLE_ADAPTATION	0.986867449889006	0.985328662729598	0.98787630026329	0.984189889945118
GO_APICAL_PROTEIN_LOCALIZATION	0.995326886145698	0.994955731774871	0.993970809473736	0.995272171320692
GO_POSITIVE_REGULATION_OF_PROTEIN_MATURATION	0.9951859055776	0.995547674723485	0.994635300909688	0.995362672785053
GO_RNA_DEPENDENT_DNA_BIOSYNTHETIC_PROCESS	0.992189569845115	0.989714583426809	0.99251815159726	0.990844553740918
GO_REGULATION_OF_B_CELL_RECEPTOR_SIGNALING_PATHWAY	0.993522768803831	0.98998201344524	0.991530513411795	0.991317564149514
GO_REGULATION_OF_RESPIRATORY_BURST	0.985739654827074	0.98442216650991	0.990149435827367	0.984761397133678
GO_G_PROTEIN_COUPLED_RECEPTOR_INTERNALIZATION	0.99147135424654	0.991602325480838	0.990977239266428	0.994056646845519
GO_REGULATION_OF_GOLGI_ORGANIZATION	0.981427577810084	0.979055034581154	0.980247643777359	0.979219363756985
GO_POSITIVE_REGULATION_OF_MYOTUBE_DIFFERENTIATION	0.982086843327569	0.982859062222631	0.983479598888559	0.982473946294785
GO_NEGATIVE_REGULATION_OF_KIDNEY_DEVELOPMENT	0.987755715544116	0.988242375642012	0.98853066974823	0.990323788480567
GO_REGULATION_OF_HEPATOCYTE_PROLIFERATION	0.991403765383549	0.988729724195599	0.98742996650571	0.990436073548451
GO_ACYLGLYCEROL_HOMEOSTASIS	0.992022737827118	0.988374178202962	0.992974733068509	0.989913558558554
GO_NEGATIVE_REGULATION_OF_PHOSPHOPROTEIN_PHOSPHATASE_ACTIVITY	0.995280237222683	0.994842471556468	0.996081019915835	0.99554273937249
GO_HEMOGLOBIN_METABOLIC_PROCESS	0.977935552025724	0.976241362420022	0.971907340456993	0.973957928134875
GO_REGULATION_OF_MITOCHONDRIAL_DEPOLARIZATION	0.989335091560036	0.990332869660563	0.989520564905325	0.990114565881786
GO_ESTABLISHMENT_OF_SPINDLE_ORIENTATION	0.994237239773509	0.991126984581785	0.99454161108378	0.992047877286926
GO_METANEPHRIC_NEPHRON_MORPHOGENESIS	0.97973474668581	0.981492244177164	0.973948087589188	0.977339215647245
GO_GLYCERALDEHYDE_3_PHOSPHATE_METABOLIC_PROCESS	0.995312151653327	0.994536089990203	0.9952750693549	0.994252353723927
GO_RESPONSE_TO_UV_C	0.98904275965184	0.986686309821784	0.990879504831872	0.987349996813493
GO_DENTATE_GYRUS_DEVELOPMENT	0.986081895478889	0.984695741108644	0.983680338063844	0.986863843891818
GO_ESTABLISHMENT_OR_MAINTENANCE_OF_TRANSMEMBRANE_ELECTROCHEMICAL_GRADIENT	0.995362218269465	0.995012852877961	0.9951835854775	0.995943932011229
GO_N_TERMINAL_PROTEIN_AMINO_ACID_ACETYLATION	0.98755471796168	0.985984199833679	0.988847205639337	0.98538285100385
GO_NEURONAL_STEM_CELL_DIVISION	0.997059175807526	0.995268854956947	0.997949899577933	0.995480287378896
GO_CERAMIDE_CATABOLIC_PROCESS	0.996500465677867	0.996869222790141	0.996382981073768	0.995603334091108
GO_POSITIVE_REGULATION_OF_SYNAPTIC_TRANSMISSION_GLUTAMATERGIC	0.991562078234476	0.994139499580414	0.991190243918704	0.99450225645466
GO_NEGATIVE_REGULATION_OF_DENDRITIC_SPINE_DEVELOPMENT	0.996544585268274	0.994832773945328	0.993453271706797	0.994483275266567
GO_MODULATION_OF_GROWTH_OF_SYMBIONT_INVOLVED_IN_INTERACTION_WITH_HOST	0.985711350222702	0.978217927114768	0.986581678208352	0.979394024452354
GO_ETHER_METABOLIC_PROCESS	0.985319639081582	0.983097791668781	0.984839923240809	0.982662184454052
GO_CYTOKINE_METABOLIC_PROCESS	0.987415758023286	0.982450866610271	0.992110187448341	0.982810891821313
GO_ANTEROGRADE_AXONAL_TRANSPORT	0.993411912858586	0.991636672733582	0.995566485439196	0.992522506931608
GO_SODIUM_INDEPENDENT_ORGANIC_ANION_TRANSPORT	0.980448996351994	0.979348269973405	0.976830711666363	0.981914641293661
GO_N_GLYCAN_PROCESSING	0.99031238038858	0.988177796995257	0.98792773222936	0.988226176276373
GO_INORGANIC_ION_IMPORT_INTO_CELL	0.995114666801094	0.993764203967697	0.992337929004473	0.993209456452062
GO_ENDOPLASMIC_RETICULUM_TO_CYTOSOL_TRANSPORT	0.993876340887489	0.991823342303581	0.994917183395537	0.993903606084161
GO_G_PROTEIN_COUPLED_PURINERGIC_RECEPTOR_SIGNALING_PATHWAY	0.978392270278937	0.982472678160465	0.983051334881946	0.982855314365861
GO_OLFACTORY_BULB_INTERNEURON_DIFFERENTIATION	0.995346575574185	0.991522108690305	0.995102332270857	0.992349142386662
GO_POSITIVE_REGULATION_OF_G_PROTEIN_COUPLED_RECEPTOR_PROTEIN_SIGNALING_PATHWAY	0.980444172994797	0.985171339431893	0.974120097207675	0.986379353906748
GO_ATTACHMENT_OF_SPINDLE_MICROTUBULES_TO_KINETOCHORE	0.991557066538193	0.990023046263487	0.991576521316821	0.992063175008795
GO_POSITIVE_REGULATION_OF_TYROSINE_PHOSPHORYLATION_OF_STAT1_PROTEIN	0.994901770978126	0.992473148935005	0.994207154536477	0.992878093909167
GO_REGULATION_OF_CELL_CYCLE_CHECKPOINT	0.992316335363599	0.993208568199635	0.988951637359619	0.991949303316816
GO_NEGATIVE_REGULATION_OF_TRANSCRIPTION_REGULATORY_REGION_DNA_BINDING	0.969242064462062	0.957476881173587	0.976222893417188	0.959674943077745
GO_POSITIVE_REGULATION_OF_METANEPHROS_DEVELOPMENT	0.977054056214161	0.985181683547026	0.979462883445607	0.984246181261412
GO_POSITIVE_REGULATION_OF_LYMPHOCYTE_APOPTOTIC_PROCESS	0.991472895370584	0.99021660660785	0.992967037866631	0.991801346374868
GO_GLUTAMATE_SECRETION	0.992940526581188	0.991742315941699	0.992311406558661	0.99189640610741
GO_REGULATION_OF_NFAT_PROTEIN_IMPORT_INTO_NUCLEUS	0.992802922552632	0.991124032138637	0.993964670105598	0.99137293255122
GO_REGULATION_OF_VASCULOGENESIS	0.988590533394319	0.987959661249395	0.991783373330131	0.988932588298691
GO_LENS_FIBER_CELL_DIFFERENTIATION	0.990270715056372	0.989902623915115	0.989733047031435	0.990374039768312
GO_EMBRYONIC_HEMOPOIESIS	0.994212468512328	0.992359437370689	0.994604728904803	0.992812218603621
GO_PROTEIN_EXPORT_FROM_NUCLEUS	0.993425388783416	0.994748208382743	0.993880698693937	0.994012893810011
GO_POSITIVE_REGULATION_OF_SEQUESTERING_OF_CALCIUM_ION	0.994101989073582	0.99409722709683	0.993924747098958	0.994063063741755
GO_SECONDARY_METABOLITE_BIOSYNTHETIC_PROCESS	0.993068217056976	0.992209436144457	0.993513972778827	0.993059286991227
GO_CELL_MIGRATION_INVOLVED_IN_HEART_DEVELOPMENT	0.97524347884234	0.97098899208611	0.984377183150738	0.970257462647579
GO_PROTEIN_LOCALIZATION_TO_CYTOSKELETON	0.99266153044984	0.994021200198188	0.990212734028869	0.994778651853896
GO_NUCLEAR_ENVELOPE_REASSEMBLY	0.995034408339456	0.994273642090871	0.994536654362535	0.994672357610768
GO_INTRINSIC_APOPTOTIC_SIGNALING_PATHWAY_IN_RESPONSE_TO_DNA_DAMAGE_BY_P53_CLASS_MEDIATOR	0.991352405976761	0.991052251030348	0.9932227227116	0.992074063379517
116519	0.987052264034765	0.986479437080188	0.983635836560461	0.985696161655888
GO_NCRNA_CATABOLIC_PROCESS	0.991532324881647	0.991813873098062	0.991080362683256	0.991855061341486
GO_GLUTAMINE_FAMILY_AMINO_ACID_BIOSYNTHETIC_PROCESS	0.99120382281672	0.986778316489388	0.990301157408686	0.986998193510444
GO_REGULATION_OF_TELOMERASE_RNA_LOCALIZATION_TO_CAJAL_BODY	0.997441920127804	0.995693780759045	0.997935183940165	0.9954987792401
GO_BUNDLE_OF_HIS_CELL_TO_PURKINJE_MYOCYTE_COMMUNICATION	0.991554494908633	0.98942124664222	0.990320095894039	0.989651059374167
GO_REGULATION_OF_CELL_MATURATION	0.98596066144033	0.985314691122583	0.983952584693196	0.985754539054269
55558	0.985019912579874	0.985969565370761	0.991384498998232	0.983466994929899
GO_REGULATION_OF_CYTOKINE_PRODUCTION_INVOLVED_IN_INFLAMMATORY_RESPONSE	0.981679795199573	0.980737442815384	0.984701598092744	0.982443534482168
GO_URETER_DEVELOPMENT	0.98857228634926	0.985772742313499	0.99273915081202	0.981888471060796
GO_POSITIVE_REGULATION_OF_DNA_DAMAGE_RESPONSE_SIGNAL_TRANSDUCTION_BY_P53_CLASS_MEDIATOR	0.989914209937772	0.98737743691728	0.9926037339763	0.987932847460434
GO_REGULATION_OF_COLLATERAL_SPROUTING	0.98463736656271	0.983956911192206	0.992627925367691	0.984984784527878
GO_ESTABLISHMENT_OR_MAINTENANCE_OF_MONOPOLAR_CELL_POLARITY	0.988213949764002	0.986350600382484	0.988312643263395	0.987571046318076
GO_REGULATION_OF_INTERLEUKIN_5_PRODUCTION	0.981579839679559	0.977684230228192	0.983624937545181	0.981490280968397
GO_PINOCYTOSIS	0.98589658212527	0.981409878627745	0.983369880681674	0.984778292133503
GO_PHOSPHATIDYLETHANOLAMINE_METABOLIC_PROCESS	0.995634897968648	0.995056888232933	0.996253671412916	0.994926149474848
GO_G_PROTEIN_COUPLED_PURINERGIC_NUCLEOTIDE_RECEPTOR_SIGNALING_PATHWAY	0.969073498124812	0.96927052426751	0.967759569341459	0.973085606631034
GO_CELLULAR_RESPONSE_TO_VIRUS	0.992071157998369	0.987960644261957	0.99411554481295	0.98863837727276
GO_CYTOPLASMIC_MRNA_PROCESSING_BODY_ASSEMBLY	0.993678434899508	0.995905749700251	0.992647279131216	0.992314669609288
GO_NATURAL_KILLER_CELL_DIFFERENTIATION	0.988293029062157	0.986771846392557	0.990149915508609	0.987396137002724
GO_BONE_TRABECULA_MORPHOGENESIS	0.992002283724695	0.99390717913128	0.994273810526839	0.991619413669445
GO_REGULATION_OF_INFLAMMATORY_RESPONSE_TO_ANTIGENIC_STIMULUS	0.989495926191261	0.985807691358426	0.990098959406271	0.987310517155558
GO_NEGATIVE_REGULATION_OF_PROTEIN_AUTOPHOSPHORYLATION	0.984935735346295	0.981901929488591	0.986389043616897	0.985268047493935
53339	0.994425268976766	0.99244209458795	0.994357365694692	0.992922366047927
GO_REGULATION_OF_ICOSANOID_SECRETION	0.987409749018292	0.987772657056693	0.986108609828338	0.986457268320676
GO_POSITIVE_REGULATION_OF_MITOCHONDRIAL_FISSION	0.991744669045612	0.990812098684617	0.991035248502951	0.990532050593857
GO_EPIDERMIS_MORPHOGENESIS	0.967642140154167	0.970001649672147	0.972675454475996	0.967133180474033
GO_PURINE_DEOXYRIBONUCLEOTIDE_METABOLIC_PROCESS	0.986014642886869	0.987431416312555	0.991449596073523	0.987251144073335
GO_DISRUPTION_OF_CELLS_OF_OTHER_ORGANISM	0.985503297425209	0.986077764128413	0.984284430186723	0.98243285821298
GO_PIGMENT_GRANULE_LOCALIZATION	0.993811265811703	0.9934732582599	0.993081623595408	0.994242321200402
GO_VASCULAR_ENDOTHELIAL_GROWTH_FACTOR_SIGNALING_PATHWAY	0.992895633095909	0.992114167102739	0.993784953869869	0.992465626262033
GO_SKELETAL_MUSCLE_TISSUE_REGENERATION	0.988917902411811	0.988622876000737	0.988139934208858	0.987502191305569
GO_REGULATION_OF_SYSTEMIC_ARTERIAL_BLOOD_PRESSURE_BY_CIRCULATORY_RENIN_ANGIOTENSIN	0.99306268035937	0.991034594628858	0.995290248930364	0.992971041339132
23076	0.994660243311678	0.99462421128669	0.994870756228924	0.994796458664496
GO_B_CELL_HOMEOSTASIS	0.993191344868895	0.98988326138308	0.993723798193141	0.990771503460575
GO_POSITIVE_REGULATION_OF_CALCIUM_ION_DEPENDENT_EXOCYTOSIS	0.989249774765183	0.989205559585905	0.988762347634331	0.989347731304358
GO_MRNA_SPLICE_SITE_SELECTION	0.995346387018196	0.993297661468358	0.995291990561402	0.993776519416541
GO_REGULATION_OF_TRANSLATION_IN_RESPONSE_TO_STRESS	0.991360334400828	0.990886315962709	0.991007200656694	0.991697065202314
GO_POSITIVE_REGULATION_OF_ERYTHROCYTE_DIFFERENTIATION	0.987571508883939	0.982655425698909	0.985769469845651	0.985453986218738
GO_DENDRITIC_CELL_MIGRATION	0.985676171009692	0.979386734772292	0.985996971822294	0.980902977789656
GO_SENSORY_PERCEPTION_OF_TEMPERATURE_STIMULUS	0.990216314195451	0.992566818671614	0.993539105712539	0.991989002889209
GO_POSITIVE_REGULATION_OF_MACROPHAGE_ACTIVATION	0.994880214646709	0.992143733209102	0.995295817186013	0.994083653939321
1435	0.989745674108427	0.991362686617411	0.98699800104419	0.990620862784864
GO_OUTFLOW_TRACT_SEPTUM_MORPHOGENESIS	0.990805687962675	0.990419577917635	0.990511421556272	0.989937486460292
GO_REGULATION_OF_MAMMARY_GLAND_EPITHELIAL_CELL_PROLIFERATION	0.992079011750876	0.990478347301743	0.993175987785277	0.988677049442842
GO_CELLULAR_RESPONSE_TO_EPIDERMAL_GROWTH_FACTOR_STIMULUS	0.992735335066114	0.990554947091494	0.994528157590245	0.990863664637085
GO_LEUKOCYTE_DEGRANULATION	0.986813590589949	0.984653663391273	0.989040664221148	0.985062561604815
796	0.979499169290261	0.979906765804555	0.980532407136759	0.981978251312153
GO_NEGATIVE_REGULATION_OF_TELOMERE_MAINTENANCE_VIA_TELOMERASE	0.995377793300651	0.996070161237687	0.994889071737092	0.996581648538521
GO_REGULATION_OF_T_CELL_CHEMOTAXIS	0.96451267859437	0.965299920759954	0.961585423810251	0.968437380856238
GO_REGULATION_OF_ESTABLISHMENT_OF_PLANAR_POLARITY_INVOLVED_IN_NEURAL_TUBE_CLOSURE	0.985253871857849	0.980336735135594	0.989042475668645	0.983255172611328
GO_REGULATION_OF_CHOLESTEROL_HOMEOSTASIS	0.993781421014763	0.993476641542485	0.994168551425196	0.99321682985285
GO_VENTRICULAR_SEPTUM_MORPHOGENESIS	0.985000211145806	0.979184233484232	0.985300747641478	0.976906696952445
GO_POSITIVE_REGULATION_OF_ENDOTHELIAL_CELL_CHEMOTAXIS	0.99491768342759	0.99423824245811	0.996199212565229	0.995565750229529
GO_POSITIVE_REGULATION_OF_ENDOTHELIAL_CELL_DIFFERENTIATION	0.989580018888332	0.987168101005774	0.990575857592086	0.987333747809498
GO_TOLERANCE_INDUCTION	0.981656228227544	0.976690490215541	0.98384155736118	0.979828698400339
GO_DEVELOPMENTAL_PROGRAMMED_CELL_DEATH	0.99318814542864	0.992138108501076	0.994248205156091	0.992926815923906
GO_POSITIVE_REGULATION_OF_SKELETAL_MUSCLE_TISSUE_DEVELOPMENT	0.984428544757748	0.977526993674959	0.980072675670654	0.979482052482875
GO_RESPONSE_TO_MUSCLE_STRETCH	0.986027079009006	0.984898904437781	0.982389591895562	0.983348004727165
GO_NEGATIVE_REGULATION_OF_OLIGODENDROCYTE_DIFFERENTIATION	0.972653043181346	0.975190743100353	0.973400987309691	0.97583914618844
GO_NEGATIVE_REGULATION_OF_SODIUM_ION_TRANSPORT	0.981215772453229	0.98510317823241	0.979439577454847	0.989405884129312
GO_NEGATIVE_REGULATION_OF_GLYCOPROTEIN_BIOSYNTHETIC_PROCESS	0.990434632230034	0.987323872882202	0.992403873408643	0.98834143250785
3579	0.989268699584689	0.984240314056205	0.989001510376599	0.985610251330901
GO_NEGATIVE_REGULATION_OF_INTRINSIC_APOPTOTIC_SIGNALING_PATHWAY_BY_P53_CLASS_MEDIATOR	0.987369058211962	0.989134276014267	0.986608662478582	0.988630396077784
GO_RIBONUCLEOTIDE_CATABOLIC_PROCESS	0.994804054060025	0.992358111579984	0.994486063357787	0.991897707670367
GO_POSITIVE_REGULATION_OF_MITOTIC_SISTER_CHROMATID_SEPARATION	0.99420800137342	0.995705647988114	0.994422763878145	0.995709048821023
GO_NEGATIVE_REGULATION_OF_INTERLEUKIN_1_PRODUCTION	0.988370214491805	0.982125359048047	0.98745480736128	0.984570593187696
GO_REGULATION_OF_PROSTAGLANDIN_SECRETION	0.98687715257225	0.984445859787946	0.981816594075631	0.983900623767789
GO_REGULATION_OF_PODOSOME_ASSEMBLY	0.990274787232746	0.990317547577705	0.991800609221461	0.991436885764009
GO_REGULATION_OF_CELLULAR_SENESCENCE	0.990252109344779	0.989140583866817	0.992778127430999	0.989405919324605
GO_CARDIAC_LEFT_VENTRICLE_MORPHOGENESIS	0.958809279776802	0.946986320804055	0.979191080237954	0.959914212711071
GO_NEGATIVE_REGULATION_OF_STRIATED_MUSCLE_CELL_DIFFERENTIATION	0.98304912977965	0.979562471639328	0.979202391466142	0.981098362996589
GO_NEGATIVE_REGULATION_OF_POTASSIUM_ION_TRANSMEMBRANE_TRANSPORTER_ACTIVITY	0.985362900846608	0.980948898325879	0.987312951064687	0.978944540637592
GO_HEART_TRABECULA_MORPHOGENESIS	0.991281548749925	0.989898973152558	0.992483770119874	0.991273201662713
GO_RESPIRATORY_CHAIN_COMPLEX_IV_ASSEMBLY	0.994482547541244	0.993629742459812	0.994869077943803	0.994056567661216
GO_NITRIC_OXIDE_METABOLIC_PROCESS	0.995035351607954	0.991105219176308	0.997124405114629	0.992420452064957
GO_POSITIVE_REGULATION_OF_LEUKOCYTE_APOPTOTIC_PROCESS	0.992306627100458	0.990365144629806	0.991885649915159	0.989853217089037
GO_POSITIVE_REGULATION_OF_CELL_FATE_COMMITMENT	0.957373925671398	0.95117208353052	0.9457858543324	0.963214922587462
GO_FOREBRAIN_MORPHOGENESIS	0.990156141402575	0.990713636390462	0.989451638880613	0.989993470366359
GO_TELOMERE_CAPPING	0.969860794675758	0.966766346100476	0.964162873119323	0.969652077443217
GO_PROSTATE_GLAND_MORPHOGENESIS	0.98790523941299	0.986449993532313	0.992602663031006	0.984817591848101
GO_REGULATION_OF_MITOCHONDRIAL_MEMBRANE_PERMEABILITY_INVOLVED_IN_APOPTOTIC_PROCESS	0.994667880120181	0.992920942925146	0.995254991757338	0.994767393497393
GO_REGULATION_OF_HISTONE_DEACETYLATION	0.990498479955407	0.988519695324927	0.990237876393438	0.989534487363946
GO_NEUROTRANSMITTER_UPTAKE	0.995655080450475	0.994234464257886	0.994510059164086	0.99447917157556
GO_MICROTUBULE_ANCHORING	0.995896685138057	0.995119971349306	0.992782113292963	0.994197567646968
10300	0.991949628540648	0.992165670688925	0.991967844163085	0.991701224177784
GO_REGULATION_OF_MRNA_CATABOLIC_PROCESS	0.982487263411156	0.980277391029204	0.981876492469117	0.977964449635701
GO_INTERMEDIATE_FILAMENT_ORGANIZATION	0.981968436858919	0.982567592353493	0.982430241972034	0.979237086836809
GO_SODIUM_ION_EXPORT	0.994772213330992	0.994240832680002	0.994868497082985	0.994882004429333
339345	0.987327240962895	0.984616783015027	0.987522890748534	0.984329505731408
5165	0.989310077893884	0.98593095447367	0.989210623384896	0.987605853620428
GO_RESPONSE_TO_PROSTAGLANDIN_E	0.9907418123193	0.989050752435248	0.992393836008947	0.987933448160923
GO_NEGATIVE_REGULATION_OF_RESPONSE_TO_REACTIVE_OXYGEN_SPECIES	0.993258329552746	0.991131287451265	0.994296095152033	0.991081324199632
GO_POSITIVE_REGULATION_OF_RNA_SPLICING	0.99529566405095	0.994486431345784	0.995228690390745	0.99468341621884
GO_RESPONSE_TO_IMMOBILIZATION_STRESS	0.984710154294629	0.981317760047515	0.984105385728859	0.980164861682836
GO_POSITIVE_REGULATION_OF_KERATINOCYTE_DIFFERENTIATION	0.986909945082963	0.990871789758383	0.985473146061856	0.989530565175621
GO_SEROTONIN_METABOLIC_PROCESS	0.992277645320299	0.993017120913763	0.992909964776176	0.992960165845831
GO_REGULATION_OF_SKELETAL_MUSCLE_CELL_DIFFERENTIATION	0.993769257147673	0.992765724939996	0.994296591579092	0.993146091705784
GO_POSITIVE_REGULATION_OF_INTERLEUKIN_1_BETA_PRODUCTION	0.99473942929592	0.990153704351946	0.996441706533477	0.991264881372764
284254	0.97791203482566	0.977556799795391	0.982050582840088	0.976635523383204
GO_DISRUPTION_OF_CELLS_OF_OTHER_ORGANISM_INVOLVED_IN_SYMBIOTIC_INTERACTION	0.99414701391359	0.993148393225801	0.993773033671546	0.992291304489756
GO_IRON_COORDINATION_ENTITY_TRANSPORT	0.994905577901304	0.993303437386373	0.995388212902275	0.993466231985685
GO_PHOSPHATIDYLCHOLINE_BIOSYNTHETIC_PROCESS	0.99398394373378	0.993545757856064	0.994346220073008	0.993249013862034
GO_MEMBRANE_BIOGENESIS	0.993300638883677	0.993049387760553	0.99409108296362	0.992004485122323
GO_REGULATION_OF_ACTIN_NUCLEATION	0.990106679496696	0.990787122042853	0.991591199942714	0.991486559612799
GO_REGULATION_OF_DENDRITIC_CELL_DIFFERENTIATION	0.996522537848869	0.992047365324719	0.996299850821148	0.992615349951289
GO_PROTEIN_LOCALIZATION_TO_KINETOCHORE	0.99302265979164	0.989368646691658	0.986390715153261	0.986950252818984
GO_PHOTOPERIODISM	0.986046747353444	0.985155678885619	0.986786027477243	0.986957819407285
GO_MESENCHYMAL_TO_EPITHELIAL_TRANSITION	0.973766425519444	0.981006368614916	0.970286304292259	0.980713337656765
GO_ESTABLISHMENT_OF_ENDOTHELIAL_INTESTINAL_BARRIER	0.992594797063239	0.99492409984861	0.993491733967193	0.994928321159655
GO_CELL_CYCLE_DNA_REPLICATION	0.996055579147942	0.9945279622651	0.995512302609296	0.994119501253156
GO_NEGATIVE_REGULATION_OF_TRANSCRIPTION_ELONGATION_FROM_RNA_POLYMERASE_II_PROMOTER	0.996203303479473	0.995233019088436	0.996404280518993	0.995741362889816
GO_ESTABLISHMENT_OF_EPITHELIAL_CELL_POLARITY	0.992944679492811	0.992007392994123	0.99368348890723	0.991332267722344
GO_TOLL_LIKE_RECEPTOR_9_SIGNALING_PATHWAY	0.989269168582563	0.987367287344069	0.989591532829204	0.988606410298735
GO_NITROGEN_CYCLE_METABOLIC_PROCESS	0.986892934194369	0.979604609746567	0.988133827905305	0.982133518876487
GO_NECROPTOTIC_PROCESS	0.995397628480527	0.993536520487154	0.995946743564327	0.993911577640667
GO_DENDRITIC_CELL_CHEMOTAXIS	0.985894173683695	0.976071118324975	0.98334655310034	0.97875317880612
GO_REGULATION_OF_ANTIGEN_PROCESSING_AND_PRESENTATION_OF_PEPTIDE_ANTIGEN	0.996640191992116	0.994728384029796	0.996120922079406	0.99576684374789
GO_ACTIVATION_OF_PHOSPHOLIPASE_C_ACTIVITY	0.991630139940816	0.986768505070273	0.990894002787855	0.988302096191178
GO_NEGATIVE_REGULATION_OF_BIOMINERAL_TISSUE_DEVELOPMENT	0.98815211868266	0.984756867908116	0.987149009334447	0.986027600436603
GO_NEGATIVE_REGULATION_OF_BONE_RESORPTION	0.996821118982804	0.996442299412518	0.997800410792601	0.99614916097281
GO_NADP_METABOLIC_PROCESS	0.992614331224199	0.992347721470514	0.994147363261907	0.991413672654006
GO_EPITHELIAL_TUBE_BRANCHING_INVOLVED_IN_LUNG_MORPHOGENESIS	0.990082747400105	0.986462150348389	0.99280994980316	0.987387119637933
GO_DETECTION_OF_MECHANICAL_STIMULUS_INVOLVED_IN_SENSORY_PERCEPTION	0.992969278649469	0.992902276435743	0.992737321924209	0.99198355313542
GO_REGULATION_OF_CELL_CELL_ADHESION_MEDIATED_BY_CADHERIN	0.99602379998345	0.993458216938428	0.99558482659349	0.99376467241347
GO_METANEPHRIC_EPITHELIUM_DEVELOPMENT	0.969656573853255	0.978537307068306	0.967235730366044	0.976262613027691
GO_REGULATION_OF_SMOOTH_MUSCLE_CELL_DIFFERENTIATION	0.98553512829325	0.985572025340961	0.985158022430694	0.985768322980348
133746	0.992295356274693	0.986777134314956	0.993560776590825	0.988455935195433
GO_NEGATIVE_REGULATION_OF_MUSCLE_CONTRACTION	0.990508594389433	0.984634515126041	0.989609652095878	0.986360286619662
6256	0.990708162878728	0.989657911913173	0.991837354660752	0.989617519065275
GO_POSITIVE_REGULATION_OF_LEUKOCYTE_DEGRANULATION	0.988280153592963	0.986928475514035	0.987527074278099	0.986667690260511
GO_NEGATIVE_REGULATION_OF_BLOOD_VESSEL_ENDOTHELIAL_CELL_MIGRATION	0.980172189840564	0.975936613316362	0.979625472369977	0.979881875221202
GO_REGULATION_OF_PROTEIN_IMPORT_INTO_NUCLEUS_TRANSLOCATION	0.992435511356689	0.991135128724158	0.991651300758128	0.99058557319531
GO_GLUCOCORTICOID_METABOLIC_PROCESS	0.972067377502584	0.965211541885347	0.963503262269045	0.97158822379648
GO_SKELETAL_MUSCLE_ADAPTATION	0.979097978379907	0.979300303842029	0.98025311297691	0.982002490563394
GO_ESTABLISHMENT_OR_MAINTENANCE_OF_EPITHELIAL_CELL_APICAL_BASAL_POLARITY	0.994308323419012	0.99380797006336	0.99619917348971	0.994017370788778
GO_LOOP_OF_HENLE_DEVELOPMENT	0.98208339908693	0.985060870320107	0.981578182847223	0.984313581518112
GO_KERATINOCYTE_PROLIFERATION	0.991760549548595	0.985003639759754	0.993069880477687	0.991115917003838
GO_MACROPHAGE_ACTIVATION_INVOLVED_IN_IMMUNE_RESPONSE	0.995064825281715	0.993819440923667	0.994406443384757	0.993354985350467
GO_INDOLALKYLAMINE_METABOLIC_PROCESS	0.993328289479289	0.990189615722946	0.99353898576767	0.991949956612942
GO_SMOOTH_MUSCLE_CELL_DIFFERENTIATION	0.986881773115833	0.984539072537217	0.988443481683897	0.984945569647355
GO_MALE_GENITALIA_DEVELOPMENT	0.954178163056961	0.940366510982108	0.959504905463522	0.940909617085042
4255	0.995116558362272	0.99442716649298	0.994676406189775	0.99441240539657
GO_RESPONSE_TO_DIETARY_EXCESS	0.959591737382293	0.967465274123914	0.974774120006973	0.962850632550966
GO_REGULATION_OF_MEIOTIC_NUCLEAR_DIVISION	0.994130393840903	0.993559831204582	0.993634956914467	0.993271381565856
GO_BRANCH_ELONGATION_OF_AN_EPITHELIUM	0.991737230954012	0.990830603159255	0.992506451942876	0.990951394981226
GO_POSITIVE_REGULATION_OF_VACUOLE_ORGANIZATION	0.985796062810102	0.976124046582984	0.987424676521197	0.978821023997342
GO_NEGATIVE_REGULATION_OF_PLATELET_ACTIVATION	0.986722955909751	0.982571813464348	0.986135568674169	0.98381670799784
GO_GLUTAMINE_FAMILY_AMINO_ACID_CATABOLIC_PROCESS	0.993910496528689	0.99090798536274	0.99335469522251	0.991704103687489
GO_NEURON_MATURATION	0.994568640416178	0.992973502615492	0.9944402865286	0.993324796970742
GO_THYMIC_T_CELL_SELECTION	0.984347926096247	0.988539126496873	0.984801318959117	0.987379672424974
5581	0.989582765372748	0.98531376159813	0.992118372501616	0.987434378542724
GO_COENZYME_A_METABOLIC_PROCESS	0.989907527518522	0.99194375828549	0.989075957525752	0.991589023062972
GO_PROTEIN_LOCALIZATION_TO_CILIUM	0.996880133941084	0.996977473249436	0.997244766130624	0.997390178000878
GO_REGULATION_OF_PROTEIN_HOMODIMERIZATION_ACTIVITY	0.993802639728541	0.991617846210751	0.993158726478896	0.992802566523005
GO_REGULATION_OF_HETEROTYPIC_CELL_CELL_ADHESION	0.992489840073304	0.99156068380344	0.990794919931414	0.990865309617112
GO_MITOCHONDRIAL_DNA_METABOLIC_PROCESS	0.991783251545343	0.989044974886883	0.991796648313047	0.989106558516507
GO_CGMP_METABOLIC_PROCESS	0.981741479077736	0.981745337425789	0.977227908364903	0.979022102174572
GO_RETINAL_GANGLION_CELL_AXON_GUIDANCE	0.986770805219452	0.985633665512783	0.989498266549457	0.988077195396601
GO_POSITIVE_REGULATION_OF_MEMBRANE_INVAGINATION	0.995253403970229	0.993533058300704	0.99382542096609	0.994029259018298
GO_HYDROGEN_PEROXIDE_CATABOLIC_PROCESS	0.983515573492405	0.981663431560439	0.987679170472474	0.980067463535382
53829	0.993712992655735	0.992190329007183	0.993149404829349	0.992929059953062
GO_POSITIVE_REGULATION_OF_CYTOKINE_PRODUCTION_INVOLVED_IN_IMMUNE_RESPONSE	0.992647987950821	0.991238155077173	0.993781332763434	0.992338801661203
GO_REGULATION_OF_PROTEIN_SUMOYLATION	0.994063810431276	0.993257669437941	0.995047456436951	0.993579137246374
GO_POSITIVE_REGULATION_BY_HOST_OF_VIRAL_TRANSCRIPTION	0.995144749072498	0.991477625963534	0.99633979121	0.992301912952172
GO_NEGATIVE_REGULATION_OF_PRODUCTION_OF_MOLECULAR_MEDIATOR_OF_IMMUNE_RESPONSE	0.989423223304849	0.988070426024839	0.987186238794351	0.98787465935746
GO_SPHINGOLIPID_MEDIATED_SIGNALING_PATHWAY	0.984802805945851	0.981726898779722	0.981738649166357	0.983465532085905
GO_SYNAPTIC_VESICLE_CYTOSKELETAL_TRANSPORT	0.994891761516754	0.994348029781116	0.995283611454924	0.994649566096353
GO_LUNG_CELL_DIFFERENTIATION	0.987982534664678	0.985737422779836	0.9914255069734	0.98559114502709
GO_NUCLEOTIDE_BINDING_DOMAIN_LEUCINE_RICH_REPEAT_CONTAINING_RECEPTOR_SIGNALING_PATHWAY	0.993224093074251	0.993115133015416	0.994879301234528	0.992709172837849
GO_BETA_AMYLOID_METABOLIC_PROCESS	0.996198714019392	0.993934598123232	0.997811836168255	0.994661715654261
GO_RENAL_SYSTEM_PROCESS_INVOLVED_IN_REGULATION_OF_BLOOD_VOLUME	0.987004460602103	0.985183173521151	0.985153599550114	0.984400937750724
GO_POSITIVE_REGULATION_OF_CREB_TRANSCRIPTION_FACTOR_ACTIVITY	0.992375571217543	0.99096630476351	0.990676562066392	0.992311335283286
79594	0.982048628620438	0.987591045995501	0.979788567420412	0.985891893604315
GO_MODIFIED_AMINO_ACID_TRANSPORT	0.990299022720728	0.987349344221028	0.990117135424986	0.987710121344903
GO_CGMP_BIOSYNTHETIC_PROCESS	0.971147937715473	0.969784393693119	0.960928095895662	0.961414829542034
GO_ALTERNATIVE_MRNA_SPLICING_VIA_SPLICEOSOME	0.99805276639839	0.997665794385335	0.99779115330747	0.997769517766711
GO_SNORNA_METABOLIC_PROCESS	0.991474430855301	0.987420526526841	0.994493108045527	0.985886865336732
51548	0.985457803224642	0.980834473464906	0.982223399899616	0.983107939218461
8767	0.992379297710619	0.990908828726443	0.993708391167737	0.988529059349261
GO_COFACTOR_TRANSPORT	0.993727434988232	0.989439045119068	0.993175512322586	0.990522947238411
GO_EXOGENOUS_DRUG_CATABOLIC_PROCESS	0.990189386453678	0.988614042989616	0.988739648891873	0.98947328839702
GO_OTIC_VESICLE_DEVELOPMENT	0.98691378033821	0.982429006016768	0.990128759877758	0.985180457457246
GO_POSITIVE_REGULATION_OF_DNA_TEMPLATED_TRANSCRIPTION_INITIATION	0.994123267252742	0.994009846932939	0.993746791011527	0.994918334880786
GO_NEURON_PROJECTION_EXTENSION_INVOLVED_IN_NEURON_PROJECTION_GUIDANCE	0.992237697765125	0.988439728830565	0.985713880236694	0.982956191902296
GO_NEGATIVE_REGULATION_OF_DNA_REPAIR	0.986818460290887	0.981143068365003	0.99227882742057	0.984941240017625
GO_PREASSEMBLY_OF_GPI_ANCHOR_IN_ER_MEMBRANE	0.994642020504302	0.994478462791257	0.993518692936236	0.994067486178188
GO_NECROTIC_CELL_DEATH	0.994549220394684	0.992170315751058	0.995491375424501	0.992635739750471
GO_POSITIVE_REGULATION_OF_CELLULAR_AMINE_METABOLIC_PROCESS	0.996430661134153	0.993251512305951	0.996226979790177	0.99366556329647
GO_REGULATION_BY_VIRUS_OF_VIRAL_PROTEIN_LEVELS_IN_HOST_CELL	0.991170525808031	0.991163642502321	0.975062885801047	0.98667103527769
GO_REGULATION_OF_RESPIRATORY_SYSTEM_PROCESS	0.99017355741814	0.990377210927445	0.988109540631034	0.98884667858856
9798	0.989376495702091	0.987342161941592	0.988459468285919	0.986471006233612
GO_CELLULAR_RESPONSE_TO_FLUID_SHEAR_STRESS	0.990984963969235	0.993083608124857	0.993265092727942	0.992956134460003
GO_ESTABLISHMENT_OF_PROTEIN_LOCALIZATION_TO_CHROMOSOME	0.990572631071017	0.990264017007225	0.985810853706004	0.989584926612875
GO_ROUNDABOUT_SIGNALING_PATHWAY	0.991351835668147	0.98500065090228	0.986220830703661	0.984666518156006
GO_GLUTAMATE_METABOLIC_PROCESS	0.986639721999089	0.987445325415577	0.989076258172305	0.989281262108963
GO_SPHINGOMYELIN_METABOLIC_PROCESS	0.991912477363958	0.992470360393241	0.993177419183185	0.99181818689111
126789	0.990148475357112	0.988162475761786	0.991920489031377	0.989374496941683
GO_NEGATIVE_REGULATION_OF_ATPASE_ACTIVITY	0.988695734613905	0.985221981410473	0.986301363421955	0.986740934427251
GO_CELLULAR_RESPONSE_TO_LITHIUM_ION	0.992939071455062	0.987162967557385	0.992543484787782	0.990011942069577
GO_CELLULAR_RESPONSE_TO_PROSTAGLANDIN_STIMULUS	0.990985366170183	0.991088133118192	0.991603507677436	0.990517802973383
GO_REGULATION_OF_MYELOID_CELL_APOPTOTIC_PROCESS	0.982461187872607	0.988135530187896	0.983306901620365	0.984479902466568
GO_NOTCH_RECEPTOR_PROCESSING	0.986261740478572	0.989841443501208	0.991975081221745	0.98806692167816
GO_CELLULAR_RESPONSE_TO_CADMIUM_ION	0.989496678623473	0.984710747492172	0.9893867649113	0.985100155525707
GO_SUCKLING_BEHAVIOR	0.991290729733114	0.993000537419314	0.989110420911601	0.992398702449532
GO_REGULATION_OF_MITOTIC_SPINDLE_CHECKPOINT	0.99433236497223	0.995123828758115	0.995832590477981	0.99463598780554
GO_REGULATION_OF_NON_CANONICAL_WNT_SIGNALING_PATHWAY	0.990882044695862	0.987712494744909	0.994915263383922	0.988332952636364
GO_CHROMOSOME_LOCALIZATION_TO_NUCLEAR_ENVELOPE_INVOLVED_IN_HOMOLOGOUS_CHROMOSOME_SEGREGATION	0.99258893151303	0.994439183989728	0.995071179662311	0.993622556469563
GO_NEGATIVE_REGULATION_OF_DNA_RECOMBINATION	0.994864284147814	0.992242859903821	0.995906135799594	0.992211100430013
GO_POSITIVE_REGULATION_OF_LYMPHOCYTE_MIGRATION	0.984977872568908	0.981268075361475	0.983189988593548	0.986038162205897
GO_POSITIVE_REGULATION_OF_CELLULAR_EXTRAVASATION	0.990838473721729	0.98471244223081	0.989438723241327	0.985708723219837
GO_DNA_STRAND_ELONGATION_INVOLVED_IN_DNA_REPLICATION	0.994895158206195	0.993925712560442	0.995463654417425	0.993250382026807
GO_CELLULAR_MODIFIED_AMINO_ACID_CATABOLIC_PROCESS	0.993757570732582	0.992504595583432	0.994017815282145	0.993627262282428
10627	0.990259570564583	0.990201514067149	0.988394363945793	0.990396486085526
GO_POSITIVE_REGULATION_OF_TRANSCRIPTION_INITIATION_FROM_RNA_POLYMERASE_II_PROMOTER	0.992962284903075	0.993931983919054	0.993823942255174	0.993824964792435
GO_PYRIMIDINE_RIBONUCLEOSIDE_TRIPHOSPHATE_METABOLIC_PROCESS	0.996645463188008	0.995492998467509	0.997296974439783	0.99490186102796
GO_SERTOLI_CELL_DEVELOPMENT	0.99457441397657	0.992147513072298	0.994493381009531	0.993340946209395
GO_NEGATIVE_REGULATION_OF_RNA_SPLICING	0.996184546258983	0.993278416042565	0.995672103706796	0.993431546971605
GO_RESPONSE_TO_ANGIOTENSIN	0.995653694065047	0.992756065248995	0.995940726801117	0.993948017958883
GO_DENDRITIC_SPINE_DEVELOPMENT	0.993862473849942	0.993919147571332	0.994711601493149	0.993979494892767
GO_HEME_METABOLIC_PROCESS	0.992704840979607	0.990208350174032	0.993261338545435	0.9914686399244
GO_SERINE_FAMILY_AMINO_ACID_BIOSYNTHETIC_PROCESS	0.994422489654167	0.990937137420564	0.993938127005997	0.992524373127499
GO_CEREBELLAR_PURKINJE_CELL_LAYER_FORMATION	0.98852796164062	0.98982118108908	0.982659302009356	0.985986402775652
GO_INOSITOL_PHOSPHATE_CATABOLIC_PROCESS	0.992819672331228	0.99222566412471	0.991313854494269	0.989748835302371
GO_C21_STEROID_HORMONE_METABOLIC_PROCESS	0.995591171965125	0.994152593630175	0.996318738367023	0.994825021133043
GO_NEGATIVE_REGULATION_OF_GLIAL_CELL_DIFFERENTIATION	0.978717713050673	0.976587229443043	0.97744709778089	0.976841226465385
GO_POSITIVE_REGULATION_OF_EPIDERMAL_CELL_DIFFERENTIATION	0.98542901498846	0.988358563176533	0.987897870480905	0.989440696439893
26276	0.983195772375336	0.981005566736582	0.987765331376973	0.980851396554336
GO_POSITIVE_REGULATION_OF_TOR_SIGNALING	0.990243145564611	0.988475094217	0.988269554878869	0.989730687876041
GO_MALE_SEX_DETERMINATION	0.983377023975879	0.980976680801141	0.979573918907589	0.979350969695314
GO_TYPE_B_PANCREATIC_CELL_DEVELOPMENT	0.949791725862844	0.954408642689475	0.958160501352992	0.962373758764081
GO_REGULATION_OF_SUPEROXIDE_ANION_GENERATION	0.990676256982117	0.991211357897419	0.991311604231824	0.991481692054802
GO_REGULATION_OF_SERINE_TYPE_PEPTIDASE_ACTIVITY	0.982539394795209	0.981780960024667	0.986496864342443	0.984075182620268
GO_NEGATIVE_REGULATION_OF_STEROID_METABOLIC_PROCESS	0.977328270752008	0.974619038701206	0.980991064052638	0.982340550285183
GO_BARBED_END_ACTIN_FILAMENT_CAPPING	0.992698516702992	0.992864572987102	0.993705529574431	0.993254765263853
GO_CELL_MIGRATION_INVOLVED_IN_SPROUTING_ANGIOGENESIS	0.989761304933001	0.991777014200437	0.991881917135062	0.991407915850635
GO_NEGATIVE_REGULATION_OF_INTRACELLULAR_ESTROGEN_RECEPTOR_SIGNALING_PATHWAY	0.995449767171501	0.99150362076059	0.997654080219055	0.993219538968486
GO_REGULATION_OF_TYPE_2_IMMUNE_RESPONSE	0.987658887691983	0.989863249107604	0.987120239574735	0.989944071521767
GO_3_UTR_MEDIATED_MRNA_STABILIZATION	0.963704920281209	0.96965684316512	0.972820863580742	0.96651978224204
GO_DRUG_CATABOLIC_PROCESS	0.991210625763459	0.987915326679585	0.989896607032483	0.989191766158095
GO_POSITIVE_REGULATION_OF_RHO_PROTEIN_SIGNAL_TRANSDUCTION	0.992201894095562	0.988979808437305	0.993279817398857	0.989458062012879
GO_PRIMITIVE_STREAK_FORMATION	0.981684520744053	0.989468241568562	0.985982264565396	0.987069187979695
GO_RESPONSE_TO_PHENYLPROPANOID	0.988086442662711	0.987666723365584	0.989832068963857	0.984287774305645
9314	0.99431009873593	0.991396737572289	0.995189787336963	0.991848145700026
GO_CONTRACTILE_ACTIN_FILAMENT_BUNDLE_ASSEMBLY	0.993085336436785	0.996037101885469	0.995386893942777	0.996049973343763
GO_ACTIVATION_OF_NF_KAPPAB_INDUCING_KINASE_ACTIVITY	0.993258109586314	0.978641275581858	0.992218590203106	0.977127903952211
GO_NEGATIVE_REGULATION_OF_CYTOKINE_PRODUCTION_INVOLVED_IN_IMMUNE_RESPONSE	0.991201033347311	0.986482247420995	0.990200957201874	0.986561284963247
GO_REGULATION_OF_TOLL_LIKE_RECEPTOR_4_SIGNALING_PATHWAY	0.9903199651245	0.983779302351608	0.990425981862236	0.985346954957868
GO_WHITE_FAT_CELL_DIFFERENTIATION	0.989472370963196	0.97940876433868	0.990918497404194	0.985995223346857
GO_REGULATION_OF_SHORT_TERM_NEURONAL_SYNAPTIC_PLASTICITY	0.995741660892142	0.991215123395354	0.995970988920795	0.990314991388157
GO_ALDEHYDE_CATABOLIC_PROCESS	0.995406366325962	0.99418136105606	0.994804492826656	0.994578081233743
GO_HYALURONAN_CATABOLIC_PROCESS	0.992617005152052	0.992809601217945	0.993641172257931	0.993039444350105
GO_NEUROTRANSMITTER_BIOSYNTHETIC_PROCESS	0.98927779181871	0.988001161143467	0.987756424072022	0.987551206049091
GO_PENTOSE_PHOSPHATE_SHUNT	0.996837251094198	0.996268363415532	0.997523841182177	0.995707544757665
23411	0.991989574857083	0.989775903693072	0.976761677449993	0.988601545187053
GO_IMP_METABOLIC_PROCESS	0.989498183318123	0.990932575575476	0.985659595179188	0.991162341263017
GO_NCRNA_3_END_PROCESSING	0.994281804854704	0.993793480818646	0.993405713409872	0.993593152349588
GO_LYMPH_NODE_DEVELOPMENT	0.992001747187564	0.989484486494111	0.994042745960126	0.989979918733284
GO_REGULATION_OF_RESPIRATORY_GASEOUS_EXCHANGE_BY_NEUROLOGICAL_SYSTEM_PROCESS	0.989297041805145	0.991823717298201	0.987946946025261	0.989775126279137
GO_POSITIVE_REGULATION_OF_CHOLESTEROL_EFFLUX	0.989980437200684	0.989637070425476	0.990333960927151	0.989698296867908
5224	0.994948730591108	0.995182720958371	0.995255713127023	0.995027601317874
GO_POSITIVE_REGULATION_OF_VIRAL_GENOME_REPLICATION	0.993153550770527	0.993396637652354	0.986395725721885	0.992265186443079
GO_REGULATION_OF_ALPHA_AMINO_3_HYDROXY_5_METHYL_4_ISOXAZOLE_PROPIONATE_SELECTIVE_GLUTAMATE_RECEPTOR_ACTIVITY	0.984057494558441	0.988946473906433	0.984452940796975	0.98588641962809
GO_REGULATION_OF_ENDOTHELIAL_CELL_DIFFERENTIATION	0.991539748420858	0.989052144033267	0.992755407381157	0.988826324918502
GO_REGULATION_OF_NOREPINEPHRINE_SECRETION	0.948770612295895	0.946189855500547	0.945339206248563	0.958624769224428
824	0.989361015355469	0.989777961025769	0.989075352657881	0.989451846000273
GO_POLYOL_CATABOLIC_PROCESS	0.991673294646145	0.99300835164639	0.992364294501416	0.991671804658996
4842	0.9968260510615	0.995453387472188	0.996349303569099	0.995794028236761
GO_NEGATIVE_REGULATION_OF_B_CELL_ACTIVATION	0.977465579570674	0.975411585877339	0.980665429094788	0.975825787622002
GO_POSITIVE_REGULATION_OF_COAGULATION	0.975603455342982	0.976890458135323	0.978772197826825	0.977479712350955
GO_NEGATIVE_REGULATION_OF_PROTEIN_TYROSINE_KINASE_ACTIVITY	0.995007654253707	0.992555954038599	0.99523100166733	0.994766604769032
GO_VENTRICULAR_CARDIAC_MUSCLE_CELL_DIFFERENTIATION	0.992941449609055	0.993402567715346	0.994737274047566	0.992091569610431
GO_OXIDATIVE_DEMETHYLATION	0.982327921909991	0.980489751048436	0.978632248672735	0.981482769511304
GO_REGULATION_OF_MACROPHAGE_ACTIVATION	0.993051275756736	0.990520462834907	0.994426871473736	0.990865196695905
100	0.992562925772374	0.992136552383936	0.994761917673867	0.991279147127708
GO_POSITIVE_REGULATION_OF_ACTION_POTENTIAL	0.994939436206979	0.994443406867533	0.994149558751817	0.995157881864835
GO_REGULATION_OF_CHOLESTEROL_EFFLUX	0.991689714213221	0.990346738349154	0.991970401517361	0.991746392283382
GO_NEGATIVE_REGULATION_OF_TOLL_LIKE_RECEPTOR_SIGNALING_PATHWAY	0.985194092527038	0.982884143888323	0.982904608331135	0.983620345805235
GO_POSITIVE_REGULATION_OF_PROTEIN_LOCALIZATION_TO_CELL_SURFACE	0.991483392549767	0.989604433849876	0.992248789421825	0.990352880226015
GO_RENAL_VESICLE_DEVELOPMENT	0.985515992144661	0.985451310143425	0.985350689403582	0.985364849286309
GO_BONE_CELL_DEVELOPMENT	0.994831075303695	0.995060634374284	0.99581211145061	0.994254854691422
5058	0.993369005735613	0.99285258531888	0.990626981441415	0.993019253718204
GO_NEGATIVE_REGULATION_OF_NEUROLOGICAL_SYSTEM_PROCESS	0.973597194081667	0.965581265034037	0.970258858630053	0.966158493256208
GO_PYRIMIDINE_NUCLEOSIDE_MONOPHOSPHATE_METABOLIC_PROCESS	0.990775893452217	0.992204354335781	0.994234287166689	0.991384026166815
GO_POSITIVE_REGULATION_OF_HEART_GROWTH	0.983866957653579	0.986975096690439	0.985396485899617	0.987310261469268
GO_LAYER_FORMATION_IN_CEREBRAL_CORTEX	0.994065874547632	0.992530826764091	0.994993101345647	0.993342211021272
GO_POSITIVE_REGULATION_OF_ACTIN_CYTOSKELETON_REORGANIZATION	0.993158988426759	0.994626494054686	0.994062267577315	0.994770643147579
GO_SEX_DETERMINATION	0.969673764229949	0.968509151047733	0.965446100691944	0.972245180916722
GO_OLIGOSACCHARIDE_CATABOLIC_PROCESS	0.99788768210496	0.996706160273648	0.997228258024926	0.997178694928677
GO_PROTEASOME_ASSEMBLY	0.994999949335814	0.994227992998083	0.996303664825724	0.994912921141588
GO_PYRIMIDINE_NUCLEOSIDE_TRIPHOSPHATE_BIOSYNTHETIC_PROCESS	0.995081941491251	0.994480716626571	0.99721079034458	0.994014206796395
GO_RESPONSE_TO_POTASSIUM_ION	0.996214145878602	0.996334504921931	0.997361445660781	0.996297627209683
27294	0.98916546147616	0.991185160553877	0.995009280644375	0.98999707267158
GO_NEGATIVE_REGULATION_OF_ADHERENS_JUNCTION_ORGANIZATION	0.995810952854885	0.996107367546035	0.997043656668001	0.996079948455774
23530	0.990741199876172	0.985686564541034	0.992080447785947	0.987500196257034
GO_CEREBELLAR_CORTEX_MORPHOGENESIS	0.982867488306227	0.985489990582069	0.980709407378771	0.984708503643117
3449	0.988535447955617	0.986050724763929	0.987580703893099	0.987336950020974
GO_REGULATION_OF_RUFFLE_ASSEMBLY	0.995736991424112	0.994510723913428	0.996432197436433	0.995254311855429
GO_NEGATIVE_REGULATION_OF_CALCIUM_ION_DEPENDENT_EXOCYTOSIS	0.983178777043878	0.983122584306999	0.983983106966302	0.984799116091111
GO_POSITIVE_REGULATION_OF_VIRAL_RELEASE_FROM_HOST_CELL	0.991234343979804	0.990939538171927	0.990704861311842	0.99060666263149
GO_POSITIVE_REGULATION_OF_VACUOLAR_TRANSPORT	0.984787424081783	0.98639204569938	0.987574740410905	0.985908398396415
GO_ENTRAINMENT_OF_CIRCADIAN_CLOCK_BY_PHOTOPERIOD	0.990135968146781	0.988980289234673	0.989196329777046	0.991781818607516
GO_TELOMERE_MAINTENANCE_VIA_TELOMERE_LENGTHENING	0.992786916928327	0.98964385483188	0.99254119785324	0.990438680396526
GO_SULFATE_TRANSPORT	0.99275629676511	0.991700850005646	0.993751519667813	0.99250758926426
GO_RESPONSE_TO_FOOD	0.987064639692283	0.986014098411199	0.985317040543938	0.987288301633274
GO_REGULATION_OF_PROTEIN_INSERTION_INTO_MITOCHONDRIAL_MEMBRANE_INVOLVED_IN_APOPTOTIC_SIGNALING_PATHWAY	0.988869935101248	0.989770270608521	0.989996855258578	0.989103099765596
GO_CAMP_BIOSYNTHETIC_PROCESS	0.996501594463732	0.994852186054306	0.996457238191901	0.995176805911833
GO_CELLULAR_COMPONENT_MAINTENANCE	0.983531922629961	0.990214606072135	0.9844838226885	0.987567080251436
GO_REGULATION_OF_CARDIAC_MUSCLE_CELL_CONTRACTION	0.99154837168316	0.990207128640011	0.992402744969337	0.990881008648474
GO_RESPIRATORY_SYSTEM_PROCESS	0.98990183045783	0.973855941122186	0.988095713423116	0.977636968767314
GO_REGULATION_OF_T_HELPER_CELL_DIFFERENTIATION	0.983007547343157	0.983744356981041	0.98003542581532	0.984606353143331
GO_REGULATION_OF_VOLTAGE_GATED_CALCIUM_CHANNEL_ACTIVITY	0.994111469851929	0.994066517573275	0.994167264831234	0.994357722581195
GO_POSITIVE_REGULATION_OF_TRIGLYCERIDE_LIPASE_ACTIVITY	0.988113573041473	0.980847482999497	0.990491885553209	0.984436466822209
GO_RESPONSE_TO_FUNGICIDE	0.994016708690718	0.993352075930228	0.993832624911886	0.993108231640741
GO_NEGATIVE_REGULATION_BY_HOST_OF_VIRAL_TRANSCRIPTION	0.997432848773558	0.997097592770778	0.996949154733995	0.9977623742997
GO_REGULATION_OF_EPIDERMAL_GROWTH_FACTOR_ACTIVATED_RECEPTOR_ACTIVITY	0.98437732244111	0.982424882685867	0.982831841514607	0.98219351393031
GO_PROTEIN_NEDDYLATION	0.994681289901575	0.991602512754705	0.99360674190811	0.991383420771832
GO_POTASSIUM_ION_HOMEOSTASIS	0.988969406506689	0.989369665453471	0.987855764020903	0.989707585282344
GO_POSITIVE_REGULATION_OF_INTRACELLULAR_STEROID_HORMONE_RECEPTOR_SIGNALING_PATHWAY	0.99299067464112	0.994672517927985	0.993120094797209	0.994851740238031
GO_NEGATIVE_REGULATION_OF_MYOTUBE_DIFFERENTIATION	0.982881042578689	0.980490505070482	0.978087842087453	0.982218076219739
GO_CARBOHYDRATE_PHOSPHORYLATION	0.992432598647576	0.99307308766628	0.992471001159276	0.992283689279013
GO_MAMMARY_GLAND_EPITHELIAL_CELL_DIFFERENTIATION	0.987292476710789	0.985894058280387	0.990720718202321	0.98431622515761
GO_CELLULAR_RESPONSE_TO_GAMMA_RADIATION	0.983715581405416	0.984098611651587	0.982518689908246	0.984669238125411
GO_REGULATION_OF_HEAT_GENERATION	0.995410973260129	0.993513350899335	0.995036496948882	0.994731896544814
GO_REGULATION_OF_FIBROBLAST_MIGRATION	0.996214123749101	0.995728585216141	0.99579761739457	0.995762571286421
GO_INDUCTION_OF_POSITIVE_CHEMOTAXIS	0.99084871662152	0.985518767885058	0.987111849799387	0.988432385287779
55959	0.985096975258231	0.985079507312721	0.991671826624881	0.981870550391772
GO_REGULATION_OF_TRANSLATIONAL_ELONGATION	0.98928696339585	0.98799264142855	0.990920278988249	0.98885582344932
GO_DEVELOPMENTAL_INDUCTION	0.989314914493178	0.983679047422878	0.991719290924186	0.986933786106801
GO_NEGATIVE_REGULATION_OF_ALCOHOL_BIOSYNTHETIC_PROCESS	0.972662604994814	0.969563113191766	0.979498568370979	0.97598564191145
GO_CHROMOSOME_SEPARATION	0.993925780487577	0.99376297053804	0.991163507629959	0.993963441529349
GO_GANGLIOSIDE_METABOLIC_PROCESS	0.989839402636544	0.988931059399655	0.990549352708121	0.988414380502509
7099	0.98943605859578	0.992212109205147	0.990408422766137	0.991795948102968
GO_ANTIGEN_PROCESSING_AND_PRESENTATION_VIA_MHC_CLASS_IB	0.989099191435907	0.986502888311494	0.992388487106233	0.986690656884584
GO_GAMMA_AMINOBUTYRIC_ACID_SIGNALING_PATHWAY	0.991998286639509	0.991428416720993	0.990229898031903	0.991963735817323
GO_POSITIVE_REGULATION_OF_STEROL_TRANSPORT	0.99010636446947	0.990606092253401	0.991484808419144	0.990523664373052
GO_THYROID_HORMONE_METABOLIC_PROCESS	0.987012785089134	0.988421100667536	0.986405949223857	0.98907055849235
GO_APOPTOTIC_CELL_CLEARANCE	0.989048218769384	0.988110697273725	0.990063677449707	0.987958406332351
GO_DNA_LIGATION_INVOLVED_IN_DNA_REPAIR	0.994597452808237	0.995553467721387	0.994919096140353	0.995422583965215
GO_HYPEROSMOTIC_RESPONSE	0.980090642972595	0.980028993571122	0.979417132669871	0.980108850260493
GO_REGULATION_OF_SMAD_PROTEIN_IMPORT_INTO_NUCLEUS	0.995198896601803	0.994399539742453	0.994783595730815	0.994962368933157
GO_NEGATIVE_REGULATION_OF_NATURAL_KILLER_CELL_MEDIATED_IMMUNITY	0.995633862411664	0.994341107022737	0.995806940439221	0.995781737222064
GO_PROTEIN_DEALKYLATION	0.987715557263128	0.981168611249833	0.987196975529594	0.982765443623164
GO_NEGATIVE_REGULATION_OF_DENDRITE_MORPHOGENESIS	0.991964561027753	0.994378928612557	0.994045086367347	0.994022406089942
GO_EXTRACELLULAR_MATRIX_ASSEMBLY	0.991788575493305	0.988703732927861	0.992585640691707	0.989217165422365
1746	0.979607488990533	0.981214823987471	0.975955758581487	0.978688055086028
GO_CARDIAC_MYOFIBRIL_ASSEMBLY	0.988716621080474	0.988723607554044	0.98635736995984	0.98886985999566
GO_CRANIAL_NERVE_MORPHOGENESIS	0.986622945323779	0.991060778859333	0.98942202797753	0.99032816369321
GO_REGULATION_OF_BROWN_FAT_CELL_DIFFERENTIATION	0.990151696253057	0.99003666729026	0.98858767506147	0.990403097560444
GO_FIBRIL_ORGANIZATION	0.993633255808993	0.992238857939722	0.993654092437319	0.990538542596762
GO_RELAXATION_OF_CARDIAC_MUSCLE	0.991574469073143	0.986866111226566	0.991535131442924	0.988552073078405
GO_POSITIVE_REGULATION_OF_BEHAVIOR	0.974422137504408	0.971776575050533	0.973409944854631	0.97429611540985
GO_CALCIUM_MEDIATED_SIGNALING_USING_INTRACELLULAR_CALCIUM_SOURCE	0.994756512538821	0.993024841055301	0.99565123980129	0.993207188824543
GO_CLATHRIN_COAT_ASSEMBLY	0.99596424293081	0.99594540593198	0.992247248026098	0.994749744573726
GO_NEGATIVE_REGULATION_OF_MEIOTIC_NUCLEAR_DIVISION	0.994434702899021	0.994551873570921	0.993518342628141	0.994357214532191
GO_VASCULAR_SMOOTH_MUSCLE_CELL_DIFFERENTIATION	0.978639108964157	0.980655461893826	0.98267230902782	0.980500256762144
GO_DNA_INTEGRATION	0.987885764453058	0.986304854950441	0.992586961165842	0.988609073808563
GO_NEGATIVE_REGULATION_OF_JUN_KINASE_ACTIVITY	0.986672526151869	0.982809082364761	0.982853022529825	0.981468201939824
GO_REGULATION_OF_DOPAMINE_SECRETION	0.975922462424019	0.977378781101408	0.961906163135187	0.976720594701411
GO_RESPONSE_TO_COPPER_ION	0.988495041165189	0.983488337718336	0.988324715416903	0.984439357679548
GO_REGULATION_OF_CIRCADIAN_SLEEP_WAKE_CYCLE	0.969270486597761	0.965733752311475	0.970308276662337	0.967426612055254
GO_REGULATION_OF_DOUBLE_STRAND_BREAK_REPAIR_VIA_HOMOLOGOUS_RECOMBINATION	0.990895288868922	0.988599213202231	0.99201828389252	0.989093351495993
GO_RETINOL_METABOLIC_PROCESS	0.99368451029045	0.990798257687267	0.99539588271873	0.990802972822282
GO_OXALOACETATE_METABOLIC_PROCESS	0.994033077406205	0.994511693251988	0.99390849683536	0.993395808613608
GO_NEGATIVE_REGULATION_OF_TUMOR_NECROSIS_FACTOR_MEDIATED_SIGNALING_PATHWAY	0.994084143408785	0.993132653805239	0.993489452526868	0.993811726842366
GO_NEGATIVE_REGULATION_OF_EXOCYTOSIS	0.989444966459429	0.988569186285994	0.987986552503264	0.988251110149292
7471	0.986911898233769	0.989536680293219	0.990690128085374	0.991771573051004
GO_NEGATIVE_REGULATION_OF_CELL_JUNCTION_ASSEMBLY	0.996025037548807	0.995723969054383	0.997129424719493	0.996062250094935
GO_HIPPO_SIGNALING	0.990352589362911	0.985275875796052	0.989375792694562	0.986147481422289
GO_NEGATIVE_REGULATION_OF_EPITHELIAL_TO_MESENCHYMAL_TRANSITION	0.972266557231843	0.976894247912868	0.974295828891973	0.979722266312559
GO_AMINO_SUGAR_BIOSYNTHETIC_PROCESS	0.973164749116494	0.971816057757727	0.983716343955709	0.982102829285595
2146	0.985376937727376	0.985050406662292	0.983186671537431	0.985217979152344
GO_REGULATION_OF_ESTABLISHMENT_OF_PROTEIN_LOCALIZATION_TO_CHROMOSOME	0.997949268534573	0.99778967399875	0.99885824277946	0.997448485290586
GO_REGULATION_OF_CARDIAC_MUSCLE_CELL_DIFFERENTIATION	0.99452307911971	0.99286932999055	0.993905335415545	0.993904129582383
GO_POSITIVE_REGULATION_OF_DIGESTIVE_SYSTEM_PROCESS	0.967160269840636	0.964291612368749	0.964440656135482	0.974106491186461
GO_TETRAPYRROLE_BIOSYNTHETIC_PROCESS	0.99137235680825	0.991502826360648	0.991633452043546	0.992156929065285
GO_PROTEIN_LIPID_COMPLEX_ASSEMBLY	0.989651200691775	0.979843429633976	0.987876049088479	0.981652704082004
GO_DETECTION_OF_OTHER_ORGANISM	0.984720744333015	0.981449484538479	0.986523556836982	0.981029871147119
GO_G_PROTEIN_COUPLED_GLUTAMATE_RECEPTOR_SIGNALING_PATHWAY	0.996338683819941	0.995185327615175	0.996738234445945	0.995644988227515
GO_CLEAVAGE_INVOLVED_IN_RRNA_PROCESSING	0.993466975877778	0.992799239109618	0.991332461427032	0.991903516301653
GO_REGULATION_OF_EXIT_FROM_MITOSIS	0.9922431412307	0.990844737723279	0.99265277484067	0.990227185714727
GO_ASPARTATE_FAMILY_AMINO_ACID_BIOSYNTHETIC_PROCESS	0.994586236641449	0.992192212225586	0.994306897783118	0.992910687365411
GO_MANGANESE_ION_TRANSPORT	0.995885646364669	0.993257888541362	0.993365193035533	0.993334494457706
GO_POSITIVE_REGULATION_OF_HISTONE_H3_K4_METHYLATION	0.997837050422414	0.997343595910922	0.998169653225696	0.997592148702039
GO_POSITIVE_REGULATION_OF_FIBROBLAST_MIGRATION	0.99769283576145	0.995933842919939	0.997417862681174	0.996856202609343
GO_CHAPERONE_MEDIATED_PROTEIN_COMPLEX_ASSEMBLY	0.987644136131719	0.987541163173712	0.988753553274518	0.988900254459019
GO_CHONDROCYTE_DEVELOPMENT	0.976576465110193	0.98254334805301	0.9765685398008	0.983040776297765
GO_MEMBRANE_RAFT_ORGANIZATION	0.995614857046237	0.993125971780187	0.997352429902363	0.993450881610199
GO_MICROTUBULE_NUCLEATION	0.995916736842346	0.994485947115984	0.995811480721984	0.993938053064458
GO_NEGATIVE_REGULATION_OF_ACUTE_INFLAMMATORY_RESPONSE	0.989439480304228	0.992183842919166	0.987371930813444	0.990377656109069
GO_REGULATION_OF_MEMBRANE_LIPID_METABOLIC_PROCESS	0.993133839431332	0.991445534593179	0.994275998022489	0.99154768961605
GO_DRUG_TRANSMEMBRANE_TRANSPORT	0.996150187090015	0.994776479991616	0.995609342299166	0.995596628839513
GO_POSITIVE_REGULATION_OF_MEMBRANE_DEPOLARIZATION	0.992352786888932	0.991132559888668	0.990876337808027	0.991014932646924
2885	0.994828936347305	0.990184426032816	0.995186107377665	0.99211376774442
GO_HISTONE_H2A_UBIQUITINATION	0.991297469864385	0.993490152628611	0.99203360127888	0.99381544299668
GO_TOOTH_MINERALIZATION	0.992067746345818	0.992574148826407	0.993018518102651	0.991311717817035
GO_REGULATION_OF_HAIR_CYCLE	0.990894809827798	0.987974829762142	0.987728175239969	0.986979247881337
GO_NEGATIVE_REGULATION_OF_BONE_REMODELING	0.989881536726563	0.989899630618164	0.993877605998298	0.990268817435725
GO_ESTABLISHMENT_OF_MITOTIC_SPINDLE_ORIENTATION	0.994018750982095	0.990894362689047	0.993489848340442	0.99142345537297
GO_POSITIVE_REGULATION_OF_PROTEIN_OLIGOMERIZATION	0.986433141547915	0.979987557011437	0.980336088742166	0.980521325084896
GO_SPINDLE_CHECKPOINT	0.994847284132653	0.993674765457006	0.995919149683113	0.993589031943021
GO_LEUKOTRIENE_BIOSYNTHETIC_PROCESS	0.992743406798682	0.992052743502376	0.992934525229647	0.994205304028252
GO_POSITIVE_REGULATION_OF_SUBSTRATE_ADHESION_DEPENDENT_CELL_SPREADING	0.992843231142149	0.994005631779469	0.99262793349669	0.99392235977177
GO_POSITIVE_REGULATION_OF_THYMOCYTE_AGGREGATION	0.992743633423606	0.991492799445283	0.9954754963962	0.992799253696146
GO_POSITIVE_REGULATION_OF_PROTEIN_COMPLEX_DISASSEMBLY	0.989237097320548	0.989217716654486	0.988089050181012	0.988574528921837
GO_BLASTOCYST_FORMATION	0.983538470819083	0.980117301567181	0.987229786822127	0.98603376523359
GO_REGULATION_OF_WATER_LOSS_VIA_SKIN	0.984566397456697	0.980442589679485	0.986206353787272	0.981173403279537
GO_NEGATIVE_REGULATION_OF_REGULATED_SECRETORY_PATHWAY	0.98805590528653	0.988344400660489	0.98914585352514	0.988069918113854
GO_CELL_DIFFERENTIATION_INVOLVED_IN_METANEPHROS_DEVELOPMENT	0.949136936056368	0.962517222623525	0.943487584610002	0.955536879300091
GO_POSITIVE_REGULATION_OF_ALCOHOL_BIOSYNTHETIC_PROCESS	0.982914637978459	0.986285617313814	0.985083757993983	0.985130571837362
GO_REGULATION_OF_EPITHELIAL_CELL_DIFFERENTIATION_INVOLVED_IN_KIDNEY_DEVELOPMENT	0.988711443421844	0.987941163457688	0.988303947893974	0.98924936980769
GO_MAGNESIUM_ION_TRANSPORT	0.987798101155894	0.986751016016644	0.990378760594686	0.988804695075573
GO_PROTEIN_LOCALIZATION_TO_CENTROSOME	0.99788809133076	0.997959783961942	0.997399555784293	0.997967239645527
GO_MUSCLE_CELL_PROLIFERATION	0.987321493517258	0.98482651923809	0.989386109764902	0.983756053118731
GO_VENTRAL_SPINAL_CORD_INTERNEURON_SPECIFICATION	0.960954106962998	0.957069338483469	0.965496768845895	0.958295674952206
54331	0.989834853619678	0.987421256296291	0.99123681870222	0.988404607821199
GO_REGULATION_OF_TOLERANCE_INDUCTION	0.979153419884308	0.982830880242121	0.986852017311113	0.97784160917237
GO_REGULATION_OF_CORTICOSTEROID_HORMONE_SECRETION	0.973913835780486	0.962919936943089	0.971806775307479	0.971733552600072
GO_SULFATION	0.983082840192539	0.977633595303982	0.989570393001489	0.978157041658335
GO_DNA_DEALKYLATION	0.988129328757152	0.986592877505655	0.988476390321527	0.986805640063106
GO_SARCOMERE_ORGANIZATION	0.989601797432066	0.989417080725238	0.990656356126591	0.988045276570046
GO_POSITIVE_REGULATION_OF_B_CELL_MEDIATED_IMMUNITY	0.988085827875441	0.990689731201376	0.99064699892846	0.990884314771776
GO_NEGATIVE_REGULATION_OF_NITRIC_OXIDE_METABOLIC_PROCESS	0.991900121647831	0.990066790636562	0.989616424094311	0.989649353315331
GO_VENTRICULAR_SYSTEM_DEVELOPMENT	0.995218105411652	0.993572442240471	0.99571254331544	0.994302539796435
GO_RESPONSE_TO_GRAVITY	0.98517963043448	0.982853168153629	0.982878657198789	0.985806007654067
GO_REGULATION_OF_IMMUNOGLOBULIN_SECRETION	0.989044701007239	0.983906114467303	0.989405515238918	0.986124356498075
GO_ACETYL_COA_METABOLIC_PROCESS	0.988526516641711	0.989536184356024	0.986200584371647	0.985723299417143
GO_CREATINE_METABOLIC_PROCESS	0.995624172237862	0.994643923498488	0.996056440907221	0.995440416936265
GO_POSITIVE_REGULATION_OF_MACROPHAGE_DERIVED_FOAM_CELL_DIFFERENTIATION	0.993420016113507	0.991407721454919	0.994198746511557	0.991861400165046
GO_REGULATION_OF_RECEPTOR_BINDING	0.991995961221898	0.990038224925411	0.991818532382173	0.991484065547522
GO_REGULATION_OF_CARDIAC_MUSCLE_CELL_PROLIFERATION	0.990762995251247	0.990081864829671	0.991261096011423	0.989499259708185
GO_REGULATION_OF_INTERLEUKIN_10_SECRETION	0.974601661569255	0.97242481667449	0.980803910626046	0.974197217419362
GO_REGULATION_OF_LAMELLIPODIUM_ASSEMBLY	0.994845554399894	0.994634515104598	0.993437631928284	0.994492880245442
GO_CELL_PROLIFERATION_IN_FOREBRAIN	0.9822532227842	0.98718761598854	0.983369611814052	0.986111241039299
GO_RESPONSE_TO_MURAMYL_DIPEPTIDE	0.994248353060157	0.995580020479097	0.994983360030764	0.995512027162411
GO_REGULATION_OF_POSITIVE_CHEMOTAXIS	0.984908071478822	0.982292771141092	0.98711747009828	0.984661450123142
GO_NEGATIVE_REGULATION_OF_NOTCH_SIGNALING_PATHWAY	0.988487359506282	0.989407954176552	0.989979448709632	0.989417367113086
GO_MEMBRANE_LIPID_CATABOLIC_PROCESS	0.994624041260433	0.993800818326392	0.994295730878375	0.993364019168115
GO_POSITIVE_REGULATION_OF_NEUROBLAST_PROLIFERATION	0.989520064342513	0.989940446893283	0.989871804379841	0.987978518981754
GO_CARTILAGE_MORPHOGENESIS	0.956784120844852	0.944261782999844	0.974330021002989	0.96306916219297
GO_NEGATIVE_REGULATION_OF_INTRINSIC_APOPTOTIC_SIGNALING_PATHWAY_IN_RESPONSE_TO_DNA_DAMAGE	0.99095190674191	0.988573288167092	0.992287261300023	0.989321793655995
GO_REGULATION_OF_T_HELPER_2_CELL_DIFFERENTIATION	0.990827288854104	0.993202535114951	0.986794475111966	0.993293924001945
GO_PURINE_RIBONUCLEOSIDE_BISPHOSPHATE_METABOLIC_PROCESS	0.974291362574721	0.971696274234514	0.981899099858507	0.972543618222896
GO_PEPTIDYL_CYSTEINE_MODIFICATION	0.978697716072908	0.973578084949091	0.977519777309084	0.976278966139685
GO_POSITIVE_REGULATION_OF_HORMONE_METABOLIC_PROCESS	0.99059864099292	0.990059745184078	0.99449692904979	0.990706445623751
GO_TONGUE_DEVELOPMENT	0.987085030976341	0.982650973721855	0.98974377393631	0.977646404355771
GO_BONE_GROWTH	0.98635207995748	0.986356217435814	0.984752915072694	0.984445798081543
GO_UV_PROTECTION	0.993147212231103	0.988694285691601	0.99363803442283	0.988506407021322
GO_CYTOKINETIC_PROCESS	0.995211540269118	0.993027950978275	0.994917383926041	0.992973536027934
GO_ENDOCARDIAL_CUSHION_MORPHOGENESIS	0.982344923519498	0.976042054361287	0.989486150528674	0.97669816386873
GO_INTERLEUKIN_1_PRODUCTION	0.99338426854303	0.990043708650823	0.991480253503894	0.989449797847165
GO_MODULATION_BY_HOST_OF_VIRAL_PROCESS	0.983500333478316	0.982658723513726	0.983072942420493	0.982908443690538
GO_REFLEX	0.987440586762999	0.985466904972913	0.989304153554018	0.984382875868162
161247	0.971721039521524	0.980020456725383	0.970885607556471	0.969355043100104
GO_NEGATIVE_REGULATION_OF_SERINE_TYPE_PEPTIDASE_ACTIVITY	0.982194224887193	0.981853796421408	0.986179715424467	0.986099719643597
GO_REGULATION_OF_PROTEIN_GLYCOSYLATION	0.983986410740907	0.980253002141314	0.982404823802306	0.983159528660153
GO_NEGATIVE_REGULATION_OF_FIBROBLAST_PROLIFERATION	0.988727498687948	0.987632434839082	0.991686316941612	0.989770273328652
GO_NEGATIVE_REGULATION_OF_DNA_DEPENDENT_DNA_REPLICATION	0.997161588495471	0.995771453234301	0.997491514047906	0.996187729874564
GO_ORGAN_MATURATION	0.993497839386286	0.993098448539413	0.995000170874229	0.991608999311419
GO_POSITIVE_REGULATION_OF_ACUTE_INFLAMMATORY_RESPONSE	0.990961113311728	0.99201808825601	0.992541339850437	0.992410336216438
GO_GASTRULATION_WITH_MOUTH_FORMING_SECOND	0.988766719662984	0.990826378875385	0.990620001775578	0.991097189860061
GO_ENDOCARDIUM_DEVELOPMENT	0.993879800408384	0.993921824766007	0.995561915259449	0.993521255326429
GO_INSEMINATION	0.985889164969237	0.988007362283465	0.985788900823375	0.98694154676122
GO_REGULATION_OF_NUCLEOBASE_CONTAINING_COMPOUND_TRANSPORT	0.991839922486404	0.994505681618311	0.99188106870834	0.994079146001317
GO_CYCLIC_NUCLEOTIDE_CATABOLIC_PROCESS	0.995587488255408	0.995734501484361	0.995935824924188	0.995692371816839
GO_RESPONSE_TO_EPIDERMAL_GROWTH_FACTOR	0.993044717106	0.990890059353893	0.995005195335265	0.991228578319828
GO_PEPTIDYL_ARGININE_MODIFICATION	0.98978739190145	0.990128335651412	0.990549487436117	0.992463643043073
GO_SPECIFICATION_OF_ORGAN_IDENTITY	0.990947327322754	0.987483968732014	0.993358800149255	0.989473606610545
GO_RRNA_TRANSCRIPTION	0.993793249966995	0.991963936489893	0.993791092363229	0.992963521853336
GO_ANATOMICAL_STRUCTURE_ARRANGEMENT	0.98674768164261	0.992600189820342	0.985820099088588	0.990906444844231
GO_PATHWAY_RESTRICTED_SMAD_PROTEIN_PHOSPHORYLATION	0.976351157281794	0.98103915982551	0.981486975225219	0.977502709273064
GO_SPONGIOTROPHOBLAST_LAYER_DEVELOPMENT	0.988815771586588	0.990778607165189	0.988044038818097	0.990447989686663
GO_HISTONE_H2A_MONOUBIQUITINATION	0.991547265717807	0.992740762482957	0.991727368825313	0.992833485782204
GO_REGULATION_OF_EXTRACELLULAR_MATRIX_ORGANIZATION	0.987478654457133	0.989075966067041	0.987850072063473	0.990001393330532
GO_MITOTIC_G2_M_TRANSITION_CHECKPOINT	0.994588672788037	0.99394421119045	0.994855433869617	0.993582961208179
GO_POSITIVE_REGULATION_OF_INTERLEUKIN_8_SECRETION	0.975020297604542	0.956327268729771	0.974591362195997	0.95475478490296
GO_PYRIMIDINE_NUCLEOBASE_METABOLIC_PROCESS	0.98945793898061	0.990028912997342	0.986368606162385	0.989854850325162
GO_PURINE_CONTAINING_COMPOUND_SALVAGE	0.995690805449381	0.992419217437197	0.995980181253505	0.991991186245461
GO_INNER_EAR_RECEPTOR_STEREOCILIUM_ORGANIZATION	0.99223807602858	0.990298378684752	0.991570896493895	0.990738601601756
GO_POSITIVE_REGULATION_OF_CELLULAR_RESPONSE_TO_TRANSFORMING_GROWTH_FACTOR_BETA_STIMULUS	0.993110354316736	0.991517255396307	0.993764053336386	0.991517527455363
GO_AXON_REGENERATION	0.991691827977512	0.99138926065684	0.992223572318832	0.990763285044152
GO_LOW_DENSITY_LIPOPROTEIN_PARTICLE_CLEARANCE	0.995832359567054	0.994744113077382	0.995249109217208	0.994955613950313
GO_NUCLEOTIDE_TRANSPORT	0.989812496529647	0.984700815890075	0.988729799221658	0.98680628046432
GO_REGULATION_OF_HAIR_FOLLICLE_DEVELOPMENT	0.989973175407221	0.986028517956758	0.984589443351992	0.983817094629331
GO_CRISTAE_FORMATION	0.992363070960403	0.991682536103038	0.992326339047849	0.991794606915342
GO_SYNAPTIC_VESICLE_RECYCLING	0.992281316689456	0.992462842241978	0.99361828185975	0.991283338155327
GO_POSITIVE_REGULATION_OF_NUCLEOSIDE_METABOLIC_PROCESS	0.991767062914125	0.987138473896413	0.990987088742315	0.988005487955162
GO_REGULATION_OF_VITAMIN_METABOLIC_PROCESS	0.988274017242356	0.986148569493047	0.990704069565555	0.986077957489125
GO_SEQUESTERING_OF_METAL_ION	0.989722371221445	0.989410517550122	0.988517415011047	0.991457702857744
GO_COPPER_ION_TRANSPORT	0.992962831241795	0.992429261205196	0.990503355528091	0.991124046955978
GO_MEMBRANE_ASSEMBLY	0.994985772726033	0.994629721325075	0.994008599300607	0.994740411114031
GO_REGULATION_OF_DNA_DAMAGE_RESPONSE_SIGNAL_TRANSDUCTION_BY_P53_CLASS_MEDIATOR	0.985686447404713	0.986024507456873	0.988237764841054	0.987547651241672
GO_LIPID_DIGESTION	0.973454101033925	0.965064478780761	0.976604632431896	0.970303085085148
GO_POSITIVE_REGULATION_OF_G1_S_TRANSITION_OF_MITOTIC_CELL_CYCLE	0.995447999826259	0.99463455311289	0.995418854977736	0.994770472765807
GO_REGULATION_OF_CARDIAC_MUSCLE_CONTRACTION_BY_REGULATION_OF_THE_RELEASE_OF_SEQUESTERED_CALCIUM_ION	0.99329538076132	0.986776442439223	0.991983923626446	0.989263392250834
GO_NEGATIVE_REGULATION_OF_ORGANELLE_ASSEMBLY	0.995239449081918	0.993211210269967	0.995836911854455	0.993086432710933
GO_RESPONSE_TO_INTERFERON_BETA	0.989459893853345	0.990557907556129	0.992032266372079	0.989219077904202
GO_RHODOPSIN_MEDIATED_SIGNALING_PATHWAY	0.983576300989495	0.985135866086798	0.984257410115936	0.983305075533104
GO_REGULATION_OF_MESONEPHROS_DEVELOPMENT	0.975725486880561	0.974793003205354	0.973411358303085	0.972642590121295
84061	0.987487545430318	0.985827352737624	0.988101916407988	0.985695312896392
GO_REGULATION_OF_CHROMATIN_BINDING	0.991673283272794	0.988495479226452	0.992999471339167	0.990003846463454
GO_REGULATION_OF_EXTRACELLULAR_MATRIX_ASSEMBLY	0.992144862249146	0.991049834940513	0.997620978367596	0.99129295159964
GO_PROTEIN_LOCALIZATION_TO_LYSOSOME	0.994322507820439	0.99559982537388	0.992296053982059	0.995309360074041
GO_MRNA_MODIFICATION	0.983633180747993	0.979720483685442	0.984118319402132	0.982148998968585
GO_SOMATIC_DIVERSIFICATION_OF_IMMUNOGLOBULINS	0.990523213953923	0.989016449491898	0.990167158702782	0.990043468604085
GO_HEMATOPOIETIC_STEM_CELL_DIFFERENTIATION	0.97359830655375	0.972769220071696	0.973310258669131	0.972536344645412
GO_NEGATIVE_REGULATION_OF_ASTROCYTE_DIFFERENTIATION	0.99559864424202	0.994594337098911	0.995864083680498	0.9943821472713
GO_REGULATION_OF_ENERGY_HOMEOSTASIS	0.991916771058905	0.989528542050587	0.992742128813163	0.990959969432366
GO_POSITIVE_REGULATION_OF_RELEASE_OF_CYTOCHROME_C_FROM_MITOCHONDRIA	0.988761544241502	0.986265112012954	0.989957651418861	0.985277801910257
GO_PEPTIDYL_PROLINE_HYDROXYLATION	0.99734628522814	0.996278371329221	0.996936430990039	0.995823676879237
GO_AMINO_ACID_BETAINE_TRANSPORT	0.986232054460269	0.984897729897673	0.982791018976416	0.985354598291804
GO_AMMONIUM_TRANSMEMBRANE_TRANSPORT	0.981057248005321	0.984107972040721	0.978084860708724	0.986253146774066
GO_GABAERGIC_NEURON_DIFFERENTIATION	0.993894888958966	0.992821065171358	0.993677089025836	0.992672481729499
GO_FATTY_ACID_BETA_OXIDATION_USING_ACYL_COA_DEHYDROGENASE	0.99710739301228	0.996003404507417	0.996891103592687	0.996419266597316
GO_EXCITATORY_POSTSYNAPTIC_POTENTIAL	0.99103062253585	0.987942819635375	0.991502996369571	0.989102467911072
GO_REGULATION_OF_NUCLEASE_ACTIVITY	0.987859154119318	0.990938584134242	0.987808220026475	0.990749660620772
GO_NEGATIVE_REGULATION_OF_HISTONE_ACETYLATION	0.997807053957044	0.995904518102802	0.997656173193385	0.996019904791537
GO_PHAGOLYSOSOME_ASSEMBLY	0.993880665786322	0.993569435889955	0.994817126151303	0.994076304429289
GO_MODULATION_BY_SYMBIONT_OF_HOST_CELLULAR_PROCESS	0.990450968349246	0.988739417141394	0.990293649038069	0.98904028399242
115827	0.996473650403511	0.996437395779932	0.99721545474619	0.995576177945382
GO_REGULATION_OF_ASTROCYTE_DIFFERENTIATION	0.988911789967828	0.991183842437713	0.991846745648495	0.989616812989898
GO_REGULATION_OF_HYDROGEN_PEROXIDE_INDUCED_CELL_DEATH	0.992295580313737	0.991247032287747	0.994741732681624	0.990606640256014
GO_HISTONE_DEUBIQUITINATION	0.995519943043892	0.995645332962316	0.996077215155682	0.994485046626802
GO_GLUCOSAMINE_CONTAINING_COMPOUND_METABOLIC_PROCESS	0.984476206983343	0.983780637888802	0.98769874363252	0.984350647285053
GO_FOREBRAIN_REGIONALIZATION	0.99186208874632	0.990759858543127	0.992300696476364	0.991295890417975
GO_CALCIUM_DEPENDENT_CELL_CELL_ADHESION_VIA_PLASMA_MEMBRANE_CELL_ADHESION_MOLECULES	0.989058730270163	0.986485670842887	0.988213162747682	0.987684959592045
GO_GLUCOSE_6_PHOSPHATE_METABOLIC_PROCESS	0.996251710973424	0.994877291676558	0.996889902736165	0.994795339889276
GO_NUCLEAR_PORE_ORGANIZATION	0.993565433673515	0.992116335264828	0.99278081645689	0.992212713306832
GO_CELLULAR_RESPONSE_TO_NITRIC_OXIDE	0.990980769852251	0.987764365119753	0.989406919103489	0.986144883032895
GO_INTRA_S_DNA_DAMAGE_CHECKPOINT	0.995921884996002	0.994487374614125	0.99671860414748	0.992924324835803
GO_HISTONE_H3_K9_MODIFICATION	0.99518686510912	0.994474039027805	0.993598983034606	0.994771510224056
GO_RESPONSE_TO_INTERFERON_ALPHA	0.995067623776894	0.992990330089254	0.996421378650505	0.993836015724009
GO_NEGATIVE_REGULATION_OF_TRANSLATIONAL_INITIATION	0.982397128747791	0.985554249592004	0.981496122945053	0.985250754481473
GO_CARDIAC_CONDUCTION_SYSTEM_DEVELOPMENT	0.981180661735884	0.977851010910003	0.980263304209012	0.978233344982537
GO_REGULATION_OF_GLOMERULAR_FILTRATION	0.987088843095158	0.985604786049994	0.987077034148767	0.982855014937815
GO_CYTOCHROME_COMPLEX_ASSEMBLY	0.994457213396701	0.991194507913747	0.994125227992811	0.991438588843649
1020	0.992131336715849	0.989366263948188	0.992068352081932	0.990997064440403
GO_ENDOCARDIAL_CUSHION_FORMATION	0.984618037464496	0.984275530256944	0.99075088112347	0.983572848700078
GO_REGULATION_OF_NUCLEAR_CELL_CYCLE_DNA_REPLICATION	0.995051994334741	0.995265592766799	0.99428959467574	0.995630104588635
GO_MITOCHONDRIAL_CALCIUM_ION_HOMEOSTASIS	0.993544301365	0.993504028971403	0.99502941968558	0.994953503795645
GO_REPLACEMENT_OSSIFICATION	0.992468842586699	0.993303250761397	0.993652631754194	0.994683242188241
57026	0.988500903930614	0.986958643391231	0.990440240348688	0.988222231444483
GO_MITOTIC_CELL_CYCLE_ARREST	0.988748784047821	0.987122864124288	0.98759921176914	0.989820939841217
GO_GLUTAMINE_METABOLIC_PROCESS	0.991844729762841	0.991011865876386	0.996083033691616	0.993613729699719
GO_NEGATIVE_REGULATION_OF_TELOMERASE_ACTIVITY	0.995522940676661	0.994742527057654	0.995786305248828	0.995030674600195
GO_REGULATION_OF_IRE1_MEDIATED_UNFOLDED_PROTEIN_RESPONSE	0.988422092180451	0.991767499261818	0.98947651584676	0.99235963672763
GO_POSITIVE_REGULATION_OF_FATTY_ACID_BIOSYNTHETIC_PROCESS	0.989791683238349	0.985189361133052	0.989719013286139	0.986496879723677
GO_POSITIVE_REGULATION_OF_INTERLEUKIN_1_SECRETION	0.995005510355899	0.991037584999809	0.996495240904856	0.991308857146992
GO_PSEUDOURIDINE_SYNTHESIS	0.985332111720836	0.980742807490446	0.987454663187894	0.980958464981351
GO_POLY_A_MRNA_EXPORT_FROM_NUCLEUS	0.991163571168057	0.988838132684506	0.991608912372146	0.990858399925258
9779	0.994668369996233	0.990226829335112	0.994839591069218	0.991714225682767
GO_CELLULAR_RESPONSE_TO_INTERLEUKIN_4	0.9890958376742	0.988970693671595	0.986259421459726	0.988868880150967
GO_SPERM_CAPACITATION	0.989330718137692	0.989583681639756	0.991435956043299	0.987977114978126
GO_POSITIVE_REGULATION_OF_TELOMERASE_ACTIVITY	0.990658778779435	0.992774776206346	0.99336332895333	0.992436341558297
GO_RESPONSE_TO_METHYLMERCURY	0.979829515536289	0.983941388824532	0.980633952611017	0.983993892792642
GO_REGULATION_OF_CENTRIOLE_REPLICATION	0.997298338242998	0.996679457764545	0.997880349809348	0.996726827637335
GO_POSITIVE_REGULATION_OF_MULTICELLULAR_ORGANISMAL_METABOLIC_PROCESS	0.979525716416501	0.97543963361008	0.980964867823292	0.978246281325356
GO_DECIDUALIZATION	0.974709998338814	0.985820200108279	0.973114170543797	0.985584658096827
GO_REGULATION_OF_MONONUCLEAR_CELL_MIGRATION	0.979479118390675	0.971769389164409	0.981503785978823	0.980001999890733
GO_NEGATIVE_REGULATION_OF_ORGAN_GROWTH	0.99173057401094	0.989811512866657	0.991071962475383	0.990028551839566
GO_NEGATIVE_REGULATION_OF_RESPONSE_TO_BIOTIC_STIMULUS	0.989840254698654	0.991086855135871	0.982602866079313	0.989451854080965
GO_HISTONE_MONOUBIQUITINATION	0.985667033057744	0.987913306430052	0.986119121299711	0.988495403286573
GO_EMBRYONIC_VISCEROCRANIUM_MORPHOGENESIS	0.994648088204714	0.991712342652538	0.994766552438245	0.993115121125838
GO_POSITIVE_REGULATION_OF_TRANSLATIONAL_INITIATION	0.993577295450342	0.993139018814687	0.994009630034678	0.99144413677639
GO_NEGATIVE_REGULATION_OF_CELL_AGING	0.992631550722189	0.989948991568833	0.991912666349259	0.990901313908117
GO_CELL_DIFFERENTIATION_INVOLVED_IN_EMBRYONIC_PLACENTA_DEVELOPMENT	0.978621303923602	0.97423467463338	0.978492939603007	0.980378985311195
GO_ASYMMETRIC_CELL_DIVISION	0.99556943259433	0.992724212067104	0.99638208392486	0.99454405738022
GO_BILE_ACID_BIOSYNTHETIC_PROCESS	0.991332994710238	0.992348777428747	0.989864107477019	0.991892457733893
GO_NUCLEOTIDE_EXCISION_REPAIR_DNA_DAMAGE_RECOGNITION	0.997019214507696	0.996260230573028	0.997078450477539	0.996176780656324
GO_REGULATION_OF_ENDOTHELIAL_CELL_DEVELOPMENT	0.995719078007076	0.99334889821036	0.995902180652078	0.993592596790128
GO_REGULATION_OF_SEQUESTERING_OF_TRIGLYCERIDE	0.990943244993002	0.989077783886682	0.985676376442319	0.98682862667518
GO_NEGATIVE_REGULATION_OF_FIBROBLAST_GROWTH_FACTOR_RECEPTOR_SIGNALING_PATHWAY	0.991685236646249	0.992966277651676	0.994123685824813	0.994205228098696
GO_NEGATIVE_REGULATION_OF_PROTEIN_OLIGOMERIZATION	0.985350685330354	0.985601034546953	0.983616439037098	0.985985043543188
GO_HOMOCYSTEINE_METABOLIC_PROCESS	0.996024989335708	0.994260540832336	0.99508495118446	0.994873053354729
GO_COFACTOR_CATABOLIC_PROCESS	0.992604638857854	0.990726258619749	0.992027656312109	0.990507059977408
10318	0.98381649900537	0.985328866996032	0.989425873778431	0.983899260178422
GO_MORPHOGENESIS_OF_AN_ENDOTHELIUM	0.991530796372251	0.989414336440173	0.990400713380547	0.99024406965905
GO_CHONDROITIN_SULFATE_PROTEOGLYCAN_BIOSYNTHETIC_PROCESS	0.980485427171019	0.978196373030169	0.983639372398423	0.976618579848447
GO_GLANDULAR_EPITHELIAL_CELL_DEVELOPMENT	0.960151224289235	0.963205702966458	0.969620598920431	0.972063263924799
GO_RESPONSE_TO_MAGNESIUM_ION	0.996755215575196	0.995069434113232	0.997068722786467	0.995620460428771
GO_CELLULAR_RESPONSE_TO_ATP	0.993221193163122	0.993200019390895	0.994852717266264	0.99345222681037
GO_CHOLESTEROL_EFFLUX	0.986599882673796	0.978148583369522	0.988359041890696	0.979620539307718
GO_BETA_CATENIN_DESTRUCTION_COMPLEX_DISASSEMBLY	0.984349134072968	0.978109364331098	0.986209852166087	0.97855594297743
GO_INNER_DYNEIN_ARM_ASSEMBLY	0.992978154700604	0.991238131606205	0.99621540966089	0.992894467410867
GO_REGULATION_OF_ANDROGEN_RECEPTOR_SIGNALING_PATHWAY	0.993459454695343	0.992714263856091	0.996148911553259	0.992754509785754
GO_LEFT_RIGHT_PATTERN_FORMATION	0.988740397307254	0.98870489280162	0.989650943448797	0.987704180612948
GO_REGULATION_OF_MACROPHAGE_DERIVED_FOAM_CELL_DIFFERENTIATION	0.993901728000836	0.993556430876929	0.994198304085928	0.993449163749966
GO_EMBRYONIC_DIGESTIVE_TRACT_MORPHOGENESIS	0.980467085934524	0.974754678940536	0.979041560310032	0.97465895272546
GO_PLACENTA_BLOOD_VESSEL_DEVELOPMENT	0.981845583813912	0.982341172157436	0.980624391535795	0.980363276374541
GO_POSITIVE_REGULATION_OF_GUANYLATE_CYCLASE_ACTIVITY	0.977234677698446	0.97179791021665	0.978357069460107	0.973242049926283
GO_MELANIN_METABOLIC_PROCESS	0.994606748969369	0.994683488658165	0.994661730190942	0.994240525078121
GO_POSITIVE_REGULATION_OF_CELL_CYCLE_G2_M_PHASE_TRANSITION	0.996181549024403	0.995873751532044	0.994726648951849	0.994406681259928
GO_REGULATION_OF_REMOVAL_OF_SUPEROXIDE_RADICALS	0.996265384098443	0.996404474812164	0.996106719282498	0.995964859226625
GO_NEGATIVE_REGULATION_OF_STEM_CELL_PROLIFERATION	0.991362949429877	0.987167396217403	0.99141160597145	0.989317420962614
GO_REGULATION_OF_VACUOLAR_TRANSPORT	0.98443071774586	0.984830725091776	0.98198376935368	0.983918413129901
GO_CELLULAR_RESPONSE_TO_ELECTRICAL_STIMULUS	0.996240212050383	0.993913564242906	0.997318267228013	0.994561265109334
GO_REGULATION_OF_OXIDATIVE_PHOSPHORYLATION	0.986299048111821	0.981518876375268	0.987038508066135	0.984667812564417
GO_NEGATIVE_REGULATION_OF_CHROMOSOME_SEGREGATION	0.993974626691806	0.992399198367122	0.993723080353335	0.992363171871787
GO_REGULATION_OF_BONE_DEVELOPMENT	0.994888874727938	0.99488732677275	0.994194909367172	0.995276309853326
GO_POSITIVE_REGULATION_OF_T_CELL_MEDIATED_CYTOTOXICITY	0.983567097416099	0.980947046935096	0.980926745788298	0.980952116161178
GO_REGULATION_OF_CHOLESTEROL_BIOSYNTHETIC_PROCESS	0.994838699866587	0.995250569556301	0.995251872019562	0.995250508956884
GO_POLYSACCHARIDE_CATABOLIC_PROCESS	0.994648668492746	0.993344648962545	0.994991634637472	0.993848304672052
GO_INNER_CELL_MASS_CELL_PROLIFERATION	0.995548601749483	0.995171058807788	0.996143101993387	0.995008218902192
GO_POSITIVE_REGULATION_OF_MRNA_SPLICING_VIA_SPLICEOSOME	0.994856403800023	0.994602812581641	0.994261541569438	0.994193986382623
10131	0.994997448905481	0.996079510697976	0.992889600444379	0.994499038779594
GO_POSITIVE_REGULATION_OF_DNA_DEPENDENT_DNA_REPLICATION	0.965554657289596	0.976563136452427	0.977187566243632	0.981617103384609
GO_STARTLE_RESPONSE	0.973930931244608	0.981465647847912	0.978438871815452	0.977041126950242
GO_MOTOR_NEURON_AXON_GUIDANCE	0.982711786667048	0.984930421285832	0.98573015575358	0.983821556176146
GO_PYRIMIDINE_RIBONUCLEOSIDE_CATABOLIC_PROCESS	0.962024146503428	0.967377509876603	0.953337412179949	0.9694491560335
GO_HYPOTHALAMUS_DEVELOPMENT	0.968631941628973	0.968939256781084	0.964902523435669	0.972645055745978
GO_POSITIVE_REGULATION_OF_MEIOTIC_CELL_CYCLE	0.995329136830531	0.993934409810177	0.993695991034135	0.993253589522164
GO_LATERAL_MESODERM_DEVELOPMENT	0.971236512190103	0.966491708603581	0.976483883451919	0.971296510511157
5291	0.974796556797459	0.983909107312293	0.975911863366263	0.981202456799991
GO_REGULATION_OF_TRANSCRIPTION_ELONGATION_FROM_RNA_POLYMERASE_II_PROMOTER	0.991690327485927	0.989626570594433	0.993502461014081	0.991763533331998
GO_WATER_TRANSPORT	0.989433018927626	0.986231622772638	0.988419203838173	0.988403596536069
GO_BIOTIN_METABOLIC_PROCESS	0.984476713396233	0.986581751817919	0.98488584945278	0.987439300311579
GO_STEM_CELL_DIVISION	0.992983279510752	0.989966070964258	0.993353816520672	0.990838486408047
GO_REACTIVE_OXYGEN_SPECIES_BIOSYNTHETIC_PROCESS	0.994545201122434	0.989550456328887	0.99575030354465	0.990833709291932
GO_POSITIVE_REGULATION_OF_NITRIC_OXIDE_SYNTHASE_BIOSYNTHETIC_PROCESS	0.99046673576127	0.98659371571483	0.993032490636066	0.987831527705084
GO_POSITIVE_REGULATION_OF_STEROID_BIOSYNTHETIC_PROCESS	0.992937043084416	0.988776542862361	0.992613085892873	0.989639314788603
GO_SYNAPTONEMAL_COMPLEX_ORGANIZATION	0.995739059142501	0.993913219849303	0.99598692736903	0.994027593553747
GO_NEGATIVE_REGULATION_OF_TYPE_2_IMMUNE_RESPONSE	0.978849528723312	0.986399655536009	0.97890317567485	0.983663379132663
23765	0.983249747733208	0.983432551012024	0.979664503634752	0.98244464382845
GO_CITRULLINE_METABOLIC_PROCESS	0.988090707976488	0.979654853676923	0.988933695008705	0.98365213586476
GO_NEGATIVE_REGULATION_OF_AXON_GUIDANCE	0.997155471369553	0.995830014010403	0.997408261153878	0.996119095350243
GO_NEGATIVE_REGULATION_OF_CALCIUM_ION_TRANSPORT_INTO_CYTOSOL	0.988583574209504	0.989509840976107	0.98964262956221	0.986686979587136
GO_REGULATION_OF_CARDIAC_MUSCLE_CELL_MEMBRANE_REPOLARIZATION	0.985841281668417	0.986701066023155	0.985418913869158	0.986491803604172
GO_NEGATIVE_REGULATION_OF_TISSUE_REMODELING	0.990860552303322	0.989645966427272	0.992679911146123	0.989401099304067
GO_MEMBRANE_TUBULATION	0.980931784199527	0.985160906071364	0.975027334604051	0.985037257221758
GO_REGULATION_OF_AMYLOID_PRECURSOR_PROTEIN_CATABOLIC_PROCESS	0.99493242430696	0.994675380182565	0.995386716475694	0.995508320123633
GO_CELLULAR_EXTRAVASATION	0.9824074121813	0.980992367855026	0.982158855718962	0.982179671716963
GO_NEGATIVE_REGULATION_OF_MUSCLE_CELL_APOPTOTIC_PROCESS	0.990389469891485	0.984755095997847	0.98771783460003	0.984240307419541
GO_POSITIVE_REGULATION_OF_HISTONE_DEACETYLATION	0.993252059294569	0.992198746120982	0.9956501051563	0.992383314131296
GO_BLOOD_COAGULATION_FIBRIN_CLOT_FORMATION	0.983041857731426	0.983220074165657	0.981221584773403	0.982691667206272
GO_NEGATIVE_REGULATION_OF_NEUROTRANSMITTER_TRANSPORT	0.995232497905389	0.995388480928569	0.995215173668806	0.995241019657643
GO_AMYLOID_PRECURSOR_PROTEIN_METABOLIC_PROCESS	0.991537506681962	0.991809988931558	0.993722378641619	0.991438213584583
GO_CHEMICAL_HOMEOSTASIS_WITHIN_A_TISSUE	0.99304586643733	0.994185142099052	0.993008261255502	0.994403428605569
GO_REGULATION_OF_RNA_POLYMERASE_II_TRANSCRIPTIONAL_PREINITIATION_COMPLEX_ASSEMBLY	0.99215528821783	0.992070235859785	0.992406899999386	0.992539086866538
GO_RETROGRADE_PROTEIN_TRANSPORT_ER_TO_CYTOSOL	0.99395786921171	0.992169273451094	0.995253494716745	0.994034319563676
GO_EPITHELIAL_CELL_CELL_ADHESION	0.990198308403697	0.987966714978848	0.991100305551557	0.988455692781028
GO_POLYAMINE_METABOLIC_PROCESS	0.989344980170434	0.994106506320213	0.986947998930459	0.993992457813898
GO_NEGATIVE_REGULATION_OF_T_CELL_RECEPTOR_SIGNALING_PATHWAY	0.987292568740786	0.990600734882853	0.990199461072375	0.989185831048459
GO_PTERIDINE_CONTAINING_COMPOUND_BIOSYNTHETIC_PROCESS	0.995766914638933	0.995776620315811	0.996334370499168	0.995724122833529
GO_BLOOD_VESSEL_ENDOTHELIAL_CELL_MIGRATION	0.989811575483759	0.990282239566613	0.992680150777884	0.990860011470937
GO_REGULATION_OF_INTERFERON_GAMMA_BIOSYNTHETIC_PROCESS	0.982180558240571	0.972737910724679	0.97778588501538	0.976422113860549
GO_NEGATIVE_REGULATION_OF_CD4_POSITIVE_ALPHA_BETA_T_CELL_DIFFERENTIATION	0.98513759320403	0.988276435360453	0.98370673911769	0.989146352679108
GO_ECTODERM_DEVELOPMENT	0.992437638120707	0.991783155540958	0.995002680218378	0.989881841739237
GO_ALDITOL_METABOLIC_PROCESS	0.987135119688327	0.988422728920777	0.986226767767601	0.989255664152234
GO_MITOCHONDRIAL_ELECTRON_TRANSPORT_UBIQUINOL_TO_CYTOCHROME_C	0.994125543150272	0.99376861818065	0.995011906679398	0.993301979126128
GO_REGULATION_OF_CELL_PROLIFERATION_INVOLVED_IN_KIDNEY_DEVELOPMENT	0.98802693499309	0.990780972329805	0.987575169208914	0.991047431155583
3002	0.991109797291424	0.992078102019241	0.992120615653543	0.993520786256148
GO_POSITIVE_REGULATION_OF_SIGNAL_TRANSDUCTION_BY_P53_CLASS_MEDIATOR	0.98948674314369	0.987911819292051	0.991755712292066	0.984357715449711
9027	0.987122046408807	0.992612907070639	0.988395934388792	0.991839037383476
GO_METHYLATION_DEPENDENT_CHROMATIN_SILENCING	0.989358482003	0.986859957605023	0.986348312238109	0.987986049212793
GO_REGULATION_OF_LIPOPROTEIN_LIPASE_ACTIVITY	0.993933833901545	0.991311530483829	0.995832403078999	0.990383992816193
133522	0.991735609820684	0.991689992212863	0.991024897162654	0.991758019641571
GO_ANDROGEN_BIOSYNTHETIC_PROCESS	0.989099881815336	0.986169766916693	0.98894773596604	0.988032760100014
GO_POSITIVE_REGULATION_OF_OLIGODENDROCYTE_DIFFERENTIATION	0.97659804284168	0.986269403827137	0.991228308667907	0.981484377843851
GO_AXONEMAL_DYNEIN_COMPLEX_ASSEMBLY	0.987224473146113	0.983636308432372	0.987823644200523	0.982335557742966
GO_HEMIDESMOSOME_ASSEMBLY	0.997713596611567	0.996672119461018	0.997905478434826	0.996911980272357
GO_MAST_CELL_ACTIVATION	0.989901055402447	0.985388346386118	0.991502737335738	0.985859629961519
GO_PROTEIN_IMPORT_INTO_NUCLEUS_TRANSLOCATION	0.992520165859985	0.992376071827441	0.990743654122874	0.993044650222752
GO_POSITIVE_REGULATION_OF_NEUTROPHIL_MIGRATION	0.988662294668029	0.985751233682565	0.986994312571555	0.987900730902079
GO_REGULATION_OF_SPINDLE_CHECKPOINT	0.992798359753128	0.993984484148991	0.988822039805906	0.99210430924237
GO_POSITIVE_REGULATION_OF_STRIATED_MUSCLE_CONTRACTION	0.992980269915974	0.993911267082945	0.994206672672189	0.994362592455112
GO_ANATOMICAL_STRUCTURE_REGRESSION	0.995985713468462	0.995431248952549	0.997338540978323	0.994978479784398
GO_CEREBRAL_CORTEX_NEURON_DIFFERENTIATION	0.994526872929149	0.993528505911839	0.995261996551359	0.99362410011278
GO_REGULATION_OF_VENTRICULAR_CARDIAC_MUSCLE_CELL_ACTION_POTENTIAL	0.995870852693637	0.995493714066245	0.996058803064242	0.99584839020884
GO_FATTY_ACID_HOMEOSTASIS	0.991629061053991	0.990763942933279	0.990849308711058	0.991455172740741
GO_REGULATION_OF_PLATELET_AGGREGATION	0.990468781237881	0.98199528627442	0.987421950193633	0.981657647591288
GO_POSITIVE_REGULATION_OF_PROTEIN_IMPORT_INTO_NUCLEUS_TRANSLOCATION	0.987131931974233	0.987659477485996	0.987505714260554	0.985083153646534
GO_POSITIVE_REGULATION_OF_CARDIAC_MUSCLE_CONTRACTION	0.991953857348698	0.992625421955717	0.992692542636141	0.993643649951863
GO_NEPHRIC_DUCT_DEVELOPMENT	0.991136196672582	0.989463989119404	0.991952151944344	0.990862992047956
GO_ERROR_FREE_TRANSLESION_SYNTHESIS	0.995296018682702	0.995973711973375	0.996627621770162	0.994517237246647
GO_CENTRIOLE_ASSEMBLY	0.993760345353273	0.992655163957891	0.99442563460452	0.993400003408484
7189	0.989903821234887	0.989158252522105	0.993358972160749	0.989345151511576
GO_ATRIAL_SEPTUM_DEVELOPMENT	0.991417102570039	0.985633716742157	0.988728607238784	0.986110859590396
GO_DETECTION_OF_TEMPERATURE_STIMULUS	0.989463709186537	0.988938196648925	0.991270339712154	0.988998418950376
GO_ENAMEL_MINERALIZATION	0.992485298171115	0.992642560653636	0.993091623877235	0.991092166897149
GO_SPINAL_CORD_MOTOR_NEURON_CELL_FATE_SPECIFICATION	0.962827038276809	0.967947262500194	0.967036156072218	0.971116525542211
GO_GLYCOLIPID_CATABOLIC_PROCESS	0.995031091493823	0.995416148377589	0.995182714955656	0.995350146499452
GO_SYNAPTIC_VESICLE_ENDOCYTOSIS	0.994025194123183	0.993520867401133	0.995379351275888	0.993237753215514
GO_POSITIVE_REGULATION_OF_HEART_RATE	0.968548513940429	0.983510079363584	0.979313756045641	0.975519605918916
GO_FATTY_ACID_BETA_OXIDATION_USING_ACYL_COA_OXIDASE	0.996882742921693	0.996768741766126	0.996642499375259	0.996788153502355
6187	0.992394803214892	0.99192037825846	0.994071779846956	0.99111144921115
GO_REGULATION_OF_FEEDING_BEHAVIOR	0.962145809298838	0.955523702900224	0.963420959726481	0.957162242106314
GO_REGULATION_OF_THYMOCYTE_AGGREGATION	0.99456187972232	0.992009248183645	0.995131604674467	0.993924145983852
GO_POSITIVE_REGULATION_OF_MITOCHONDRIAL_MEMBRANE_PERMEABILITY	0.995809306107313	0.993460761827137	0.995459017730113	0.995265133142154
5781	0.993752285997742	0.991756851896304	0.989598746238487	0.989694257462918
GO_NEGATIVE_REGULATION_OF_INTRACELLULAR_STEROID_HORMONE_RECEPTOR_SIGNALING_PATHWAY	0.994088481461497	0.991419222501713	0.995595819639888	0.99280893686092
GO_DERMATAN_SULFATE_PROTEOGLYCAN_METABOLIC_PROCESS	0.989687885710405	0.990759093671988	0.991416777618395	0.988637764845818
GO_SMOOTH_MUSCLE_TISSUE_DEVELOPMENT	0.990339273313773	0.990722750570137	0.993245997561168	0.990969664693982
GO_NEGATIVE_REGULATION_OF_HEMATOPOIETIC_PROGENITOR_CELL_DIFFERENTIATION	0.961361238248404	0.955142661895394	0.955245158674459	0.952373200314868
GO_NEGATIVE_REGULATION_OF_NUCLEOSIDE_METABOLIC_PROCESS	0.993242123702727	0.991692542557487	0.992562042067523	0.99292392819784
5587	0.995867549218225	0.994223605860589	0.996058968937146	0.994626380840082
GO_LEYDIG_CELL_DIFFERENTIATION	0.991757302246819	0.991171394323512	0.993413017777468	0.991587572478874
GO_RNA_SURVEILLANCE	0.985960484783841	0.987606274132542	0.984417145073791	0.987638841496338
GO_REGULATION_OF_GRANULOCYTE_DIFFERENTIATION	0.992324575574149	0.991204076672735	0.989797958051192	0.992672652834072
GO_MORPHOGENESIS_OF_AN_EPITHELIAL_FOLD	0.992030314305742	0.989049098559559	0.993242033689611	0.992457484812755
55435	0.990034025826779	0.98767382655813	0.988079517767187	0.990387504340739
GO_EATING_BEHAVIOR	0.967626772027359	0.967866100937258	0.969386571460691	0.969141096781239
GO_GLUTATHIONE_DERIVATIVE_METABOLIC_PROCESS	0.994159043489555	0.991627169728862	0.993806974062779	0.991989936057517
GO_FOLIC_ACID_CONTAINING_COMPOUND_BIOSYNTHETIC_PROCESS	0.996763806401557	0.996205001716182	0.997246037240893	0.995911979603206
GO_SPHINGOID_METABOLIC_PROCESS	0.989870201519974	0.987108016669027	0.990429022456833	0.987994901101926
GO_NEGATIVE_REGULATION_OF_RESPONSE_TO_FOOD	0.991679189007395	0.990104573753738	0.992212205038842	0.990095591931982
GO_L_AMINO_ACID_IMPORT	0.993860768231869	0.993854516337486	0.995525244617294	0.993841807100848
GO_NEGATIVE_REGULATION_OF_CELL_MATRIX_ADHESION	0.993370440237511	0.993285362586144	0.993034504608274	0.993860622128174
GO_REGULATION_OF_MACROPHAGE_CHEMOTAXIS	0.990311897351568	0.986847922939641	0.988177733033632	0.990276140267914
GO_LAGGING_STRAND_ELONGATION	0.994348445783029	0.990573469420341	0.995837376369138	0.991326554895163
GO_LONG_TERM_SYNAPTIC_DEPRESSION	0.995681979151583	0.994917668422223	0.995131541589772	0.993393943219868
GO_GLYCOSYLCERAMIDE_METABOLIC_PROCESS	0.991675668260281	0.991644555826213	0.993448450270977	0.989925559958016
GO_NEGATIVE_REGULATION_OF_SMOOTH_MUSCLE_CELL_MIGRATION	0.993193368773271	0.994034355999081	0.99411744795636	0.994285605985539
GO_LIPOXYGENASE_PATHWAY	0.989056833822199	0.984635917069424	0.991894814523779	0.985907017169172
GO_NEGATIVE_REGULATION_OF_DEFENSE_RESPONSE_TO_VIRUS	0.989678314024103	0.98951627066286	0.977064617637208	0.988348366537533
GO_METALLO_SULFUR_CLUSTER_ASSEMBLY	0.992281114914769	0.993110259367623	0.99555818328466	0.991326172312006
GO_NEGATIVE_REGULATION_OF_RETINOIC_ACID_RECEPTOR_SIGNALING_PATHWAY	0.982222824020704	0.97746746734367	0.981786858393676	0.97754387390539
GO_SPLICEOSOMAL_TRI_SNRNP_COMPLEX_ASSEMBLY	0.992360867416838	0.989232716647581	0.993659732819158	0.99040164916109
GO_REGULATION_OF_T_CELL_TOLERANCE_INDUCTION	0.975540596460424	0.986869074437216	0.985500141740625	0.98683032777019
GO_POSITIVE_REGULATION_OF_RESPONSE_TO_OXIDATIVE_STRESS	0.987364030935355	0.987108382618538	0.986014020866224	0.983654625754028
GO_DOPAMINE_METABOLIC_PROCESS	0.969421430555401	0.981291127135864	0.967161827786242	0.980566706504113
GO_POSITIVE_REGULATION_OF_GLYCOGEN_METABOLIC_PROCESS	0.986834586811076	0.9858994818791	0.987141866782509	0.985215064692237
GO_POSITIVE_REGULATION_OF_MICROTUBULE_POLYMERIZATION_OR_DEPOLYMERIZATION	0.99265197619297	0.991980977071634	0.991425781636469	0.991190342808297
GO_L_ASCORBIC_ACID_METABOLIC_PROCESS	0.99520947372086	0.994854959776967	0.996009421232389	0.994934941022916
GO_CEREBELLAR_GRANULAR_LAYER_DEVELOPMENT	0.985217642629308	0.98735726749667	0.980861875931393	0.986214576524512
GO_REGULATION_OF_GENE_EXPRESSION_BY_GENETIC_IMPRINTING	0.994695445336948	0.994623625432245	0.995792855689361	0.994077616625452
GO_SECRETORY_GRANULE_ORGANIZATION	0.988553353381894	0.981072735140674	0.989656117780224	0.982867122246971
GO_VESICLE_FUSION_TO_PLASMA_MEMBRANE	0.995885096722449	0.992539666160952	0.996141515647982	0.99486858401241
GO_NEGATIVE_REGULATION_OF_HISTONE_METHYLATION	0.996186685641276	0.99571571362319	0.996813192688096	0.996030212219188
GO_REGULATION_OF_GLIAL_CELL_PROLIFERATION	0.990609420364993	0.986172337436592	0.988905279947346	0.985903444983353
100	0.985693939251293	0.985828275059204	0.984309590953948	0.985983609877612
GO_ETHANOL_METABOLIC_PROCESS	0.991775261873252	0.988945011753299	0.992392198913761	0.9877860705833
GO_DICARBOXYLIC_ACID_BIOSYNTHETIC_PROCESS	0.990897726973043	0.988889971564147	0.991363612159277	0.988599586944195
GO_PROTEIN_HETEROTRIMERIZATION	0.989113535264157	0.989869775740067	0.983620830962724	0.988672297397049
GO_EPITHELIAL_CILIUM_MOVEMENT	0.992924467777608	0.990164061041422	0.994184266301998	0.991095270259187
GO_NEGATIVE_REGULATION_OF_MEIOTIC_CELL_CYCLE	0.987966684975378	0.988777621344851	0.988986722193683	0.989384011670982
GO_SHORT_CHAIN_FATTY_ACID_METABOLIC_PROCESS	0.988553352044997	0.989866422953373	0.990880203772709	0.988210372600561
GO_ATRIAL_SEPTUM_MORPHOGENESIS	0.991004014347599	0.988377884769777	0.993391760704849	0.989653390622646
GO_CELLULAR_RESPONSE_TO_GROWTH_HORMONE_STIMULUS	0.987433002293606	0.986021951464095	0.988747988374829	0.987655788314404
GO_REGULATION_OF_INTERLEUKIN_2_BIOSYNTHETIC_PROCESS	0.994795286591005	0.993766122575215	0.994125646333386	0.991675583233829
GO_REGULATION_OF_FIBROBLAST_APOPTOTIC_PROCESS	0.982404146984201	0.982834276411635	0.977931000986013	0.982201406937299
GO_NOSE_DEVELOPMENT	0.992318900077064	0.987116471571556	0.993105236079571	0.988933007344245
GO_REGULATION_OF_TRANSCRIPTION_FROM_RNA_POLYMERASE_III_PROMOTER	0.992357661797336	0.992830123827419	0.993117200060772	0.993137501838293
GO_RESPONSE_TO_INCREASED_OXYGEN_LEVELS	0.992800457376936	0.992287827390974	0.989047122439306	0.990481789814098
GO_REGULATION_OF_CHROMATIN_SILENCING	0.989586712064002	0.991786428092268	0.990121908391265	0.990575285884121
GO_MACROMOLECULAR_COMPLEX_REMODELING	0.989974266205338	0.983669036299943	0.992353845642723	0.986369176441393
GO_RIBOSOMAL_LARGE_SUBUNIT_ASSEMBLY	0.990039648658786	0.987347648267516	0.9906018280061	0.989240930528158
GO_REGULATION_OF_MESODERM_DEVELOPMENT	0.990425276262365	0.990949840550463	0.991736265282347	0.99235495736251
GO_T_HELPER_1_TYPE_IMMUNE_RESPONSE	0.988531117034881	0.986292934369781	0.986223395614172	0.986866159095376
GO_POSITIVE_REGULATION_OF_TYPE_2_IMMUNE_RESPONSE	0.993673197200095	0.992288342791162	0.994224192613271	0.992445574766406
GO_PLASMA_LIPOPROTEIN_PARTICLE_CLEARANCE	0.994571683564094	0.992441055382598	0.994473746105649	0.992867971483962
GO_DNA_CATABOLIC_PROCESS	0.987969744153128	0.985842737295848	0.988880371329203	0.984657530546107
GO_REGULATION_OF_INTRACELLULAR_ESTROGEN_RECEPTOR_SIGNALING_PATHWAY	0.991355868716575	0.991104738415915	0.99178311009907	0.992628876172687
GO_CELL_FATE_COMMITMENT_INVOLVED_IN_FORMATION_OF_PRIMARY_GERM_LAYER	0.985742124976842	0.98758900318618	0.987652499273485	0.989460040275961
GO_T_CELL_DIFFERENTIATION_INVOLVED_IN_IMMUNE_RESPONSE	0.989736111652995	0.990221418613456	0.989407913236636	0.990658614180102
GO_INSULIN_LIKE_GROWTH_FACTOR_RECEPTOR_SIGNALING_PATHWAY	0.993122913009867	0.992286426708451	0.99142479977379	0.992478941535329
GO_NEGATIVE_REGULATION_OF_HEART_CONTRACTION	0.988269510310436	0.985823965138628	0.989517972362939	0.986601091710379
GO_SUBSTRATE_INDEPENDENT_TELENCEPHALIC_TANGENTIAL_MIGRATION	0.996626464919335	0.996167228785529	0.996357691808676	0.996324316548647
GO_MICROTUBULE_DEPOLYMERIZATION	0.969054177680054	0.982199088140598	0.966254070459773	0.980048946601588
GO_COBALAMIN_METABOLIC_PROCESS	0.992326054499731	0.992931865513274	0.99156285701984	0.99169982107034
GO_NEGATIVE_REGULATION_OF_SYSTEMIC_ARTERIAL_BLOOD_PRESSURE	0.959401154894806	0.969260199477807	0.963207842054899	0.961707235430542
GO_TELOMERE_LOCALIZATION	0.990338946597248	0.994332238101742	0.995162976938094	0.992891374913353
GO_PYRIMIDINE_NUCLEOTIDE_CATABOLIC_PROCESS	0.997533027520528	0.997125415093717	0.997697180152679	0.997140396034615
GO_REGULATION_OF_DEFENSE_RESPONSE_TO_VIRUS_BY_VIRUS	0.995405548130277	0.994834229950389	0.994336408537167	0.995236570621469
GO_PROTEIN_LOCALIZATION_TO_CHROMOSOME_CENTROMERIC_REGION	0.992684301851932	0.990539606768118	0.98636295413022	0.988020743941864
GO_REGULATION_OF_ANTIGEN_PROCESSING_AND_PRESENTATION	0.995326345630839	0.993595807451759	0.995311705593431	0.994165930090391
GO_VASOCONSTRICTION	0.980386302575792	0.976302578721553	0.982525199544321	0.97686869766629
GO_REGULATION_OF_MITOCHONDRIAL_TRANSLATION	0.995009127778051	0.994163947847559	0.994352688219284	0.994484763600393
GO_BEHAVIORAL_RESPONSE_TO_PAIN	0.996335367235029	0.993427368195324	0.994251139899626	0.992910749056603
GO_CELLULAR_RESPONSE_TO_TOXIC_SUBSTANCE	0.986368003440867	0.979037862235953	0.987652506936328	0.982421748240349
GO_MODULATION_OF_TRANSCRIPTION_IN_OTHER_ORGANISM_INVOLVED_IN_SYMBIOTIC_INTERACTION	0.996044236160417	0.993782806225739	0.996456595268286	0.994295516536661
GO_REGULATION_OF_HEART_MORPHOGENESIS	0.986483296351769	0.980846650242457	0.983371067064636	0.980792275731009
GO_S_ADENOSYLMETHIONINE_METABOLIC_PROCESS	0.992231113492543	0.990541322751118	0.993589218063846	0.98982513693597
GO_REGULATION_OF_PROTEIN_LOCALIZATION_TO_CELL_SURFACE	0.990198327457079	0.986777162505497	0.991007776880855	0.988628656830423
GO_PRIMARY_AMINO_COMPOUND_METABOLIC_PROCESS	0.990169046995588	0.991428457402685	0.992134952569031	0.98974652941172
GO_POSITIVE_REGULATION_OF_TELOMERE_CAPPING	0.994973406298711	0.993467846085094	0.993833317156014	0.993015614796824
GO_NEGATIVE_REGULATION_OF_AMINE_TRANSPORT	0.970910467386471	0.974501317523765	0.972154151639864	0.974889056555398
GO_POSITIVE_REGULATION_OF_INSULIN_RECEPTOR_SIGNALING_PATHWAY	0.995230573182798	0.992774763457936	0.996279096693828	0.992177473881577
GO_PONS_DEVELOPMENT	0.992694024863401	0.990577497891912	0.994743141483485	0.993335938580114
GO_PROTEIN_K11_LINKED_UBIQUITINATION	0.992369069040219	0.993575400301759	0.992864821719526	0.993883880450347
GO_REGULATION_OF_MESENCHYMAL_CELL_APOPTOTIC_PROCESS	0.991137034651508	0.990235046759717	0.991507248851156	0.989043018839445
GO_RESPONSE_TO_INACTIVITY	0.990800633041039	0.990720409314923	0.990425243562168	0.989709321666754
GO_RESPONSE_TO_PAIN	0.982452070367422	0.984515206117709	0.983621186737959	0.987007396830636
GO_POSITIVE_REGULATION_OF_TRANSCRIPTION_ELONGATION_FROM_RNA_POLYMERASE_II_PROMOTER	0.989078936525338	0.988325202612691	0.991105794467037	0.987121867876416
GO_NEGATIVE_REGULATION_OF_CALCIUM_ION_IMPORT	0.988673357246668	0.984629818919562	0.98784673821526	0.986294777024175
GO_EMBRYONIC_CAMERA_TYPE_EYE_MORPHOGENESIS	0.992403928051878	0.990677115637886	0.993405832867948	0.990508249382245
GO_FORMATION_OF_TRANSLATION_PREINITIATION_COMPLEX	0.994126095140264	0.993904822271596	0.995804971023808	0.994084902507701
GO_POSITIVE_REGULATION_OF_INTERFERON_BETA_PRODUCTION	0.993769067540495	0.992528429491638	0.993185984483496	0.992894330232393
GO_REGULATION_OF_NATURAL_KILLER_CELL_ACTIVATION	0.980053529971034	0.981184424872949	0.983124677532516	0.981424701790319
GO_POSITIVE_REGULATION_OF_FILOPODIUM_ASSEMBLY	0.991773430583016	0.989660613811042	0.991360148569142	0.989808888689686
GO_POSITIVE_REGULATION_OF_NIK_NF_KAPPAB_SIGNALING	0.992800429605407	0.985690682396333	0.993315733028807	0.984007613003096
9104	0.987548381853812	0.990270920587147	0.989113785116629	0.989270508260551
GO_NEGATIVE_REGULATION_OF_CYTOKINE_BIOSYNTHETIC_PROCESS	0.983845479748487	0.982631477894528	0.984246220714235	0.9824924516215
GO_ROSTROCAUDAL_NEURAL_TUBE_PATTERNING	0.989875625174981	0.987631103815167	0.986759050097579	0.985819542716725
GO_CELL_DEATH_IN_RESPONSE_TO_OXIDATIVE_STRESS	0.993709357516604	0.99259132819534	0.994880365128273	0.992698143641795
GO_REGULATION_OF_FIBRINOLYSIS	0.983486413315442	0.984826602147758	0.982595302985221	0.984527747542366
GO_REGULATION_OF_MRNA_3_END_PROCESSING	0.987157140357042	0.984349849154219	0.988256837509718	0.986058063827727
GO_NEGATIVE_REGULATION_OF_INTERLEUKIN_10_PRODUCTION	0.968268106211454	0.964901708590777	0.960599294377722	0.965203941245207
GO_REGULATION_OF_CELLULAR_RESPONSE_TO_HYPOXIA	0.995667558208481	0.993171838082379	0.997011091271851	0.993177536406314
GO_REGULATION_OF_FEMALE_GONAD_DEVELOPMENT	0.981654516815196	0.98392309686154	0.98034051073768	0.985851642885062
GO_REGULATION_OF_THYMOCYTE_APOPTOTIC_PROCESS	0.993880145481095	0.993531515309261	0.996225431121933	0.993480081547271
GO_REACTIVE_NITROGEN_SPECIES_METABOLIC_PROCESS	0.993479402017645	0.990474593243508	0.995479006585029	0.991314770531881
GO_EYELID_DEVELOPMENT_IN_CAMERA_TYPE_EYE	0.993069266272558	0.98890701800667	0.992831330051604	0.991863851314501
GO_REGULATION_OF_SPINDLE_ORGANIZATION	0.987173382807174	0.985380685391496	0.982729598801164	0.984528617336248
GO_PHOSPHOLIPID_SCRAMBLING	0.991501193912033	0.989048858578972	0.993459951372921	0.990715498065313
23513	0.991902656813514	0.990581839915833	0.994068008749214	0.99099707183317
GO_MITOCHONDRIAL_FISSION	0.994663084509434	0.993884072754346	0.994231489303558	0.994503868740289
GO_MATURATION_OF_5_8S_RRNA_FROM_TRICISTRONIC_RRNA_TRANSCRIPT_SSU_RRNA_5_8S_RRNA_LSU_RRNA_	0.992522703378149	0.99342169588025	0.992355164254087	0.992032368054569
GO_NEGATIVE_REGULATION_OF_SPROUTING_ANGIOGENESIS	0.978069417521383	0.981884964712171	0.984609158310409	0.982060744430391
GO_POLYOL_TRANSPORT	0.987757336865746	0.982834657251825	0.985121066084613	0.984211387001225
GO_REGULATION_OF_CARDIAC_MUSCLE_CONTRACTION_BY_CALCIUM_ION_SIGNALING	0.993736222888768	0.988528489485186	0.99238741024192	0.988856002950428
GO_TELENCEPHALON_GLIAL_CELL_MIGRATION	0.995694279530817	0.994575489844259	0.996157000950575	0.994917110007944
GO_NEGATIVE_REGULATION_OF_RECEPTOR_ACTIVITY	0.993137033905995	0.990436456928616	0.992723732076725	0.991563220081149
GO_REGULATION_OF_NITRIC_OXIDE_SYNTHASE_BIOSYNTHETIC_PROCESS	0.988564531709059	0.98119907671208	0.986693461964786	0.982048119384827
GO_POSITIVE_REGULATION_OF_SYNAPSE_MATURATION	0.993739385494592	0.990948491718491	0.989941654529342	0.991579237157629
GO_PERIPHERAL_NERVOUS_SYSTEM_NEURON_DIFFERENTIATION	0.988555787634327	0.987230370752873	0.988969286820877	0.989393790128017
GO_POSITIVE_REGULATION_OF_SMOOTH_MUSCLE_CONTRACTION	0.979438624141307	0.973128929312928	0.977277255581186	0.97469942764562
GO_NEGATIVE_REGULATION_OF_GLIAL_CELL_PROLIFERATION	0.985086598389534	0.977763240092797	0.981702965399267	0.976007491260818
673	0.983617047081853	0.983945544166185	0.981034824932898	0.983669173768665
GO_REGULATION_OF_STEROID_HORMONE_SECRETION	0.972206644557116	0.968543307492663	0.972173757580452	0.974858124895547
GO_LYMPHANGIOGENESIS	0.993118199939231	0.990447128790688	0.99006106801734	0.990179900889376
GO_POSITIVE_REGULATION_OF_TOLL_LIKE_RECEPTOR_SIGNALING_PATHWAY	0.988555717866195	0.987096352564206	0.989087159129191	0.989546706785448
GO_FEAR_RESPONSE	0.983637062893557	0.991085004047073	0.990960072731431	0.986204214251932
GO_REGULATION_OF_CLATHRIN_MEDIATED_ENDOCYTOSIS	0.994757214816669	0.991500291895911	0.994296410225705	0.992661145341886
GO_LABYRINTHINE_LAYER_BLOOD_VESSEL_DEVELOPMENT	0.986382523152036	0.987517272285062	0.985129041667948	0.988480687005862
GO_INNER_MITOCHONDRIAL_MEMBRANE_ORGANIZATION	0.990708504883597	0.992063211344363	0.992406480075335	0.991241255971945
GO_ENERGY_COUPLED_PROTON_TRANSPORT_DOWN_ELECTROCHEMICAL_GRADIENT	0.987906629415308	0.982914748024474	0.98971368532687	0.982415967135996
GO_POSITIVE_REGULATION_OF_PHOSPHOPROTEIN_PHOSPHATASE_ACTIVITY	0.992658662997937	0.991260914823056	0.992912170501106	0.991912442174027
GO_METANEPHRIC_RENAL_VESICLE_MORPHOGENESIS	0.986692961708688	0.987748963263572	0.989425708218013	0.98980202494147
GO_NEGATIVE_REGULATION_OF_RHO_PROTEIN_SIGNAL_TRANSDUCTION	0.990391361159544	0.993244724777793	0.989175813392282	0.992655642962398
GO_NEGATIVE_REGULATION_OF_NEUROTRANSMITTER_SECRETION	0.995081905687535	0.994959745356978	0.994067588399207	0.995206003042605
GO_NEGATIVE_REGULATION_OF_OXIDOREDUCTASE_ACTIVITY	0.993688286613251	0.989515972605382	0.99360936609298	0.990155466917058
GO_PROTEIN_O_LINKED_MANNOSYLATION	0.994144852690656	0.994553038929061	0.992624543266249	0.992557685778915
GO_GUANOSINE_CONTAINING_COMPOUND_BIOSYNTHETIC_PROCESS	0.995857433657361	0.994439953065848	0.997229599045219	0.995009427775604
GO_PROTEIN_LOCALIZATION_TO_CHROMATIN	0.987763099769032	0.991773087312471	0.983899884256573	0.990338624809382
GO_PROTEIN_O_LINKED_FUCOSYLATION	0.982927071450446	0.983432613980842	0.984421330304646	0.985513471640607
GO_REGULATION_OF_EXCRETION	0.971928688787822	0.971336535542533	0.969271250685896	0.97183139542912
GO_AROMATIC_AMINO_ACID_FAMILY_METABOLIC_PROCESS	0.992890243511514	0.991681953082759	0.993560360430603	0.992352661691093
GO_RESPONSE_TO_INSECTICIDE	0.99395746180245	0.991671866514953	0.993484841918884	0.991685835043653
GO_REGULATION_OF_NUCLEAR_TRANSCRIBED_MRNA_POLY_A_TAIL_SHORTENING	0.981618546720015	0.973425091255602	0.980546356906736	0.976334933173605
GO_QUATERNARY_AMMONIUM_GROUP_TRANSPORT	0.985684026728113	0.9864365119203	0.98292347663415	0.986886697275013
GO_EXIT_FROM_MITOSIS	0.994299530655084	0.995832870024225	0.994042756891055	0.996466854197391
GO_RESPONSE_TO_GROWTH_HORMONE	0.990863646195359	0.989472905361456	0.990596543091077	0.99041751077944
GO_PROTEIN_DEMANNOSYLATION	0.994018123882247	0.99570165312009	0.994669588984938	0.995705944659248
GO_POSITIVE_REGULATION_OF_PRI_MIRNA_TRANSCRIPTION_FROM_RNA_POLYMERASE_II_PROMOTER	0.98928568494165	0.991199144439441	0.988829987548619	0.991015360097038
7200	0.984981987708194	0.982174720167427	0.982971873796637	0.983530690581457
GO_PHOTOTRANSDUCTION_VISIBLE_LIGHT	0.98417922439093	0.984816572078887	0.985607654091922	0.983020595814074
GO_PROTEIN_LOCALIZATION_TO_CHROMOSOME_TELOMERIC_REGION	0.994508634660886	0.992255884608647	0.994931956877743	0.991651293467748
GO_N_ACETYLGLUCOSAMINE_METABOLIC_PROCESS	0.987481722085613	0.987021297684604	0.986139186687175	0.988786072057268
GO_APOPTOTIC_NUCLEAR_CHANGES	0.990383677107245	0.988941044739566	0.989731632385543	0.988265346041521
GO_REGULATION_OF_RAC_PROTEIN_SIGNAL_TRANSDUCTION	0.996046923851991	0.994290714079697	0.996017371597362	0.995078710978562
GO_PARENTAL_BEHAVIOR	0.982181556212112	0.980947517034018	0.981460588989733	0.983362968856866
GO_REGULATION_OF_TRANSFORMING_GROWTH_FACTOR_BETA_PRODUCTION	0.992784558931842	0.989885917651267	0.990591535604514	0.989812304281788
GO_ONE_CARBON_COMPOUND_TRANSPORT	0.982755991230391	0.984995253403212	0.985625291182179	0.987229276944375
GO_LEFT_RIGHT_AXIS_SPECIFICATION	0.991056098670705	0.991286174477437	0.994138209458446	0.989715815476616
GO_RESPONSE_TO_ISCHEMIA	0.990251518215669	0.988638981677634	0.987853444828531	0.987515570992295
GO_POSITIVE_REGULATION_OF_MAST_CELL_ACTIVATION_INVOLVED_IN_IMMUNE_RESPONSE	0.987536003110357	0.989686853548486	0.990272186464315	0.989616464674887
10125	0.984519983845998	0.990098392768533	0.990032023982786	0.991052261801396
GO_CHROMATIN_DISASSEMBLY	0.995247434830105	0.99443567491966	0.994695340256936	0.993901629112184
GO_PLATELET_MORPHOGENESIS	0.987860640872986	0.988509499483311	0.986881750113082	0.987783998822517
GO_RESPONSE_TO_AMPHETAMINE	0.988296747395156	0.988338639776606	0.987447239649389	0.989203763128988
GO_POSITIVE_REGULATION_OF_ACTIN_NUCLEATION	0.987848486678324	0.98797802776003	0.987801448129522	0.989260550997654
GO_REGULATION_OF_MEGAKARYOCYTE_DIFFERENTIATION	0.979291754817922	0.971656095266979	0.970410645208168	0.970563857329836
GO_INNATE_IMMUNE_RESPONSE_IN_MUCOSA	0.964704733953402	0.957310523771738	0.976933481699904	0.95700904694052
GO_REGULATION_OF_CHEMOKINE_SECRETION	0.992100290377396	0.989261193512682	0.992364039811883	0.990292748789019
GO_RESPONSE_TO_STEROL	0.990283452765194	0.990631628187276	0.990547085600165	0.991272144493315
GO_REGULATION_OF_ENDOPLASMIC_RETICULUM_STRESS_INDUCED_INTRINSIC_APOPTOTIC_SIGNALING_PATHWAY	0.986174315352833	0.985759760587135	0.987410577900705	0.987678170145944
GO_HEPARAN_SULFATE_PROTEOGLYCAN_METABOLIC_PROCESS	0.989052149109674	0.986724768449156	0.990746809008899	0.986979846643808
GO_INTESTINAL_EPITHELIAL_CELL_DEVELOPMENT	0.964772062203763	0.973320615231781	0.955294088344484	0.969200552201017
GO_POSITIVE_REGULATION_OF_T_HELPER_1_TYPE_IMMUNE_RESPONSE	0.973067201938788	0.9747370452646	0.976623220797832	0.976679154887551
57082	0.986887776997212	0.987711832190719	0.98656435698606	0.987197944327741
GO_REGULATION_OF_CELL_MIGRATION_INVOLVED_IN_SPROUTING_ANGIOGENESIS	0.989028551807125	0.987034602872844	0.990938141846885	0.988624017165682
GO_PHASIC_SMOOTH_MUSCLE_CONTRACTION	0.985176324749557	0.983269678262176	0.982234452909352	0.984191363885704
GO_AXON_ENSHEATHMENT_IN_CENTRAL_NERVOUS_SYSTEM	0.986852306977876	0.986274406017274	0.988269003669066	0.987001431042421
GO_REGULATION_OF_T_CELL_MEDIATED_CYTOTOXICITY	0.990761106729451	0.989010985899755	0.989401940971934	0.988715186071846
10190	0.994386561194302	0.996898526193344	0.997213374099222	0.99595578362501
GO_NEGATIVE_REGULATION_OF_ACTIN_FILAMENT_BUNDLE_ASSEMBLY	0.994709351221926	0.991682639418591	0.995043323416384	0.993167193945799
GO_POSITIVE_REGULATION_OF_CELL_JUNCTION_ASSEMBLY	0.990309193971831	0.988952820505692	0.993444419111019	0.988796821893877
GO_NONRIBOSOMAL_PEPTIDE_BIOSYNTHETIC_PROCESS	0.989256400702081	0.989911366026867	0.991296678894619	0.991794203283485
GO_NEGATIVE_REGULATION_OF_DENDRITE_DEVELOPMENT	0.990979164516514	0.993500666244623	0.991811993101403	0.993062010889404
GO_POSITIVE_REGULATION_OF_OSTEOCLAST_DIFFERENTIATION	0.985589087967708	0.983297730108983	0.983307271972484	0.98615975239297
GO_LYSOSOME_LOCALIZATION	0.991044808327109	0.985424988436153	0.992735794045593	0.986590073007612
GO_VITAMIN_D_METABOLIC_PROCESS	0.996350450128121	0.994112431547343	0.996506744871224	0.993651514653908
GO_CELL_AGGREGATION	0.975623705605815	0.973913601253414	0.975486861476678	0.975319227477107
1176	0.988261959086215	0.989667013922516	0.988990033421562	0.988322177978659
GO_REGULATION_OF_SYNCYTIUM_FORMATION_BY_PLASMA_MEMBRANE_FUSION	0.979893226272989	0.980827916235784	0.980791026061047	0.981825687749817
GO_REGULATION_OF_HEXOKINASE_ACTIVITY	0.995906679006652	0.996282360718644	0.994573014261767	0.996232159131641
GO_POSITIVE_REGULATION_OF_EXTRINSIC_APOPTOTIC_SIGNALING_PATHWAY_IN_ABSENCE_OF_LIGAND	0.996803510491477	0.994040283874493	0.995269830007864	0.994860091075654
GO_CATECHOLAMINE_BIOSYNTHETIC_PROCESS	0.977576425652636	0.978793640550543	0.981881544070001	0.979499401341606
GO_POSITIVE_REGULATION_OF_MUSCLE_HYPERTROPHY	0.986552890597857	0.985832658117472	0.986269114047428	0.987905567035107
GO_RESPONSE_TO_PROTOZOAN	0.986052045910959	0.989438579504945	0.987798396446873	0.990400572005211
GO_PROTEIN_CARBOXYLATION	0.985362508454316	0.979406712819747	0.986100869805333	0.981907758239599
GO_NEGATIVE_REGULATION_OF_TELOMERE_MAINTENANCE_VIA_TELOMERE_LENGTHENING	0.994134546033167	0.995626584459933	0.99353693767321	0.994932299235538
GO_DEOXYRIBONUCLEOSIDE_TRIPHOSPHATE_METABOLIC_PROCESS	0.984325606310362	0.985397760576744	0.99199988292322	0.983598813316962
GO_NUCLEOTIDE_EXCISION_REPAIR_PREINCISION_COMPLEX_ASSEMBLY	0.993941681793844	0.992993947135034	0.99370873772654	0.993245722635026
GO_POSITIVE_REGULATION_OF_EXTRACELLULAR_MATRIX_ORGANIZATION	0.984456943786156	0.988788191094895	0.98487316573637	0.989117737216753
GO_REGULATION_OF_RESPONSE_TO_FOOD	0.991685630121829	0.992330924600932	0.992447087837458	0.992755299156975
GO_ADRENERGIC_RECEPTOR_SIGNALING_PATHWAY	0.956791566657239	0.964917853763146	0.969699815377599	0.954497987852262
GO_OVULATION	0.996162362204326	0.99116183068055	0.995684890468495	0.991636900251724
GO_NEGATIVE_REGULATION_OF_TOR_SIGNALING	0.991466691944746	0.991746353231293	0.991647854950649	0.992365646344876
GO_PRODUCTION_OF_MOLECULAR_MEDIATOR_INVOLVED_IN_INFLAMMATORY_RESPONSE	0.994002158106962	0.991703120878572	0.994462727018597	0.991877308355621
GO_PREPULSE_INHIBITION	0.977617890769533	0.982879217319771	0.974516414834326	0.982053220564788
GO_REGULATION_OF_EARLY_ENDOSOME_TO_LATE_ENDOSOME_TRANSPORT	0.985438498743563	0.98764919095346	0.987593002921862	0.989191733149958
GO_MIDDLE_EAR_MORPHOGENESIS	0.969530968217121	0.965953355642906	0.968118907392033	0.966057528416856
GO_REGULATION_OF_RECEPTOR_BIOSYNTHETIC_PROCESS	0.989502912667736	0.988741872563393	0.987170406621972	0.98959606825851
GO_RESPONSE_TO_SALT_STRESS	0.972056765279018	0.979060122873976	0.972830797157598	0.975009001037508
GO_NEGATIVE_REGULATION_OF_PROTEIN_ACTIVATION_CASCADE	0.997765360810846	0.997463395367016	0.997091593920262	0.997431147315365
GO_REGULATION_OF_TRIGLYCERIDE_CATABOLIC_PROCESS	0.991693793203396	0.983784515394578	0.994066171743501	0.985472218490947
GO_HEMATOPOIETIC_STEM_CELL_PROLIFERATION	0.996394159245164	0.995892294302418	0.9957733453852	0.996068283698949
GO_REGULATION_OF_THE_FORCE_OF_HEART_CONTRACTION	0.973280764424237	0.974698993854608	0.976665102705666	0.971453469471092
GO_POSITIVE_REGULATION_OF_EPITHELIAL_CELL_APOPTOTIC_PROCESS	0.992205069846845	0.990986217276075	0.992554707145532	0.990794331749485
GO_POSITIVE_REGULATION_OF_INTERLEUKIN_6_SECRETION	0.983937171453659	0.982328854777443	0.985491994140609	0.982711401391194
GO_ASPARTATE_FAMILY_AMINO_ACID_CATABOLIC_PROCESS	0.988554875081791	0.992693058994873	0.991511482208472	0.99204557580269
GO_NEGATIVE_REGULATION_OF_LIPASE_ACTIVITY	0.994911580380538	0.993871524738062	0.995022992793592	0.994397016010245
9370	0.984605100443039	0.988104943094411	0.985380633713485	0.989160510068762
GO_MATURATION_OF_LSU_RRNA	0.992285095132652	0.992906556471473	0.992139229616533	0.993332881088358
GO_RNA_SPLICING_VIA_ENDONUCLEOLYTIC_CLEAVAGE_AND_LIGATION	0.995935336286742	0.995459270649945	0.996076093639116	0.995747985621605
GO_MUSCLE_ADAPTATION	0.990334123768392	0.985436885313308	0.991135671440704	0.98780998884923
GO_INTERFERON_GAMMA_PRODUCTION	0.99628239710497	0.994191098324962	0.997214281093253	0.993726830226883
GO_OPTIC_NERVE_DEVELOPMENT	0.992494455958818	0.990900561677828	0.992523633761371	0.990710522473307
GO_REGULATION_OF_KERATINOCYTE_PROLIFERATION	0.988452171160942	0.98281346046559	0.991352883985808	0.985418370673208
GO_GAS_TRANSPORT	0.982033100033015	0.979428790769184	0.980376373484917	0.978197696642817
GO_REGULATION_OF_FIBROBLAST_GROWTH_FACTOR_RECEPTOR_SIGNALING_PATHWAY	0.985237994656526	0.98862727529517	0.988915848995561	0.986611566034446
GO_REPRODUCTIVE_BEHAVIOR	0.982925202252886	0.980491505475169	0.98378823882409	0.979152910342381
GO_ESTABLISHMENT_OF_TISSUE_POLARITY	0.994530008138285	0.994815304668232	0.993728970086023	0.994712636627599
GO_CELL_SEPARATION_AFTER_CYTOKINESIS	0.977826299014513	0.973719595163058	0.977634970872735	0.976163579215485
GO_REGULATION_OF_GLUCOSE_IMPORT_IN_RESPONSE_TO_INSULIN_STIMULUS	0.996762815639646	0.996074143252304	0.996855249538233	0.996290303194873
GO_CHEMOSENSORY_BEHAVIOR	0.988692317014016	0.989878133564422	0.985989220449694	0.989202239043382
GO_PROTEIN_KINASE_C_SIGNALING	0.992835208125926	0.992126909425368	0.990761028469863	0.992526012158422
GO_GLUCOSE_IMPORT	0.984804433829213	0.986753442982842	0.98522030908117	0.989245086059122
GO_REGULATION_OF_PROTEIN_KINASE_A_SIGNALING	0.986750906878112	0.987210525477274	0.984415701274087	0.988412188840877
GO_HEPATOCYTE_APOPTOTIC_PROCESS	0.996659959940569	0.994611554614233	0.996705316315829	0.995308114623785
GO_TETRAHYDROFOLATE_METABOLIC_PROCESS	0.993753566869066	0.992944180461881	0.992739010398652	0.99337406396816
GO_REGULATION_OF_NECROTIC_CELL_DEATH	0.993942462884515	0.992233072632672	0.992380652171914	0.992805294451351
GO_POSTSYNAPTIC_MEMBRANE_ORGANIZATION	0.994379725352634	0.993652454006416	0.993436262655227	0.99400389857975
GO_CARNITINE_METABOLIC_PROCESS	0.993073926945005	0.994261167733993	0.994077874250962	0.994298594775386
GO_CYTOPLASMIC_TRANSLATIONAL_INITIATION	0.995077266320337	0.994931870209544	0.994858207828157	0.995103813995739
GO_COMPLEMENT_ACTIVATION_ALTERNATIVE_PATHWAY	0.98608882322522	0.985818892539062	0.983791865220484	0.985400267380924
GO_VASCULAR_SMOOTH_MUSCLE_CONTRACTION	0.980978800307594	0.974876484168417	0.974188686490629	0.976166571752512
GO_POSITIVE_T_CELL_SELECTION	0.98595276974433	0.990794888001738	0.984634449455423	0.989723451790327
GO_CELLULAR_RESPONSE_TO_ARSENIC_CONTAINING_SUBSTANCE	0.995231487652161	0.993947577822223	0.995329961083874	0.99383058270166
GO_POSITIVE_REGULATION_OF_RECEPTOR_BIOSYNTHETIC_PROCESS	0.990138396641995	0.991613912077904	0.987055951832863	0.989838829205179
GO_RESPONSE_TO_PLATELET_DERIVED_GROWTH_FACTOR	0.993850710873188	0.99258383873281	0.994165578633265	0.99402709043117
GO_PYRIMIDINE_RIBONUCLEOTIDE_METABOLIC_PROCESS	0.995784274119706	0.994153964160072	0.996339437929189	0.994690076383085
GO_REGULATION_OF_B_CELL_DIFFERENTIATION	0.984672631825353	0.98390767122782	0.986241902897956	0.98231164994217
GO_TRANSCRIPTION_FROM_MITOCHONDRIAL_PROMOTER	0.980217675969442	0.980906434892876	0.988454574864615	0.975542917062381
GO_MAINTENANCE_OF_PROTEIN_LOCALIZATION_IN_ORGANELLE	0.992849638124262	0.992723640759199	0.993797609933501	0.992016604525681
GO_POSITIVE_REGULATION_OF_TRANSCRIPTION_FROM_RNA_POLYMERASE_II_PROMOTER_IN_RESPONSE_TO_STRESS	0.991335999944947	0.992135905470705	0.993208907552807	0.990858988717315
GO_REGULATION_OF_CERAMIDE_BIOSYNTHETIC_PROCESS	0.994189258408316	0.994416395576152	0.996527927935696	0.992621057091878
GO_POLARIZED_EPITHELIAL_CELL_DIFFERENTIATION	0.994138925097355	0.989614759997191	0.995488871478505	0.989671452487283
GO_CARDIAC_RIGHT_VENTRICLE_MORPHOGENESIS	0.981637606932778	0.974020622827314	0.991997822109929	0.979549665004236
140	0.974211688085079	0.978861417308257	0.975895620404066	0.976622469472224
GO_GALACTOSE_METABOLIC_PROCESS	0.994334611712735	0.993088060596713	0.993858619821741	0.99432756874349
GO_REGULATION_OF_ACYL_COA_BIOSYNTHETIC_PROCESS	0.992697289488548	0.992075494516881	0.994725759420165	0.990395910840525
GO_REGULATION_OF_VASCULAR_ENDOTHELIAL_GROWTH_FACTOR_RECEPTOR_SIGNALING_PATHWAY	0.989717337300422	0.989175028855767	0.989628970726209	0.990008146500451
GO_REGULATION_OF_TRANSCRIPTION_FROM_RNA_POLYMERASE_I_PROMOTER	0.987897460146107	0.98994083342851	0.985163181935654	0.988616903097827
GO_GLYOXYLATE_METABOLIC_PROCESS	0.991419249783952	0.989214953642197	0.991944609964449	0.990528466772015
GO_RELAXATION_OF_MUSCLE	0.984782596549861	0.987553778508584	0.987080350858485	0.987918173422085
GO_CELLULAR_ANION_HOMEOSTASIS	0.994907654967399	0.99297825061278	0.996033141857668	0.993565487525449
GO_TOXIN_METABOLIC_PROCESS	0.986797096161074	0.98521048372593	0.984073154272948	0.98595765279038
GO_REGULATION_OF_N_METHYL_D_ASPARTATE_SELECTIVE_GLUTAMATE_RECEPTOR_ACTIVITY	0.983782910716454	0.983608910421873	0.984756378310397	0.989430376554794
GO_NEGATIVE_REGULATION_OF_CELL_CYCLE_ARREST	0.991454378930752	0.991496622441899	0.993024719306998	0.991770376258064
GO_DNA_DEMETHYLATION	0.983183316314644	0.982954355915591	0.985222066844842	0.981316535744941
GO_POST_EMBRYONIC_MORPHOGENESIS	0.993846656601568	0.993773812064911	0.992695977483777	0.994528295944807
22943	0.991482523775529	0.990854745010272	0.994707181907386	0.992766525866346
GO_REGULATION_OF_MITOCHONDRIAL_FISSION	0.992557047108384	0.991318909806185	0.991511436043301	0.991416459435658
GO_NEUTRAL_LIPID_CATABOLIC_PROCESS	0.971788428608209	0.975917253458676	0.972050469991426	0.974159715007711
GO_POSITIVE_REGULATION_OF_CATECHOLAMINE_SECRETION	0.98796042445628	0.986566760062942	0.986835780464087	0.984209819502861
GO_NEGATIVE_REGULATION_OF_PEPTIDYL_THREONINE_PHOSPHORYLATION	0.987170136151902	0.986092641364359	0.991538329678734	0.98530393796927
GO_PORE_COMPLEX_ASSEMBLY	0.995235760668197	0.995091250340988	0.994139374949043	0.994876164632975
GO_NEGATIVE_REGULATION_OF_T_CELL_APOPTOTIC_PROCESS	0.989434596570185	0.983968375121629	0.987766118615496	0.98496817493701
GO_4_HYDROXYPROLINE_METABOLIC_PROCESS	0.993676910088742	0.991123921437441	0.993450158050514	0.991599406105863
GO_RESPONSE_TO_FOLLICLE_STIMULATING_HORMONE	0.985537844971231	0.985570624699874	0.987068134384118	0.986331462094728
GO_CELLULAR_POTASSIUM_ION_HOMEOSTASIS	0.993843656191637	0.993904862017856	0.994611245949799	0.994713039203256
GO_PROTEIN_MANNOSYLATION	0.99433218742924	0.993992602107081	0.993285587140815	0.992893153968545
GO_REGULATION_OF_FATTY_ACID_TRANSPORT	0.984467712834397	0.987890121235433	0.983328294975454	0.988201222906912
GO_REGULATION_OF_CIRCADIAN_SLEEP_WAKE_CYCLE_NON_REM_SLEEP	0.98860876544012	0.990584008401359	0.988805339933126	0.989931099453489
GO_EXTRACELLULAR_REGULATION_OF_SIGNAL_TRANSDUCTION	0.988533181777371	0.988566036355237	0.989743701395688	0.989462519502567
GO_NUCLEOTIDE_EXCISION_REPAIR_DNA_GAP_FILLING	0.997293086890512	0.99686575856705	0.997557627727227	0.995677794343063
GO_GLYCOSPHINGOLIPID_BIOSYNTHETIC_PROCESS	0.987108374717841	0.987670039568204	0.990299876213826	0.987324918542687
GO_CELL_COMMUNICATION_BY_ELECTRICAL_COUPLING	0.995312188011494	0.993455539944588	0.994834943654131	0.993256473452497
GO_TRANSEPITHELIAL_TRANSPORT	0.990214673268718	0.991433266817599	0.985788999040993	0.988527709423222
GO_VACUOLAR_ACIDIFICATION	0.990396182728269	0.991491084811909	0.992168129892658	0.991187066104315
GO_CELL_DIFFERENTIATION_IN_HINDBRAIN	0.987155325553488	0.989086774690665	0.983331023353854	0.985957737948081
GO_POSITIVE_REGULATION_OF_ANTIGEN_PROCESSING_AND_PRESENTATION	0.994382728282921	0.993241063695526	0.994067698878054	0.993438315141995
GO_REGULATION_OF_PEROXISOME_PROLIFERATOR_ACTIVATED_RECEPTOR_SIGNALING_PATHWAY	0.99098603776786	0.992603139008491	0.994811705980806	0.992484475863579
GO_POSITIVE_REGULATION_OF_CD4_POSITIVE_ALPHA_BETA_T_CELL_ACTIVATION	0.981000762354205	0.984559869436513	0.981736278947732	0.985404445488518
GO_GLYCOPROTEIN_CATABOLIC_PROCESS	0.99381174434541	0.993037743591076	0.994946774601642	0.993766507629353
GO_REGULATION_OF_LYMPHOCYTE_CHEMOTAXIS	0.978091966170507	0.974202160146948	0.972683792272368	0.977216684252946
GO_REGULATION_OF_DNA_METHYLATION	0.992047574494733	0.993173208485108	0.995734616728485	0.990934962703292
GO_HEART_VALVE_FORMATION	0.98664761759978	0.985572391662905	0.99492531479198	0.985332155079621
GO_NUCLEOTIDE_TRANSMEMBRANE_TRANSPORT	0.988422335477456	0.97736926082451	0.99044535930721	0.983323582178745
GO_REGULATION_OF_PSEUDOPODIUM_ASSEMBLY	0.98676268583623	0.985328132230481	0.985133753694867	0.986446565116333
GO_CARDIAC_CELL_FATE_COMMITMENT	0.984899473619091	0.982284303303214	0.981575254945584	0.985623550023276
GO_BLOOD_COAGULATION_INTRINSIC_PATHWAY	0.982444120038292	0.982672333991735	0.983695755611765	0.983217274403559
GO_CELL_CELL_SIGNALING_INVOLVED_IN_CARDIAC_CONDUCTION	0.989153350017639	0.987302876897625	0.987752520046699	0.987352301474799
GO_CELLULAR_RESPONSE_TO_THYROID_HORMONE_STIMULUS	0.989132190249584	0.991615343939409	0.98809963820419	0.992394063535269
GO_MITOCHONDRIAL_RNA_PROCESSING	0.987970177517843	0.989488490364111	0.982470891086522	0.989395001209046
GO_REGULATION_OF_CARDIAC_MUSCLE_CELL_ACTION_POTENTIAL	0.99395679864361	0.993345252543684	0.994057665385614	0.993963848780429
GO_POSITIVE_REGULATION_OF_HAIR_CYCLE	0.990428228745943	0.983679553187566	0.990953833768965	0.979424892731297
GO_SYMPATHETIC_NERVOUS_SYSTEM_DEVELOPMENT	0.977542302507668	0.975112823706691	0.979440418662231	0.978561781069494
GO_POSITIVE_REGULATION_OF_ANTIGEN_RECEPTOR_MEDIATED_SIGNALING_PATHWAY	0.99453573291478	0.994065367351033	0.993531591458398	0.994435255645469
GO_PHOSPHATE_ION_TRANSPORT	0.996249785627092	0.993281058270949	0.9966786762664	0.993700100863507
GO_REGULATION_OF_CELLULAR_EXTRAVASATION	0.98883246830659	0.98908182924745	0.988978813440922	0.988601735008698
GO_GRANULOCYTE_ACTIVATION	0.987855674228308	0.988833324384959	0.991366157758559	0.988330992997812
GO_REGULATION_OF_MACROPHAGE_CYTOKINE_PRODUCTION	0.993669639276095	0.991797589075901	0.994571110707445	0.992111032880248
GO_PURINE_NUCLEOBASE_BIOSYNTHETIC_PROCESS	0.983441424477662	0.980278163859217	0.979300700840394	0.980146415763236
GO_MITOTIC_G2_DNA_DAMAGE_CHECKPOINT	0.995167145088671	0.995066957517476	0.994161635412558	0.995704472662423
GO_POSITIVE_REGULATION_OF_PROTEIN_AUTOPHOSPHORYLATION	0.993145358189644	0.992915378094469	0.994006430993532	0.992512837814725
100423062	0.995463788404392	0.994906234873136	0.995636716948139	0.995143207236789
GO_POSITIVE_REGULATION_OF_NUCLEOTIDE_CATABOLIC_PROCESS	0.992360010326914	0.989910292247168	0.989932908223183	0.990215252800867
GO_VITAMIN_BIOSYNTHETIC_PROCESS	0.992439247082602	0.990361317210545	0.990958162564321	0.990295887187924
GO_POSITIVE_REGULATION_OF_NON_CANONICAL_WNT_SIGNALING_PATHWAY	0.987035860440065	0.98281530820192	0.993186610413755	0.981849022383667
GO_CELLULAR_RESPONSE_TO_EPINEPHRINE_STIMULUS	0.993262266762512	0.993246707705578	0.994320350758218	0.993501310912127
GO_POSITIVE_REGULATION_OF_CELL_ADHESION_MEDIATED_BY_INTEGRIN	0.98831874745651	0.990605643633235	0.990437079841765	0.990561027025385
GO_REGULATION_OF_MICROTUBULE_BASED_MOVEMENT	0.99261468996784	0.990649550364623	0.99042042250676	0.991156422975947
284	0.983019884950656	0.981043670090255	0.987183464827538	0.980257889908423
GO_NEGATIVE_REGULATION_OF_MYOBLAST_DIFFERENTIATION	0.981561075420355	0.974891261393992	0.984576249781988	0.975759416030257
GO_REGULATION_OF_FEVER_GENERATION	0.996206282360422	0.993841764615426	0.995616195619863	0.994545740230142
GO_DNA_TEMPLATED_TRANSCRIPTIONAL_PREINITIATION_COMPLEX_ASSEMBLY	0.992136905416625	0.988261502091719	0.993750771509095	0.98944431844756
GO_CARDIOBLAST_DIFFERENTIATION	0.970552177124723	0.976533272563157	0.971891402637484	0.973096948005027
GO_REGULATION_OF_URINE_VOLUME	0.961744809081448	0.956686770372433	0.963808246640923	0.964242112476978
GO_SYNAPTIC_TRANSMISSION_DOPAMINERGIC	0.957104587538516	0.961259486650061	0.958734944534764	0.963387614941116
85442	0.990622159035848	0.987912186926506	0.991405145018745	0.98991497950579
GO_MAINTENANCE_OF_GASTROINTESTINAL_EPITHELIUM	0.987694481085275	0.987658627764293	0.989832299104656	0.98813253858966
4683	0.992214835675256	0.993301340170063	0.991914468866534	0.9943039159244
GO_REGULATION_OF_NEURON_MIGRATION	0.992111281370672	0.99167452483972	0.992504630890529	0.992310386130864
GO_METHIONINE_BIOSYNTHETIC_PROCESS	0.995042861090518	0.992327917787309	0.993586514287179	0.991676890239616
GO_MULTI_ORGANISM_ORGANELLE_ORGANIZATION	0.980411763589515	0.980871200639661	0.980833947796116	0.97546654748601
GO_RELEASE_OF_CYTOCHROME_C_FROM_MITOCHONDRIA	0.989546221902778	0.988433194337624	0.992064572867054	0.991403967971272
GO_REGULATION_OF_CYTOKINE_SECRETION_INVOLVED_IN_IMMUNE_RESPONSE	0.994994128401861	0.993786841646665	0.995291318760717	0.994320321645869
GO_EMBRYONIC_HINDLIMB_MORPHOGENESIS	0.990373131157135	0.990437708508591	0.992180298230941	0.991011773941443
GO_LIVER_REGENERATION	0.985575041566376	0.986495978097206	0.987009640782858	0.986695347995984
GO_REGULATION_OF_RENAL_SODIUM_EXCRETION	0.964696459544148	0.965900693217141	0.964449833673207	0.968967562487111
GO_SPINAL_CORD_PATTERNING	0.978661695774375	0.975768767970128	0.983087780528904	0.974119527209981
GO_DNA_REPLICATION_INITIATION	0.985348557415347	0.986926370061686	0.983262038180741	0.9868258267201
GO_ERYTHROCYTE_MATURATION	0.978787201135524	0.982818524882278	0.986020265661321	0.980157955323839
GO_MEMBRANE_DEPOLARIZATION_DURING_CARDIAC_MUSCLE_CELL_ACTION_POTENTIAL	0.995742736471393	0.994724030160444	0.995453180981898	0.994465193989369
GO_BASIC_AMINO_ACID_TRANSPORT	0.996672995715291	0.995779136509972	0.997148447635986	0.996133313713875
GO_REGULATION_OF_CAMP_MEDIATED_SIGNALING	0.968286958831072	0.975474042140513	0.980521967066403	0.969417275484756
GO_CELL_MIGRATION_INVOLVED_IN_GASTRULATION	0.990735511020214	0.987397747443593	0.988286733475134	0.985139419296573
GO_POSITIVE_REGULATION_OF_ALPHA_BETA_T_CELL_PROLIFERATION	0.988658945187696	0.983957870050348	0.990263171167168	0.984018194763346
GO_RNA_DESTABILIZATION	0.987038094859075	0.979837113707218	0.988997173471697	0.98142641333275
GO_REGULATION_OF_OSTEOBLAST_PROLIFERATION	0.9909537110182	0.991744554001441	0.989945565084487	0.991498784815104
GO_CILIUM_OR_FLAGELLUM_DEPENDENT_CELL_MOTILITY	0.955991797885173	0.97160542985916	0.959274133096287	0.963475148725491
GO_VERY_LONG_CHAIN_FATTY_ACID_METABOLIC_PROCESS	0.986649786960449	0.983240080794656	0.988970699434771	0.9851909442447
GO_BROWN_FAT_CELL_DIFFERENTIATION	0.974636262833039	0.977509339435065	0.98036326744272	0.975433955517718
GO_LIPID_TRANSLOCATION	0.99044268455257	0.989479136453585	0.992064177782789	0.988409001466118
GO_INOSITOL_METABOLIC_PROCESS	0.985583128569868	0.986637159366829	0.978972871955321	0.981587970572841
GO_PROTEIN_ADP_RIBOSYLATION	0.990173572943402	0.991282051544758	0.990869781643591	0.991766849183512
GO_CELLULAR_SODIUM_ION_HOMEOSTASIS	0.99315963994866	0.992184603250386	0.994735284778935	0.993444525885105
GO_NEGATIVE_REGULATION_OF_CARTILAGE_DEVELOPMENT	0.967375861000245	0.965711102738733	0.967363772792367	0.968100660301661
GO_CHONDROITIN_SULFATE_BIOSYNTHETIC_PROCESS	0.983458717031514	0.983027535225465	0.984461658988906	0.981741199813036
GO_MEGAKARYOCYTE_DEVELOPMENT	0.993599760882011	0.993885683244204	0.994771456837018	0.992610800379271
GO_REGULATION_OF_HISTONE_H3_K9_METHYLATION	0.993924039407093	0.991498967197034	0.995470677910135	0.991421834816483
GO_VASODILATION	0.966397067136114	0.968547073538449	0.977029842074047	0.967798060436996
GO_NEURONAL_ION_CHANNEL_CLUSTERING	0.997034264019044	0.995919273721505	0.996987402220622	0.99606279200522
GO_PIGMENT_CELL_DIFFERENTIATION	0.993959872572155	0.994092874760088	0.99433697841396	0.993868689529755
GO_GLUCOCORTICOID_BIOSYNTHETIC_PROCESS	0.961731560681369	0.950297443900398	0.950932874863543	0.960890143231537
GO_REGULATION_OF_NEUROBLAST_PROLIFERATION	0.98902601673366	0.990987057176055	0.991380665665735	0.990137098398373
GO_DETECTION_OF_MOLECULE_OF_BACTERIAL_ORIGIN	0.995987006640362	0.992862644762927	0.989939118356633	0.992769977087882
GO_PHAGOSOME_ACIDIFICATION	0.986137741998235	0.985534214081891	0.991323469858252	0.98649730565157
6539	0.994292096548013	0.99396997324164	0.994050049069749	0.993971977832857
GO_VENTRAL_SPINAL_CORD_INTERNEURON_DIFFERENTIATION	0.964852818793743	0.961110851010048	0.971571271523737	0.963892113234582
GO_POSITIVE_REGULATION_OF_CARDIAC_MUSCLE_TISSUE_DEVELOPMENT	0.991183514329434	0.992690604103451	0.991538593683624	0.991511979139965
GO_KERATAN_SULFATE_CATABOLIC_PROCESS	0.976737563867829	0.981868733099507	0.977023508305464	0.978906502140168
GO_POSITIVE_REGULATION_OF_EXCITATORY_POSTSYNAPTIC_POTENTIAL	0.995306938915135	0.995088794527901	0.995011791205525	0.995227832213046
GO_NEGATIVE_REGULATION_OF_PATHWAY_RESTRICTED_SMAD_PROTEIN_PHOSPHORYLATION	0.988665180241976	0.991409583190633	0.989245839961018	0.989911152779967
GO_POSITIVE_REGULATION_OF_T_CELL_CYTOKINE_PRODUCTION	0.99183479021051	0.986162268579465	0.994971430297428	0.987920986801971
GO_PYRIMIDINE_CONTAINING_COMPOUND_SALVAGE	0.988661386896664	0.991385445934845	0.986544564291787	0.990353717550887
GO_REGULATION_OF_OLIGODENDROCYTE_DIFFERENTIATION	0.972872544273183	0.972442334023153	0.973862694597848	0.970625187017945
GO_TRNA_METHYLATION	0.993616179477017	0.991814652360994	0.99307257489998	0.992509161759229
GO_VIRAL_GENOME_REPLICATION	0.991978581634949	0.991581301807322	0.992466009021516	0.991396838507684
GO_NEGATIVE_REGULATION_OF_RELEASE_OF_CYTOCHROME_C_FROM_MITOCHONDRIA	0.991770728445868	0.98949452801893	0.990880905261964	0.991028636785283
GO_GOLGI_TO_ENDOSOME_TRANSPORT	0.991109822943644	0.990864470169774	0.993349037814028	0.991644517525639
GO_CARBOHYDRATE_TRANSMEMBRANE_TRANSPORT	0.986000341176872	0.990701713972091	0.984810926983708	0.989198829709027
GO_HEART_FORMATION	0.992669116754812	0.991948669385463	0.991774625372275	0.992962811615641
GO_POSITIVE_REGULATION_OF_MAST_CELL_ACTIVATION	0.988318642792775	0.988874162486954	0.988533096935515	0.98774215911407
GO_REGULATION_OF_ODONTOGENESIS	0.982299248598161	0.979170048719395	0.984956676631576	0.980225929141058
GO_PARTURITION	0.96975252838355	0.971069708009493	0.969724621961636	0.9765308139452
GO_NEGATIVE_REGULATION_OF_ANDROGEN_RECEPTOR_SIGNALING_PATHWAY	0.991012781215263	0.991056320122252	0.99320210641785	0.990595733598795
GO_ALPHA_LINOLENIC_ACID_METABOLIC_PROCESS	0.99262819381903	0.98992956264704	0.993745185169654	0.991411515413986
GO_REGULATION_OF_ARP2_3_COMPLEX_MEDIATED_ACTIN_NUCLEATION	0.986965331206673	0.990388759980934	0.98837817602066	0.991687032323857
124976	0.993300143893011	0.989792351020276	0.993130822510418	0.990638551429898
GO_MEIOTIC_CHROMOSOME_SEPARATION	0.990078345327618	0.990464472293561	0.98671916554108	0.99157202241163
GO_REGULATION_OF_CALCINEURIN_NFAT_SIGNALING_CASCADE	0.990361626270762	0.990672332902039	0.991089678389234	0.990852123427485
GO_DIOL_METABOLIC_PROCESS	0.986574950082066	0.98321695667417	0.987650449138995	0.984161601546762
GO_REGULATION_OF_RYANODINE_SENSITIVE_CALCIUM_RELEASE_CHANNEL_ACTIVITY	0.982937094974969	0.980716804680401	0.983207507142911	0.981983309048508
GO_OXYGEN_TRANSPORT	0.983388764032007	0.979435315337763	0.977692813627302	0.978042981388657
GO_POSITIVE_REGULATION_OF_TRIGLYCERIDE_BIOSYNTHETIC_PROCESS	0.997560708814194	0.996473687803358	0.997304564216644	0.997001529284265
GO_REGULATION_OF_MEMBRANE_PROTEIN_ECTODOMAIN_PROTEOLYSIS	0.991857427340395	0.988206532612646	0.9923712147637	0.986972402537726
GO_ORGAN_INDUCTION	0.990999996101685	0.988316238411342	0.992299260050318	0.991377828792665
GO_DNA_STRAND_ELONGATION	0.994885165604285	0.992322021051966	0.995962965437513	0.991450470458937
GO_MULTIVESICULAR_BODY_SORTING_PATHWAY	0.992582187587793	0.990448798632299	0.991995053568244	0.991379203566185
GO_OUTER_DYNEIN_ARM_ASSEMBLY	0.995659545238207	0.994043468131987	0.995357510335491	0.994609879846503
GO_POSITIVE_REGULATION_OF_CELLULAR_RESPONSE_TO_INSULIN_STIMULUS	0.995096535251152	0.99273510683574	0.996377591135072	0.992647234130092
2997	0.978877764207342	0.985047015659132	0.981415314668685	0.982519139375197
GO_NEGATIVE_REGULATION_OF_SMOOTHENED_SIGNALING_PATHWAY	0.989922961624106	0.987933767543789	0.990734126844807	0.98796466930165
GO_NUCLEOSIDE_SALVAGE	0.990126780267726	0.990241435555203	0.988692386371128	0.988660644591625
6777	0.98648660840596	0.99086445594929	0.989722301260196	0.989338364258293
GO_NEGATIVE_REGULATION_OF_ANOIKIS	0.990733020201054	0.987084173007078	0.9932093696589	0.989260993303701
GO_LACTATE_TRANSMEMBRANE_TRANSPORT	0.992368885739825	0.994033505661684	0.992176121954715	0.993145948993427
GO_PIGMENT_GRANULE_ORGANIZATION	0.992374219169059	0.990724573195507	0.993801617956488	0.991776924692624
GO_REGULATION_OF_INTERLEUKIN_13_PRODUCTION	0.981724584569556	0.978104204564934	0.982320465596417	0.980126768316688
GO_ACROSOME_ASSEMBLY	0.987423593850841	0.977815234551876	0.984439184868122	0.980438433768441
GO_REGULATION_OF_INOSITOL_PHOSPHATE_BIOSYNTHETIC_PROCESS	0.964414376254189	0.974888702952053	0.970185807338499	0.974640322132192
GO_REGULATION_OF_INTRINSIC_APOPTOTIC_SIGNALING_PATHWAY_IN_RESPONSE_TO_DNA_DAMAGE_BY_P53_CLASS_MEDIATOR	0.993874192403427	0.99239439729822	0.993671425443123	0.993072311691078
GO_POSITIVE_REGULATION_OF_RECEPTOR_INTERNALIZATION	0.992617476928801	0.991710493881448	0.992576061583406	0.992274723111177
GO_CARDIAC_MUSCLE_CELL_CONTRACTION	0.987147383066769	0.987505465828613	0.987383937353536	0.987909669259184
GO_AMINO_SUGAR_CATABOLIC_PROCESS	0.996463294116631	0.995864478304256	0.995356537845183	0.995596641585386
GO_POSITIVE_REGULATION_OF_MACROPHAGE_CHEMOTAXIS	0.988667984485055	0.986878143533288	0.985851214392108	0.988494320838913
GO_REGULATION_OF_B_CELL_APOPTOTIC_PROCESS	0.990678267741292	0.988898083084637	0.992977876800981	0.989827340955181
GO_MITOCHONDRIAL_RNA_METABOLIC_PROCESS	0.981623131124346	0.98325172022554	0.98304719163065	0.981910655220996
GO_MODULATION_OF_EXCITATORY_POSTSYNAPTIC_POTENTIAL	0.995017828252597	0.994962628526666	0.993750761128111	0.994486738593673
GO_NUCLEUS_LOCALIZATION	0.99549656077751	0.993449580303367	0.995945449032217	0.994327187395144
GO_RESPONSE_TO_HEPATOCYTE_GROWTH_FACTOR	0.995507223857194	0.995283160777891	0.99638386722507	0.99551370323439
GO_REGULATION_OF_SYNAPTIC_VESICLE_EXOCYTOSIS	0.9936569553537	0.992213942265809	0.991548969595908	0.993189477816515
GO_FATTY_ACID_DERIVATIVE_TRANSPORT	0.978257378756321	0.976616551817359	0.977879035806264	0.978836508996923
GO_NATURAL_KILLER_CELL_ACTIVATION_INVOLVED_IN_IMMUNE_RESPONSE	0.93981230077677	0.933327690022257	0.932793096871207	0.931742443418008
GO_MALE_MEIOSIS_I	0.995622910330179	0.995492595980745	0.995482783698499	0.995827140246042
GO_POSITIVE_REGULATION_OF_SODIUM_ION_TRANSMEMBRANE_TRANSPORT	0.996656843033572	0.995566304914149	0.996688805669532	0.996314443000454
GO_CELLULAR_RESPONSE_TO_PROSTAGLANDIN_E_STIMULUS	0.991999668380697	0.991483486160968	0.994885875620181	0.99121116598872
GO_POSITIVE_REGULATION_OF_CIRCADIAN_RHYTHM	0.976525841221222	0.979588488992939	0.977078170632001	0.983594601998007
GO_ECTODERMAL_PLACODE_DEVELOPMENT	0.993385553302514	0.989692345010799	0.992993911356602	0.989683333060346
GO_CELLULAR_RESPONSE_TO_ETHANOL	0.993238476582908	0.991905426955267	0.994857849646051	0.991873332318581
GO_RESPIRATORY_BURST	0.989532041659161	0.987204788405422	0.991895843615114	0.986744069256195
GO_CEREBRAL_CORTEX_GABAERGIC_INTERNEURON_DIFFERENTIATION	0.99355655995263	0.992812648064474	0.993150102655153	0.993037503065051
GO_MAINTENANCE_OF_CELL_POLARITY	0.992560978696859	0.991342397882507	0.99206525026971	0.992132648426741
GO_MRNA_CLEAVAGE	0.994912368959483	0.99368959771031	0.993571130010052	0.994237085260094
GO_POSITIVE_REGULATION_OF_URINE_VOLUME	0.974503347162931	0.970451493681844	0.967002833843414	0.9642854084287
GO_GLYCINE_METABOLIC_PROCESS	0.990418741568428	0.993351399413702	0.994339085042891	0.992301422432905
GO_ESTABLISHMENT_OF_NUCLEUS_LOCALIZATION	0.996199987149984	0.995530741388743	0.997126096794386	0.995772487077605
GO_CYTOPLASMIC_SEQUESTERING_OF_TRANSCRIPTION_FACTOR	0.991381004230014	0.98940790826498	0.991426763205121	0.99107540408918
GO_PROTEIN_TRANSPORT_ALONG_MICROTUBULE	0.981713123511721	0.975867639197096	0.972798290350496	0.974802311315091
GO_AUDITORY_RECEPTOR_CELL_DIFFERENTIATION	0.993257062515648	0.992397344833096	0.993828516531804	0.991155969649197
GO_REGULATION_OF_LIPOPOLYSACCHARIDE_MEDIATED_SIGNALING_PATHWAY	0.988849173881553	0.98593283659338	0.989206367958509	0.987621367466578
GO_CAMERA_TYPE_EYE_PHOTORECEPTOR_CELL_DIFFERENTIATION	0.972219291777428	0.974410903968923	0.976244468151331	0.973021400160584
GO_REGULATION_OF_GROWTH_HORMONE_SECRETION	0.997453299245267	0.996302616746197	0.996967266678248	0.99668709166977
GO_MICROGLIAL_CELL_ACTIVATION	0.995376467637468	0.992530801124976	0.99394399870982	0.992968809380991
10797	0.991341910489486	0.991392914542786	0.992001918404405	0.992051237635561
GO_RESPONSE_TO_ATP	0.993083324335135	0.991963162542412	0.994277802611699	0.991642888842666
GO_VOCALIZATION_BEHAVIOR	0.99677094370521	0.995739336343692	0.996517376326954	0.99544657837774
GO_GOLGI_TO_PLASMA_MEMBRANE_PROTEIN_TRANSPORT	0.994050720440535	0.993065914097489	0.995359075224482	0.993960683692635
GO_LONG_TERM_MEMORY	0.987460628102706	0.987007165089646	0.988705903605516	0.985939559886223
GO_ADRENAL_GLAND_DEVELOPMENT	0.955544268630412	0.956997555428802	0.960458911375219	0.959143884561846
GO_CELLULAR_RESPONSE_TO_CHOLESTEROL	0.994270626367286	0.993109100628958	0.99415092944829	0.992988679312528
GO_POSITIVE_REGULATION_OF_POTASSIUM_ION_TRANSMEMBRANE_TRANSPORTER_ACTIVITY	0.996189619053214	0.993897821440873	0.994586259047144	0.992082830468611
GO_ENTRAINMENT_OF_CIRCADIAN_CLOCK	0.98648734131524	0.987027689281433	0.987407165195237	0.989613350558181
GO_REGULATION_OF_CGMP_METABOLIC_PROCESS	0.969287818639551	0.972725611743778	0.973775170377151	0.96619401094181
GO_CELLULAR_RESPONSE_TO_AMINO_ACID_STARVATION	0.991971439590548	0.988735380413252	0.991655812238985	0.990711839478439
GO_REGULATION_OF_REGULATORY_T_CELL_DIFFERENTIATION	0.996182883955308	0.995431453424433	0.995500627113275	0.995281909983114
GO_CHONDROITIN_SULFATE_CATABOLIC_PROCESS	0.996458295693711	0.995672109814532	0.996679735240027	0.995983950904365
GO_RESPONSE_TO_AUDITORY_STIMULUS	0.986199639137112	0.98502487393112	0.982135390473774	0.98476476776649
GO_EPIBOLY	0.993058926948807	0.990848008526242	0.992125388295236	0.99120337391555
GO_CENTRAL_NERVOUS_SYSTEM_PROJECTION_NEURON_AXONOGENESIS	0.995982532888482	0.99405126214485	0.99449894953001	0.994563348960791
GO_INFLAMMATORY_RESPONSE_TO_ANTIGENIC_STIMULUS	0.989530868034243	0.987768037172681	0.990432240810563	0.987101232199863
GO_INTESTINAL_EPITHELIAL_CELL_DIFFERENTIATION	0.972018624867006	0.978152607418224	0.966962423651142	0.976844987851329
GO_NEGATIVE_REGULATION_OF_BEHAVIOR	0.963956457321724	0.967245125363515	0.973031443802729	0.967219902761664
GO_POSITIVE_REGULATION_OF_P38MAPK_CASCADE	0.980594332245035	0.977153128018343	0.982607726920779	0.982575352790231
GO_MEMBRANE_PROTEIN_INTRACELLULAR_DOMAIN_PROTEOLYSIS	0.990472546869574	0.988640888875585	0.993666481455406	0.990067896689277
GO_RESPONSE_TO_CAFFEINE	0.993238915456153	0.994374784027063	0.99416752808121	0.995223932240366
GO_DISTAL_TUBULE_DEVELOPMENT	0.982294276909735	0.986685361735794	0.984433807015451	0.985803356956245
GO_REGULATION_OF_HORMONE_BIOSYNTHETIC_PROCESS	0.974288647667043	0.975796537392063	0.980317077287259	0.979966149828947
GO_POSITIVE_REGULATION_OF_NEUROTRANSMITTER_SECRETION	0.996470842347961	0.996313872991026	0.99573167183359	0.996046715331194
GO_GENETIC_IMPRINTING	0.99470585966008	0.993289230814663	0.99515518533683	0.993238124871603
5481	0.993754693273333	0.993731762063369	0.989555305627124	0.993216807282978
GO_TROPHOBLAST_GIANT_CELL_DIFFERENTIATION	0.954211748399322	0.955363684567697	0.962593469594783	0.961059987871473
GO_ISOTYPE_SWITCHING	0.988985110455573	0.989745732908937	0.98956011947557	0.989759727699834
5663	0.987358266767094	0.980517099840633	0.989204060137436	0.980958147087017
GO_REGULATION_OF_EXOSOMAL_SECRETION	0.993063726904359	0.989041305673057	0.99247360987764	0.988559379590785
GO_REGULATION_OF_INCLUSION_BODY_ASSEMBLY	0.993594098848223	0.993828849391642	0.992297877580953	0.993948942906959
GO_REGULATION_OF_CHRONIC_INFLAMMATORY_RESPONSE	0.994890578441171	0.993119421653134	0.995201520722588	0.994125142088469
GO_REGULATION_OF_GLOMERULUS_DEVELOPMENT	0.984666821758637	0.985188765500538	0.982013034299737	0.984843002223729
GO_METHIONINE_METABOLIC_PROCESS	0.986203146168855	0.988388038015896	0.985137711892623	0.988957340393007
GO_NEGATIVE_REGULATION_OF_SKELETAL_MUSCLE_TISSUE_DEVELOPMENT	0.993543743463245	0.990343822024318	0.994150282689202	0.990880137931435
GO_REGULATION_OF_MRNA_POLYADENYLATION	0.993657730724695	0.994002618501285	0.995719138427843	0.993593463177272
GO_REGULATION_OF_ATTACHMENT_OF_SPINDLE_MICROTUBULES_TO_KINETOCHORE	0.996189599078969	0.994696880331433	0.996748664491887	0.995853223958432
GO_POSITIVE_REGULATION_OF_RESPONSE_TO_TUMOR_CELL	0.98787358376438	0.98582915502468	0.992058693819539	0.983775378963147
GO_POSITIVE_REGULATION_OF_TISSUE_REMODELING	0.990538519382935	0.987357115310156	0.990753291041884	0.987497447900721
GO_DORSAL_VENTRAL_NEURAL_TUBE_PATTERNING	0.994207850137663	0.993995397879903	0.995212315495969	0.99411638752727
GO_TOLL_LIKE_RECEPTOR_4_SIGNALING_PATHWAY	0.991393682615556	0.988077609774307	0.992865907897945	0.989464392781599
GO_RETINAL_METABOLIC_PROCESS	0.994783755491786	0.994638845530113	0.995927607286958	0.99525520848065
GO_POSITIVE_REGULATION_OF_PEPTIDYL_THREONINE_PHOSPHORYLATION	0.991819305758982	0.99298072092356	0.992224357977334	0.992883076871991
GO_OOCYTE_MATURATION	0.993358471775048	0.991992573512994	0.994760380755235	0.992492610198303
GO_SPERMATID_NUCLEUS_DIFFERENTIATION	0.989886260182297	0.988305253431991	0.991247652607756	0.989095517062781
28514	0.993255563018324	0.992584438055656	0.992697825353404	0.993599872993188
GO_POSITIVE_REGULATION_OF_NEUROLOGICAL_SYSTEM_PROCESS	0.987334552737293	0.984682582727785	0.984173107584478	0.984285597673133
GO_TRACHEA_DEVELOPMENT	0.98605667914895	0.986103827931165	0.984882278163455	0.985476370167419
GO_POSITIVE_REGULATION_OF_T_HELPER_CELL_DIFFERENTIATION	0.982212667981309	0.984808581562896	0.979895232201019	0.985344556577007
GO_NEGATIVE_REGULATION_OF_HUMORAL_IMMUNE_RESPONSE	0.994753940020332	0.995571196680579	0.993966080961261	0.995749338262855
1263	0.988665994137247	0.987192258722581	0.986673254142502	0.986261361686684
GO_APOPTOTIC_PROCESS_INVOLVED_IN_DEVELOPMENT	0.993791762692474	0.992337220767244	0.995402887629337	0.992617077458423
GO_RESPONSE_TO_LOW_DENSITY_LIPOPROTEIN_PARTICLE	0.98583277150504	0.988315563395995	0.988960572505006	0.986402790550677
GO_RETINOIC_ACID_METABOLIC_PROCESS	0.993186584082509	0.99165974592204	0.990258171376387	0.98932578552618
GO_SODIUM_ION_HOMEOSTASIS	0.991728357399197	0.989605947805535	0.992375683576843	0.991222592799543
GO_POSITIVE_REGULATION_OF_LAMELLIPODIUM_ASSEMBLY	0.994348413041822	0.99476308104598	0.99253342784256	0.994080595840568
GO_PURINE_NUCLEOTIDE_TRANSPORT	0.983912924252413	0.984605756032837	0.985794050416793	0.984248335692198
GO_NATURAL_KILLER_CELL_MEDIATED_IMMUNITY	0.983305244146302	0.981188435704978	0.980709710087042	0.982994468508018
GO_TELOMERE_MAINTENANCE_VIA_TELOMERASE	0.993978209019346	0.990468216240165	0.994704829515523	0.991279462318438
GO_REGULATION_OF_GRANULOCYTE_MACROPHAGE_COLONY_STIMULATING_FACTOR_PRODUCTION	0.97107603699563	0.966961046869606	0.968880851004094	0.969170826398875
GO_LIPID_PARTICLE_ORGANIZATION	0.993458797514975	0.991591689011116	0.99425767158711	0.992632170749265
GO_NEGATIVE_REGULATION_OF_MULTICELLULAR_ORGANISM_GROWTH	0.963181668364756	0.979458099126668	0.977307396186117	0.97014759037184
GO_NEGATIVE_REGULATION_OF_LYMPHOCYTE_APOPTOTIC_PROCESS	0.991557262575682	0.986696636672598	0.991466272846592	0.987489494327048
GO_JAK_STAT_CASCADE_INVOLVED_IN_GROWTH_HORMONE_SIGNALING_PATHWAY	0.980684117531355	0.98024393303985	0.984711503151286	0.984085597505141
GO_REGULATION_OF_STEM_CELL_POPULATION_MAINTENANCE	0.989139716582079	0.993749756949447	0.994963708202058	0.990190763089052
GO_GANGLIOSIDE_BIOSYNTHETIC_PROCESS	0.986276331153214	0.986523321562437	0.989230413472588	0.986878268657243
GO_POSITIVE_REGULATION_OF_ENDOPLASMIC_RETICULUM_UNFOLDED_PROTEIN_RESPONSE	0.988459290528356	0.991174177171009	0.989368720290991	0.990985483155604
GO_ANDROGEN_METABOLIC_PROCESS	0.993587034662192	0.991434832245956	0.992756997264732	0.992275832385671
GO_NEGATIVE_REGULATION_OF_EPIDERMIS_DEVELOPMENT	0.986711680147957	0.987824892019537	0.978220906901105	0.986063820385769
GO_INDOLE_CONTAINING_COMPOUND_METABOLIC_PROCESS	0.991707781108432	0.991133275135135	0.993837518548652	0.99156302679312
GO_REGULATION_OF_T_CELL_CYTOKINE_PRODUCTION	0.980644909363771	0.98002525240748	0.987200730548006	0.979833554805011
GO_REGULATION_OF_CHEMOKINE_BIOSYNTHETIC_PROCESS	0.993812368240376	0.992668453079623	0.994264671832252	0.99282963537948
GO_POSITIVE_REGULATION_OF_CARTILAGE_DEVELOPMENT	0.98682616955777	0.985773514115504	0.989984124908101	0.986151806026977
GO_MUSCLE_ATROPHY	0.992475542303712	0.989408678179755	0.992665506043845	0.989893934411436
5696	0.977310672758043	0.983566648516819	0.974800201974143	0.982387099101904
GO_PHOSPHATIDYLINOSITOL_DEPHOSPHORYLATION	0.990178310800481	0.992029269641711	0.989364806243471	0.991324643981716
GO_PYRIMIDINE_NUCLEOSIDE_TRIPHOSPHATE_METABOLIC_PROCESS	0.995086997627723	0.993323657592416	0.996394535537082	0.993619223584408
GO_LEUKOCYTE_APOPTOTIC_PROCESS	0.977874857426325	0.977101663872231	0.975586037842269	0.97422705184385
GO_NEGATIVE_REGULATION_OF_EMBRYONIC_DEVELOPMENT	0.990113094743475	0.987634810836515	0.99006717679738	0.989142534442947
GO_PEPTIDYL_GLUTAMIC_ACID_MODIFICATION	0.990549919121773	0.985608209163502	0.989435719453917	0.984677613758424
GO_NEGATIVE_REGULATION_OF_MAST_CELL_ACTIVATION	0.988712562512845	0.987338671360443	0.987161024989839	0.988379817725415
GO_EMBRYONIC_SKELETAL_JOINT_DEVELOPMENT	0.992514936214396	0.987363270498242	0.992583266750667	0.988871755208911
6198	0.992866055944766	0.990899617315141	0.99311276578261	0.990904685385139
GO_REGULATION_OF_TUMOR_NECROSIS_FACTOR_BIOSYNTHETIC_PROCESS	0.982275361560649	0.980534167337605	0.983643410596785	0.980771487255276
10826	0.990177290568171	0.992863978050472	0.990723948140966	0.993472549848719
GO_POSITIVE_REGULATION_OF_VASCULAR_PERMEABILITY	0.995509069627644	0.993943271705443	0.995753458290772	0.994076573035717
GO_NEURON_CELL_CELL_ADHESION	0.990794151196202	0.992011249284116	0.990637691721626	0.991729693708482
GO_CELLULAR_RESPONSE_TO_NITROGEN_LEVELS	0.993134789128375	0.989220285163227	0.993429030522364	0.991668339674918
898	0.992855795721674	0.989207169346719	0.992673544704761	0.990421236715158
GO_NEGATIVE_REGULATION_OF_MACROAUTOPHAGY	0.9926761641396	0.990984050316856	0.994022945928676	0.991007262997837
GO_POSITIVE_REGULATION_OF_GLYCOPROTEIN_METABOLIC_PROCESS	0.986450804601113	0.981141285055073	0.988904262445384	0.984538154754142
GO_REGULATION_OF_CYSTEINE_TYPE_ENDOPEPTIDASE_ACTIVITY_INVOLVED_IN_APOPTOTIC_SIGNALING_PATHWAY	0.992731916829282	0.989087427729431	0.995383977638498	0.990045485848354
GO_BLASTODERM_SEGMENTATION	0.980193732072088	0.986943652424087	0.981882238794879	0.982532622167479
GO_POSITIVE_REGULATION_BY_HOST_OF_VIRAL_PROCESS	0.989704290855304	0.991606923709258	0.992203891587995	0.989907624808506
GO_RETINA_LAYER_FORMATION	0.986176595326277	0.985266138683493	0.986277526739984	0.987024795737461
GO_CELLULAR_RESPONSE_TO_ZINC_ION	0.982813351924765	0.969499213210264	0.985996039519575	0.97402384173324
GO_POSITIVE_REGULATION_OF_NEUROTRANSMITTER_TRANSPORT	0.987876317050689	0.985562336661422	0.980603862669701	0.988510381737413
GO_NEUTRAL_LIPID_BIOSYNTHETIC_PROCESS	0.993805117443501	0.990967945661336	0.994799354679714	0.991928168040932
GO_ADENYLATE_CYCLASE_ACTIVATING_DOPAMINE_RECEPTOR_SIGNALING_PATHWAY	0.985735514671253	0.989847990718745	0.986330061934073	0.992118547380495
GO_DETECTION_OF_BIOTIC_STIMULUS	0.986369985254087	0.982022762113165	0.987155885961983	0.982851726912657
GO_RESPONSE_TO_VITAMIN_A	0.983162033009313	0.990141744121853	0.984252513755932	0.986708806338903
GO_POSITIVE_REGULATION_OF_IMMUNOGLOBULIN_SECRETION	0.990237317549189	0.988451740608081	0.988053136740712	0.990464954986764
GO_SARCOPLASMIC_RETICULUM_CALCIUM_ION_TRANSPORT	0.9941130222967	0.993556818032553	0.991977752081894	0.993131002697009
GO_POSITIVE_REGULATION_OF_LONG_TERM_SYNAPTIC_POTENTIATION	0.996722313417396	0.995802453063479	0.99509019012851	0.995983623821756
GO_GLYCEROPHOSPHOLIPID_CATABOLIC_PROCESS	0.99635455973794	0.996228180899483	0.99764549886468	0.996069108080968
GO_KERATAN_SULFATE_BIOSYNTHETIC_PROCESS	0.970426669583421	0.975366993378128	0.976248952694204	0.97469012323274
GO_NEGATIVE_REGULATION_OF_CIRCADIAN_RHYTHM	0.974787910483755	0.974904771076125	0.97314671503249	0.981240722167533
GO_POSITIVE_REGULATION_OF_LIPID_CATABOLIC_PROCESS	0.990183335493539	0.980627194140766	0.987145905432117	0.982518880353756
GO_TRIGLYCERIDE_CATABOLIC_PROCESS	0.971316535540185	0.973967130297638	0.972259218431074	0.973750724767482
GO_REGULATION_OF_SKELETAL_MUSCLE_ADAPTATION	0.986565344739229	0.989120218863312	0.985076966928891	0.987810122352679
GO_PROTEIN_K48_LINKED_DEUBIQUITINATION	0.994640262004058	0.99044279744091	0.996155198363855	0.990723830318822
GO_ENDOPLASMIC_RETICULUM_CALCIUM_ION_HOMEOSTASIS	0.995669310347614	0.995179141426784	0.995963591185469	0.995268595215648
8723	0.989851062014105	0.989781029590553	0.98875726275673	0.988805678998192
GO_REGULATION_OF_ANION_TRANSMEMBRANE_TRANSPORT	0.993964604229794	0.993573089948049	0.994934468460888	0.994283113478816
GO_NEGATIVE_REGULATION_OF_GLYCOPROTEIN_METABOLIC_PROCESS	0.984048757586852	0.982293726683781	0.983942190535826	0.98205299868555
GO_REGULATION_OF_HISTONE_PHOSPHORYLATION	0.989178239781838	0.991325025771024	0.993203138547346	0.990034002670321
GO_NEUROLOGICAL_SYSTEM_PROCESS_INVOLVED_IN_REGULATION_OF_SYSTEMIC_ARTERIAL_BLOOD_PRESSURE	0.99450034055207	0.993366737513515	0.996157643746713	0.994675463522795
84957	0.988353360227499	0.985562241692351	0.988514273623673	0.986756935231391
GO_AMELOGENESIS	0.992841605263241	0.992376706147914	0.99486841765376	0.992717107218084
7018	0.99718017507208	0.996539616865091	0.99656315560584	0.997133559641718
GO_REGULATION_OF_PROTON_TRANSPORT	0.988019419597307	0.990866720491835	0.988541871292031	0.991339481163706
GO_REGULATION_OF_NEURON_PROJECTION_REGENERATION	0.97957584231896	0.983381307316255	0.9820222696702	0.982596467967587
GO_NEGATIVE_REGULATION_OF_INTERLEUKIN_8_PRODUCTION	0.982900016470207	0.987445686347406	0.983640551886456	0.987085790429107
GO_POSITIVE_REGULATION_OF_SMAD_PROTEIN_IMPORT_INTO_NUCLEUS	0.996341806906834	0.996224633777826	0.995384912840001	0.996106729309862
GO_NEGATIVE_REGULATION_OF_SMOOTH_MUSCLE_CONTRACTION	0.989186710441463	0.982638733858709	0.987569481070743	0.98196281318025
GO_LEUKOCYTE_ADHESION_TO_VASCULAR_ENDOTHELIAL_CELL	0.980717445775585	0.981868692361853	0.979780189784903	0.987314065232688
GO_ZINC_II_ION_TRANSPORT	0.994339761751044	0.988773165012691	0.992573145679691	0.989735598992753
GO_INTERLEUKIN_1_MEDIATED_SIGNALING_PATHWAY	0.994685455401697	0.989675359683538	0.995487576845246	0.991449788659561
GO_POSITIVE_REGULATION_OF_SMOOTH_MUSCLE_CELL_MIGRATION	0.989321918152577	0.99072136241104	0.990510328499143	0.990365361645132
GO_VENTRICULAR_CARDIAC_MUSCLE_CELL_ACTION_POTENTIAL	0.993590705755633	0.989971372552745	0.992627882192474	0.98730524134069
GO_DNA_METHYLATION_INVOLVED_IN_GAMETE_GENERATION	0.99409031821676	0.993798956287717	0.995375213927211	0.994364471370622
GO_EPITHELIAL_CELL_APOPTOTIC_PROCESS	0.98518144618101	0.983559362845375	0.984365202236485	0.980987893851593
GO_RETROGRADE_TRANSPORT_ENDOSOME_TO_PLASMA_MEMBRANE	0.99382339329588	0.993176751882466	0.9938423744535	0.993225884457267
GO_DRUG_TRANSPORT	0.994528684714813	0.992058601266921	0.993158875495472	0.992952097238412
GO_CD4_POSITIVE_OR_CD8_POSITIVE_ALPHA_BETA_T_CELL_LINEAGE_COMMITMENT	0.988918226360082	0.992822786799781	0.98759990183235	0.994628573780731
GO_SEGMENT_SPECIFICATION	0.986644882964568	0.986630685775099	0.986398991369423	0.987301922204505
GO_CELLULAR_RESPONSE_TO_STEROL	0.994367248206256	0.992344116929178	0.994255310630693	0.993101120348578
GO_T_CELL_MIGRATION	0.966725141476389	0.949329887401198	0.961983758935024	0.957275819482462
GO_GOLGI_TO_VACUOLE_TRANSPORT	0.992413181193071	0.991959763740399	0.993444471306931	0.991358198529704
GO_IMMUNOGLOBULIN_PRODUCTION_INVOLVED_IN_IMMUNOGLOBULIN_MEDIATED_IMMUNE_RESPONSE	0.989677454123413	0.988693998667803	0.990710674499843	0.990490592726758
GO_NEGATIVE_T_CELL_SELECTION	0.992053760013175	0.993017749826209	0.993855354307327	0.993077399700732
GO_LIPOPROTEIN_LOCALIZATION	0.995787815298897	0.992735250159251	0.995798614298995	0.992391794441582
GO_REGULATION_OF_PROTEIN_LOCALIZATION_TO_CHROMOSOME_TELOMERIC_REGION	0.997423640155512	0.997617419542107	0.998517336494747	0.997406186356936
GO_NEGATIVE_REGULATION_OF_INTERLEUKIN_12_PRODUCTION	0.993139215847517	0.991876627123139	0.992588463100508	0.99236636369136
GO_REGULATION_OF_CELLULAR_RESPONSE_TO_VASCULAR_ENDOTHELIAL_GROWTH_FACTOR_STIMULUS	0.990122002643377	0.990020666207207	0.992263556473536	0.989783881136732
GO_NEGATIVE_REGULATION_OF_MACROPHAGE_DERIVED_FOAM_CELL_DIFFERENTIATION	0.996063462410154	0.996246532254461	0.994447247794354	0.996303100634958
GO_IMIDAZOLE_CONTAINING_COMPOUND_METABOLIC_PROCESS	0.979362331885737	0.987413195877432	0.984818838260411	0.985125778459599
GO_OXALATE_TRANSPORT	0.992119532711737	0.991229988856134	0.995291155546715	0.991934326045629
GO_CELLULAR_RESPONSE_TO_EXOGENOUS_DSRNA	0.988706211389161	0.991538605080285	0.970080327305583	0.986406357809938
GO_DNA_REPLICATION_CHECKPOINT	0.993670281811778	0.991131397429741	0.994462857250923	0.991252274643817
GO_RESPONSE_TO_ACETYLCHOLINE	0.978661911249515	0.977688444262274	0.979144390836469	0.97972201990021
GO_REGULATION_OF_ISOTYPE_SWITCHING	0.989099624924705	0.9914552974655	0.986942128808664	0.991174825810569
GO_REGULATION_OF_APPETITE	0.989968262589197	0.988637606775268	0.988067290202267	0.989656479223021
GO_PROTEIN_DEGLYCOSYLATION	0.993388761655967	0.993520431122032	0.9912284180405	0.993292112986102
GO_POSITIVE_REGULATION_OF_TRANSFORMING_GROWTH_FACTOR_BETA_PRODUCTION	0.992027090056795	0.992073251773702	0.991255947134064	0.992124518953498
GO_REGULATION_OF_PHOSPHOLIPASE_A2_ACTIVITY	0.992903073069617	0.990824903314261	0.993418838567943	0.991679296643329
5800	0.987522318669269	0.98654992486481	0.98752362620487	0.986684989846019
GO_MESODERMAL_CELL_DIFFERENTIATION	0.991838792260266	0.989203251690916	0.992869440170443	0.988399299423398
GO_METANEPHRIC_MESENCHYME_DEVELOPMENT	0.97360380200794	0.976781679385756	0.979154998530055	0.977428503917328
GO_BENZENE_CONTAINING_COMPOUND_METABOLIC_PROCESS	0.990889723483835	0.988612016635189	0.989603258825621	0.989051314873523
GO_AUDITORY_RECEPTOR_CELL_DEVELOPMENT	0.994701543591901	0.993281288820608	0.993751712226994	0.993044181011444
GO_REGULATION_OF_ACROSOME_REACTION	0.984636933286336	0.986098425890899	0.986509972664853	0.986931815366857
GO_NEURONAL_STEM_CELL_POPULATION_MAINTENANCE	0.990167111281067	0.986132999031849	0.993037434843256	0.987270273126394
GO_ACTIN_FILAMENT_POLYMERIZATION	0.990700774902247	0.991204333825165	0.990652982146409	0.992591464040184
GO_MACROPHAGE_CHEMOTAXIS	0.992217121199263	0.990095618326215	0.99259207618635	0.989189613991773
GO_POSITIVE_REGULATION_OF_INTERLEUKIN_4_PRODUCTION	0.990510966401185	0.987207130796798	0.993172697833026	0.988662533052797
GO_RESPONSE_TO_LIPOPROTEIN_PARTICLE	0.988242149612299	0.986113345995562	0.988447205936376	0.985813135363779
GO_AMINO_ACID_BETAINE_METABOLIC_PROCESS	0.991793658530316	0.992328246851895	0.991726864969776	0.992784346294468
GO_RIBONUCLEOPROTEIN_COMPLEX_DISASSEMBLY	0.997679532460125	0.997870770145608	0.997706175924545	0.997894569715996
GO_CELL_SUBSTRATE_ADHERENS_JUNCTION_ASSEMBLY	0.99623880439014	0.995611164344257	0.995835775796655	0.995775463294876
GO_ENTEROENDOCRINE_CELL_DIFFERENTIATION	0.956748265901278	0.952268370182102	0.961814431982777	0.965407966097233
5770	0.998285208759423	0.996965877385722	0.998214491798328	0.997379307209857
GO_RHYTHMIC_BEHAVIOR	0.981188523214065	0.983914605274982	0.977458461547365	0.981662114223817
GO_ARGININE_METABOLIC_PROCESS	0.988498124286444	0.987351928821673	0.991379503594927	0.989140325617323
GO_ACIDIC_AMINO_ACID_TRANSPORT	0.994612348206884	0.993544008511764	0.995892461394436	0.993279024953331
GO_RESPONSE_TO_INTERLEUKIN_6	0.99199301730886	0.991782607929558	0.99229088142067	0.992624418241744
GO_BRANCHING_INVOLVED_IN_LABYRINTHINE_LAYER_MORPHOGENESIS	0.980769052489049	0.980598186155383	0.982731444324071	0.97650360882017
GO_CELLULAR_RESPONSE_TO_ANTIBIOTIC	0.995085690866366	0.992038456785935	0.996099490945693	0.990584254526861
GO_NEGATIVE_REGULATION_OF_LYASE_ACTIVITY	0.985781973689695	0.987070135833858	0.985927377706739	0.987433285641395
GO_MONOVALENT_INORGANIC_ANION_HOMEOSTASIS	0.992572925731612	0.986723519417524	0.992683462889119	0.987590013074552
GO_CYCLOOXYGENASE_PATHWAY	0.988009195850317	0.991106087163675	0.99023619197077	0.990770234729242
GO_GRANULOCYTE_DIFFERENTIATION	0.969036740049301	0.974315279390948	0.964498786196003	0.973059063952359
GO_GOLGI_RIBBON_FORMATION	0.998000671128236	0.995977894135023	0.997497143467277	0.996830160637295
GO_NEGATIVE_REGULATION_OF_ENDOPLASMIC_RETICULUM_UNFOLDED_PROTEIN_RESPONSE	0.982696036369547	0.986407685044188	0.983962853612612	0.987221085937174
GO_DEOXYRIBONUCLEOTIDE_BIOSYNTHETIC_PROCESS	0.992185187733791	0.992919874141732	0.995049672242639	0.992882565819258
GO__DE_NOVO_POSTTRANSLATIONAL_PROTEIN_FOLDING	0.996358568017391	0.995776443323545	0.996610768848902	0.995882436623341
GO_PERK_MEDIATED_UNFOLDED_PROTEIN_RESPONSE	0.996043244746241	0.993936396730505	0.994636640553977	0.994825237677487
GO_RESPONSE_TO_CORTICOSTERONE	0.97082822071394	0.970987295961888	0.971312394563564	0.977199994240187
50853	0.993616744663026	0.987934435927961	0.993243246853579	0.991889891131482
GO_POSITIVE_REGULATION_OF_CYSTEINE_TYPE_ENDOPEPTIDASE_ACTIVITY_INVOLVED_IN_APOPTOTIC_SIGNALING_PATHWAY	0.992788385618568	0.988855552335543	0.995056828487628	0.990375897894797
GO_POSITIVE_REGULATION_OF_RENAL_SODIUM_EXCRETION	0.933450756029933	0.930425302803605	0.918940676823972	0.929294392878478
GO_RESPONSE_TO_STIMULUS_INVOLVED_IN_REGULATION_OF_MUSCLE_ADAPTATION	0.991182379129272	0.988467718278955	0.992312544841232	0.991706748504787
GO_DETECTION_OF_MECHANICAL_STIMULUS_INVOLVED_IN_SENSORY_PERCEPTION_OF_SOUND	0.992550742810706	0.9905963825774	0.990530085129562	0.990648766398564
GO_POSITIVE_REGULATION_OF_EPIDERMAL_GROWTH_FACTOR_ACTIVATED_RECEPTOR_ACTIVITY	0.985682048801605	0.987995770123001	0.985413830547597	0.986818645549848
GO_MRNA_TRANSCRIPTION	0.991831587294036	0.991320094340606	0.992947199421185	0.991677388712494
GO_GDP_METABOLIC_PROCESS	0.997068796773957	0.996488018691982	0.997727615287958	0.997111674055813
GO_REGULATION_OF_PROTEIN_HOMOOLIGOMERIZATION	0.994602046139379	0.994274778497027	0.993703319132576	0.991523011978539
GO_POTASSIUM_ION_IMPORT	0.989848369331857	0.986186626868513	0.991018909611958	0.988505831605554
GO_POSITIVE_REGULATION_OF_INTERFERON_GAMMA_BIOSYNTHETIC_PROCESS	0.980088754438461	0.96914326444263	0.980270609479939	0.972920267932105
GO_PROTEIN_TARGETING_TO_PLASMA_MEMBRANE	0.994437087216623	0.993690361420685	0.995253018316225	0.992610949836571
GO_REGULATION_OF_DNA_DAMAGE_CHECKPOINT	0.992461301645334	0.993532873505375	0.99202213570216	0.992813357381881
GO_NEGATIVE_REGULATION_OF_LIPID_TRANSPORT	0.995691684381226	0.994022887733299	0.99588466676932	0.993822416164122
GO_REGULATION_OF_HEART_RATE_BY_CARDIAC_CONDUCTION	0.991341749922464	0.990873319595301	0.990845531093621	0.991027044661682
GO_KETONE_BIOSYNTHETIC_PROCESS	0.995331486373003	0.994342228254537	0.995513495180694	0.994733162273329
GO_I_KAPPAB_PHOSPHORYLATION	0.98827317053356	0.986948618843661	0.987473892153776	0.987495577083116
GO_POSITIVE_REGULATION_OF_MRNA_3_END_PROCESSING	0.980013649435517	0.975504328080573	0.983254599475806	0.977009448794459
GO_GROOMING_BEHAVIOR	0.971951373777472	0.973613742070709	0.966070328758748	0.976498158061273
GO_REGULATION_OF_HISTONE_H3_K4_METHYLATION	0.994830549971411	0.991395160757563	0.99531966373069	0.992732035225605
GO_REGULATION_OF_ANOIKIS	0.984616829840529	0.984273358850831	0.988945001290703	0.985277658154813
GO_POSITIVE_REGULATION_OF_CARDIAC_MUSCLE_CELL_PROLIFERATION	0.990314916748021	0.991355136081375	0.992035318536398	0.990091794820035
GO_NEGATIVE_REGULATION_OF_VIRAL_ENTRY_INTO_HOST_CELL	0.983983923960292	0.983470935905042	0.988487257373789	0.982808401938641
GO_NEGATIVE_REGULATION_OF_B_CELL_PROLIFERATION	0.976666714491881	0.971761870071478	0.981887735103981	0.971895978050105
GO_PURINE_NUCLEOBASE_METABOLIC_PROCESS	0.985403005920268	0.982349239533317	0.98640641780015	0.982573323575373
GO_MITOCHONDRIAL_CALCIUM_ION_TRANSPORT	0.988870568088918	0.98963321744323	0.992497003097658	0.991120711976374
GO_NUCLEOBASE_CONTAINING_SMALL_MOLECULE_INTERCONVERSION	0.996105343352123	0.994988784299582	0.996869949516579	0.995192232621647
GO_MITOCHONDRIAL_FUSION	0.991508976853029	0.990291525221404	0.991374952283417	0.99087757990493
55844	0.995106715729907	0.994797732658838	0.992803199300367	0.994367605014704
9370	0.992735048216755	0.993687583701458	0.993861174370757	0.993646968077507
GO_CARTILAGE_DEVELOPMENT_INVOLVED_IN_ENDOCHONDRAL_BONE_MORPHOGENESIS	0.985469401360132	0.986183041189689	0.986470261804485	0.986161100645975
GO_NEGATIVE_REGULATION_OF_EPIDERMAL_CELL_DIFFERENTIATION	0.986898303532198	0.991258841839776	0.987205156578396	0.989378243785195
GO_CELLULAR_RESPONSE_TO_PH	0.992509288507047	0.991358072874095	0.99179758890198	0.989225148040988
GO_DSRNA_FRAGMENTATION	0.991087816973128	0.990122848714104	0.99342530423113	0.991085172028363
GO_NEGATIVE_REGULATION_OF_CATECHOLAMINE_SECRETION	0.9702470388322	0.97208101556797	0.965299829000953	0.973883984684046
GO_RESPONSE_TO_VITAMIN_E	0.981297063682673	0.988528263742844	0.979433876226138	0.986170031828282
GO_LYMPH_VESSEL_MORPHOGENESIS	0.994736269615536	0.99234985628851	0.992864471123409	0.991860353654348
GO_OLIGOSACCHARIDE_BIOSYNTHETIC_PROCESS	0.993589290494839	0.991596907672058	0.992371154977035	0.989302247775612
GO_NEGATIVE_REGULATION_OF_CELL_CYCLE_G2_M_PHASE_TRANSITION	0.993204897866984	0.993607630825197	0.994081064887251	0.992184668708627
GO_PURINE_NUCLEOSIDE_CATABOLIC_PROCESS	0.993871833273676	0.988232309196555	0.994144815453529	0.987629078911872
GO_RESPONSE_TO_MUSCLE_ACTIVITY	0.989893335196649	0.984955115685642	0.994564225650905	0.984823852883954
GO_REGULATION_OF_CATENIN_IMPORT_INTO_NUCLEUS	0.988156483951784	0.987909615820208	0.989163647382129	0.988753011929099
GO_FUSION_OF_SPERM_TO_EGG_PLASMA_MEMBRANE	0.98537346239648	0.989111752623523	0.986910074158097	0.986035141459204
GO_TRACHEA_MORPHOGENESIS	0.985851409013464	0.985730349775898	0.983740494789987	0.988768333253118
GO_ENDOTHELIAL_CELL_PROLIFERATION	0.991063903839757	0.99135158090139	0.990229687485496	0.990741916402541
GO_VESICLE_MEDIATED_TRANSPORT_BETWEEN_ENDOSOMAL_COMPARTMENTS	0.989996472985475	0.991419705548456	0.993534187878845	0.989630898910201
GO_MEGAKARYOCYTE_DIFFERENTIATION	0.992913874528126	0.992416168903115	0.99367049644362	0.991558917836027
GO_PROTEIN_DEPOLYMERIZATION	0.985805611298281	0.986931542249819	0.983668312517794	0.988045014464634
GO_GLOMERULAR_EPITHELIUM_DEVELOPMENT	0.988418415696168	0.9884565490129	0.987278484150344	0.988532340272181
GO_STRAND_DISPLACEMENT	0.99718699899452	0.996222076242528	0.997672050253204	0.996333596903134
GO_PURINERGIC_NUCLEOTIDE_RECEPTOR_SIGNALING_PATHWAY	0.982931062039613	0.984774046082332	0.984479388175698	0.985707656527515
GO_PIRNA_METABOLIC_PROCESS	0.993773077922511	0.993455586089784	0.995059073525803	0.992798596905518
GO_NEGATIVE_REGULATION_OF_GLUCOSE_TRANSPORT	0.995103648156045	0.993612985301702	0.994656596775083	0.994048758742198
2548	0.992105560334625	0.990262974547026	0.991064720923767	0.990046883307907
10859	0.997390905899574	0.99724850710648	0.998461623628784	0.9971108105601
GO_NEGATIVE_REGULATION_OF_CELLULAR_SENESCENCE	0.994009447712531	0.991825263127801	0.994832252984982	0.991853133766639
GO_POSITIVE_REGULATION_OF_ACTIVATED_T_CELL_PROLIFERATION	0.974196499423157	0.976577854929144	0.972400121250793	0.97585800135347
GO_POSITIVE_REGULATION_OF_MYOBLAST_DIFFERENTIATION	0.986672023507206	0.986848640866469	0.988552463545951	0.986833671037672
80025	0.996861021249314	0.994197581220158	0.996564341720085	0.994398113016283
GO_MEMBRANE_PROTEIN_ECTODOMAIN_PROTEOLYSIS	0.992268210047587	0.991531030491364	0.993812893681368	0.991700914286267
GO_PERICARDIUM_DEVELOPMENT	0.98905242054813	0.99093895464508	0.989828466173233	0.990964488218506
GO_PEROXISOMAL_TRANSPORT	0.984662739261887	0.986923928454944	0.985683895282934	0.985403709243538
GO_POSITIVE_REGULATION_OF_ADHERENS_JUNCTION_ORGANIZATION	0.989354131293035	0.987377045519647	0.990265128232575	0.987377581415418
4038	0.973233691615103	0.971660465767653	0.970946623560688	0.969653003998853
GO_REGULATION_OF_MYOBLAST_FUSION	0.97285323370382	0.974629259775224	0.975109094615264	0.975694535841886
GO_REGULATION_OF_NEUROTRANSMITTER_UPTAKE	0.977201802111505	0.978058635251081	0.977688143581582	0.97766849191895
GO_ACTIVIN_RECEPTOR_SIGNALING_PATHWAY	0.985877815966571	0.983614425248908	0.988671864198409	0.982298229823315
2185	0.992555703763407	0.991202471880757	0.993575032889418	0.989451136941138
GO_RENAL_SYSTEM_VASCULATURE_DEVELOPMENT	0.985614335527949	0.979099764483648	0.983698779421537	0.980757644892216
GO_FUCOSE_METABOLIC_PROCESS	0.987098943648367	0.986262095982603	0.989454482211168	0.988732349876102
GO_REGULATION_OF_AMINO_ACID_TRANSPORT	0.989425928540463	0.991385468657751	0.991835368051547	0.991387677594587
GO_APOPTOTIC_DNA_FRAGMENTATION	0.984068010818796	0.980520103204266	0.982878228621008	0.979194510583642
GO_NEGATIVE_REGULATION_OF_LIPID_STORAGE	0.996915771563135	0.995873729884484	0.996661998452542	0.995840684431618
GO_REGULATION_OF_MICROVILLUS_ORGANIZATION	0.994056220114785	0.995056865548506	0.994426996491779	0.993866234587011
GO_SCF_DEPENDENT_PROTEASOMAL_UBIQUITIN_DEPENDENT_PROTEIN_CATABOLIC_PROCESS	0.989577451655765	0.992018253697131	0.985958655881589	0.991370513460242
GO_ENTERIC_NERVOUS_SYSTEM_DEVELOPMENT	0.986126194599858	0.988276185248483	0.986543751772014	0.988667638693102
GO_MUSCLE_CELL_FATE_COMMITMENT	0.976038312625674	0.977730178840616	0.980383507908307	0.980231973316033
GO_PERIPHERAL_NERVOUS_SYSTEM_AXON_ENSHEATHMENT	0.993782134187068	0.993253510428352	0.992858273538799	0.993794098577422
GO_IRON_ION_IMPORT	0.996964158313778	0.99629781976378	0.996259224009069	0.995416130453855
GO_REGULATION_OF_METANEPHROS_DEVELOPMENT	0.985242787373098	0.987775942382286	0.986743429435448	0.988126393381789
GO_NUCLEAR_TRANSCRIBED_MRNA_POLY_A_TAIL_SHORTENING	0.99446586626998	0.99558020378418	0.993497041126931	0.995484684794627
GO_REGULATION_OF_GUANYLATE_CYCLASE_ACTIVITY	0.984238749853505	0.980857644256092	0.983824002792181	0.979452847806765
GO_REGULATION_OF_MONOCYTE_DIFFERENTIATION	0.992331307805266	0.988694581598874	0.988042512055102	0.989198712819252
GO_REGULATION_OF_CELL_COMMUNICATION_BY_ELECTRICAL_COUPLING	0.994338171237896	0.993896552650063	0.9927863574537	0.994615098922862
GO_SPINAL_CORD_ASSOCIATION_NEURON_DIFFERENTIATION	0.984297255636966	0.98263115077885	0.983160402791471	0.980459984695053
GO_CYTOKINE_PRODUCTION_INVOLVED_IN_IMMUNE_RESPONSE	0.996080473253856	0.994709007544728	0.995511578912504	0.995455877969506
GO_DEOXYRIBOSE_PHOSPHATE_CATABOLIC_PROCESS	0.990806616275428	0.991874150053348	0.994096610768492	0.992076047160435
GO_NEGATIVE_REGULATION_OF_LEUKOCYTE_DEGRANULATION	0.99300127831207	0.993378913964081	0.993088827023053	0.993428858987944
GO_NUCLEAR_PORE_COMPLEX_ASSEMBLY	0.994850936375098	0.994501218202849	0.99205174868155	0.99440044748231
GO_PHOSPHATIDYLETHANOLAMINE_BIOSYNTHETIC_PROCESS	0.994571076381045	0.994840984215051	0.995856207044728	0.993932304353845
GO_ENDOCYTIC_RECYCLING	0.989794570031342	0.988888466715021	0.989408510646859	0.988074442716048
GO_POSITIVE_REGULATION_OF_TRANSCRIPTION_REGULATORY_REGION_DNA_BINDING	0.984041420990467	0.98573676465888	0.982785533021037	0.984473719200944
GO_REGULATION_OF_INTERLEUKIN_17_PRODUCTION	0.986475741639711	0.986215735858692	0.986112750477578	0.982842901173488
GO_SUPEROXIDE_ANION_GENERATION	0.989160439330451	0.987510657506082	0.985305327429345	0.988720569085147
GO_POSITIVE_REGULATION_OF_INTERLEUKIN_17_PRODUCTION	0.984954410376807	0.984318662063607	0.981560377871023	0.984380415951666
545	0.987258170473216	0.986510653851913	0.990969397351078	0.986221397070903
GO_URONIC_ACID_METABOLIC_PROCESS	0.979014448148811	0.976524048871177	0.97517779762747	0.977382316661149
GO_REGULATION_OF_DELAYED_RECTIFIER_POTASSIUM_CHANNEL_ACTIVITY	0.98758807224653	0.989848134037032	0.990321336870027	0.989502302905675
GO_RESPONSE_TO_YEAST	0.988758150781276	0.991315905321262	0.99141713013725	0.991792075795416
3074	0.953424789051869	0.963703359132995	0.965572405689007	0.953164989099677
GO_KIDNEY_MESENCHYME_DEVELOPMENT	0.977805814704264	0.974608835729859	0.977759149671429	0.978208672025765
GO_REPLICATIVE_SENESCENCE	0.996254718403935	0.995072630329192	0.996285879343723	0.995747718170541
GO_DENDRITIC_SPINE_ORGANIZATION	0.994705117045087	0.995383983253259	0.995006309761888	0.995038374492206
GO_HISTONE_H2A_ACETYLATION	0.996166932841318	0.995365965970138	0.99797026214167	0.995417051288951
1630	0.987391384621892	0.981027680192225	0.987900826699402	0.982113050553476
GO_NEGATIVE_REGULATION_OF_MEGAKARYOCYTE_DIFFERENTIATION	0.952656162066586	0.941472936984398	0.946830812527938	0.942451657699209
GO_ACTIVATION_OF_MAPKKK_ACTIVITY	0.988710285569233	0.988558951923177	0.990654665414949	0.989980270224916
GO_RRNA_3_END_PROCESSING	0.994054846893152	0.993989418410028	0.995807986328061	0.993827820279108
GO_POSITIVE_REGULATION_OF_MICROTUBULE_POLYMERIZATION	0.994663561535882	0.992223778029856	0.994202391487895	0.992780418728876
GO_PYRIMIDINE_CONTAINING_COMPOUND_TRANSMEMBRANE_TRANSPORT	0.990526787950389	0.983046030491418	0.988762910960816	0.983746636456579
GO_BRANCHED_CHAIN_AMINO_ACID_METABOLIC_PROCESS	0.992403743735524	0.990505494079421	0.992852257345284	0.991731151822448
GO_ENERGY_HOMEOSTASIS	0.989112713792503	0.985755814076901	0.98289906503732	0.986144692356242
GO_NEGATIVE_REGULATION_OF_T_CELL_MEDIATED_IMMUNITY	0.995098555235047	0.994000370535763	0.994741274691415	0.994635387561335
GO_REGULATION_OF_CELL_PROLIFERATION_INVOLVED_IN_HEART_MORPHOGENESIS	0.986456931098685	0.984618415583499	0.990913637107518	0.986394380367338
GO_UBIQUINONE_METABOLIC_PROCESS	0.995711024933951	0.994600869495758	0.996656314893532	0.994808977976022
GO_EARLY_ENDOSOME_TO_GOLGI_TRANSPORT	0.99383230052954	0.993285239771941	0.994756749646033	0.992610048660969
4323	0.98779201670418	0.988524667133285	0.991661271086173	0.988061556636767
83737	0.994120091662596	0.993941714495199	0.994196849287607	0.994155243538569
GO_BEHAVIORAL_RESPONSE_TO_COCAINE	0.973158445662291	0.986098042185398	0.971690352995352	0.988463518466844
GO_HISTONE_MRNA_METABOLIC_PROCESS	0.993659454919538	0.992297619958403	0.99455796780257	0.993343795513059
GO_PYRIMIDINE_DEOXYRIBONUCLEOTIDE_METABOLIC_PROCESS	0.995149960689591	0.993897903971157	0.995390193189363	0.993599958079365
GO_RESPONSE_TO_PARATHYROID_HORMONE	0.993131025990265	0.991517719077663	0.992448872486978	0.990508898638854
GO_HIGH_DENSITY_LIPOPROTEIN_PARTICLE_REMODELING	0.991741078616034	0.990852623042636	0.993696240406897	0.991075429768497
GO_POSITIVE_REGULATION_OF_PROTEIN_DEPOLYMERIZATION	0.988184214545057	0.988041280175314	0.987122391701706	0.988786568972212
GO_MUSCLE_HYPERTROPHY	0.987552003795642	0.986193450583155	0.988320224428604	0.986924382185155
GO_NEGATIVE_REGULATION_OF_PROTEIN_LOCALIZATION_TO_CELL_PERIPHERY	0.994639647504578	0.995016393846821	0.99544238145553	0.995361233826077
GO_REGULATION_OF_PHOSPHOLIPID_BIOSYNTHETIC_PROCESS	0.994121699474426	0.99174550404011	0.993310423516006	0.992197511312958
2885	0.994358154468747	0.989034654591468	0.993288991616398	0.991503176654054
51706	0.994269778398663	0.992338881769086	0.994541026213133	0.992485741652616
GO_CDP_DIACYLGLYCEROL_METABOLIC_PROCESS	0.994384106062675	0.994074738318708	0.995877778051119	0.99448879395036
GO_FUCOSYLATION	0.98143041110471	0.979518722456265	0.984739517847999	0.980815007860204
GO_NEUROMUSCULAR_PROCESS_CONTROLLING_POSTURE	0.985977346498213	0.985427411399277	0.988797129786584	0.986668877269053
GO_POSITIVE_REGULATION_OF_CELL_SIZE	0.987006203142181	0.984844940930812	0.98010496010064	0.980885614883507
GO_DETECTION_OF_LIGHT_STIMULUS_INVOLVED_IN_SENSORY_PERCEPTION	0.990318514339456	0.986425585380093	0.987459283753965	0.988620175583925
GO_PROTEIN_LOCALIZATION_TO_CELL_SURFACE	0.981731827687602	0.981070112017308	0.986697238983985	0.978190890692624
GO_REGULATION_OF_INTERLEUKIN_8_SECRETION	0.978957540784628	0.972487316841172	0.978911362324992	0.968357187147484
GO_REGULATION_OF_SUPEROXIDE_METABOLIC_PROCESS	0.992348454677531	0.992783367486962	0.993639310157499	0.994097057679007
GO_POSITIVE_REGULATION_OF_NEURON_MIGRATION	0.992596994013843	0.993638983614485	0.992345023604482	0.994775514723695
GO_REGULATION_OF_LONG_TERM_NEURONAL_SYNAPTIC_PLASTICITY	0.993444483424	0.991642055876936	0.995449333360312	0.992801011369707
GO_ACROSOME_REACTION	0.992409963392344	0.982877396996137	0.983106410258591	0.983266421277954
GO_SOMATIC_STEM_CELL_DIVISION	0.992038102711847	0.988791720448345	0.991971551648331	0.990535966619844
GO_HISTONE_MRNA_CATABOLIC_PROCESS	0.994583962498222	0.995403296924602	0.996079788454938	0.995248590929139
GO_ACETYL_COA_BIOSYNTHETIC_PROCESS	0.988939369267249	0.98950550165219	0.980771710759582	0.983695909843879
GO_RESPONSE_TO_ARSENIC_CONTAINING_SUBSTANCE	0.993724980253601	0.992532842003033	0.993841812284492	0.992761616395323
GO_CARDIOLIPIN_METABOLIC_PROCESS	0.992593084646258	0.990039269765515	0.993902144162314	0.99047696032965
GO_PLASMA_MEMBRANE_FUSION	0.989233734705038	0.988716684652879	0.987948352485712	0.988324432689149
GO_NONMOTILE_PRIMARY_CILIUM_ASSEMBLY	0.995572674532369	0.992895635453465	0.994895621801401	0.994170287921092
GO_HEART_TRABECULA_FORMATION	0.989578591759845	0.990468816324191	0.989172707222195	0.990835877080161
GO_TOR_SIGNALING	0.995016585688911	0.992455536519822	0.994279415996969	0.992843012813912
GO_MEMBRANE_HYPERPOLARIZATION	0.988742912171099	0.988607568096735	0.986900710344462	0.988482762250675
GO_CELLULAR_WATER_HOMEOSTASIS	0.989375899367498	0.985502548705013	0.991783535260303	0.986782235474344
GO_STRIATED_MUSCLE_CELL_PROLIFERATION	0.989588574842797	0.990110298103235	0.990858737708192	0.988223176108978
GO_THALAMUS_DEVELOPMENT	0.985461287463425	0.983156205370665	0.979670290386728	0.980660316709876
GO_STEROL_CATABOLIC_PROCESS	0.98516908870248	0.987028510285185	0.98470420552267	0.989541016672307
GO_NEGATIVE_REGULATION_OF_CHEMOKINE_PRODUCTION	0.984796455670937	0.986259641387165	0.981019965467695	0.986852699233922
GO_DETERMINATION_OF_ADULT_LIFESPAN	0.995723482502388	0.99441065862901	0.994259202949733	0.995260398644942
GO_REGULATION_OF_PROTEIN_KINASE_C_SIGNALING	0.995413107027884	0.995202288376722	0.995720756230158	0.994692347539936
GO_MACROPHAGE_DIFFERENTIATION	0.98776573978679	0.984888191523547	0.995159306236413	0.985016905956907
GO_PHARYNGEAL_SYSTEM_DEVELOPMENT	0.992652403677904	0.986518963066341	0.992043439317381	0.989340328234153
GO_REGULATION_OF_ESTABLISHMENT_OR_MAINTENANCE_OF_CELL_POLARITY	0.996351133827305	0.994676583362004	0.996078317808981	0.995902788384175
GO_MYELIN_ASSEMBLY	0.994632844078999	0.994056243596426	0.995692003614805	0.994075634470101
GO_ERROR_PRONE_TRANSLESION_SYNTHESIS	0.994554955732911	0.995296648006705	0.996689033425356	0.993877516469149
GO_MAST_CELL_MEDIATED_IMMUNITY	0.988979709904916	0.984287346684623	0.990304840740409	0.985179555468241
GO_POSITIVE_REGULATION_OF_PROTEIN_DEACETYLATION	0.993511358543513	0.991892340667258	0.994811406601679	0.990963869633504
7535	0.995366138094442	0.993052465400592	0.996303038339243	0.994283554492835
282618	0.996959194415165	0.99440207453558	0.995696131331364	0.994748194461685
GO_NEGATIVE_REGULATION_OF_MONOOXYGENASE_ACTIVITY	0.99352898307689	0.989837412894142	0.991844176582066	0.990843347311159
GO_LATERAL_VENTRICLE_DEVELOPMENT	0.995435977963084	0.992314217674778	0.994596073304928	0.993581211780363
GO_CELL_MIGRATION_IN_HINDBRAIN	0.995478747224398	0.994309539418913	0.993815070267434	0.994346969437013
GO_TRIPARTITE_REGIONAL_SUBDIVISION	0.97335096877285	0.983909663724772	0.970322411875469	0.978124248704049
GO_ORGANIC_CATION_TRANSPORT	0.986157774331098	0.98808731299872	0.979573561782884	0.989893596244473
GO_SLEEP	0.990731341515892	0.987790192432097	0.98909988333223	0.988501624471555
1515	0.973517919486727	0.966358582525292	0.98209664421185	0.967749678595541
GO_URATE_METABOLIC_PROCESS	0.991599273897378	0.993076963356556	0.990740638569827	0.993735075383962
GO_TETRAHYDROFOLATE_INTERCONVERSION	0.992804514668404	0.992129845052881	0.993784874215961	0.99361841655052
4830	0.9935972074672	0.993869674265464	0.993045645904213	0.993187396283115
GO_REGULATION_OF_RHODOPSIN_MEDIATED_SIGNALING_PATHWAY	0.988796647012191	0.986047911991347	0.991294262168643	0.98473721968201
GO_NEGATIVE_REGULATION_OF_STRESS_FIBER_ASSEMBLY	0.994606460318806	0.992883309021746	0.995966704106928	0.99410076598151
GO_NEGATIVE_REGULATION_OF_NF_KAPPAB_IMPORT_INTO_NUCLEUS	0.99266753547022	0.986888440222737	0.991133125934195	0.988517084656197
GO_REGULATION_OF_KERATINOCYTE_DIFFERENTIATION	0.982837001337538	0.987025329051993	0.986284548843414	0.987268264519767
GO_GLIAL_CELL_FATE_COMMITMENT	0.992559818666207	0.988538167263664	0.996589033691271	0.988629719357308
GO_ACTIVATION_OF_PROTEIN_KINASE_B_ACTIVITY	0.995282009993513	0.993274850178077	0.996078746539409	0.993224450352065
GO_REGULATION_OF_TRANSLATIONAL_INITIATION_IN_RESPONSE_TO_STRESS	0.993946625239414	0.992410508515397	0.994001787670855	0.992796984986859
GO_REGULATION_OF_LONG_TERM_SYNAPTIC_POTENTIATION	0.995818284855031	0.995712452251929	0.995804322971183	0.996129403513403
GO_MUSCLE_CELL_CELLULAR_HOMEOSTASIS	0.991286124922607	0.989441683835717	0.992212045958527	0.989953091535356
GO_T_CELL_LINEAGE_COMMITMENT	0.991730891857646	0.992074728090963	0.989961443950516	0.993521598439177
GO_NUCLEOSIDE_BISPHOSPHATE_BIOSYNTHETIC_PROCESS	0.985771686437963	0.984260163673745	0.987098098980356	0.984539894850037
GO_RESPONSE_TO_LITHIUM_ION	0.991203424970005	0.988493335950562	0.990754584446988	0.990811613641781
GO_PROTEIN_FOLDING_IN_ENDOPLASMIC_RETICULUM	0.997433585488524	0.996653299296255	0.997894121456538	0.997343159051751
GO_REGULATION_OF_FATTY_ACID_OXIDATION	0.991432655399448	0.989626255083735	0.988910353740151	0.990852353307173
GO_MORPHOGENESIS_OF_A_POLARIZED_EPITHELIUM	0.993002075161122	0.992321073556133	0.993383554593926	0.991995934577009
GO_POSITIVE_REGULATION_OF_SPROUTING_ANGIOGENESIS	0.994503080480549	0.993452564632686	0.995446853516839	0.994322822676784
GO_REGULATION_OF_DEVELOPMENT_HETEROCHRONIC	0.990450619640928	0.992344084497248	0.991881167719702	0.991167659981775
GO_ESTABLISHMENT_OF_ENDOTHELIAL_BARRIER	0.993169201789859	0.992453750063176	0.993030652597033	0.992347793830814
4342	0.989128272244764	0.986249328299541	0.989807813787164	0.988133558913676
GO_NEGATIVE_REGULATION_OF_INTERLEUKIN_1_BETA_PRODUCTION	0.991667543598296	0.985479031070918	0.991551237892807	0.988368365199767
GO_FEMALE_MEIOTIC_DIVISION	0.995894840613991	0.99470855969521	0.996546535296709	0.995068885532181
GO_REGULATION_OF_GLUTAMATE_SECRETION	0.985871150254466	0.988850703514705	0.990485742548675	0.988927376186989
GO_NLS_BEARING_PROTEIN_IMPORT_INTO_NUCLEUS	0.992331343750035	0.991938737701457	0.994386675431039	0.992592587680442
GO_VACUOLE_FUSION	0.984474364951324	0.982323267516701	0.98167043322408	0.977468571652178
GO_SEMAPHORIN_PLEXIN_SIGNALING_PATHWAY_INVOLVED_IN_NEURON_PROJECTION_GUIDANCE	0.996166961264785	0.995700626063007	0.995804549269055	0.995979649029229
GO_POSITIVE_REGULATION_OF_BONE_REMODELING	0.989210771288095	0.987316831184449	0.991005530662218	0.987994688547477
GO_HISTONE_H3_K4_TRIMETHYLATION	0.994399882179365	0.992191889589729	0.992978403113537	0.993128278220848
GO_PRE_MIRNA_PROCESSING	0.992551075595724	0.991433119194877	0.990522395309938	0.991218693931254
GO_NEGATIVE_REGULATION_OF_ANTIGEN_RECEPTOR_MEDIATED_SIGNALING_PATHWAY	0.987553891953505	0.989566741047234	0.988330187912612	0.989957277382051
GO_CONVERGENT_EXTENSION	0.98072377325974	0.98435433698252	0.979362025233922	0.98416253038915
GO_REGULATION_OF_TRANSLATIONAL_FIDELITY	0.994931365997934	0.993731693555802	0.993903941198193	0.993379439068377
GO_ASYMMETRIC_PROTEIN_LOCALIZATION	0.995672903887182	0.993826003678074	0.994676299103697	0.993958227483422
GO_SCHWANN_CELL_DEVELOPMENT	0.993220818880187	0.993504842630486	0.992846555320165	0.994070573600799
GO_POSITIVE_REGULATION_OF_B_CELL_DIFFERENTIATION	0.992563350530523	0.990215919740191	0.992499765214097	0.990507745277802
GO_RNA_POLYADENYLATION	0.991116024938763	0.990107404178484	0.993724614812579	0.991430365592913
GO_NEUROTRANSMITTER_METABOLIC_PROCESS	0.990863520065705	0.990500765771392	0.990287899986234	0.990879536234739
GO_ORGANELLE_INHERITANCE	0.994156879214792	0.9939249254965	0.997017862059106	0.99477668791923
GO_EXPLORATION_BEHAVIOR	0.986376440772808	0.984918453123812	0.985379400264883	0.987365631238049
5093	0.989408930609634	0.987905669630556	0.987976977717774	0.98670438034679
GO_RESPONSE_TO_THYROID_HORMONE	0.993498683786925	0.994479590708041	0.993349089993309	0.994102315725875
GO_MAMMARY_GLAND_LOBULE_DEVELOPMENT	0.99284902003127	0.989587085511757	0.994440900826381	0.989074308124886
GO_PARAXIAL_MESODERM_DEVELOPMENT	0.992170896008346	0.988324838044585	0.992272331676666	0.98991009052276
GO_DIACYLGLYCEROL_METABOLIC_PROCESS	0.988107356639035	0.987159028434168	0.987618903201397	0.986628684953166
GO_COCHLEA_MORPHOGENESIS	0.985311597339069	0.982701411036454	0.982061829061656	0.980647068932317
GO_NEGATIVE_REGULATION_OF_LIPID_CATABOLIC_PROCESS	0.989324604526473	0.990740458179063	0.98968391265216	0.991142465679463
GO_MOTILE_CILIUM_ASSEMBLY	0.988847080346986	0.987057134594215	0.989058228547946	0.988887790772601
GO_POSITIVE_REGULATION_OF_FATTY_ACID_OXIDATION	0.988243418458425	0.992297171265928	0.987065587731054	0.993104058823085
GO_NEGATIVE_REGULATION_OF_ALPHA_BETA_T_CELL_ACTIVATION	0.985161558346253	0.98678287530766	0.986405066042972	0.988157320135895
GO_REGULATION_OF_RETROGRADE_PROTEIN_TRANSPORT_ER_TO_CYTOSOL	0.993582553466692	0.993486553524968	0.992567767243854	0.99405574527083
GO_NEGATIVE_REGULATION_OF_ENDOPLASMIC_RETICULUM_STRESS_INDUCED_INTRINSIC_APOPTOTIC_SIGNALING_PATHWAY	0.981883645209273	0.98373082004968	0.982052624033622	0.985212222185533
GO_MESENCHYMAL_CELL_PROLIFERATION	0.991315616232881	0.989096894110443	0.992828683157386	0.99057708752272
GO_REVERSE_CHOLESTEROL_TRANSPORT	0.99201525470608	0.989533564854476	0.993909271921875	0.990292293733189
GO_REGULATION_OF_CHOLESTEROL_STORAGE	0.996323957415685	0.995593011302784	0.996716108385109	0.995989291641514
GO_PROTEIN_LOCALIZATION_TO_SYNAPSE	0.996183360621133	0.996723489297152	0.995092359710625	0.996258500006331
GO_PROSTATE_GLAND_GROWTH	0.994548521742653	0.992240393759209	0.994369866257358	0.992551766503661
GO_NEGATIVE_REGULATION_OF_CARDIAC_MUSCLE_CELL_APOPTOTIC_PROCESS	0.995042282668231	0.992553692006909	0.994596860978097	0.992876278383826
GO_REGULATION_OF_INSULIN_LIKE_GROWTH_FACTOR_RECEPTOR_SIGNALING_PATHWAY	0.976349635510999	0.976345292102235	0.982591965545329	0.983575492385858
GO_EPITHELIAL_TO_MESENCHYMAL_TRANSITION_INVOLVED_IN_ENDOCARDIAL_CUSHION_FORMATION	0.988968772327083	0.983689308757278	0.994180750211948	0.985038335057382
GO_REGULATION_OF_SYNAPTIC_TRANSMISSION_GABAERGIC	0.993203910903605	0.991981272096217	0.991812684853759	0.99329878308085
GO_NUCLEOSIDE_TRIPHOSPHATE_CATABOLIC_PROCESS	0.983356556574639	0.98225351063068	0.988414378084484	0.980914553852028
GO_MATURE_B_CELL_DIFFERENTIATION_INVOLVED_IN_IMMUNE_RESPONSE	0.993032371765699	0.990060205125747	0.993374178691603	0.991436630042004
GO_CATECHOLAMINE_TRANSPORT	0.993821106727814	0.992687665912557	0.990820942662167	0.990808708755615
GO_NEGATIVE_REGULATION_OF_MYELOID_CELL_APOPTOTIC_PROCESS	0.982230295510041	0.987543548240653	0.979670029160724	0.983405280029177
GO_OSTEOBLAST_DEVELOPMENT	0.993360520935185	0.990374093461966	0.991658877303717	0.991414703872663
GO_MYD88_INDEPENDENT_TOLL_LIKE_RECEPTOR_SIGNALING_PATHWAY	0.994514651761059	0.993310559007792	0.99433240922247	0.99362180741015
GO_NEGATIVE_REGULATION_OF_SIGNAL_TRANSDUCTION_BY_P53_CLASS_MEDIATOR	0.988523565980766	0.987749820879569	0.987668476157848	0.988735589582083
GO_POSITIVE_REGULATION_OF_DNA_RECOMBINATION	0.984057167112683	0.992085236456306	0.987445068425068	0.990778199219115
GO_REGULATION_OF_PEPTIDYL_SERINE_PHOSPHORYLATION_OF_STAT_PROTEIN	0.932897176984395	0.91915793612695	0.931652591449174	0.92546446758536
GO_HISTONE_H4_K16_ACETYLATION	0.99655619239561	0.996284224382876	0.996508850090951	0.996445572409552
GO_POSITIVE_REGULATION_OF_NATURAL_KILLER_CELL_ACTIVATION	0.988899926123171	0.985487834539412	0.987844615942465	0.984593905701874
GO_POSITIVE_REGULATION_OF_MESENCHYMAL_CELL_PROLIFERATION	0.989712557943311	0.991122491817417	0.991720253707523	0.990452007340548
GO_CHRONIC_INFLAMMATORY_RESPONSE	0.985388028231561	0.983734352476743	0.986951109638208	0.983396393639512
260434	0.976111419794671	0.984180974636369	0.981523816044775	0.982725934312076
8626	0.993678979561534	0.993519132322844	0.995464154043905	0.993830559336397
GO_MITOCHONDRIAL_ATP_SYNTHESIS_COUPLED_PROTON_TRANSPORT	0.988938633699762	0.982915091221659	0.990051339214832	0.981065082929495
GO_CELLULAR_RESPONSE_TO_OXYGEN_RADICAL	0.984494683196552	0.977193199823325	0.979171461113537	0.979067081664985
GO_REGULATION_OF_CILIUM_MOVEMENT	0.992286065680056	0.993713551918507	0.990052945237839	0.993756215475273
GO_SOMATIC_DIVERSIFICATION_OF_IMMUNE_RECEPTORS_VIA_SOMATIC_MUTATION	0.995302849304043	0.994301684684017	0.994624138705872	0.993713284847273
GO_BLASTOCYST_GROWTH	0.995447978945622	0.994047274319111	0.995679088853395	0.994301840032011
GO_ESTROGEN_BIOSYNTHETIC_PROCESS	0.992465614186125	0.990533324981184	0.99529810174995	0.991806073017792
GO_INTRACELLULAR_LIPID_TRANSPORT	0.987505859878156	0.985559422312253	0.988819882784096	0.985764687596472
GO_POSITIVE_REGULATION_OF_INTERFERON_ALPHA_PRODUCTION	0.99200985398863	0.990282264666137	0.991076438279496	0.990546344927759
GO_NEGATIVE_REGULATION_OF_FATTY_ACID_BIOSYNTHETIC_PROCESS	0.997042398138346	0.992187391706075	0.995831145325528	0.992844339535597
GO_NEGATIVE_REGULATION_OF_TELOMERE_MAINTENANCE	0.992919235557089	0.993577435169051	0.993177066022581	0.993944914917907
GO_HYDROGEN_PEROXIDE_METABOLIC_PROCESS	0.990977628143365	0.988220606363549	0.990479131186823	0.987676494589046
GO_REGULATION_OF_INTRINSIC_APOPTOTIC_SIGNALING_PATHWAY_BY_P53_CLASS_MEDIATOR	0.989177639346658	0.989689909632012	0.988530037983973	0.989851208040009
GO_AMINE_CATABOLIC_PROCESS	0.993702650051024	0.992512256311746	0.995425248513928	0.992516247210006
GO_MATURE_B_CELL_DIFFERENTIATION	0.993231184650427	0.990687662639597	0.993646081626273	0.991084500603605
GO_C21_STEROID_HORMONE_BIOSYNTHETIC_PROCESS	0.995817904505887	0.994183345894065	0.995593524267217	0.995602980252898
GO_EPITHELIAL_CELL_DIFFERENTIATION_INVOLVED_IN_KIDNEY_DEVELOPMENT	0.985203259601135	0.984311056281594	0.987493331651418	0.985735638503304
GO__DE_NOVO_PROTEIN_FOLDING	0.994910579704456	0.994391361693008	0.994838864947713	0.995323677537578
GO_POSITIVE_REGULATION_OF_OSTEOBLAST_PROLIFERATION	0.992374397960783	0.989788378223712	0.993193468173309	0.990493469153273
GO_TRNA_THREONYLCARBAMOYLADENOSINE_METABOLIC_PROCESS	0.990702327111251	0.986812194880567	0.993167676393305	0.98917311527317
GO_ARP2_3_COMPLEX_MEDIATED_ACTIN_NUCLEATION	0.994300972566018	0.993057449055126	0.995206925235926	0.9942256279248
GO_REGULATION_OF_HYDROGEN_PEROXIDE_METABOLIC_PROCESS	0.989107841938868	0.985593142076484	0.989655256811896	0.982904690635172
GO_RETINA_VASCULATURE_DEVELOPMENT_IN_CAMERA_TYPE_EYE	0.98750563814737	0.982646984492211	0.98875970060689	0.984050904959481
133	0.986293876922491	0.98997919013458	0.988506955208485	0.989168578126337
GO_REGULATION_OF_MEMBRANE_INVAGINATION	0.992832613858304	0.991424462295597	0.992581876825398	0.993239645781063
GO_ISOPRENOID_BIOSYNTHETIC_PROCESS	0.990065750184262	0.99197468854817	0.992289212250834	0.991916592448822
GO_NEGATIVE_REGULATION_OF_NUCLEOTIDE_CATABOLIC_PROCESS	0.992895089736257	0.990356788834385	0.991704617836272	0.993096403410593
GO_MITOCHONDRIAL_GENOME_MAINTENANCE	0.991149618640544	0.990364629119474	0.98992406011113	0.989833173809533
GO_COENZYME_CATABOLIC_PROCESS	0.991800861868316	0.992966157054592	0.993500928574842	0.991609495434645
GO_POSITIVE_REGULATION_OF_MYELOID_LEUKOCYTE_CYTOKINE_PRODUCTION_INVOLVED_IN_IMMUNE_RESPONSE	0.995798631370297	0.995484413446784	0.996155905444592	0.995751731609039
GO_NEGATIVE_REGULATION_OF_NEURAL_PRECURSOR_CELL_PROLIFERATION	0.990092906254894	0.988872285642631	0.990021801911065	0.987702778998508
GO_GLUCAN_BIOSYNTHETIC_PROCESS	0.994802596680202	0.99418232576527	0.995366318226051	0.994081017243785
GO_LINOLEIC_ACID_METABOLIC_PROCESS	0.988118341562372	0.984204923307979	0.986459471124979	0.986317069957155
GO_NEGATIVE_REGULATION_OF_COFACTOR_METABOLIC_PROCESS	0.990567803780554	0.989863371943781	0.992041993135502	0.992428814649575
GO_MRNA_CIS_SPLICING_VIA_SPLICEOSOME	0.988094830923202	0.981101534674169	0.990602128290872	0.98286036720569
GO_VIRAL_LATENCY	0.993905735882774	0.988794332622138	0.993269720498511	0.991300270981843
GO_REGULATION_OF_SPINDLE_ASSEMBLY	0.985302930662432	0.980908320730247	0.977012896718901	0.978901647655608
GO_NEGATIVE_REGULATION_OF_STEROL_TRANSPORT	0.993672582496506	0.988306326997461	0.992329786710011	0.991146760618505
GO_CARDIAC_EPITHELIAL_TO_MESENCHYMAL_TRANSITION	0.989772980188592	0.985437829351812	0.990563016419475	0.985788048727468
GO_NEGATIVE_REGULATION_OF_MULTICELLULAR_ORGANISMAL_METABOLIC_PROCESS	0.993037316746148	0.994725461493565	0.992901266166541	0.994507705389216
GO_RESPONSE_TO_HYDROPEROXIDE	0.992475876523176	0.989735162978951	0.994035164588377	0.99014257126676
GO_MAINTENANCE_OF_PROTEIN_LOCATION_IN_NUCLEUS	0.993333658583385	0.992109055947804	0.994444646495328	0.992828569341032
GO_CELLULAR_RESPONSE_TO_ESTRADIOL_STIMULUS	0.983227235990385	0.984111702689343	0.984574396398183	0.983566707796741
GO_RESPONSE_TO_EPINEPHRINE	0.992492616974307	0.992611375571486	0.991416060725068	0.993150997552879
GO_REGULATION_OF_MACROPHAGE_DIFFERENTIATION	0.983009377964297	0.977084939680926	0.985703151160527	0.980669954351082
GO_TRABECULA_FORMATION	0.988678013780553	0.990241471517912	0.989783049628496	0.988931298706802
GO_SUBSTRATE_DEPENDENT_CELL_MIGRATION	0.993877628838783	0.991778194939241	0.996025945776275	0.991786862695777
GO_SYNAPTIC_TRANSMISSION_GLUTAMATERGIC	0.994557750145016	0.988588227365585	0.992076681710368	0.988011429237359
GO_POSITIVE_REGULATION_OF_HUMORAL_IMMUNE_RESPONSE	0.987430537997113	0.980308424546682	0.987897096353657	0.982427399462953
GO_MITOCHONDRION_MORPHOGENESIS	0.992320671237447	0.991260956708214	0.992490272011374	0.991992824172083
GO_COPPER_ION_HOMEOSTASIS	0.989129022141563	0.988321748408832	0.98903573079416	0.987656485311307
GO_DOPAMINERGIC_NEURON_DIFFERENTIATION	0.9902975191948	0.989362126485105	0.992174738913279	0.988422023985434
GO_MAGNESIUM_ION_TRANSMEMBRANE_TRANSPORT	0.989188438441483	0.987136152903625	0.990229746816944	0.988781062509889
GO_REGULATION_OF_CHOLESTEROL_METABOLIC_PROCESS	0.996166055937029	0.995325246896376	0.996383012600478	0.995493582219641
GO_DIVALENT_INORGANIC_ANION_HOMEOSTASIS	0.991853111660218	0.985251534721817	0.99538831514441	0.987273789192855
GO_PROTEIN_HOMOTRIMERIZATION	0.990613132153261	0.988402111266434	0.989564716293285	0.98985616803421
GO_REGULATION_OF_TYROSINE_PHOSPHORYLATION_OF_STAT5_PROTEIN	0.983218222337256	0.980528606815663	0.978999215485063	0.981349071910201
GO_NEGATIVE_REGULATION_OF_LEUKOCYTE_CHEMOTAXIS	0.987964218966392	0.986104692925708	0.981636919514452	0.988853749571113
GO_COENZYME_A_BIOSYNTHETIC_PROCESS	0.991694285343302	0.993000849932516	0.990186324072455	0.99244139947303
GO_NEGATIVE_REGULATION_OF_DIGESTIVE_SYSTEM_PROCESS	0.988155426032296	0.98294190786237	0.988188264442105	0.984881373161425
GO_NUCLEOSIDE_TRANSPORT	0.976732151774361	0.982414884982371	0.979388720660692	0.983504573862283
GO_FLAVONOID_METABOLIC_PROCESS	0.977459615692444	0.975151980151315	0.977411637847127	0.97419627104293
GO_UDP_N_ACETYLGLUCOSAMINE_METABOLIC_PROCESS	0.981942295209539	0.982889217314631	0.990338515269169	0.985688260916876
GO_GOLGI_LOCALIZATION	0.998624289990094	0.998097060851634	0.998758052608443	0.998331952820889
GO_IONOTROPIC_GLUTAMATE_RECEPTOR_SIGNALING_PATHWAY	0.989272518373079	0.98994434491066	0.989993792828072	0.989802467413754
GO_REGULATION_OF_CELLULAR_RESPIRATION	0.989195891027695	0.985767390926769	0.988518565045745	0.988145558345901
GO_REGULATION_OF_TELOMERE_CAPPING	0.995177057676305	0.994276894311855	0.995105818353997	0.994298596450487
GO_TROPHECTODERMAL_CELL_DIFFERENTIATION	0.980643947882913	0.977916134173464	0.988515578592642	0.987581181843551
9554	0.993660431127014	0.99417470888696	0.994274101773328	0.994575737897906
GO_RESPONSE_TO_X_RAY	0.991825175133088	0.992061891431557	0.994006662831946	0.991762087188319
GO_NUCLEOPHAGY	0.994934435943149	0.995886059822455	0.995579251917581	0.995145657168401
GO_APOPTOTIC_PROCESS_INVOLVED_IN_MORPHOGENESIS	0.993075195310799	0.992666764161608	0.995579209870906	0.993132079352344
GO_PHOSPHATIDYLSERINE_METABOLIC_PROCESS	0.983320915237546	0.981681194613131	0.983145847964397	0.980626013645869
5709	0.988733827258601	0.992382330521562	0.991985501714083	0.990065330514977
GO_PROTEIN_K63_LINKED_DEUBIQUITINATION	0.989055888367286	0.982857848042247	0.991136671604602	0.982425121856682
GO_REGULATION_OF_NEUROTRANSMITTER_RECEPTOR_ACTIVITY	0.981885767512472	0.98480688378056	0.972261384252391	0.9842099788799
GO_CEREBELLAR_CORTEX_FORMATION	0.978820853514097	0.983114042981106	0.980478213146543	0.983343586277459
GO_PYRIMIDINE_NUCLEOSIDE_CATABOLIC_PROCESS	0.976370702168694	0.976027204586515	0.973556818399808	0.978335166456946
GO_NEGATIVE_REGULATION_OF_ORGANIC_ACID_TRANSPORT	0.989998176422972	0.991453325471408	0.993344532504817	0.992104135481642
GO_KETONE_BODY_METABOLIC_PROCESS	0.99382147267279	0.991724843532312	0.994951443672002	0.989013703461422
GO_POSITIVE_REGULATION_OF_INTERLEUKIN_13_PRODUCTION	0.992717467910133	0.991118876878548	0.991564323106947	0.992731262107193
GO_HEART_GROWTH	0.98972366174247	0.988059776748147	0.987215351417849	0.989804538155129
GO_LOW_DENSITY_LIPOPROTEIN_PARTICLE_REMODELING	0.98980760428118	0.986568782068219	0.989401528722213	0.988935549852151
GO_POSITIVE_REGULATION_OF_PROTEIN_SUMOYLATION	0.994466610055684	0.994779626971687	0.993837696347337	0.994686819626666
GO_ADULT_HEART_DEVELOPMENT	0.968088536132693	0.970927603275458	0.964463071753876	0.972630509749148
GO_NEGATIVE_REGULATION_OF_PROTEIN_ACETYLATION	0.996606693994257	0.995342496026724	0.996545726629283	0.995679184660473
54541	0.996383914754535	0.994489786501682	0.995848551938882	0.995145935984601
GO_NEGATIVE_REGULATION_OF_ERAD_PATHWAY	0.993999934866348	0.99424841506226	0.993590748905829	0.994522769576852
GO_AROMATIC_AMINO_ACID_FAMILY_CATABOLIC_PROCESS	0.995118507401652	0.994722491045961	0.994612127316951	0.994718106929361
GO_REGULATION_OF_OXIDATIVE_STRESS_INDUCED_NEURON_DEATH	0.988650810404257	0.9850397771094	0.988715718357874	0.98564223825582
11258	0.993986294023142	0.994063949586437	0.993929964849171	0.994004466598113
GO_CELLULAR_RESPONSE_TO_INTERLEUKIN_6	0.994614379454922	0.992894312454331	0.994433601839658	0.993854834785874
GO_POSITIVE_REGULATION_OF_TRANSCRIPTION_FROM_RNA_POLYMERASE_I_PROMOTER	0.995689202414449	0.993193924888187	0.993099281659935	0.994153731900525
GO_STRIATUM_DEVELOPMENT	0.99284176155152	0.993228317576312	0.992036158671432	0.99337411572053
GO_NEUTROPHIL_MEDIATED_IMMUNITY	0.967876883117729	0.975248549990111	0.971866572120207	0.970555354414886
GO_CELLULAR_RESPONSE_TO_LEPTIN_STIMULUS	0.992932185701663	0.99089850167828	0.993071180880284	0.992557686609987
GO_NEGATIVE_REGULATION_OF_PEPTIDYL_SERINE_PHOSPHORYLATION	0.994322330654733	0.994446649318021	0.995399854961165	0.99362507442065
GO_REGULATION_OF_LIPOPROTEIN_METABOLIC_PROCESS	0.985854605939831	0.987070723161575	0.991956357921814	0.986264513133048
GO_MYOTUBE_CELL_DEVELOPMENT	0.986588149750677	0.98683679151465	0.985398658032187	0.986872307996029
GO_PHOSPHATIDYLGLYCEROL_ACYL_CHAIN_REMODELING	0.979921447733921	0.967564614793412	0.969657912113471	0.961332156460037
GO_FIBRINOLYSIS	0.987812894986479	0.990209795167071	0.987020795335399	0.989308006858323
GO_REGULATION_OF_CELL_FATE_SPECIFICATION	0.990781190218157	0.992968934990613	0.991544512495782	0.992670127483479
GO_REGULATION_OF_INTERLEUKIN_6_BIOSYNTHETIC_PROCESS	0.973525854580143	0.9634062775734	0.965949534797399	0.964787374506926
GO_NEGATIVE_REGULATION_OF_MUSCLE_HYPERTROPHY	0.992178174569148	0.991686647191515	0.990675602720604	0.991600307573459
GO_POSITIVE_REGULATION_OF_CATENIN_IMPORT_INTO_NUCLEUS	0.996198644024208	0.994965977896534	0.997121065302362	0.994543732740554
GO_POSITIVE_REGULATION_OF_NUCLEASE_ACTIVITY	0.982408855927207	0.988675766217721	0.981011009346915	0.987022401012347
GO_REGULATION_OF_SKELETAL_MUSCLE_CONTRACTION	0.980436321250331	0.982700421792863	0.97829965208618	0.983703348779254
3265	0.992135492684735	0.990598178365693	0.988166836644417	0.985949648662817
GO_C_TERMINAL_PROTEIN_AMINO_ACID_MODIFICATION	0.994852001978118	0.993281518175781	0.994257508797429	0.993623621276914
GO_NEGATIVE_REGULATION_OF_ALPHA_BETA_T_CELL_DIFFERENTIATION	0.981662450286517	0.984205584589066	0.98546518413165	0.98531306616078
GO_REGULATION_OF_SYSTEMIC_ARTERIAL_BLOOD_PRESSURE_BY_RENIN_ANGIOTENSIN	0.98692371705438	0.98522090627149	0.988949673106845	0.987918367834618
GO_CELL_ADHESION_MEDIATED_BY_INTEGRIN	0.995721234055987	0.993370995235353	0.997072491854827	0.994259183038255
GO_REGULATION_OF_ENDOPLASMIC_RETICULUM_UNFOLDED_PROTEIN_RESPONSE	0.989191794309225	0.990496498181173	0.992614651790998	0.990845541567842
GO_WOUND_HEALING_SPREADING_OF_EPIDERMAL_CELLS	0.989266359887349	0.98773550088525	0.98730656587015	0.989050137410555
GO_FOLIC_ACID_CONTAINING_COMPOUND_METABOLIC_PROCESS	0.993307590524706	0.992233551029178	0.993231690131287	0.993145742715624
GO_TELENCEPHALON_REGIONALIZATION	0.995769909315457	0.995293976423642	0.996674687984477	0.994899617225514
GO_CELLULAR_RESPONSE_TO_OSMOTIC_STRESS	0.988184066399765	0.989254640394294	0.991063107307538	0.98762132630244
GO_REGULATION_OF_INTERFERON_GAMMA_SECRETION	0.985318571626688	0.983288808684948	0.988590560072375	0.979782497986653
GO_REGULATION_OF_RESPONSE_TO_INTERFERON_GAMMA	0.993766943794995	0.993348380195407	0.993762103407197	0.99300102280644
GO_REGULATION_OF_DENDRITIC_SPINE_MORPHOGENESIS	0.994409911277792	0.994118888687377	0.994604656631417	0.993884236043074
GO_CELLULAR_COPPER_ION_HOMEOSTASIS	0.990631362407778	0.989673011721626	0.990477604969422	0.990636289044407
GO_RESPONSE_TO_ACIDIC_PH	0.992314467084244	0.987860623326619	0.993286008921682	0.987861968792119
GO_CARDIAC_CHAMBER_FORMATION	0.96794581968339	0.964157457723922	0.986827739942437	0.975365989552849
GO_LENS_MORPHOGENESIS_IN_CAMERA_TYPE_EYE	0.991659689332098	0.988174025936463	0.991851776870084	0.988252055009353
GO_MYELIN_MAINTENANCE	0.995724628444246	0.994494981601984	0.996196570622045	0.995338325504528
GO_LIPID_STORAGE	0.99328101102133	0.990966711143019	0.992014741012695	0.991841248241851
23075	0.994418087270371	0.9928120190341	0.993180274066329	0.992134525211521
GO_REGULATION_OF_INTERLEUKIN_8_BIOSYNTHETIC_PROCESS	0.978916358598702	0.9876832869007	0.978777418121453	0.983201249061201
GO_CELL_VOLUME_HOMEOSTASIS	0.992597799205056	0.9914012721078	0.99406643360087	0.992004708061797
GO_GMP_METABOLIC_PROCESS	0.995483994375958	0.993571754369589	0.995473843314903	0.99353591044231
GO_RENAL_ABSORPTION	0.994448218711931	0.995303141430955	0.994863170356873	0.994661677909738
GO_REGULATION_OF_ENDOTHELIAL_CELL_CHEMOTAXIS	0.993903652617993	0.99173538821914	0.993313478674565	0.992719259851083
GO_EPITHELIAL_STRUCTURE_MAINTENANCE	0.986180567777002	0.989587835102635	0.989056020309648	0.98774199866994
GO_PEPTIDYL_LYSINE_TRIMETHYLATION	0.99375644048868	0.991150772494425	0.993727444091966	0.992196210941677
GO_PROTEIN_REFOLDING	0.993933999160208	0.994206504915199	0.994202364144972	0.994779559174405
GO_RRNA_CATABOLIC_PROCESS	0.993650583460383	0.993876049953553	0.994015342887548	0.993474671182955
GO_RESPONSE_TO_SALT	0.981981967350772	0.983037620695948	0.982786745365265	0.982453810476102
GO_REGULATION_OF_CYTOPLASMIC_TRANSLATION	0.99532500403752	0.993791207942694	0.997515747808902	0.993763062326964
GO_DETECTION_OF_TEMPERATURE_STIMULUS_INVOLVED_IN_SENSORY_PERCEPTION	0.991167568868541	0.991464820941931	0.991770103196426	0.992182162392722
GO_POSITIVE_REGULATION_OF_ENDOTHELIAL_CELL_APOPTOTIC_PROCESS	0.990362011644793	0.990369950516481	0.991490694308088	0.990482378984688
GO_RESPONSE_TO_OXYGEN_RADICAL	0.988992667498672	0.98680153345432	0.988105653974441	0.987075366701369
GO_ACTIVATION_OF_CYSTEINE_TYPE_ENDOPEPTIDASE_ACTIVITY_INVOLVED_IN_APOPTOTIC_SIGNALING_PATHWAY	0.98901276700347	0.983097939268973	0.993117164726364	0.986094711131121
GO_POSITIVE_REGULATION_OF_T_CELL_APOPTOTIC_PROCESS	0.990745159754552	0.989772816993341	0.992538875246161	0.990539575798632
GO_REGULATION_OF_HORMONE_METABOLIC_PROCESS	0.983646910411456	0.979428607929427	0.987180855789785	0.982859546164602
23326	0.993820478630929	0.994042545414803	0.996074146996456	0.994813484023197
GO_CRANIOFACIAL_SUTURE_MORPHOGENESIS	0.991974114591764	0.990025952315157	0.990190589530282	0.990398413121961
GO_REGULATION_OF_PROTEIN_EXIT_FROM_ENDOPLASMIC_RETICULUM	0.988369571515897	0.989590278350287	0.98936654961027	0.992746906813547
GO_HEME_BIOSYNTHETIC_PROCESS	0.992301213443847	0.990783119336221	0.992212542200125	0.991594399564163
GO_POSITIVE_REGULATION_OF_MEMBRANE_PROTEIN_ECTODOMAIN_PROTEOLYSIS	0.993164621209732	0.989882699674547	0.991516129688499	0.989849526557818
GO_EPITHELIAL_CELL_DIFFERENTIATION_INVOLVED_IN_PROSTATE_GLAND_DEVELOPMENT	0.988499858355023	0.983733940637971	0.989965288382958	0.988819726586192
GO_PROTEIN_PALMITOYLATION	0.991093074177757	0.986885632549113	0.989726134160073	0.988465635298298
GO_DORSAL_VENTRAL_AXIS_SPECIFICATION	0.984999403447289	0.986739780966326	0.98873982038258	0.98434256691417
GO_PROTEIN_CHROMOPHORE_LINKAGE	0.979755948974273	0.981959759267563	0.989883868752552	0.981392822946442
GO_REGULATION_OF_P38MAPK_CASCADE	0.985165299549236	0.985292415347028	0.988902693810085	0.986536015971701
GO_FOREBRAIN_NEURON_FATE_COMMITMENT	0.994215307654328	0.992283470422742	0.994739588938779	0.993601368027707
GO_SULFUR_AMINO_ACID_BIOSYNTHETIC_PROCESS	0.995140463255334	0.99256020295167	0.994200311509363	0.992656482080888
GO_CELLULAR_RESPONSE_TO_VITAMIN	0.987476104778469	0.987029215015545	0.987086700687913	0.987536508892746
GO_CELLULAR_RESPONSE_TO_VITAMIN_D	0.977405640121241	0.976632535893106	0.978359108729164	0.976622892066265
GO_POSITIVE_REGULATION_OF_PROTEIN_EXPORT_FROM_NUCLEUS	0.996039537040037	0.995942662130919	0.995858281515787	0.996021567935134
GO_GTP_METABOLIC_PROCESS	0.994921659498361	0.993465024534911	0.994321707628527	0.992825599080463
GO_NUCLEOTIDE_EXCISION_REPAIR_DNA_DUPLEX_UNWINDING	0.992919111653739	0.992080214509829	0.992938133350366	0.993357113203344
GO_T_CELL_MEDIATED_IMMUNITY	0.996378248088422	0.995473342736251	0.996510686374689	0.995662014823299
GO_MATURATION_OF_5_8S_RRNA	0.99275153492019	0.992770716114579	0.993589373688282	0.991635212382073
GO_ASPARTATE_METABOLIC_PROCESS	0.993910152984601	0.98903842528556	0.994793852168364	0.990704441418143
GO_REGULATION_OF_DENDRITE_EXTENSION	0.996364544898359	0.994908319927498	0.99512339307564	0.995122934253304
GO_MECHANOSENSORY_BEHAVIOR	0.995803849677321	0.995522576358541	0.996114136306824	0.994129488202086
GO_BONE_RESORPTION	0.987694914823018	0.976922153657145	0.981387608666269	0.979646902662884
GO_GANGLION_DEVELOPMENT	0.972869925662463	0.968576017018108	0.975847462596744	0.975263590485694
GO_REGULATION_OF_SECONDARY_METABOLIC_PROCESS	0.989595500798486	0.98845362448076	0.99029267907904	0.984380442936074
116444	0.98420268924081	0.987190346339232	0.977921229391557	0.982140111729823
GO_REGULATION_OF_TRANSCRIPTION_INVOLVED_IN_CELL_FATE_COMMITMENT	0.983755172712048	0.980367587478542	0.988564979832481	0.980323889870703
8673	0.995193220105287	0.994770314430911	0.994951129282744	0.993622687675816
GO_REGULATION_OF_HISTONE_H4_ACETYLATION	0.997894249194844	0.997649087256188	0.997743536366403	0.997825948654782
GO_POSITIVE_REGULATION_OF_LIPID_STORAGE	0.98418923200287	0.98232387030698	0.981968116782967	0.981865499155494
GO_REGULATION_OF_SISTER_CHROMATID_COHESION	0.99617318895213	0.993439318420608	0.997244974452833	0.993587106730935
GO_HEPARAN_SULFATE_PROTEOGLYCAN_BIOSYNTHETIC_PROCESS	0.989237776607231	0.986272338282133	0.990242254924393	0.986129337959014
GO_ZINC_ION_HOMEOSTASIS	0.993612602283906	0.990336282783365	0.990492009521337	0.991002249439566
GO_REGULATION_OF_VIRAL_INDUCED_CYTOPLASMIC_PATTERN_RECOGNITION_RECEPTOR_SIGNALING_PATHWAY	0.996153644447239	0.992088924063651	0.996325585508421	0.992869249135321
GO_ANGIOGENESIS_INVOLVED_IN_WOUND_HEALING	0.987756917669146	0.988815900552542	0.986955864192307	0.987513907563464
GO_REGULATION_OF_RECEPTOR_RECYCLING	0.989774371128355	0.987204730424336	0.990743844707864	0.987069546749471
GO_POSITIVE_REGULATION_OF_SMOOTHENED_SIGNALING_PATHWAY	0.982070279203369	0.983034898472611	0.989155606510655	0.98418068353111
GO_NEUTROPHIL_ACTIVATION_INVOLVED_IN_IMMUNE_RESPONSE	0.984158012595169	0.986555860990137	0.989783323223681	0.986649265819607
GO_ARACHIDONATE_TRANSPORT	0.982348057296278	0.977394245232524	0.979683784427464	0.976029069507015
GO_ACTIN_NUCLEATION	0.993752076513952	0.992565806151083	0.995120415396287	0.992947798475407
GO_CALCIUM_INDEPENDENT_CELL_CELL_ADHESION_VIA_PLASMA_MEMBRANE_CELL_ADHESION_MOLECULES	0.978457586145522	0.970533408464513	0.986085799148594	0.973022832781309
GO_PHOSPHOLIPID_CATABOLIC_PROCESS	0.994279391124163	0.992436606389201	0.994039989068743	0.991463187629687
GO_REGULATION_OF_EXTRACELLULAR_MATRIX_DISASSEMBLY	0.992753793457406	0.994281652052538	0.992558954913013	0.994927126904012
GO_REGULATION_OF_PRI_MIRNA_TRANSCRIPTION_FROM_RNA_POLYMERASE_II_PROMOTER	0.992905851083142	0.99339870463808	0.993844830814534	0.994178627988832
GO_COLLECTING_DUCT_DEVELOPMENT	0.988715359236049	0.985450991540531	0.986704057891663	0.987750781641538
390637	0.996998830936683	0.996279698328891	0.998210785654593	0.99590375885364
GO_REGULATION_OF_TRIGLYCERIDE_BIOSYNTHETIC_PROCESS	0.987309262557987	0.988631446688003	0.986287387062296	0.987720150555054
GO_NEGATIVE_REGULATION_OF_CD4_POSITIVE_ALPHA_BETA_T_CELL_ACTIVATION	0.985895151298306	0.989154030454828	0.984890019786518	0.988545674360075
GO_HETEROCHROMATIN_ORGANIZATION	0.995693480754539	0.993406290123316	0.996590489166301	0.994312058127085
GO_RESPONSE_TO_MERCURY_ION	0.988861953380408	0.989760475062405	0.990621107886133	0.988608973078947
GO_REGULATION_OF_UBIQUITIN_PROTEIN_LIGASE_ACTIVITY	0.994592840090404	0.995390872593279	0.99390141315207	0.995023153990107
GO_NEUROMUSCULAR_SYNAPTIC_TRANSMISSION	0.990812098360569	0.988271802271696	0.988753098250092	0.98834272204311
GO_NEPHRON_TUBULE_FORMATION	0.983344929696063	0.98186746418972	0.984214850238574	0.984594960154212
GO_NEGATIVE_REGULATION_OF_CARDIAC_MUSCLE_TISSUE_DEVELOPMENT	0.983096711584108	0.98018144703257	0.990185068181851	0.980368477899152
GO_CEREBRAL_CORTEX_RADIALLY_ORIENTED_CELL_MIGRATION	0.99185147026516	0.992009652439231	0.991743835494243	0.992503490557922
GO_LYMPH_VESSEL_DEVELOPMENT	0.990050601033099	0.990646331254263	0.991762708755058	0.989605592169297
GO_POSITIVE_REGULATION_OF_EXTRINSIC_APOPTOTIC_SIGNALING_PATHWAY_VIA_DEATH_DOMAIN_RECEPTORS	0.986120804554119	0.984009228912092	0.988642351408864	0.982269816293043
GO_SNRNA_PROCESSING	0.994073033487987	0.994600510720472	0.994943515442142	0.994402125666885
GO_ATRIOVENTRICULAR_VALVE_DEVELOPMENT	0.991438155098101	0.990291643320811	0.996175828929629	0.989192786010297
GO_RRNA_MODIFICATION	0.991827255095364	0.989445358313046	0.992184093027803	0.990869028228489
GO_POSITIVE_REGULATION_OF_MONOOXYGENASE_ACTIVITY	0.994037599998721	0.992219016229131	0.995760818695477	0.993104696127808
GO_POSITIVE_REGULATION_OF_DENDRITIC_SPINE_MORPHOGENESIS	0.994603212458796	0.9919691104872	0.99607676031402	0.992165255036661
GO_MICROVILLUS_ORGANIZATION	0.992910652740592	0.993197164647103	0.993786272255316	0.992772928066049
GO_ADENOHYPOPHYSIS_DEVELOPMENT	0.986856691799225	0.985362949828192	0.988596104215774	0.986840491314487
GO_REGULATION_OF_T_HELPER_1_TYPE_IMMUNE_RESPONSE	0.979463803838101	0.977068916391053	0.981538179151739	0.978741983944374
GO_NEGATIVE_REGULATION_OF_GLUCONEOGENESIS	0.97722014740006	0.981448303621762	0.973992900249641	0.981687575541298
GO_REGULATION_OF_TRANSMISSION_OF_NERVE_IMPULSE	0.981690417151801	0.978890006678456	0.98572775997979	0.979976409497894
GO_NITRIC_OXIDE_MEDIATED_SIGNAL_TRANSDUCTION	0.989830154813134	0.983792318470867	0.990400527277882	0.9850336800696
GO_POSITIVE_REGULATION_OF_TYROSINE_PHOSPHORYLATION_OF_STAT5_PROTEIN	0.976478198933475	0.97130591172227	0.966488489936676	0.972316913429686
GO_NEGATIVE_REGULATION_OF_ENDOTHELIAL_CELL_APOPTOTIC_PROCESS	0.988064840968075	0.988065441122328	0.989799981371333	0.987951368853095
GO_ESTABLISHMENT_OF_MITOTIC_SPINDLE_LOCALIZATION	0.994374744878601	0.991268014000267	0.994117275098564	0.991603825557854
GO_REGULATION_OF_POSTTRANSCRIPTIONAL_GENE_SILENCING	0.983202801151628	0.982329316420174	0.983243782559112	0.983397695339765
GO_POST_ANAL_TAIL_MORPHOGENESIS	0.976717531565558	0.985613593747779	0.984934115599716	0.982124982643401
GO_CYTOLYSIS	0.992217609792009	0.99152420721563	0.99245934862126	0.991337260525778
GO_MAMMARY_GLAND_EPITHELIAL_CELL_PROLIFERATION	0.991827674860372	0.98853587204363	0.992034500703895	0.98927325196944
GO_DORSAL_SPINAL_CORD_DEVELOPMENT	0.982903966134146	0.983282381869298	0.982231962797286	0.980769495291803
GO_2_OXOGLUTARATE_METABOLIC_PROCESS	0.996422986562217	0.994710669588327	0.99583412551318	0.99457116234065
GO_TRYPTOPHAN_METABOLIC_PROCESS	0.992843289958936	0.989072083064521	0.993611722663382	0.990450111799097
GO_INOSITOL_PHOSPHATE_MEDIATED_SIGNALING	0.990058878467652	0.986586377918967	0.989459575988118	0.986361327783353
GO_NEGATIVE_REGULATION_OF_DNA_TEMPLATED_TRANSCRIPTION_ELONGATION	0.994050175978163	0.994915393620884	0.992282604961078	0.99554350159742
GO_NEGATIVE_REGULATION_OF_RECEPTOR_MEDIATED_ENDOCYTOSIS	0.996912707245839	0.994531556229606	0.997465380215895	0.995169400393261
GO_DNA_LIGATION	0.994918069511257	0.995708912166205	0.995794813951854	0.99553167292756
GO_REGULATION_OF_SPROUTING_ANGIOGENESIS	0.98873169432517	0.987529379419122	0.991398080540565	0.988792197944985
GO_REGULATION_OF_LIPOPROTEIN_PARTICLE_CLEARANCE	0.994124038813034	0.987204710578779	0.993109830942665	0.989207999165173
GO_NOTOCHORD_DEVELOPMENT	0.990201039263646	0.98930180067373	0.988594858128645	0.989058119838682
GO_DICARBOXYLIC_ACID_CATABOLIC_PROCESS	0.989321836001642	0.989879007627315	0.987016217280225	0.989032989766281
GO_NAD_BIOSYNTHETIC_PROCESS	0.993897642376637	0.991916725622305	0.994669462207614	0.993201348944529
GO_REGULATION_OF_SULFUR_METABOLIC_PROCESS	0.991447051491017	0.991801776851656	0.994311488926288	0.989888306510416
GO_NEGATIVE_REGULATION_OF_CALCIUM_MEDIATED_SIGNALING	0.989564872139852	0.987322110246214	0.989254728128877	0.988171852933702
GO_REGULATION_OF_TYROSINE_PHOSPHORYLATION_OF_STAT1_PROTEIN	0.988468593833914	0.986968015190745	0.986212668451686	0.9882765949578
GO_LYMPHOID_PROGENITOR_CELL_DIFFERENTIATION	0.991575120810435	0.990559545820482	0.991723185678477	0.992006289504434
GO_CELL_SURFACE_RECEPTOR_SIGNALING_PATHWAY_INVOLVED_IN_HEART_DEVELOPMENT	0.987633392790357	0.986360899211361	0.992829061204525	0.984873185359155
GO_PROTEIN_IMPORT_INTO_MITOCHONDRIAL_MATRIX	0.991408982434121	0.988687438428603	0.991602533615484	0.988849262505552
GO_CELLULAR_RESPONSE_TO_REACTIVE_NITROGEN_SPECIES	0.990067424846461	0.989551792337133	0.990190020795054	0.988123691875464
GO_POSITIVE_REGULATION_OF_VASCULAR_ENDOTHELIAL_GROWTH_FACTOR_RECEPTOR_SIGNALING_PATHWAY	0.994129876606319	0.991008566209142	0.996209033075542	0.992335149959123
GO_REGULATION_OF_CATECHOLAMINE_METABOLIC_PROCESS	0.98610940173931	0.987708563155325	0.989913137242714	0.98748179123908
GO_MELANOCYTE_DIFFERENTIATION	0.994762182262018	0.994217798095902	0.995559729053439	0.99409195616945
GO_DNA_DOUBLE_STRAND_BREAK_PROCESSING	0.99667924509369	0.996272864690577	0.996860672254531	0.996268476527399
GO_ESTABLISHMENT_OF_MITOCHONDRION_LOCALIZATION	0.992213540933363	0.993630559502239	0.99270688061313	0.993438864592744
GO_UBIQUITIN_DEPENDENT_PROTEIN_CATABOLIC_PROCESS_VIA_THE_MULTIVESICULAR_BODY_SORTING_PATHWAY	0.994088317943722	0.992306006455857	0.99204652307174	0.992374217064112
GO_VENTRICULAR_TRABECULA_MYOCARDIUM_MORPHOGENESIS	0.990742286886739	0.991725511324912	0.993820063543427	0.991315181546254
GO_RESPONSE_TO_ETHER	0.971621192262383	0.967067181636884	0.972680806921945	0.972836756474005
GO_POSITIVE_REGULATION_OF_TRANSCRIPTION_FROM_RNA_POLYMERASE_II_PROMOTER_INVOLVED_IN_CELLULAR_RESPONSE_TO_CHEMICAL_STIMULUS	0.992646437636263	0.991727767075981	0.992301860757312	0.99236750909131
GO_POSITIVE_REGULATION_OF_LAMELLIPODIUM_ORGANIZATION	0.995759117872094	0.995483785122752	0.994333600533175	0.99517400744738
GO_REGULATION_OF_BLOOD_VOLUME_BY_RENIN_ANGIOTENSIN	0.981133422999803	0.980623381767965	0.985346991493036	0.985704726840677
GO_VENOUS_BLOOD_VESSEL_DEVELOPMENT	0.988063526938793	0.988763608442608	0.988979327272927	0.986376307978967
GO_PROSTANOID_METABOLIC_PROCESS	0.990449415437394	0.990043895404685	0.990847729442691	0.989861164680352
GO_MEMBRANE_REPOLARIZATION	0.994570487339401	0.991526338683685	0.993015791857692	0.989476306942973
GO_CEREBELLAR_PURKINJE_CELL_LAYER_MORPHOGENESIS	0.980717787502216	0.984834649082679	0.978462419162626	0.983891044240826
GO_PHOSPHATIDYLETHANOLAMINE_ACYL_CHAIN_REMODELING	0.979967373669432	0.975657480262226	0.978937435282059	0.974323378228032
GO_RESPONSE_TO_GONADOTROPIN	0.986541886859696	0.984540381998509	0.986934061475563	0.987815679506941
GO_RESPONSE_TO_COBALT_ION	0.995448782027169	0.994026005652838	0.997181770404846	0.993951744586021
GO_NEUROTROPHIN_TRK_RECEPTOR_SIGNALING_PATHWAY	0.993174473804931	0.992457770715327	0.994555878476665	0.993013739332508
GO_REGULATION_OF_PLATELET_DERIVED_GROWTH_FACTOR_RECEPTOR_SIGNALING_PATHWAY	0.990338403996661	0.991218389136579	0.991991699494519	0.988606913541193
GO_RESPONSE_TO_FOLIC_ACID	0.983962861147315	0.986783900568819	0.989925056715321	0.98487860924371
GO_GROWTH_PLATE_CARTILAGE_DEVELOPMENT	0.97840889451507	0.984802744100342	0.978103924486759	0.983364343252279
5139	0.991647010259572	0.994486792710147	0.98988707655353	0.992272294930258
GO_NEGATIVE_REGULATION_OF_REACTIVE_OXYGEN_SPECIES_BIOSYNTHETIC_PROCESS	0.992609077247668	0.991022519346538	0.990220272151506	0.99114655528012
GO_REGULATION_OF_ARF_PROTEIN_SIGNAL_TRANSDUCTION	0.991161968869586	0.988731769658128	0.992193775182515	0.990136364774762
GO_POSITIVE_REGULATION_OF_ORGANIC_ACID_TRANSPORT	0.982537997011285	0.983587491920475	0.982462080584185	0.98384344289504
GO_ACTIVATION_OF_TRANSMEMBRANE_RECEPTOR_PROTEIN_TYROSINE_KINASE_ACTIVITY	0.986316493060289	0.972712431910767	0.983556927392502	0.978116995416923
GO_PHOSPHATIDYLCHOLINE_ACYL_CHAIN_REMODELING	0.981705822636943	0.977726727377256	0.981717768012708	0.976543728168434
GO_MATING_BEHAVIOR	0.979002329897767	0.978913567518375	0.98345416440301	0.978704725478024
GO_REGULATION_OF_PROTEIN_POLYUBIQUITINATION	0.994662822150931	0.994594472723442	0.992069376256204	0.994542391067625
GO_INACTIVATION_OF_MAPK_ACTIVITY	0.987842192248206	0.986982326171083	0.987090451239152	0.985666406965184
GO_PEPTIDYL_ARGININE_METHYLATION	0.993106528241896	0.99405525359307	0.994109420113095	0.994651397067569
GO_NEGATIVE_REGULATION_OF_OXIDATIVE_STRESS_INDUCED_INTRINSIC_APOPTOTIC_SIGNALING_PATHWAY	0.993868254664094	0.992937118386725	0.993896379147413	0.993049295927743
GO_HISTONE_PHOSPHORYLATION	0.986980965211431	0.990862284491866	0.987132601967975	0.989236414911301
GO_NEGATIVE_REGULATION_OF_NECROTIC_CELL_DEATH	0.993948260844964	0.993309864695636	0.995976665260024	0.994219914884892
55022	0.995084346019567	0.993707892602471	0.993285011665656	0.993795810044615
GO_REGULATION_OF_STRIATED_MUSCLE_CELL_APOPTOTIC_PROCESS	0.989083718151967	0.988031565417826	0.985891913667631	0.986411168021574
GO_STRIATED_MUSCLE_ADAPTATION	0.985810937220648	0.981059276440492	0.987810633747348	0.98373392785544
GO_PROSTATE_GLANDULAR_ACINUS_DEVELOPMENT	0.982869318439054	0.983237460160889	0.991208584477393	0.982472616456664
754	0.992823463941448	0.993251678844557	0.993040478105948	0.992586668773347
GO_PEPTIDE_CATABOLIC_PROCESS	0.996764207542475	0.994988922298554	0.99717262564078	0.995899618999211
GO_REGULATION_OF_MHC_CLASS_II_BIOSYNTHETIC_PROCESS	0.991380295810664	0.986852769898891	0.991433870352926	0.989381430767689
GO_RAC_PROTEIN_SIGNAL_TRANSDUCTION	0.993353458294482	0.994375112322233	0.99168945380118	0.994226777648342
GO_NEGATIVE_REGULATION_OF_POTASSIUM_ION_TRANSMEMBRANE_TRANSPORT	0.988995705523313	0.983252230491501	0.987274783481408	0.981945679907454
GO_REGULATION_OF_VIRAL_ENTRY_INTO_HOST_CELL	0.985598732035785	0.985426823106571	0.989645995506503	0.985328881923504
GO_NEURONAL_ACTION_POTENTIAL	0.992407030119804	0.991468385229224	0.990641655335293	0.992069291092828
GO_RETROGRADE_TRANSPORT_VESICLE_RECYCLING_WITHIN_GOLGI	0.991444139738837	0.991005017006382	0.993166486335687	0.991718946752814
GO_POSITIVE_REGULATION_OF_INTERLEUKIN_10_PRODUCTION	0.991613685228317	0.986233913676202	0.991403155927036	0.987302399651563
GO_PARASYMPATHETIC_NERVOUS_SYSTEM_DEVELOPMENT	0.985726724585167	0.991394420933781	0.984938747121488	0.989823787953671
GO_BASEMENT_MEMBRANE_ORGANIZATION	0.997585774091426	0.996341080194082	0.997239153507589	0.996377250230914
GO_NEGATIVE_REGULATION_OF_VIRAL_RELEASE_FROM_HOST_CELL	0.989886092916981	0.989228191130366	0.993358906584758	0.99090532709004
GO_SERTOLI_CELL_DIFFERENTIATION	0.993279861445129	0.988984672610049	0.99413348923177	0.990043210511557
GO_NEGATIVE_REGULATION_OF_CALCIUM_ION_TRANSMEMBRANE_TRANSPORT	0.989394000350495	0.985272408631546	0.98847873678148	0.985152135892991
GO_VENTRICULAR_CARDIAC_MUSCLE_CELL_DEVELOPMENT	0.992706461316038	0.992838557162818	0.993576838665844	0.992317597710096
27342	0.987289334223282	0.97927756507316	0.989514145487432	0.979246088941298
GO_OLFACTORY_BULB_INTERNEURON_DEVELOPMENT	0.997361835780893	0.996160836765085	0.997194793506483	0.996332444873432
GO_FEMALE_GENITALIA_DEVELOPMENT	0.989670648959234	0.986129746723877	0.988839189678409	0.989328823744315
GO_NEUROBLAST_PROLIFERATION	0.992710910926928	0.990819212413491	0.993829561299824	0.990195005705868
GO_ERYTHROSE_4_PHOSPHATE_PHOSPHOENOLPYRUVATE_FAMILY_AMINO_ACID_METABOLIC_PROCESS	0.998656951057386	0.996891016401619	0.998552122278523	0.997302536692794
GO_MIDGUT_DEVELOPMENT	0.979628609436819	0.983456379925895	0.986495865147383	0.985128768835828
GO_MITOCHONDRION_DISTRIBUTION	0.990740472599401	0.988917181820536	0.986258714867227	0.986495242338462
GO_PEPTIDYL_METHIONINE_MODIFICATION	0.994100112352374	0.993737040647314	0.996305526870768	0.994910309213338
GO_IMMUNOLOGICAL_SYNAPSE_FORMATION	0.989025397443497	0.989251485619572	0.992033101889389	0.989926153231085
GO_NUCLEOTIDE_SUGAR_BIOSYNTHETIC_PROCESS	0.991775102289677	0.990767523275439	0.996374413007058	0.99251964222984
GO_LEUKOCYTE_MIGRATION_INVOLVED_IN_INFLAMMATORY_RESPONSE	0.966950662310247	0.980243062757402	0.975450622610113	0.975421280013034
GO_OSTEOCLAST_DIFFERENTIATION	0.993047354942939	0.99239194272094	0.992749323362582	0.992493469969968
GO_DEFINITIVE_HEMOPOIESIS	0.995191491860012	0.993665325966358	0.994446650311	0.994242131287412
GO_RENAL_FILTRATION	0.996894081352107	0.996121427699054	0.998140662738115	0.996015362302975
GO_ATRIOVENTRICULAR_VALVE_MORPHOGENESIS	0.99194018112488	0.989699137414885	0.996576604566593	0.989454871848715
GO_AORTA_MORPHOGENESIS	0.986650047728189	0.984398055811385	0.985729076553005	0.98441401292725
GO_PROTEIN_INSERTION_INTO_MEMBRANE	0.989801093615127	0.985700723877019	0.99082613162505	0.986910493294432
GO_POSITIVE_REGULATION_OF_NATURAL_KILLER_CELL_MEDIATED_IMMUNITY	0.990803154991895	0.989363499000944	0.990901000216395	0.990831288700769
GO_EPOXYGENASE_P450_PATHWAY	0.989061930057621	0.985822577872551	0.988257366703971	0.987476443489473
GO_MAMMARY_GLAND_DUCT_MORPHOGENESIS	0.990516023076736	0.991122955810374	0.99288728936061	0.992309512259634
GO_NEGATIVE_REGULATION_OF_ESTABLISHMENT_OF_PROTEIN_LOCALIZATION_TO_PLASMA_MEMBRANE	0.995928093005681	0.99572532964561	0.99642244424651	0.996024762388498
GO_AMINO_ACID_IMPORT	0.994795954578017	0.994103485423168	0.995652287532213	0.994379575967015
GO_IMP_BIOSYNTHETIC_PROCESS	0.987571817302595	0.989348758276359	0.983943150733282	0.990532979345901
GO_POSITIVE_REGULATION_OF_CELL_CYCLE_G1_S_PHASE_TRANSITION	0.992357664436637	0.993632824415129	0.993909682424175	0.994773743982301
GO_LYMPHOCYTE_APOPTOTIC_PROCESS	0.975157948069211	0.978129955601963	0.975025184116863	0.975111651475042
GO_REGULATION_OF_INTERFERON_ALPHA_PRODUCTION	0.991612253619532	0.989930591098094	0.991036762759485	0.991397380293639
GO_NEGATIVE_REGULATION_OF_INTERLEUKIN_17_PRODUCTION	0.985285934690347	0.982408720942011	0.990619448548951	0.978127961997197
GO_PROTEIN_HYDROXYLATION	0.996748121270806	0.996366674513907	0.997147466343162	0.996069182424946
GO_REGULATION_OF_RESPONSE_TO_TUMOR_CELL	0.990182572983233	0.988053441705899	0.993310634470161	0.98754914909899
GO_RESPONSE_TO_ISOQUINOLINE_ALKALOID	0.986571785915798	0.988777619154791	0.986744947733835	0.987661805089514
GO_ENDOTHELIAL_TUBE_MORPHOGENESIS	0.993430699097966	0.991266291164927	0.990982435868914	0.991915147953395
GO_CELLULAR_RESPONSE_TO_DEXAMETHASONE_STIMULUS	0.981234875487122	0.98105976705196	0.980680441015684	0.981878212475084
GO_RUFFLE_ORGANIZATION	0.995180806098456	0.994504132010352	0.995050718597061	0.994725141321291
GO_MUSCLE_CELL_MIGRATION	0.993792061273296	0.99242493924573	0.993654736622572	0.992657175310854
GO_BRANCHING_INVOLVED_IN_SALIVARY_GLAND_MORPHOGENESIS	0.992319091400573	0.991027436685713	0.992325276250328	0.992584576112825
3166	0.96060937182198	0.960536819453944	0.950230962885041	0.95770007706579
GO_ADAPTATION_OF_SIGNALING_PATHWAY	0.98635663077428	0.986218873176459	0.983296109920375	0.9855043390282
GO_TRANSCYTOSIS	0.991992992330956	0.989593218599005	0.994161648185083	0.987812327619885
GO_EPITHELIAL_CELL_MATURATION	0.979040114395729	0.978804368817453	0.979592636968176	0.979375213517054
GO_NEGATIVE_REGULATION_OF_GENE_SILENCING	0.97397711130438	0.976868957203062	0.982199054338112	0.97650109298459
GO_REGULATION_OF_MEMBRANE_REPOLARIZATION	0.989125372364784	0.98942143908805	0.989431250586167	0.989444554338266
121504	0.986053494907271	0.987127755151826	0.988293510533438	0.985834847606856
GO_PEPTIDYL_LYSINE_DIMETHYLATION	0.993766073993214	0.99463421659489	0.993342148627287	0.994348640189436
GO_PROTEIN_IMPORT_INTO_PEROXISOME_MATRIX	0.990809155009752	0.99047872059674	0.989957465030249	0.991766918926212
GO_ESTABLISHMENT_OF_PROTEIN_LOCALIZATION_TO_GOLGI	0.988201407691289	0.988652498834314	0.988467748245339	0.989023534732685
GO_POSITIVE_REGULATION_OF_POTASSIUM_ION_TRANSMEMBRANE_TRANSPORT	0.988422000396478	0.991938008007702	0.989216590618893	0.989797230801513
GO_NEGATIVE_REGULATION_OF_CELL_KILLING	0.996100910420985	0.994646501547686	0.997363375876543	0.995811303155263
GO_POSITIVE_REGULATION_OF_MONOCYTE_CHEMOTAXIS	0.945622188987638	0.958344187381025	0.94243341461964	0.96335424602215
GO_AXIS_ELONGATION	0.989512935076948	0.988256818055076	0.992968217306903	0.988367422775879
5691	0.99485440695583	0.992961004974833	0.995004009691851	0.993212807977046
55626	0.989267529750606	0.989632417350589	0.989511899833163	0.986860232963018
GO_POSITIVE_REGULATION_OF_RECEPTOR_RECYCLING	0.99462294325843	0.991973607887536	0.992630741697334	0.993040713838379
GO_RESPONSE_TO_MISFOLDED_PROTEIN	0.995194460213685	0.995156358328761	0.995031154148267	0.995208832161622
2100	0.987116556817485	0.984897173002126	0.991784383988041	0.985733303561343
GO_RIBONUCLEOSIDE_CATABOLIC_PROCESS	0.983260155012682	0.979273111148548	0.982066744803567	0.97974391134125
GO_POSITIVE_REGULATION_OF_CHONDROCYTE_DIFFERENTIATION	0.987665345345646	0.98534107458725	0.990450209974242	0.988803205668865
GO_REGULATION_OF_CELL_PROJECTION_SIZE	0.990648835312952	0.992268016545143	0.990804088412421	0.991578189876781
GO_NEGATIVE_REGULATION_OF_RYANODINE_SENSITIVE_CALCIUM_RELEASE_CHANNEL_ACTIVITY	0.994150185622075	0.994507373177685	0.994099575755954	0.99485262091949
GO_POSITIVE_REGULATION_OF_NITRIC_OXIDE_SYNTHASE_ACTIVITY	0.995023518427821	0.992342214487009	0.994937748848036	0.993517800707231
GO_MYELOID_DENDRITIC_CELL_ACTIVATION	0.975769299851079	0.985748744177221	0.974579482602372	0.986829762056448
GO_MESODERMAL_CELL_FATE_COMMITMENT	0.990777270766558	0.990279034997788	0.991724408960133	0.991206405967934
GO_UTP_METABOLIC_PROCESS	0.997102526908472	0.996130193841729	0.99691838885954	0.996493898987086
23011	0.991290538433341	0.991338647034126	0.992080817597076	0.989844721019753
GO_RIBOSOMAL_SMALL_SUBUNIT_ASSEMBLY	0.988999138199481	0.990167067453699	0.9863356392465	0.9897995341419
GO_REGULATION_OF_ACTIVIN_RECEPTOR_SIGNALING_PATHWAY	0.985269453650313	0.974951881741289	0.983865795675643	0.979154031479914
GO_PENTOSE_METABOLIC_PROCESS	0.995001991140068	0.991759020031731	0.995078060532297	0.992432973670439
GO_BRANCHING_INVOLVED_IN_MAMMARY_GLAND_DUCT_MORPHOGENESIS	0.991716887521574	0.993838666244271	0.992747822993551	0.993371980771201
GO_ALKALOID_METABOLIC_PROCESS	0.987447744355096	0.991470676504627	0.98835163556634	0.990401004341755
GO_POSITIVE_REGULATION_OF_OXIDATIVE_STRESS_INDUCED_CELL_DEATH	0.985451119399036	0.986884516085234	0.982780061473561	0.981764007473986
GO_POSITIVE_REGULATION_OF_MYELOID_LEUKOCYTE_MEDIATED_IMMUNITY	0.987316153076184	0.985998949857686	0.985409007529595	0.986883346824186
GO_RRNA_CONTAINING_RIBONUCLEOPROTEIN_COMPLEX_EXPORT_FROM_NUCLEUS	0.99680358209626	0.996671604786203	0.996764169677102	0.996656286449775
GO_MITOTIC_SISTER_CHROMATID_COHESION	0.991276069249467	0.991970458102692	0.987742083822688	0.988282096447061
[truncated: 965 more rows]
